# Supplementary material for: Cochlear transcript diversity and its role in auditory functions implied by an otoferlin short isoform
Source: Nat Commun. 2023 May 29;14:3085. doi: 10.1038/s41467-023-38621-3 (PMC10227054; doi:10.1038/s41467-023-38621-3)
Supplement: Supplementary file 4 — Supplementary Data 1 [file 41467_2023_38621_MOESM4_ESM.xlsx]

## Sheet: Supplementary Data 1
	Differentially Expressed genes for all cell clusters (Illumina)
	gene	p_val	avg_log2FC	pct.1	pct.2	p_val_adj					gene	p_val	avg_log2FC	pct.1	pct.2	p_val_adj					gene	p_val	avg_log2FC	pct.1	pct.2	p_val_adj					gene	p_val	avg_log2FC	pct.1	pct.2	p_val_adj					gene	p_val	avg_log2FC	pct.1	pct.2	p_val_adj
TBC	Notum	0	1.88633	0.621	0.157	0				FC _Coch+	Ibsp	0	3.02158	0.551	0.118	0				IPhC / IBC_Slc1a3+	Mt1	0	2.17404	0.882	0.382	0				DC / PC / ISC / OSC	Tectb	0	3.94996	0.63	0.092	0				FC _Otos+	Otos	0	5.98353	0.947	0.289	0
TBC	Emilin2	0	1.61674	0.563	0.154	0				FC _Coch+	Col9a1	0	2.03675	0.979	0.352	0				IPhC / IBC_Slc1a3+	Nrxn3	0	1.72473	0.594	0.094	0				DC / PC / ISC / OSC	Epyc	0	3.085	0.667	0.054	0				FC _Otos+	Gm525	0	2.12747	0.671	0.035	0
TBC	Nkd1	0	1.2668	0.572	0.18	0				FC _Coch+	Sparcl1	0	1.78973	0.954	0.565	0				IPhC / IBC_Slc1a3+	Plpp3	0	1.52598	0.975	0.63	0				DC / PC / ISC / OSC	Fbxo2	0	2.69787	0.812	0.182	0				FC _Otos+	Ucma	0	0.913254	0.418	0.019	0
TBC	Ccn3	0	1.17963	0.665	0.219	0				FC _Coch+	Col2a1	0	1.62062	0.997	0.708	0				IPhC / IBC_Slc1a3+	Itih5	0	1.26845	0.704	0.108	0				DC / PC / ISC / OSC	Gata3	0	2.36407	0.745	0.048	0				FC _Otos+	Col9a3	3.9e-297	2.14174	0.99	0.421	7.66e-293
TBC	Arid5b	0	1.06494	0.907	0.548	0				FC _Coch+	H19	0	1.61375	0.657	0.144	0				IPhC / IBC_Slc1a3+	Igfbp2	0	1.19466	0.99	0.772	0				DC / PC / ISC / OSC	Spock1	0	2.33978	0.727	0.027	0				FC _Otos+	Car3	7.1e-289	3.58941	0.798	0.208	1.39e-284
TBC	Cavin2	0	0.981848	0.682	0.241	0				FC _Coch+	Coch	0	1.48137	0.617	0.109	0				IPhC / IBC_Slc1a3+	Kcnk2	0	1.13755	0.631	0.068	0				DC / PC / ISC / OSC	Cldn9	0	1.84175	0.701	0.08	0				FC _Otos+	Trf	2.13e-278	2.68291	0.747	0.178	4.18e-274
TBC	Apoe	0	0.937953	0.996	0.811	0				FC _Coch+	Col9a3	0	1.36265	0.874	0.341	0				IPhC / IBC_Slc1a3+	Mt2	0	1.10212	0.635	0.156	0				DC / PC / ISC / OSC	Lum	0	1.82063	0.657	0.11	0				FC _Otos+	S100b	3.42e-272	1.54296	0.718	0.156	6.72e-268
TBC	Nav2	0	0.887133	0.454	0.109	0				FC _Coch+	Dcn	0	1.34555	0.704	0.24	0				IPhC / IBC_Slc1a3+	Aldh1a2	0	1.04287	0.581	0.073	0				DC / PC / ISC / OSC	Epcam	0	1.71866	0.752	0.073	0				FC _Otos+	Col9a1	1.85e-266	2.08601	0.99	0.453	3.63e-262
TBC	Emcn	0	0.854901	0.604	0.23	0				FC _Coch+	Smpd3	0	1.33652	0.517	0.061	0				IPhC / IBC_Slc1a3+	Col15a1	0	1.00244	0.624	0.096	0				DC / PC / ISC / OSC	C2cd4b	0	1.52749	0.512	0.041	0				FC _Otos+	Matn4	1.62e-260	0.829309	0.504	0.065	3.17e-256
TBC	Nrep	0	0.812408	0.984	0.859	0				FC _Coch+	Col1a2	0	1.31691	0.921	0.613	0				IPhC / IBC_Slc1a3+	Calb2	0	0.893273	0.519	0.046	0				DC / PC / ISC / OSC	Sfrp1	0	1.46677	0.581	0.076	0				FC _Otos+	Sparc	2.17e-236	1.75539	1	0.929	4.26e-232
TBC	Lrrc8c	0	0.805286	0.6	0.214	0				FC _Coch+	Col9a2	0	1.28541	0.892	0.458	0				IPhC / IBC_Slc1a3+	Osr1	0	0.878219	0.536	0.111	0				DC / PC / ISC / OSC	Prss23	0	1.33534	0.51	0.025	0				FC _Otos+	Ecrg4	1.58e-234	1.36261	0.665	0.139	3.1e-230
TBC	Fn1	0	0.796358	0.592	0.189	0				FC _Coch+	Col11a2	0	1.28281	0.861	0.302	0				IPhC / IBC_Slc1a3+	Eps8	0	0.830111	0.518	0.047	0				DC / PC / ISC / OSC	Tmprss9	0	1.29102	0.522	0.023	0				FC _Otos+	Vit	2.75e-226	0.42047	0.267	0.017	5.4e-222
TBC	Ptn	0	0.791852	0.998	0.906	0				FC _Coch+	Gdf10	0	1.11992	0.6	0.058	0				IPhC / IBC_Slc1a3+	Ccl11	0	0.821025	0.454	0.073	0				DC / PC / ISC / OSC	Tmem117	0	1.23713	0.543	0.054	0				FC _Otos+	Otor	1.96e-221	2.20759	0.998	0.818	3.85e-217
TBC	Cebpb	0	0.789604	0.946	0.7	0				FC _Coch+	Col3a1	0	1.09943	0.669	0.245	0				IPhC / IBC_Slc1a3+	Gap43	0	0.736021	0.477	0.064	0				DC / PC / ISC / OSC	Cldn7	0	1.2024	0.612	0.063	0				FC _Otos+	Serpinf1	6.06e-220	1.99236	0.942	0.501	1.19e-215
TBC	Klf9	0	0.75114	0.929	0.691	0				FC _Coch+	Cst3	0	1.08858	0.97	0.796	0				IPhC / IBC_Slc1a3+	Osr2	0	0.685351	0.462	0.063	0				DC / PC / ISC / OSC	Isl1	0	1.1942	0.485	0.011	0				FC _Otos+	Srgn	1.78e-218	0.713343	0.459	0.063	3.49e-214
TBC	Scara3	0	0.750244	0.627	0.207	0				FC _Coch+	Kazald1	0	0.957539	0.954	0.688	0				IPhC / IBC_Slc1a3+	Csrp2	6.71e-304	0.843175	0.585	0.146	1.32e-299				DC / PC / ISC / OSC	Tmod1	0	1.16149	0.596	0.061	0				FC _Otos+	Cpz	1.12e-212	0.90119	0.696	0.165	2.19e-208
TBC	Jund	0	0.743966	0.99	0.927	0				FC _Coch+	Runx2	0	0.932761	0.466	0.043	0				IPhC / IBC_Slc1a3+	Meg3	1.51e-301	0.940493	0.516	0.108	2.95e-297				DC / PC / ISC / OSC	Ano1	0	1.14554	0.395	0.023	0				FC _Otos+	Col9a2	4.53e-205	1.62353	0.979	0.523	8.88e-201
TBC	Irx5	0	0.736945	0.776	0.441	0				FC _Coch+	Mmp14	0	0.876412	0.704	0.308	0				IPhC / IBC_Slc1a3+	Cntn1	2.11e-301	0.42157	0.285	0.023	4.14e-297				DC / PC / ISC / OSC	Cpa6	0	1.07158	0.382	0.008	0				FC _Otos+	Col2a1	5.78e-201	1.62973	1	0.755	1.14e-196
TBC	Tmem100	0	0.733387	0.522	0.171	0				FC _Coch+	Ncam1	0	0.836574	0.485	0.114	0				IPhC / IBC_Slc1a3+	Dcn	1.36e-284	0.913887	0.787	0.273	2.66e-280				DC / PC / ISC / OSC	Bmp6	0	1.06935	0.506	0.011	0				FC _Otos+	Sorcs3	4.92e-192	0.699766	0.461	0.074	9.67e-188
TBC	Plpp4	0	0.659217	0.428	0.043	0				FC _Coch+	Dync1i1	0	0.714257	0.434	0.049	0				IPhC / IBC_Slc1a3+	Slc1a3	4.83e-273	1.22958	0.812	0.367	9.49e-269				DC / PC / ISC / OSC	Kcnk1	0	0.983277	0.522	0.061	0				FC _Otos+	Fzd9	1.05e-163	0.587882	0.451	0.082	2.06e-159
TBC	Anxa1	0	0.655555	0.43	0.086	0				FC _Coch+	Kcnma1	0	0.703997	0.362	0.054	0				IPhC / IBC_Slc1a3+	Pcdh9	5.68e-271	1.32204	0.573	0.16	1.12e-266				DC / PC / ISC / OSC	Cldn3	0	0.982554	0.572	0.056	0				FC _Otos+	Col11a2	9.94e-160	1.13628	0.905	0.39	1.95e-155
TBC	Klf2	1.64e-307	0.819542	0.88	0.609	3.23e-303				FC _Coch+	Sulf2	0	0.575634	0.391	0.07	0				IPhC / IBC_Slc1a3+	Crabp2	3.43e-261	0.672413	0.511	0.12	6.73e-257				DC / PC / ISC / OSC	Cldn23	0	0.905399	0.473	0.008	0				FC _Otos+	Maf	1.69e-159	0.579507	0.469	0.09	3.32e-155
TBC	Enpp2	3.22e-281	0.778532	0.69	0.359	6.33e-277				FC _Coch+	Plppr4	0	0.532476	0.345	0.023	0				IPhC / IBC_Slc1a3+	Arhgap20	9.29e-260	0.793727	0.563	0.154	1.82e-255				DC / PC / ISC / OSC	Gata2	0	0.736132	0.382	0.017	0				FC _Otos+	Col11a1	8.56e-159	1.41576	0.848	0.358	1.68e-154
TBC	Akap12	3.02e-278	0.590007	0.859	0.526	5.93e-274				FC _Coch+	Dio2	0	0.494867	0.302	0.031	0				IPhC / IBC_Slc1a3+	Tgfbi	1.06e-256	0.961097	0.769	0.315	2.09e-252				DC / PC / ISC / OSC	Ocln	0	0.693375	0.453	0.031	0				FC _Otos+	Igfbp4	1.38e-158	1.04802	0.885	0.384	2.71e-154
TBC	Nr2f2	5.61e-270	0.622277	0.77	0.435	1.1e-265				FC _Coch+	Dlx5	0	0.485337	0.266	0.013	0				IPhC / IBC_Slc1a3+	Igfbp3	2.66e-247	0.82492	0.392	0.072	5.22e-243				DC / PC / ISC / OSC	Pls1	0	0.584441	0.338	0.018	0				FC _Otos+	Serpine2	1.54e-149	1.1706	0.947	0.481	3.03e-145
TBC	Arl4a	7.85e-270	0.692484	0.887	0.679	1.54e-265				FC _Coch+	Serpinh1	1.55e-298	0.709492	1	0.956	3.04e-294				IPhC / IBC_Slc1a3+	Cldn11	1.5e-231	0.760159	0.483	0.124	2.94e-227				DC / PC / ISC / OSC	Sox2	0	0.546219	0.265	0.006	0				FC _Otos+	Cmtm5	1.94e-147	0.380498	0.27	0.031	3.8e-143
TBC	Klf10	4.02e-265	0.665706	0.696	0.379	7.89e-261				FC _Coch+	Serpine2	2.3e-282	0.915514	0.81	0.426	4.51e-278				IPhC / IBC_Slc1a3+	Rbp1	7.62e-222	0.946525	0.85	0.478	1.5e-217				DC / PC / ISC / OSC	Spire2	0	0.490599	0.319	0.007	0				FC _Otos+	Lcat	3.62e-146	0.451839	0.265	0.031	7.1e-142
TBC	Ckb	5.52e-265	0.667316	0.852	0.607	1.08e-260				FC _Coch+	Serpinf1	1.93e-281	0.771616	0.814	0.449	3.79e-277				IPhC / IBC_Slc1a3+	Has1	1.17e-211	0.781059	0.398	0.089	2.29e-207				DC / PC / ISC / OSC	Ush1c	0	0.454065	0.313	0.013	0				FC _Otos+	Prnp	3.6e-145	0.699658	0.42	0.083	7.07e-141
TBC	Tppp3	3.18e-264	0.613823	0.475	0.163	6.24e-260				FC _Coch+	Fos	4.38e-272	1.00952	0.964	0.788	8.6e-268				IPhC / IBC_Slc1a3+	Cpne8	1.25e-211	0.629928	0.543	0.164	2.45e-207				DC / PC / ISC / OSC	Plet1	2.63e-304	0.521449	0.258	0.01	5.16e-300				FC _Otos+	Cthrc1	8.68e-131	1.34629	0.685	0.244	1.7e-126
TBC	Clic4	1.33e-262	0.642997	0.737	0.421	2.62e-258				FC _Coch+	Cthrc1	1.37e-270	0.769804	0.558	0.192	2.69e-266				IPhC / IBC_Slc1a3+	Dcc	8.67e-211	0.651895	0.352	0.067	1.7e-206				DC / PC / ISC / OSC	Aldoc	3.86e-304	0.651265	0.37	0.028	7.59e-300				FC _Otos+	H19	7.81e-129	1.37207	0.661	0.227	1.53e-124
TBC	Epha3	2.72e-261	0.667126	0.408	0.115	5.35e-257				FC _Coch+	Igf2	7.07e-259	0.711386	0.489	0.149	1.39e-254				IPhC / IBC_Slc1a3+	Sned1	2.54e-195	0.82292	0.612	0.228	4.99e-191				DC / PC / ISC / OSC	Gjb2	1.64e-293	1.29372	0.538	0.076	3.22e-289				FC _Otos+	Plod1	4.21e-128	0.696471	0.504	0.13	8.27e-124
TBC	Crip2	3.47e-258	0.704468	0.666	0.354	6.82e-254				FC _Coch+	Col27a1	7.08e-257	0.57862	0.474	0.136	1.39e-252				IPhC / IBC_Slc1a3+	Apod	3.54e-192	0.816386	0.864	0.456	6.96e-188				DC / PC / ISC / OSC	Mia	6.23e-292	3.62835	0.841	0.298	1.22e-287				FC _Otos+	Coch	4.46e-119	1.47978	0.601	0.192	8.76e-115
TBC	Vim	1.15e-257	0.59003	0.795	0.466	2.25e-253				FC _Coch+	Cpz	3.83e-254	0.537297	0.457	0.124	7.51e-250				IPhC / IBC_Slc1a3+	Itga8	2.05e-183	0.639954	0.528	0.174	4.02e-179				DC / PC / ISC / OSC	F11r	4.27e-289	0.815363	0.533	0.071	8.38e-285				FC _Otos+	Slit2	3.26e-117	0.720845	0.49	0.131	6.39e-113
TBC	Maged2	2.18e-250	0.677364	0.861	0.629	4.29e-246				FC _Coch+	Lgr4	8.88e-253	0.782437	0.577	0.231	1.74e-248				IPhC / IBC_Slc1a3+	Pid1	1.38e-182	0.956244	0.741	0.371	2.72e-178				DC / PC / ISC / OSC	Tspan8	4.3e-289	0.573476	0.287	0.015	8.45e-285				FC _Otos+	Car14	1.45e-109	0.717882	0.496	0.144	2.84e-105
TBC	Irx3	1.96e-249	0.620182	0.735	0.432	3.85e-245				FC _Coch+	Igfbp4	2.51e-242	0.716493	0.715	0.331	4.92e-238				IPhC / IBC_Slc1a3+	Grik1	1.14e-180	0.558011	0.255	0.039	2.24e-176				DC / PC / ISC / OSC	Cdh1	1.87e-279	0.993202	0.512	0.068	3.68e-275				FC _Otos+	Ldhb	9.15e-109	0.822666	0.765	0.352	1.8e-104
TBC	Otor	1.66e-245	0.39652	0.968	0.721	3.25e-241				FC _Coch+	Cpxm1	5.35e-235	0.70925	0.672	0.313	1.05e-230				IPhC / IBC_Slc1a3+	Pde1a	1.88e-178	0.387469	0.281	0.049	3.7e-174				DC / PC / ISC / OSC	Uchl1	5.37e-277	0.703727	0.373	0.033	1.05e-272				FC _Otos+	Gjb2	4.28e-105	0.539049	0.387	0.087	8.4e-101
TBC	Timp3	8.55e-245	0.643764	0.801	0.535	1.68e-240				FC _Coch+	Rnd3	1.58e-227	0.803818	0.625	0.285	3.11e-223				IPhC / IBC_Slc1a3+	Tsc22d1	8.01e-175	0.879491	0.968	0.859	1.57e-170				DC / PC / ISC / OSC	Krt8	3.85e-276	1.66654	0.623	0.112	7.56e-272				FC _Otos+	Ctsh	2.17e-102	0.602142	0.447	0.121	4.26e-98
TBC	Peli1	1.46e-244	0.611309	0.758	0.484	2.86e-240				FC _Coch+	Cadm1	3.23e-226	0.68117	0.537	0.205	6.35e-222				IPhC / IBC_Slc1a3+	Pdpn	1.07e-174	0.692914	0.613	0.246	2.1e-170				DC / PC / ISC / OSC	B4galnt3	7.95e-260	0.528154	0.262	0.014	1.56e-255				FC _Otos+	Cpxm1	3.54e-102	0.875693	0.774	0.366	6.94e-98
TBC	Klf4	4.46e-241	0.585681	0.931	0.724	8.77e-237				FC _Coch+	Chst2	1.24e-223	0.631881	0.482	0.166	2.43e-219				IPhC / IBC_Slc1a3+	Six2	1.23e-170	0.397818	0.293	0.055	2.42e-166				DC / PC / ISC / OSC	Cystm1	1.28e-255	0.988884	0.669	0.133	2.51e-251				FC _Otos+	Gjb6	1.31e-99	0.404998	0.265	0.044	2.57e-95
TBC	Klf13	1.92e-236	0.61522	0.792	0.551	3.77e-232				FC _Coch+	Lama2	7.37e-221	0.793876	0.519	0.197	1.45e-216				IPhC / IBC_Slc1a3+	Gfpt2	7.95e-168	0.649643	0.458	0.143	1.56e-163				DC / PC / ISC / OSC	Spint2	2.45e-251	1.02798	0.628	0.122	4.81e-247				FC _Otos+	Col27a1	8.82e-92	0.63248	0.547	0.187	1.73e-87
TBC	Tnfaip6	2.1e-227	0.749112	0.566	0.258	4.13e-223				FC _Coch+	Mmp2	3.83e-211	0.690571	0.797	0.497	7.52e-207				IPhC / IBC_Slc1a3+	Lgals1	1.42e-167	0.770073	0.884	0.608	2.79e-163				DC / PC / ISC / OSC	Rbm47	8.05e-247	0.753603	0.474	0.065	1.58e-242				FC _Otos+	Serpinh1	4e-89	0.705332	1	0.963	7.85e-85
TBC	Grid2	3.28e-225	0.968337	0.548	0.257	6.43e-221				FC _Coch+	Egr1	4.21e-203	0.743403	0.953	0.832	8.26e-199				IPhC / IBC_Slc1a3+	Prrx1	2.4e-165	0.561699	0.445	0.135	4.72e-161				DC / PC / ISC / OSC	Esrp1	5.35e-243	0.388584	0.253	0.015	1.05e-238				FC _Otos+	Fam180a	1.78e-86	0.396824	0.292	0.061	3.49e-82
TBC	Creb5	1.54e-222	0.558044	0.495	0.189	3.03e-218				FC _Coch+	Sparc	1.8e-201	0.576578	0.991	0.917	3.54e-197				IPhC / IBC_Slc1a3+	Cdh6	2.71e-164	0.958601	0.701	0.341	5.32e-160				DC / PC / ISC / OSC	Irf6	1.11e-241	0.348947	0.253	0.015	2.18e-237				FC _Otos+	Slc12a2	7.15e-84	0.487938	0.403	0.114	1.4e-79
TBC	Tnc	8.95e-222	0.576456	0.367	0.106	1.76e-217				FC _Coch+	Lef1	8.43e-192	0.707479	0.717	0.404	1.66e-187				IPhC / IBC_Slc1a3+	Cacna2d3	1.03e-155	0.351257	0.253	0.045	2.02e-151				DC / PC / ISC / OSC	Bcam	7.03e-236	0.886664	0.467	0.067	1.38e-231				FC _Otos+	Plac9b	1.44e-83	0.3264	0.259	0.05	2.83e-79
TBC	Nkx6-1	1.67e-214	0.461223	0.431	0.153	3.28e-210				FC _Coch+	Mgp	3.92e-191	0.67777	0.446	0.151	7.71e-187				IPhC / IBC_Slc1a3+	Cyp1b1	1.44e-155	0.683807	0.666	0.294	2.83e-151				DC / PC / ISC / OSC	Cpxm2	3.78e-235	0.640575	0.35	0.035	7.43e-231				FC _Otos+	Glrb	1.66e-81	0.456876	0.34	0.087	3.27e-77
TBC	Ptma	3.86e-211	0.438387	0.992	0.958	7.59e-207				FC _Coch+	Dmp1	1.65e-186	0.687288	0.273	0.057	3.24e-182				IPhC / IBC_Slc1a3+	Stk39	5.44e-153	0.651604	0.666	0.312	1.07e-148				DC / PC / ISC / OSC	Cldn4	4.29e-235	1.29959	0.476	0.069	8.42e-231				FC _Otos+	Pdgfrl	6.3e-79	0.505273	0.473	0.159	1.24e-74
TBC	Pmepa1	2.15e-210	0.646336	0.654	0.378	4.22e-206				FC _Coch+	Cdkn1a	5e-173	0.664486	0.891	0.647	9.82e-169				IPhC / IBC_Slc1a3+	Atp1a2	1.9e-152	0.610948	0.543	0.215	3.73e-148				DC / PC / ISC / OSC	Rasef	3.8e-226	1.11489	0.499	0.083	7.45e-222				FC _Otos+	Pitpnc1	7.96e-79	0.671703	0.621	0.268	1.56e-74
TBC	Hsp90ab1	4.87e-207	0.433095	0.99	0.957	9.57e-203				FC _Coch+	Lum	1.5e-171	0.450373	0.337	0.091	2.95e-167				IPhC / IBC_Slc1a3+	Akap12	1.3e-151	0.881772	0.902	0.638	2.56e-147				DC / PC / ISC / OSC	Fbxo32	7.93e-226	0.693465	0.416	0.055	1.56e-221				FC _Otos+	Fbxo2	5.53e-78	0.287874	0.556	0.2	1.09e-73
TBC	Atf3	1.08e-203	0.595539	0.898	0.726	2.11e-199				FC _Coch+	Sorcs3	2.23e-171	0.381494	0.255	0.052	4.39e-167				IPhC / IBC_Slc1a3+	Rhou	6.45e-147	0.651801	0.622	0.277	1.27e-142				DC / PC / ISC / OSC	Lsr	2.55e-220	0.579392	0.405	0.052	5e-216				FC _Otos+	Acot1	2.25e-75	0.430751	0.362	0.101	4.41e-71
TBC	Epha5	8.97e-203	0.552207	0.502	0.224	1.76e-198				FC _Coch+	Lpar1	4.67e-170	0.579066	0.63	0.328	9.17e-166				IPhC / IBC_Slc1a3+	Nav3	1.94e-146	0.703576	0.579	0.24	3.81e-142				DC / PC / ISC / OSC	Atp1b1	8.27e-213	1.16065	0.628	0.151	1.62e-208				FC _Otos+	Bace2	6e-74	0.309457	0.268	0.059	1.18e-69
TBC	Cdh6	1.24e-202	0.470657	0.563	0.25	2.44e-198				FC _Coch+	Igfbp5	2.6e-165	0.805198	0.812	0.569	5.11e-161				IPhC / IBC_Slc1a3+	Lmnb1	6.81e-141	0.570145	0.439	0.148	1.34e-136				DC / PC / ISC / OSC	BC006965	1.27e-211	0.658063	0.354	0.04	2.5e-207				FC _Otos+	Dync1i1	1.51e-73	0.629219	0.383	0.114	2.97e-69
TBC	Cavin1	7.26e-202	0.469351	0.435	0.169	1.42e-197				FC _Coch+	Col11a1	1.81e-163	0.632846	0.632	0.319	3.55e-159				IPhC / IBC_Slc1a3+	Prickle1	8.24e-141	0.56021	0.414	0.134	1.62e-136				DC / PC / ISC / OSC	Kif21a	4.21e-200	0.559819	0.313	0.033	8.27e-196				FC _Otos+	Cnmd	2.31e-72	0.602937	0.461	0.157	4.53e-68
TBC	Rgs6	1.27e-200	0.577552	0.444	0.169	2.49e-196				FC _Coch+	Asap1	2.11e-161	0.563914	0.498	0.222	4.15e-157				IPhC / IBC_Slc1a3+	2023-09-11	1.58e-136	0.691029	0.749	0.453	3.11e-132				DC / PC / ISC / OSC	Pla2g7	6.26e-197	0.586965	0.382	0.051	1.23e-192				FC _Otos+	Kazald1	6.46e-71	0.724228	0.963	0.73	1.27e-66
TBC	Ifitm1	4.2e-200	0.457557	0.429	0.156	8.25e-196				FC _Coch+	Auts2	1.33e-158	0.887085	0.832	0.684	2.61e-154				IPhC / IBC_Slc1a3+	Apoe	4.62e-136	0.681218	1	0.876	9.06e-132				DC / PC / ISC / OSC	Tiam2	3.54e-195	0.456587	0.306	0.032	6.95e-191				FC _Otos+	Cst3	8.05e-70	0.824008	0.961	0.825	1.58e-65
TBC	Rac3	1.13e-193	0.398713	0.302	0.077	2.22e-189				FC _Coch+	Gpc3	5.52e-158	0.61289	0.27	0.067	1.08e-153				IPhC / IBC_Slc1a3+	Nr2f1	8.71e-136	0.552502	0.514	0.204	1.71e-131				DC / PC / ISC / OSC	Rorb	1.15e-191	0.914589	0.264	0.023	2.26e-187				FC _Otos+	Cdkn1c	2.33e-68	0.890132	0.753	0.446	4.56e-64
TBC	Ptpn1	6.94e-193	0.532498	0.56	0.286	1.36e-188				FC _Coch+	Col4a1	1.4e-152	0.389012	0.395	0.134	2.75e-148				IPhC / IBC_Slc1a3+	Ntrk2	1.48e-134	0.327789	0.256	0.053	2.91e-130				DC / PC / ISC / OSC	Spint1	5.39e-190	0.339481	0.265	0.024	1.06e-185				FC _Otos+	Itm2c	8.54e-64	0.61392	0.737	0.425	1.68e-59
TBC	Maff	4.47e-191	0.571393	0.781	0.529	8.78e-187				FC _Coch+	Kdelr3	4.41e-149	0.464879	0.448	0.186	8.67e-145				IPhC / IBC_Slc1a3+	Hmcn1	3.77e-133	0.537941	0.489	0.184	7.41e-129				DC / PC / ISC / OSC	Nckap5	2.97e-182	1.03356	0.359	0.052	5.83e-178				FC _Otos+	Dio2	5.92e-61	0.343985	0.286	0.076	1.16e-56
TBC	Ldha	4.56e-182	0.48518	0.809	0.592	8.96e-178				FC _Coch+	S100b	6.16e-147	0.3658	0.386	0.133	1.21e-142				IPhC / IBC_Slc1a3+	Rgs2	5.36e-133	0.818934	0.57	0.259	1.05e-128				DC / PC / ISC / OSC	Celf2	7.84e-180	0.906176	0.517	0.114	1.54e-175				FC _Otos+	Sparcl1	3.4e-60	0.626474	0.916	0.63	6.67e-56
TBC	Ahnak	1.95e-181	0.559073	0.637	0.371	3.83e-177				FC _Coch+	Pcdh17	4.97e-143	0.339724	0.29	0.08	9.75e-139				IPhC / IBC_Slc1a3+	Txnip	8.66e-133	0.513109	0.37	0.112	1.7e-128				DC / PC / ISC / OSC	Skp1a	6.98e-176	1.92997	0.873	0.559	1.37e-171				FC _Otos+	Slc5a3	1.87e-57	0.399951	0.346	0.113	3.68e-53
TBC	Pam	8.28e-180	0.745139	0.78	0.556	1.63e-175				FC _Coch+	Col16a1	1.28e-140	0.359813	0.295	0.087	2.51e-136				IPhC / IBC_Slc1a3+	Unc5c	1.01e-132	0.78908	0.429	0.148	1.98e-128				DC / PC / ISC / OSC	Ap1m2	1.92e-175	0.342592	0.283	0.03	3.76e-171				FC _Otos+	Rexo2	7.63e-57	0.49524	0.471	0.195	1.5e-52
TBC	Cntn3	5.78e-175	0.60325	0.469	0.213	1.13e-170				FC _Coch+	Plk2	3.16e-137	0.420029	0.383	0.14	6.21e-133				IPhC / IBC_Slc1a3+	Tmsb10	5.13e-129	0.546473	0.971	0.863	1.01e-124				DC / PC / ISC / OSC	Cobl	3.85e-175	0.598667	0.287	0.032	7.55e-171				FC _Otos+	Islr	6.95e-56	0.554896	0.626	0.32	1.37e-51
TBC	Kcnb2	9.89e-172	0.651118	0.439	0.189	1.94e-167				FC _Coch+	Col4a2	7.08e-135	0.328414	0.352	0.118	1.39e-130				IPhC / IBC_Slc1a3+	Tnfaip6	2.25e-127	0.72926	0.7	0.349	4.41e-123				DC / PC / ISC / OSC	Map1b	7.22e-173	1.27868	0.581	0.159	1.42e-168				FC _Otos+	Chadl	3.78e-55	0.38208	0.362	0.119	7.43e-51
TBC	Slc25a33	1.16e-167	0.455349	0.448	0.2	2.27e-163				FC _Coch+	Wif1	1.14e-134	0.696394	0.432	0.18	2.23e-130				IPhC / IBC_Slc1a3+	Ror1	2.79e-127	0.511512	0.289	0.072	5.47e-123				DC / PC / ISC / OSC	Id4	2.05e-172	0.81541	0.478	0.097	4.02e-168				FC _Otos+	Wnt5a	8.91e-54	0.446	0.479	0.201	1.75e-49
TBC	Efemp1	4.73e-167	0.488318	0.549	0.289	9.28e-163				FC _Coch+	Sorcs2	2.09e-131	0.293141	0.251	0.067	4.11e-127				IPhC / IBC_Slc1a3+	Spred1	2.9e-127	0.732002	0.495	0.204	5.69e-123				DC / PC / ISC / OSC	Chadl	9.82e-171	0.854888	0.503	0.109	1.93e-166				FC _Otos+	Ctsk	1.84e-53	0.389303	0.34	0.115	3.61e-49
TBC	Trabd2b	4.34e-165	0.315293	0.272	0.07	8.52e-161				FC _Coch+	Islr	8.98e-129	0.503106	0.54	0.283	1.76e-124				IPhC / IBC_Slc1a3+	Cavin2	2.26e-124	0.632863	0.751	0.387	4.43e-120				DC / PC / ISC / OSC	Krt18	1.28e-168	1.37987	0.543	0.13	2.51e-164				FC _Otos+	St3gal4	5.3e-53	0.37596	0.288	0.087	1.04e-48
TBC	Eif1	7.03e-165	0.395572	0.985	0.961	1.38e-160				FC _Coch+	Junb	1.16e-128	0.705371	0.989	0.974	2.28e-124				IPhC / IBC_Slc1a3+	Cpm	7.78e-123	0.477386	0.353	0.108	1.53e-118				DC / PC / ISC / OSC	Fam102b	3.03e-161	0.913474	0.439	0.092	5.95e-157				FC _Otos+	Cystm1	1.28e-52	0.281541	0.422	0.149	2.52e-48
TBC	Erbb4	1.6e-162	0.545891	0.287	0.082	3.14e-158				FC _Coch+	Sox4	4.61e-125	0.598264	0.638	0.376	9.04e-121				IPhC / IBC_Slc1a3+	Lmntd1	1.23e-122	0.313426	0.267	0.062	2.42e-118				DC / PC / ISC / OSC	Mxi1	1.53e-158	1.40612	0.572	0.172	3e-154				FC _Otos+	Hlf	1.59e-52	0.394402	0.416	0.162	3.12e-48
TBC	Lima1	5.06e-162	0.469968	0.556	0.306	9.94e-158				FC _Coch+	Col5a2	6.89e-115	0.337012	0.3	0.104	1.35e-110				IPhC / IBC_Slc1a3+	Tgfbr3	8.48e-122	0.50948	0.404	0.139	1.66e-117				DC / PC / ISC / OSC	Nebl	8.85e-158	0.82233	0.441	0.092	1.74e-153				FC _Otos+	Emid1	2.59e-52	0.504233	0.257	0.074	5.08e-48
TBC	Skil	6.46e-162	0.461439	0.896	0.717	1.27e-157				FC _Coch+	Itm2c	1.66e-114	0.490173	0.633	0.391	3.27e-110				IPhC / IBC_Slc1a3+	Fosl2	1.54e-121	0.651941	0.618	0.311	3.03e-117				DC / PC / ISC / OSC	Rbm24	1.6e-157	0.623054	0.274	0.032	3.15e-153				FC _Otos+	Cops9	3.48e-52	0.545959	0.632	0.342	6.83e-48
TBC	Nav3	1.54e-153	0.386813	0.422	0.174	3.03e-149				FC _Coch+	Tgfb2	3.11e-112	0.500613	0.443	0.214	6.11e-108				IPhC / IBC_Slc1a3+	Steap3	1.18e-115	0.477599	0.515	0.214	2.31e-111				DC / PC / ISC / OSC	Epb41l4a	1.01e-156	0.455807	0.29	0.037	1.98e-152				FC _Otos+	Bsg	4.35e-52	0.61174	0.922	0.797	8.54e-48
TBC	Dpysl3	4.05e-151	0.502373	0.565	0.326	7.94e-147				FC _Coch+	Cerk	3.94e-107	0.292664	0.26	0.084	7.74e-103				IPhC / IBC_Slc1a3+	Aard	2.02e-115	0.452705	0.336	0.103	3.98e-111				DC / PC / ISC / OSC	Pkp4	9.59e-155	1.13345	0.57	0.164	1.88e-150				FC _Otos+	Iqgap2	4.39e-50	0.471607	0.436	0.18	8.62e-46
TBC	Eef1a1	5.21e-151	0.345898	0.996	0.982	1.02e-146				FC _Coch+	Chsy1	7.66e-106	0.378204	0.401	0.183	1.5e-101				IPhC / IBC_Slc1a3+	Creb5	4.58e-115	0.627648	0.599	0.283	9e-111				DC / PC / ISC / OSC	Far1	1.55e-151	1.25359	0.545	0.161	3.04e-147				FC _Otos+	Slc1a2	2.03e-49	0.309222	0.28	0.085	3.98e-45
TBC	Mfap2	1.15e-148	0.512735	0.853	0.676	2.25e-144				FC _Coch+	Ank	4.55e-101	0.844819	0.343	0.152	8.93e-97				IPhC / IBC_Slc1a3+	Cp	5.91e-114	0.516004	0.517	0.219	1.16e-109				DC / PC / ISC / OSC	Atp1a1	9.19e-147	1.20616	0.713	0.297	1.81e-142				FC _Otos+	Cpe	5.13e-49	0.60107	0.615	0.333	1.01e-44
TBC	Pip5k1b	2.98e-144	0.383743	0.435	0.201	5.84e-140				FC _Coch+	Pdgfrl	6.08e-100	0.324996	0.333	0.135	1.19e-95				IPhC / IBC_Slc1a3+	Ttyh2	3.15e-112	0.372856	0.297	0.083	6.19e-108				DC / PC / ISC / OSC	Epb41l5	3.44e-145	0.624873	0.419	0.087	6.75e-141				FC _Otos+	Mrps6	6.09e-49	0.48125	0.601	0.304	1.2e-44
TBC	Irf2bp2	4.66e-143	0.424319	0.593	0.351	9.15e-139				FC _Coch+	Btg1	4.69e-99	0.48956	0.95	0.882	9.2e-95				IPhC / IBC_Slc1a3+	Serping1	7.48e-112	0.373996	0.34	0.106	1.47e-107				DC / PC / ISC / OSC	Clu	4.31e-144	2.65556	0.963	0.767	8.46e-140				FC _Otos+	Sox5	1.3e-48	0.295272	0.292	0.091	2.56e-44
TBC	Uba52	2.45e-141	0.372601	0.975	0.921	4.81e-137				FC _Coch+	Nr4a2	4.43e-93	0.671504	0.558	0.351	8.7e-89				IPhC / IBC_Slc1a3+	Phlda1	9.35e-112	0.870577	0.917	0.764	1.84e-107				DC / PC / ISC / OSC	Plekhb1	2.16e-142	0.592295	0.373	0.068	4.25e-138				FC _Otos+	Col16a1	1.91e-46	0.347588	0.335	0.119	3.76e-42
TBC	Hmgn2	6.36e-141	0.355307	0.919	0.785	1.25e-136				FC _Coch+	Tenm3	1.52e-92	0.419878	0.381	0.18	2.98e-88				IPhC / IBC_Slc1a3+	Socs2	4.34e-110	0.611303	0.741	0.451	8.52e-106				DC / PC / ISC / OSC	Col18a1	7.38e-142	0.548582	0.381	0.072	1.45e-137				FC _Otos+	Mpzl1	2.4e-46	0.441406	0.566	0.279	4.71e-42
TBC	Cntfr	1.78e-140	0.364161	0.415	0.187	3.49e-136				FC _Coch+	Sec11c	2.9e-88	0.321769	0.34	0.151	5.69e-84				IPhC / IBC_Slc1a3+	Lsp1	3.02e-108	0.319771	0.266	0.069	5.93e-104				DC / PC / ISC / OSC	Hspa2	2.76e-141	0.986305	0.388	0.079	5.42e-137				FC _Otos+	Dbi	5.12e-46	0.521806	0.689	0.408	1.01e-41
TBC	Sox11	1.09e-139	0.525168	0.605	0.379	2.13e-135				FC _Coch+	Cdkn1c	9.74e-88	0.429592	0.637	0.416	1.91e-83				IPhC / IBC_Slc1a3+	Tbx18	2.53e-107	0.450534	0.434	0.17	4.97e-103				DC / PC / ISC / OSC	Ank3	1.42e-140	0.697935	0.464	0.108	2.79e-136				FC _Otos+	Crot	9.55e-45	0.287956	0.265	0.083	1.88e-40
TBC	Akt2	2.17e-139	0.394787	0.441	0.218	4.25e-135				FC _Coch+	Cdc42ep3	1.34e-86	0.261199	0.28	0.107	2.64e-82				IPhC / IBC_Slc1a3+	Cxadr	2.79e-101	0.50648	0.507	0.235	5.48e-97				DC / PC / ISC / OSC	Ralgapa2	4.17e-137	0.489134	0.329	0.055	8.19e-133				FC _Otos+	Dcn	4.39e-43	0.517219	0.617	0.32	8.62e-39
TBC	Klf3	2.19e-139	0.397977	0.388	0.171	4.3e-135				FC _Coch+	Cald1	1.59e-86	0.327817	0.484	0.252	3.12e-82				IPhC / IBC_Slc1a3+	Vim	5.79e-101	0.595803	0.832	0.577	1.14e-96				DC / PC / ISC / OSC	Jag1	1.1e-136	1.03169	0.485	0.132	2.17e-132				FC _Otos+	Id2	3.15e-42	0.537389	0.951	0.802	6.18e-38
TBC	Lmna	3.6e-137	0.481313	0.827	0.663	7.06e-133				FC _Coch+	Bgn	3.91e-86	0.320949	0.375	0.177	7.68e-82				IPhC / IBC_Slc1a3+	Kctd12	8.78e-101	0.611417	0.719	0.435	1.72e-96				DC / PC / ISC / OSC	Hacd2	9.56e-135	0.529548	0.418	0.091	1.88e-130				FC _Otos+	Car2	2.83e-41	0.520112	0.589	0.328	5.57e-37
TBC	Axin2	2.6e-133	0.338222	0.287	0.098	5.1e-129				FC _Coch+	Id2	1.02e-85	0.489756	0.898	0.787	2e-81				IPhC / IBC_Slc1a3+	Cebpd	5.84e-100	0.726419	0.7	0.422	1.15e-95				DC / PC / ISC / OSC	Twf1	3.93e-128	1.46445	0.687	0.331	7.71e-124				FC _Otos+	Gng11	5.56e-41	0.400474	0.459	0.211	1.09e-36
TBC	Glul	2.66e-131	0.452345	0.606	0.387	5.23e-127				FC _Coch+	Ctsk	4.47e-83	0.258013	0.252	0.094	8.77e-79				IPhC / IBC_Slc1a3+	Plat	1.07e-99	0.545879	0.507	0.229	2.1e-95				DC / PC / ISC / OSC	Msi1	2.14e-126	0.533999	0.34	0.065	4.21e-122				FC _Otos+	Lrrc4c	6.15e-41	0.371954	0.259	0.085	1.21e-36
TBC	AI593442	1.28e-130	0.292683	0.31	0.11	2.51e-126				FC _Coch+	Npas3	1.54e-81	0.316723	0.302	0.13	3.03e-77				IPhC / IBC_Slc1a3+	Met	2.52e-99	0.4224	0.364	0.128	4.95e-95				DC / PC / ISC / OSC	Hey1	1.23e-123	0.400208	0.29	0.047	2.41e-119				FC _Otos+	Igf2	3.8e-40	0.51234	0.44	0.207	7.45e-36
TBC	Cdh18	4.9e-128	0.529498	0.294	0.108	9.62e-124				FC _Coch+	Nfia	7.99e-81	0.495821	0.84	0.745	1.57e-76				IPhC / IBC_Slc1a3+	Car11	1.44e-98	0.447229	0.435	0.179	2.82e-94				DC / PC / ISC / OSC	Fblim1	4.27e-123	0.336919	0.299	0.05	8.39e-119				FC _Otos+	C1qtnf1	6.71e-40	0.311303	0.267	0.091	1.32e-35
TBC	Fam118a	3.11e-126	0.296194	0.279	0.096	6.1e-122				FC _Coch+	Calm2	4.04e-77	0.33372	0.909	0.825	7.94e-73				IPhC / IBC_Slc1a3+	Gcnt2	2.35e-97	0.402647	0.337	0.115	4.61e-93				DC / PC / ISC / OSC	Gjb6	5.04e-120	0.478583	0.273	0.043	9.9e-116				FC _Otos+	Ifitm10	1.23e-39	0.344166	0.286	0.102	2.42e-35
TBC	Actg1	3.09e-124	0.354483	0.979	0.931	6.07e-120				FC _Coch+	Hspa5	6.11e-77	0.354939	0.96	0.912	1.2e-72				IPhC / IBC_Slc1a3+	Mybpc1	2.54e-97	0.392921	0.39	0.146	4.99e-93				DC / PC / ISC / OSC	Prss36	5.99e-119	0.568351	0.258	0.039	1.18e-114				FC _Otos+	Col3a1	1.86e-39	0.40435	0.595	0.318	3.65e-35
TBC	Nab2	7.92e-124	0.3737	0.413	0.2	1.56e-119				FC _Coch+	Ptprd	1.13e-76	0.395897	0.389	0.202	2.22e-72				IPhC / IBC_Slc1a3+	Cdh11	7.05e-95	0.370288	0.345	0.12	1.38e-90				DC / PC / ISC / OSC	Adamtsl1	1.26e-117	0.603821	0.294	0.051	2.47e-113				FC _Otos+	Cald1	3.06e-39	0.443698	0.551	0.286	6.01e-35
TBC	Tspan5	3.42e-123	0.559156	0.502	0.293	6.72e-119				FC _Coch+	Ppp1r15a	2.46e-74	0.432835	0.756	0.605	4.83e-70				IPhC / IBC_Slc1a3+	Mest	3.98e-94	0.308243	0.26	0.074	7.81e-90				DC / PC / ISC / OSC	Hhatl	2.39e-116	0.622393	0.327	0.063	4.69e-112				FC _Otos+	Slc22a17	1.14e-38	0.428683	0.551	0.3	2.25e-34
TBC	Cyp1b1	4.1e-123	0.421878	0.468	0.241	8.05e-119				FC _Coch+	Cdh11	3.76e-74	0.259842	0.275	0.115	7.38e-70				IPhC / IBC_Slc1a3+	Cav1	1.28e-93	0.438056	0.476	0.208	2.51e-89				DC / PC / ISC / OSC	Gsn	1.9e-114	1.96058	0.577	0.231	3.73e-110				FC _Otos+	Notch2	3.1e-38	0.566952	0.539	0.303	6.08e-34
TBC	Btg3	6.4e-122	0.379604	0.545	0.326	1.26e-117				FC _Coch+	P3h3	6.03e-71	0.279908	0.311	0.146	1.18e-66				IPhC / IBC_Slc1a3+	Ier3	2.75e-93	0.685907	0.708	0.441	5.4e-89				DC / PC / ISC / OSC	Nectin2	1.51e-106	1.04726	0.641	0.3	2.97e-102				FC _Otos+	Fam234a	1.18e-37	0.30293	0.311	0.119	2.32e-33
TBC	Irx1	7.08e-122	0.438877	0.475	0.261	1.39e-117				FC _Coch+	Ier2	7.34e-71	0.441223	0.889	0.807	1.44e-66				IPhC / IBC_Slc1a3+	Mdk	1.21e-90	0.552501	0.982	0.903	2.38e-86				DC / PC / ISC / OSC	Tspan12	1.85e-106	0.385433	0.29	0.054	3.64e-102				FC _Otos+	Sec11c	1.31e-37	0.347665	0.401	0.178	2.56e-33
TBC	Eif4a1	9.93e-121	0.357931	0.936	0.847	1.95e-116				FC _Coch+	Klhl29	1.28e-70	0.273499	0.256	0.105	2.52e-66				IPhC / IBC_Slc1a3+	Cpe	1.49e-90	0.455407	0.6	0.313	2.93e-86				DC / PC / ISC / OSC	Padi2	2.48e-106	0.481939	0.273	0.048	4.87e-102				FC _Otos+	Il11ra1	5.02e-37	0.435626	0.562	0.314	9.85e-33
TBC	Egr3	2.36e-120	0.435574	0.461	0.245	4.64e-116				FC _Coch+	Col8a1	2.04e-70	0.39098	0.275	0.121	4.01e-66				IPhC / IBC_Slc1a3+	Tent5a	4.74e-90	0.731374	0.554	0.296	9.3e-86				DC / PC / ISC / OSC	Syne2	3.47e-105	0.715334	0.437	0.126	6.81e-101				FC _Otos+	Mmp2	1.57e-36	0.489004	0.778	0.547	3.07e-32
TBC	Nbl1	2.52e-119	0.392437	0.648	0.421	4.95e-115				FC _Coch+	Wsb1	2.58e-69	0.343029	0.505	0.313	5.06e-65				IPhC / IBC_Slc1a3+	Pde4b	5.25e-89	0.658993	0.651	0.391	1.03e-84				DC / PC / ISC / OSC	Tpd52	1.37e-104	0.505946	0.425	0.113	2.7e-100				FC _Otos+	Fuca1	4.7e-36	0.46005	0.601	0.357	9.23e-32
TBC	Mat2a	4.82e-118	0.384509	0.583	0.369	9.46e-114				FC _Coch+	Nfix	1.53e-67	0.363561	0.83	0.706	3.01e-63				IPhC / IBC_Slc1a3+	Nr2f2	7.11e-89	0.56574	0.808	0.549	1.4e-84				DC / PC / ISC / OSC	Tmem189	3.38e-103	0.551861	0.444	0.13	6.64e-99				FC _Otos+	Nck2	8.23e-36	0.341227	0.385	0.171	1.62e-31
TBC	Arid5a	5.49e-118	0.356163	0.462	0.243	1.08e-113				FC _Coch+	Insig1	6.35e-65	0.336536	0.405	0.222	1.25e-60				IPhC / IBC_Slc1a3+	Cxcl1	1.36e-88	0.458148	0.291	0.094	2.66e-84				DC / PC / ISC / OSC	Fbxo44	3.63e-101	0.362529	0.299	0.06	7.12e-97				FC _Otos+	Kdelr3	6.09e-34	0.349864	0.459	0.228	1.19e-29
TBC	Ubc	1.3e-117	0.402314	0.99	0.969	2.56e-113				FC _Coch+	Dnajb9	2.06e-64	0.340082	0.471	0.285	4.05e-60				IPhC / IBC_Slc1a3+	Ghr	9.05e-86	0.446309	0.396	0.166	1.78e-81				DC / PC / ISC / OSC	Tacc2	1.71e-100	0.75026	0.301	0.064	3.36e-96				FC _Otos+	Nbl1	1.13e-33	0.516701	0.735	0.507	2.21e-29
TBC	Actb	3.8e-117	0.353235	1	0.999	7.46e-113				FC _Coch+	Rsrp1	9.21e-64	0.391565	0.721	0.557	1.81e-59				IPhC / IBC_Slc1a3+	Gas1	1.13e-84	0.528187	0.575	0.315	2.22e-80				DC / PC / ISC / OSC	Srgap1	3.23e-100	0.662153	0.312	0.067	6.33e-96				FC _Otos+	Fkbp7	2.51e-33	0.287977	0.311	0.127	4.93e-29
TBC	Grb14	2.67e-116	0.29106	0.374	0.17	5.24e-112				FC _Coch+	Pcolce	1.05e-61	0.373948	0.335	0.179	2.07e-57				IPhC / IBC_Slc1a3+	Ebf2	5.54e-84	0.393385	0.382	0.155	1.09e-79				DC / PC / ISC / OSC	Ecrg4	4.11e-100	1.91674	0.457	0.149	8.08e-96				FC _Otos+	Loxl1	1.98e-31	0.415893	0.669	0.428	3.9e-27
TBC	Bhlhe40	4.91e-116	0.350293	0.649	0.41	9.64e-112				FC _Coch+	Fstl1	1.76e-61	0.338848	0.874	0.762	3.46e-57				IPhC / IBC_Slc1a3+	Camk2n1	1.03e-83	0.532525	0.545	0.289	2.03e-79				DC / PC / ISC / OSC	Lnpk	4.69e-98	0.526898	0.303	0.065	9.21e-94				FC _Otos+	Rgs7bp	3.08e-31	0.309067	0.294	0.12	6.06e-27
TBC	Gadd45g	4.95e-116	0.379659	0.805	0.613	9.73e-112				FC _Coch+	Peg3	1.18e-60	0.281087	0.275	0.13	2.32e-56				IPhC / IBC_Slc1a3+	Zic2	1.17e-81	0.439638	0.579	0.317	2.3e-77				DC / PC / ISC / OSC	Arl4c	1.22e-97	0.433877	0.304	0.063	2.4e-93				FC _Otos+	Pcca	4.71e-31	0.398564	0.42	0.216	9.25e-27
TBC	Arf6	1.59e-115	0.380692	0.8	0.64	3.12e-111				FC _Coch+	Il11ra1	7.76e-60	0.33052	0.467	0.29	1.52e-55				IPhC / IBC_Slc1a3+	Errfi1	7.36e-81	0.722707	0.564	0.324	1.44e-76				DC / PC / ISC / OSC	Ctnnd1	2.56e-97	0.870975	0.473	0.162	5.02e-93				FC _Otos+	Nedd4l	5.34e-31	0.256413	0.372	0.167	1.05e-26
TBC	Sbno2	4.13e-115	0.306036	0.348	0.153	8.1e-111				FC _Coch+	Gpm6b	8.39e-60	0.3474	0.609	0.42	1.65e-55				IPhC / IBC_Slc1a3+	Cd47	1.67e-80	0.472141	0.679	0.432	3.28e-76				DC / PC / ISC / OSC	Net1	3.74e-97	0.397808	0.292	0.06	7.34e-93				FC _Otos+	Apbb2	5.41e-31	0.273439	0.428	0.206	1.06e-26
TBC	Rheb	6.82e-115	0.39799	0.69	0.512	1.34e-110				FC _Coch+	Hnrnpa2b1	2.79e-59	0.293723	0.936	0.904	5.48e-55				IPhC / IBC_Slc1a3+	Ugp2	3.28e-79	0.477537	0.46	0.226	6.43e-75				DC / PC / ISC / OSC	Ypel2	6.48e-96	0.449921	0.288	0.059	1.27e-91				FC _Otos+	Tcn2	2.54e-30	0.295039	0.364	0.167	4.99e-26
TBC	Slc1a3	6.44e-114	0.363281	0.561	0.314	1.27e-109				FC _Coch+	Notch2	1.09e-58	0.36523	0.45	0.28	2.13e-54				IPhC / IBC_Slc1a3+	Cntn4	5.93e-79	0.562386	0.518	0.257	1.16e-74				DC / PC / ISC / OSC	Nedd4l	4.08e-95	0.75617	0.48	0.159	8e-91				FC _Otos+	Apod	7.18e-30	1.31895	0.683	0.495	1.41e-25
TBC	Nr4a1	5.94e-113	0.361261	0.973	0.885	1.17e-108				FC _Coch+	Pkm	3.27e-56	0.365961	0.664	0.503	6.42e-52				IPhC / IBC_Slc1a3+	Id3	6.81e-79	0.596178	0.961	0.886	1.34e-74				DC / PC / ISC / OSC	Rnd2	1e-94	0.748665	0.442	0.143	1.96e-90				FC _Otos+	Itpr1	8.54e-30	0.367232	0.385	0.187	1.68e-25
TBC	Pim1	5.39e-112	0.451682	0.677	0.464	1.06e-107				FC _Coch+	Ctsd	8.06e-53	0.266343	0.568	0.39	1.58e-48				IPhC / IBC_Slc1a3+	Arl15	1.61e-77	0.457612	0.382	0.163	3.16e-73				DC / PC / ISC / OSC	Cdo1	1.78e-94	0.483458	0.363	0.092	3.49e-90				FC _Otos+	Klhl29	9.15e-30	0.266973	0.305	0.127	1.8e-25
TBC	Isyna1	1.39e-109	0.293602	0.314	0.133	2.73e-105				FC _Coch+	Efna5	1.03e-52	0.278488	0.278	0.138	2.02e-48				IPhC / IBC_Slc1a3+	Des	4.05e-77	0.325167	0.295	0.105	7.95e-73				DC / PC / ISC / OSC	Anxa5	3.75e-94	2.017	0.765	0.523	7.35e-90				FC _Otos+	Fos	1.14e-29	0.509819	0.918	0.819	2.24e-25
TBC	Ackr3	1.77e-109	0.284318	0.276	0.104	3.48e-105				FC _Coch+	Shisa2	1.45e-52	0.251202	0.33	0.178	2.85e-48				IPhC / IBC_Slc1a3+	Tmem37	3.89e-75	0.470177	0.476	0.234	7.63e-71				DC / PC / ISC / OSC	Rabgap1l	5.22e-92	0.656473	0.409	0.122	1.03e-87				FC _Otos+	Slc35b2	5.99e-29	0.30353	0.393	0.195	1.18e-24
TBC	Lrrc8b	2.49e-107	0.293287	0.322	0.141	4.89e-103				FC _Coch+	Ccnl1	3.33e-52	0.329033	0.632	0.479	6.53e-48				IPhC / IBC_Slc1a3+	Creb3l2	6.93e-75	0.413973	0.436	0.211	1.36e-70				DC / PC / ISC / OSC	Ucp2	2.33e-91	0.40654	0.342	0.082	4.57e-87				FC _Otos+	Wif1	1.26e-28	0.584209	0.42	0.221	2.47e-24
TBC	Nap1l1	6.32e-107	0.334682	0.483	0.279	1.24e-102				FC _Coch+	Laptm4a	4.61e-52	0.320582	0.79	0.702	9.04e-48				IPhC / IBC_Slc1a3+	Bicc1	3.07e-74	0.369426	0.362	0.152	6.04e-70				DC / PC / ISC / OSC	Trpm3	6.83e-91	1.44286	0.77	0.499	1.34e-86				FC _Otos+	Cnn3	1.37e-28	0.425233	0.883	0.753	2.69e-24
TBC	Erf	2.03e-106	0.350988	0.438	0.242	3.99e-102				FC _Coch+	Mpzl1	7.2e-52	0.292262	0.427	0.26	1.41e-47				IPhC / IBC_Slc1a3+	Rarres2	1.39e-73	0.30361	0.336	0.132	2.73e-69				DC / PC / ISC / OSC	Cd82	4.26e-89	0.376816	0.288	0.062	8.36e-85				FC _Otos+	Tspan7	3.05e-28	0.336775	0.446	0.24	5.99e-24
TBC	Dach1	2.12e-105	0.382543	0.357	0.168	4.16e-101				FC _Coch+	Jun	1.29e-51	0.441711	0.956	0.939	2.54e-47				IPhC / IBC_Slc1a3+	Vcam1	9.94e-73	0.335241	0.299	0.112	1.95e-68				DC / PC / ISC / OSC	S100a1	1.33e-88	0.994106	0.596	0.259	2.61e-84				FC _Otos+	Gpx8	6.85e-28	0.274643	0.323	0.146	1.34e-23
TBC	Cav1	2.74e-103	0.317579	0.346	0.16	5.38e-99				FC _Coch+	Ube2s	1.71e-51	0.302998	0.857	0.771	3.36e-47				IPhC / IBC_Slc1a3+	Cox6c	1.64e-72	0.466421	0.876	0.725	3.22e-68				DC / PC / ISC / OSC	Dipk1a	2.02e-88	0.494548	0.283	0.062	3.96e-84				FC _Otos+	Oxr1	7.98e-28	0.27836	0.292	0.124	1.57e-23
TBC	Purb	4.47e-103	0.366458	0.741	0.592	8.78e-99				FC _Coch+	Sipa1l1	5.64e-49	0.253072	0.337	0.189	1.11e-44				IPhC / IBC_Slc1a3+	B3galt1	2.93e-72	0.541684	0.489	0.251	5.76e-68				DC / PC / ISC / OSC	Tox	2.31e-86	0.479997	0.313	0.076	4.53e-82				FC _Otos+	Efna5	1.29e-27	0.264393	0.34	0.157	2.53e-23
TBC	Myadm	7.99e-102	0.277364	0.303	0.13	1.57e-97				FC _Coch+	Fgfr1	1.98e-48	0.273059	0.386	0.233	3.89e-44				IPhC / IBC_Slc1a3+	Zfhx4	5.68e-72	0.32794	0.35	0.144	1.11e-67				DC / PC / ISC / OSC	Slc9a3r1	1.24e-84	0.388264	0.349	0.091	2.44e-80				FC _Otos+	Snhg18	2.85e-27	0.260069	0.379	0.185	5.59e-23
TBC	Alas1	2.69e-101	0.298174	0.317	0.14	5.28e-97				FC _Coch+	Ahcyl2	1.38e-47	0.450816	0.419	0.27	2.7e-43				IPhC / IBC_Slc1a3+	E130308A19Rik	1.71e-70	0.297282	0.297	0.112	3.36e-66				DC / PC / ISC / OSC	Bdh2	9.11e-83	0.475799	0.389	0.117	1.79e-78				FC _Otos+	Dlc1	6.53e-27	0.442643	0.344	0.167	1.28e-22
TBC	Rassf1	1.59e-99	0.306415	0.388	0.201	3.13e-95				FC _Coch+	Suco	4.83e-47	0.266429	0.372	0.226	9.49e-43				IPhC / IBC_Slc1a3+	Zbtb16	1.99e-70	0.281306	0.264	0.091	3.9e-66				DC / PC / ISC / OSC	Sorbs1	2.38e-82	0.646443	0.352	0.1	4.67e-78				FC _Otos+	Bgn	8.82e-27	0.289141	0.405	0.207	1.73e-22
TBC	Sh3d19	2.34e-97	0.31822	0.435	0.239	4.59e-93				FC _Coch+	Sertad2	2.09e-46	0.258357	0.279	0.148	4.11e-42				IPhC / IBC_Slc1a3+	S100a16	5.52e-70	0.352707	0.447	0.216	1.08e-65				DC / PC / ISC / OSC	Sdc4	1.08e-81	0.97343	0.662	0.363	2.13e-77				FC _Otos+	Col1a2	1.08e-26	0.563294	0.823	0.668	2.11e-22
TBC	Tbcc	1.47e-95	0.336821	0.321	0.153	2.88e-91				FC _Coch+	Cd9	1.01e-45	0.28339	0.491	0.328	1.98e-41				IPhC / IBC_Slc1a3+	Fmnl2	1.41e-69	0.451415	0.408	0.193	2.76e-65				DC / PC / ISC / OSC	Nhs	3.36e-81	0.370987	0.258	0.055	6.6e-77				FC _Otos+	Thrb	1.94e-26	0.315747	0.451	0.244	3.8e-22
TBC	Ski	1.94e-95	0.332126	0.478	0.287	3.81e-91				FC _Coch+	Gstm5	1.12e-44	0.289238	0.466	0.313	2.2e-40				IPhC / IBC_Slc1a3+	Map1b	2.91e-69	0.276517	0.376	0.157	5.72e-65				DC / PC / ISC / OSC	Itih5	1.41e-79	1.03734	0.446	0.164	2.78e-75				FC _Otos+	Nfia	3.2e-26	0.428175	0.866	0.759	6.29e-22
TBC	Emp3	8.15e-94	0.342739	0.542	0.347	1.6e-89				FC _Coch+	Ccn1	3.73e-44	0.456877	0.697	0.59	7.31e-40				IPhC / IBC_Slc1a3+	Epha7	2.3e-68	0.554274	0.495	0.269	4.51e-64				DC / PC / ISC / OSC	Tjp2	3.35e-79	0.613234	0.405	0.133	6.57e-75				FC _Otos+	Mdga2	3.38e-26	0.307893	0.3	0.134	6.63e-22
TBC	Foxf2	3.37e-92	0.277648	0.377	0.195	6.62e-88				FC _Coch+	Wnt5a	7.42e-44	0.251692	0.323	0.187	1.46e-39				IPhC / IBC_Slc1a3+	S1pr3	2.57e-68	0.270388	0.302	0.116	5.05e-64				DC / PC / ISC / OSC	Tanc2	8.46e-77	0.853814	0.349	0.105	1.66e-72				FC _Otos+	Pdgfd	5.97e-26	0.256992	0.311	0.141	1.17e-21
TBC	Bnip3	2.6e-91	0.304904	0.324	0.159	5.1e-87				FC _Coch+	Mxd4	2.1e-43	0.270553	0.44	0.293	4.13e-39				IPhC / IBC_Slc1a3+	B3gnt2	4.04e-68	0.461548	0.436	0.223	7.94e-64				DC / PC / ISC / OSC	2610307P16Rik	4.1e-76	0.59582	0.381	0.122	8.04e-72				FC _Otos+	Lrpap1	6.31e-26	0.3498	0.661	0.452	1.24e-21
TBC	Mybpc1	4.47e-89	0.254451	0.264	0.108	8.77e-85				FC _Coch+	Nufip2	1.06e-42	0.30606	0.655	0.519	2.08e-38				IPhC / IBC_Slc1a3+	Adamts1	1.56e-67	0.495341	0.479	0.249	3.06e-63				DC / PC / ISC / OSC	Pebp1	2.04e-75	0.820884	0.747	0.514	4e-71				FC _Otos+	Itm2b	6.78e-26	0.384349	0.982	0.954	1.33e-21
TBC	Ust	4.79e-89	0.304337	0.32	0.153	9.4e-85				FC _Coch+	Egr2	1.61e-41	0.320092	0.509	0.359	3.16e-37				IPhC / IBC_Slc1a3+	Tle5	2.38e-67	0.436195	0.847	0.694	4.66e-63				DC / PC / ISC / OSC	Cdk19	2e-74	0.53414	0.396	0.131	3.92e-70				FC _Otos+	Zfhx3	7.91e-25	0.433241	0.475	0.283	1.55e-20
TBC	Rbbp7	3.71e-88	0.332362	0.675	0.502	7.29e-84				FC _Coch+	Htra1	2.08e-41	0.260831	0.375	0.233	4.08e-37				IPhC / IBC_Slc1a3+	Ank3	3.65e-67	0.284575	0.289	0.106	7.16e-63				DC / PC / ISC / OSC	Efna1	2.41e-74	0.368133	0.285	0.07	4.73e-70				FC _Otos+	Rcn3	1.24e-24	0.374115	0.64	0.446	2.44e-20
TBC	Mxd1	3.96e-88	0.300324	0.331	0.164	7.78e-84				FC _Coch+	Fosb	4.2e-41	0.320009	0.908	0.867	8.24e-37				IPhC / IBC_Slc1a3+	Sat1	6.08e-67	0.415004	0.513	0.278	1.19e-62				DC / PC / ISC / OSC	Cd9	1.64e-73	0.886136	0.634	0.345	3.22e-69				FC _Otos+	Selenof	9.89e-24	0.360251	0.802	0.64	1.94e-19
TBC	Uap1	1.57e-87	0.271134	0.306	0.144	3.08e-83				FC _Coch+	Dynll1	4.5e-41	0.288054	0.625	0.487	8.83e-37				IPhC / IBC_Slc1a3+	Prrx2	5.3e-66	0.346142	0.409	0.195	1.04e-61				DC / PC / ISC / OSC	Ldhb	2.14e-72	0.767067	0.653	0.357	4.2e-68				FC _Otos+	Chad	1.17e-23	0.420142	0.257	0.112	2.29e-19
TBC	Bambi	3.19e-87	0.422617	0.5	0.319	6.26e-83				FC _Coch+	Lrrtm4	1.12e-39	0.283343	0.354	0.215	2.19e-35				IPhC / IBC_Slc1a3+	Nupr1	1.7e-65	0.370645	0.531	0.287	3.33e-61				DC / PC / ISC / OSC	Dpysl2	6.58e-72	0.95637	0.664	0.417	1.29e-67				FC _Otos+	Ncam1	3.45e-23	0.449011	0.348	0.181	6.77e-19
TBC	Syt1	1.52e-86	0.358739	0.454	0.266	2.98e-82				FC _Coch+	Skil	1.46e-38	0.336645	0.852	0.779	2.88e-34				IPhC / IBC_Slc1a3+	Laptm4a	2.44e-65	0.409767	0.848	0.702	4.79e-61				DC / PC / ISC / OSC	Pla2g12a	3.18e-70	0.442002	0.345	0.105	6.25e-66				FC _Otos+	Sipa1l1	7.35e-23	0.300432	0.391	0.21	1.44e-18
TBC	Ywhah	1.68e-85	0.332958	0.46	0.283	3.29e-81				FC _Coch+	Kdelr2	2.72e-37	0.317419	0.697	0.59	5.34e-33				IPhC / IBC_Slc1a3+	Mmp16	2.84e-65	0.373669	0.364	0.163	5.57e-61				DC / PC / ISC / OSC	Slc24a3	1.02e-68	0.491719	0.274	0.071	2e-64				FC _Otos+	Tmem176b	1.77e-22	0.344626	0.578	0.38	3.48e-18
TBC	Srsf5	1.66e-84	0.31891	0.819	0.705	3.26e-80				FC _Coch+	Selenom	4.67e-36	0.259004	0.536	0.397	9.16e-32				IPhC / IBC_Slc1a3+	Ppp1r2	3.31e-65	0.4556	0.564	0.336	6.5e-61				DC / PC / ISC / OSC	Ptprf	3.64e-66	0.367208	0.338	0.103	7.15e-62				FC _Otos+	Eno1	2.01e-22	0.312533	0.572	0.374	3.95e-18
TBC	Pbx3	4.78e-83	0.36112	0.38	0.212	9.39e-79				FC _Coch+	Arf4	3.11e-34	0.256571	0.752	0.669	6.12e-30				IPhC / IBC_Slc1a3+	Zbtb20	2.56e-63	0.477591	0.906	0.818	5.02e-59				DC / PC / ISC / OSC	Tnfrsf12a	6.21e-66	0.667615	0.453	0.185	1.22e-61				FC _Otos+	Lpar1	2.23e-22	0.313531	0.586	0.379	4.38e-18
TBC	Robo2	4.09e-82	0.400613	0.343	0.178	8.03e-78				FC _Coch+	Tmem59	2.15e-33	0.250627	0.801	0.732	4.22e-29				IPhC / IBC_Slc1a3+	Enpp2	3.48e-63	0.377553	0.74	0.469	6.83e-59				DC / PC / ISC / OSC	Sox5	6.75e-65	0.397148	0.308	0.089	1.32e-60				FC _Otos+	Ctsd	4.2e-22	0.318281	0.623	0.416	8.24e-18
TBC	Rap1b	5.7e-82	0.309173	0.64	0.47	1.12e-77				FC _Coch+	Foxo3	1.34e-31	0.282896	0.549	0.423	2.62e-27				IPhC / IBC_Slc1a3+	Tmsb4x	3.7e-62	0.278457	0.778	0.55	7.26e-58				DC / PC / ISC / OSC	Rimklb	4.43e-64	0.331194	0.278	0.075	8.69e-60				FC _Otos+	Fli1	5.25e-22	0.285246	0.535	0.328	1.03e-17
TBC	Samd4	1.61e-81	0.424714	0.383	0.219	3.16e-77				FC _Coch+	Pja1	3.46e-31	0.28089	0.406	0.287	6.8e-27				IPhC / IBC_Slc1a3+	Rgs16	2.55e-61	0.351113	0.287	0.116	5e-57				DC / PC / ISC / OSC	Apc	1.36e-63	0.483791	0.363	0.124	2.66e-59				FC _Otos+	Copz2	5.71e-22	0.30714	0.496	0.307	1.12e-17
TBC	Arhgap6	2.35e-80	0.291945	0.25	0.107	4.62e-76				FC _Coch+	Ank2	3.64e-29	0.318132	0.472	0.35	7.15e-25				IPhC / IBC_Slc1a3+	Fstl1	3.37e-61	0.38485	0.89	0.771	6.61e-57				DC / PC / ISC / OSC	Actn4	1.96e-63	0.581394	0.533	0.247	3.84e-59				FC _Otos+	Gm2a	1.05e-21	0.294854	0.504	0.309	2.06e-17
TBC	Zbtb1	2.93e-80	0.252209	0.329	0.166	5.76e-76				FC _Coch+	Alkbh5	1.12e-23	0.260518	0.566	0.468	2.2e-19				IPhC / IBC_Slc1a3+	Abhd17b	4.56e-61	0.360615	0.403	0.201	8.94e-57				DC / PC / ISC / OSC	Nin	3.56e-62	0.394018	0.258	0.069	6.98e-58				FC _Otos+	Slc29a1	1.09e-21	0.300761	0.389	0.216	2.14e-17
TBC	Gnb1	4.96e-80	0.27799	0.875	0.789	9.73e-76				FC _Coch+	Zfp36l1	2.72e-21	0.353395	0.891	0.869	5.34e-17				IPhC / IBC_Slc1a3+	Basp1	5.98e-61	0.447832	0.741	0.529	1.17e-56				DC / PC / ISC / OSC	Tmcc3	9.64e-62	0.360389	0.255	0.066	1.89e-57				FC _Otos+	Auts2	1.4e-21	0.462891	0.809	0.709	2.76e-17
TBC	Pdzrn3	5.67e-80	0.31573	0.524	0.334	1.11e-75				FC _Coch+	Pim1	3.6e-21	0.333979	0.626	0.538	7.07e-17				IPhC / IBC_Slc1a3+	Zfp36l1	3.33e-60	0.443215	0.944	0.864	6.54e-56				DC / PC / ISC / OSC	Gas2	2.11e-61	0.305576	0.308	0.088	4.14e-57				FC _Otos+	Hmgn3	3.9e-21	0.304724	0.442	0.262	7.65e-17
TBC	Ywhaz	2.14e-79	0.282081	0.883	0.788	4.2e-75				FC _Coch+	Arih1	3.72e-18	0.286511	0.476	0.386	7.3e-14				IPhC / IBC_Slc1a3+	Zfp608	4.73e-60	0.357669	0.361	0.167	9.28e-56				DC / PC / ISC / OSC	Dleu2	8.39e-61	0.357023	0.265	0.071	1.65e-56				FC _Otos+	Sox9	1.08e-20	0.267887	0.804	0.591	2.11e-16
TBC	Ppp2r2d	2.75e-79	0.257093	0.363	0.197	5.39e-75				FC _Coch+	Zfp36	1.64e-15	0.285806	0.719	0.697	3.22e-11				IPhC / IBC_Slc1a3+	Clic4	5.36e-60	0.473121	0.741	0.532	1.05e-55				DC / PC / ISC / OSC	Efhd1	1.71e-60	0.396384	0.315	0.098	3.36e-56				FC _Otos+	Gpm6b	2.38e-20	0.36933	0.632	0.449	4.66e-16
TBC	Eif1a	1.91e-77	0.291265	0.535	0.358	3.74e-73														IPhC / IBC_Slc1a3+	Rhoj	6.73e-59	0.45105	0.465	0.254	1.32e-54				DC / PC / ISC / OSC	Cadm4	2.8e-59	0.327531	0.262	0.071	5.5e-55				FC _Otos+	Vkorc1	2.99e-20	0.313709	0.496	0.314	5.87e-16
TBC	Camk2n1	2.2e-77	0.270782	0.421	0.244	4.33e-73														IPhC / IBC_Slc1a3+	Adgrl3	4.8e-58	0.435177	0.471	0.26	9.42e-54				DC / PC / ISC / OSC	Nr6a1	1.88e-56	0.461443	0.342	0.119	3.68e-52				FC _Otos+	Gstm5	4.4e-20	0.297341	0.527	0.335	8.64e-16
TBC	Tubb5	2.4e-77	0.254243	0.851	0.694	4.71e-73														IPhC / IBC_Slc1a3+	Smad5	6.15e-58	0.290479	0.295	0.124	1.21e-53				DC / PC / ISC / OSC	Igf2bp2	2.53e-55	0.491855	0.37	0.14	4.96e-51				FC _Otos+	Mxd4	1.09e-19	0.282102	0.494	0.314	2.14e-15
TBC	Foxp1	2.59e-76	0.386048	0.515	0.353	5.09e-72														IPhC / IBC_Slc1a3+	Rai14	1.4e-57	0.27077	0.271	0.107	2.75e-53				DC / PC / ISC / OSC	Wfdc2	2.8e-55	0.272911	0.297	0.088	5.49e-51				FC _Otos+	Cntn4	2.56e-19	0.441725	0.451	0.28	5.03e-15
TBC	Cxxc5	3.5e-76	0.29643	0.432	0.264	6.87e-72														IPhC / IBC_Slc1a3+	Arhgap28	2.2e-57	0.394932	0.473	0.264	4.32e-53				DC / PC / ISC / OSC	Chst8	2.13e-54	0.454904	0.308	0.102	4.17e-50				FC _Otos+	Sulf2	3.27e-19	0.269033	0.265	0.129	6.42e-15
TBC	Pantr1	3.88e-76	0.314271	0.523	0.343	7.61e-72														IPhC / IBC_Slc1a3+	Tcf4	2.67e-57	0.433293	0.647	0.434	5.24e-53				DC / PC / ISC / OSC	Lgmn	4.01e-54	0.340826	0.382	0.143	7.87e-50				FC _Otos+	Rbp1	6.4e-19	0.361976	0.681	0.514	1.26e-14
TBC	Mcl1	6.8e-75	0.271995	0.571	0.39	1.34e-70														IPhC / IBC_Slc1a3+	Litaf	2.39e-56	0.306523	0.335	0.152	4.69e-52				DC / PC / ISC / OSC	Nck2	1.11e-53	0.437232	0.416	0.168	2.17e-49				FC _Otos+	Lama2	6.8e-19	0.275094	0.432	0.254	1.34e-14
TBC	Flrt2	1.43e-73	0.282721	0.31	0.158	2.8e-69														IPhC / IBC_Slc1a3+	Ddr2	2.76e-56	0.381213	0.445	0.24	5.41e-52				DC / PC / ISC / OSC	Dapk1	5.59e-53	0.39742	0.253	0.073	1.1e-48				FC _Otos+	Sms	2.83e-18	0.28746	0.416	0.25	5.56e-14
TBC	Irf2bpl	1.52e-73	0.332856	0.45	0.287	2.98e-69														IPhC / IBC_Slc1a3+	Sdk1	1.23e-55	0.302879	0.3	0.128	2.42e-51				DC / PC / ISC / OSC	Nek1	1.69e-52	0.344053	0.294	0.094	3.32e-48				FC _Otos+	Fstl1	2.97e-18	0.383861	0.874	0.78	5.84e-14
TBC	Sptbn1	5.27e-73	0.337735	0.658	0.499	1.03e-68														IPhC / IBC_Slc1a3+	Gpcpd1	2.44e-55	0.358601	0.31	0.14	4.79e-51				DC / PC / ISC / OSC	Dstn	1.8e-52	0.732186	0.717	0.527	3.54e-48				FC _Otos+	Tenm3	4.95e-18	0.277862	0.374	0.213	9.72e-14
TBC	Robo1	3.75e-72	0.441457	0.391	0.234	7.36e-68														IPhC / IBC_Slc1a3+	Add3	8.89e-55	0.395091	0.571	0.36	1.75e-50				DC / PC / ISC / OSC	Acsl3	9.78e-52	0.857355	0.625	0.398	1.92e-47				FC _Otos+	Crim1	1.32e-17	0.250007	0.284	0.148	2.59e-13
TBC	1600020E01Rik	4.23e-72	0.339722	0.337	0.187	8.31e-68														IPhC / IBC_Slc1a3+	Fhl2	3.36e-54	0.27502	0.304	0.133	6.6e-50				DC / PC / ISC / OSC	Sipa1l1	1.02e-51	0.608819	0.45	0.205	2e-47				FC _Otos+	Fbxl7	5.59e-17	0.291017	0.374	0.22	1.1e-12
TBC	Mme	1.81e-71	0.27823	0.362	0.204	3.56e-67														IPhC / IBC_Slc1a3+	Ppp1r12a	9.39e-54	0.579501	0.616	0.431	1.84e-49				DC / PC / ISC / OSC	Paip1	1.95e-51	0.506328	0.538	0.278	3.82e-47				FC _Otos+	Ppib	2.07e-16	0.306701	0.835	0.726	4.06e-12
TBC	Ifitm2	3.27e-70	0.259421	0.884	0.746	6.42e-66														IPhC / IBC_Slc1a3+	Pdzrn3	2.05e-53	0.50976	0.602	0.39	4.03e-49				DC / PC / ISC / OSC	Tgfb2	5.26e-51	0.679943	0.492	0.247	1.03e-46				FC _Otos+	Ube2e2	2.12e-16	0.253639	0.516	0.345	4.17e-12
TBC	Pafah1b1	2.08e-69	0.295983	0.707	0.581	4.09e-65														IPhC / IBC_Slc1a3+	Arhgap6	4.34e-53	0.301649	0.326	0.147	8.52e-49				DC / PC / ISC / OSC	Rab5if	7.94e-51	0.640559	0.561	0.318	1.56e-46				FC _Otos+	Rsrp1	1.63e-15	0.297137	0.728	0.583	3.2e-11
TBC	Pgrmc1	3.29e-68	0.322671	0.53	0.378	6.45e-64														IPhC / IBC_Slc1a3+	Flrt2	7.11e-53	0.356951	0.396	0.2	1.4e-48				DC / PC / ISC / OSC	Bhlhe41	9.51e-51	0.51356	0.278	0.089	1.87e-46				FC _Otos+	Slco1c1	2.44e-15	0.283319	0.372	0.225	4.8e-11
TBC	Gsdme	1.45e-66	0.260302	0.369	0.214	2.84e-62														IPhC / IBC_Slc1a3+	Pou3f1	8.07e-53	0.316766	0.258	0.105	1.58e-48				DC / PC / ISC / OSC	Strbp	7.5e-50	0.6802	0.586	0.334	1.47e-45				FC _Otos+	Selenom	4.1e-15	0.282316	0.582	0.417	8.04e-11
TBC	Pcbp1	1.13e-65	0.291555	0.675	0.548	2.22e-61														IPhC / IBC_Slc1a3+	Wls	9.85e-53	0.323528	0.427	0.231	1.93e-48				DC / PC / ISC / OSC	Sdk1	9.99e-50	0.777696	0.349	0.137	1.96e-45				FC _Otos+	Cp	9.55e-15	0.287959	0.395	0.248	1.88e-10
TBC	Rest	1.13e-64	0.267259	0.435	0.283	2.21e-60														IPhC / IBC_Slc1a3+	Cebpb	2.15e-52	0.451982	0.921	0.79	4.22e-48				DC / PC / ISC / OSC	Dusp5	2.78e-49	0.623843	0.359	0.145	5.46e-45				FC _Otos+	Mir99ahg	1.16e-14	0.254427	0.379	0.231	2.28e-10
TBC	Rhoa	2.9e-64	0.275151	0.702	0.56	5.7e-60														IPhC / IBC_Slc1a3+	Mpzl1	3.7e-52	0.316127	0.48	0.269	7.26e-48				DC / PC / ISC / OSC	Ezr	2.75e-48	0.348268	0.372	0.145	5.41e-44				FC _Otos+	Mmp14	2.26e-14	0.283323	0.537	0.381	4.44e-10
TBC	Mcmbp	3.39e-63	0.25402	0.411	0.26	6.66e-59														IPhC / IBC_Slc1a3+	Pxn	3.92e-52	0.286094	0.33	0.155	7.71e-48				DC / PC / ISC / OSC	Map4k3	3.85e-48	0.501775	0.372	0.154	7.56e-44				FC _Otos+	Prdx1	7.67e-14	0.280261	0.619	0.456	1.51e-09
TBC	Eif5	6.22e-62	0.268624	0.717	0.585	1.22e-57														IPhC / IBC_Slc1a3+	Akap13	4.89e-52	0.38541	0.478	0.276	9.6e-48				DC / PC / ISC / OSC	Styx	1.47e-46	0.466096	0.343	0.137	2.89e-42				FC _Otos+	Pkm	2.53e-13	0.256382	0.667	0.529	4.97e-09
TBC	Klf6	7.93e-62	0.252512	0.751	0.586	1.56e-57														IPhC / IBC_Slc1a3+	Cers6	5.12e-52	0.349323	0.267	0.113	1.01e-47				DC / PC / ISC / OSC	Herc4	3.26e-46	0.540456	0.301	0.11	6.4e-42				FC _Otos+	Zswim6	7.95e-13	0.267785	0.648	0.483	1.56e-08
TBC	Dnajb1	1.62e-61	0.288393	0.804	0.674	3.18e-57														IPhC / IBC_Slc1a3+	Ccdc80	5.61e-51	0.26612	0.371	0.182	1.1e-46				DC / PC / ISC / OSC	Mob1b	4.62e-46	0.396957	0.312	0.116	9.06e-42				FC _Otos+	Igfbp2	8.31e-13	0.445753	0.868	0.795	1.63e-08
TBC	Cnbp	2.79e-61	0.254559	0.767	0.653	5.47e-57														IPhC / IBC_Slc1a3+	Btg2	5.76e-51	0.603246	0.931	0.907	1.13e-46				DC / PC / ISC / OSC	Cd24a	6.05e-46	0.535708	0.515	0.271	1.19e-41				FC _Otos+	Aopep	5.73e-12	0.275843	0.411	0.279	1.12e-07
TBC	Ywhaq	1.16e-58	0.266584	0.697	0.578	2.28e-54														IPhC / IBC_Slc1a3+	mt-Co1	2.41e-50	0.272802	0.949	0.906	4.73e-46				DC / PC / ISC / OSC	Mkrn1	9.83e-46	0.383557	0.372	0.154	1.93e-41				FC _Otos+	Negr1	1.58e-11	0.265703	0.305	0.19	3.1e-07
TBC	Mef2a	6.4e-58	0.390353	0.488	0.352	1.26e-53														IPhC / IBC_Slc1a3+	Ube4b	2.71e-50	0.287465	0.363	0.183	5.33e-46				DC / PC / ISC / OSC	Lrba	1.26e-45	0.379284	0.308	0.112	2.47e-41				FC _Otos+	Abhd2	2.41e-10	0.313915	0.475	0.337	4.74e-06
TBC	Hspe1	1.48e-54	0.283666	0.585	0.451	2.91e-50														IPhC / IBC_Slc1a3+	Ier5l	1.87e-49	0.409416	0.516	0.313	3.67e-45				DC / PC / ISC / OSC	Diaph1	2.73e-45	0.415494	0.315	0.12	5.36e-41				FC _Otos+	Ccn1	5.82e-09	0.255752	0.7	0.607	0.000114326
TBC	Hsp90aa1	2.89e-54	0.251121	0.761	0.639	5.67e-50														IPhC / IBC_Slc1a3+	Col26a1	2.7e-49	0.272919	0.344	0.167	5.3e-45				DC / PC / ISC / OSC	Qpct	3.17e-45	0.604954	0.281	0.101	6.23e-41				FC _Otos+	Cdk11b	6.23e-08	0.277412	0.288	0.199	0.00122313
TBC	Herpud1	1.85e-51	0.253454	0.546	0.409	3.63e-47														IPhC / IBC_Slc1a3+	Grb10	3.88e-49	0.348835	0.502	0.294	7.62e-45				DC / PC / ISC / OSC	Cers6	1.33e-44	0.465921	0.315	0.12	2.6e-40				FC _Otos+	Lrrtm4	1.73e-06	0.26708	0.323	0.239	0.0338808
TBC	Atp2b1	2.07e-44	0.296311	0.52	0.404	4.06e-40														IPhC / IBC_Slc1a3+	Robo2	2.59e-48	0.449982	0.416	0.226	5.08e-44				DC / PC / ISC / OSC	Amd1	2.07e-44	0.305838	0.276	0.094	4.06e-40
TBC	Pde4d	5.48e-26	0.3241	0.501	0.418	1.08e-21														IPhC / IBC_Slc1a3+	Pde10a	8.15e-48	0.345565	0.269	0.118	1.6e-43				DC / PC / ISC / OSC	Pld3	6.42e-44	0.43423	0.508	0.267	1.26e-39
TBC	Mif	5.31e-21	0.259363	0.477	0.409	1.04e-16														IPhC / IBC_Slc1a3+	Pea15a	9.94e-47	0.254995	0.361	0.182	1.95e-42				DC / PC / ISC / OSC	Cnmd	9.69e-44	0.974457	0.375	0.161	1.9e-39
																				IPhC / IBC_Slc1a3+	Gadd45g	2.01e-46	0.672678	0.781	0.684	3.95e-42				DC / PC / ISC / OSC	Fkbp9	8.22e-43	0.388425	0.427	0.198	1.61e-38
																				IPhC / IBC_Slc1a3+	Usp53	2.3e-46	0.33828	0.293	0.138	4.52e-42				DC / PC / ISC / OSC	Rflnb	9.01e-43	0.639731	0.379	0.166	1.77e-38
																				IPhC / IBC_Slc1a3+	Qk	3.59e-46	0.499258	0.66	0.502	7.05e-42				DC / PC / ISC / OSC	Mgst1	8.79e-42	0.470472	0.354	0.152	1.73e-37
																				IPhC / IBC_Slc1a3+	Gpm6b	1.13e-45	0.319617	0.647	0.433	2.21e-41				DC / PC / ISC / OSC	Map3k1	5.26e-41	0.438141	0.4	0.188	1.03e-36
																				IPhC / IBC_Slc1a3+	Nrip1	5.34e-45	0.343976	0.365	0.194	1.05e-40				DC / PC / ISC / OSC	Tmem41b	7.31e-41	0.352605	0.35	0.147	1.44e-36
																				IPhC / IBC_Slc1a3+	Zeb2	1.39e-43	0.382525	0.491	0.301	2.72e-39				DC / PC / ISC / OSC	Ciapin1	1.21e-40	0.310085	0.319	0.125	2.37e-36
																				IPhC / IBC_Slc1a3+	Jarid2	2.35e-42	0.457765	0.389	0.225	4.61e-38				DC / PC / ISC / OSC	Rell1	1.98e-40	0.457641	0.329	0.139	3.88e-36
																				IPhC / IBC_Slc1a3+	Sdc2	5.3e-42	0.256478	0.324	0.164	1.04e-37				DC / PC / ISC / OSC	Lrrtm4	1.79e-38	0.694605	0.444	0.231	3.51e-34
																				IPhC / IBC_Slc1a3+	Tmem100	6.97e-42	0.272984	0.508	0.297	1.37e-37				DC / PC / ISC / OSC	Enah	4.43e-38	0.45272	0.428	0.213	8.71e-34
																				IPhC / IBC_Slc1a3+	Ifitm1	2.85e-41	0.288162	0.437	0.252	5.6e-37				DC / PC / ISC / OSC	Gapdh	4.98e-38	0.540495	0.954	0.896	9.78e-34
																				IPhC / IBC_Slc1a3+	Man1a	2.98e-41	0.365188	0.458	0.276	5.85e-37				DC / PC / ISC / OSC	Thrb	4.33e-37	0.558517	0.453	0.243	8.5e-33
																				IPhC / IBC_Slc1a3+	Mme	4.5e-41	0.26627	0.435	0.25	8.84e-37				DC / PC / ISC / OSC	Enho	8.83e-37	0.412278	0.31	0.131	1.73e-32
																				IPhC / IBC_Slc1a3+	Iigp1	4.54e-41	0.408842	0.265	0.125	8.92e-37				DC / PC / ISC / OSC	Clcn3	4.8e-36	0.276198	0.262	0.097	9.43e-32
																				IPhC / IBC_Slc1a3+	Robo1	1.56e-40	0.361134	0.465	0.28	3.06e-36				DC / PC / ISC / OSC	Dcaf6	1.56e-35	0.29568	0.28	0.109	3.07e-31
																				IPhC / IBC_Slc1a3+	Rora	5.25e-40	0.541646	0.628	0.469	1.03e-35				DC / PC / ISC / OSC	Mdh1	2.17e-35	0.416667	0.496	0.28	4.26e-31
																				IPhC / IBC_Slc1a3+	Eml4	5.3e-39	0.388901	0.454	0.287	1.04e-34				DC / PC / ISC / OSC	Tspan13	2.35e-35	0.409507	0.464	0.244	4.62e-31
																				IPhC / IBC_Slc1a3+	Pip5k1b	4.01e-38	0.295224	0.461	0.281	7.87e-34				DC / PC / ISC / OSC	Slc12a2	2.53e-35	0.68119	0.288	0.12	4.97e-31
																				IPhC / IBC_Slc1a3+	Pakap.1	4.16e-38	0.349821	0.377	0.218	8.18e-34				DC / PC / ISC / OSC	Mcc	5.04e-35	0.33873	0.271	0.105	9.89e-31
																				IPhC / IBC_Slc1a3+	Lifr	4.67e-38	0.268812	0.324	0.174	9.17e-34				DC / PC / ISC / OSC	Sema6a	1.77e-34	0.382532	0.267	0.105	3.47e-30
																				IPhC / IBC_Slc1a3+	Igfbp4	6.11e-38	0.295445	0.593	0.385	1.2e-33				DC / PC / ISC / OSC	Ccdc80	1.18e-32	0.423925	0.382	0.194	2.32e-28
																				IPhC / IBC_Slc1a3+	Atg101	2.63e-37	0.4017	0.542	0.373	5.16e-33				DC / PC / ISC / OSC	Atxn1	1.99e-32	0.55271	0.501	0.305	3.9e-28
																				IPhC / IBC_Slc1a3+	Ugdh	2.76e-36	0.406191	0.451	0.288	5.43e-32				DC / PC / ISC / OSC	Mboat2	2.95e-32	0.363049	0.319	0.142	5.79e-28
																				IPhC / IBC_Slc1a3+	Fgf18	3.58e-36	0.250737	0.256	0.123	7.03e-32				DC / PC / ISC / OSC	Magi1	3.5e-32	0.553572	0.319	0.147	6.86e-28
																				IPhC / IBC_Slc1a3+	Eef1a1	5.62e-36	0.258397	0.997	0.986	1.1e-31				DC / PC / ISC / OSC	Schip1	5.1e-32	0.340181	0.322	0.145	1e-27
																				IPhC / IBC_Slc1a3+	Sgcd	5.9e-35	0.295245	0.295	0.152	1.16e-30				DC / PC / ISC / OSC	Auts2	8.11e-32	0.637856	0.86	0.706	1.59e-27
																				IPhC / IBC_Slc1a3+	Pgrmc1	1.16e-34	0.270323	0.614	0.42	2.29e-30				DC / PC / ISC / OSC	Dusp16	3.37e-31	0.311925	0.283	0.12	6.61e-27
																				IPhC / IBC_Slc1a3+	Clmp	3.51e-34	0.286009	0.409	0.253	6.89e-30				DC / PC / ISC / OSC	Col9a2	5.45e-31	0.287276	0.8	0.532	1.07e-26
																				IPhC / IBC_Slc1a3+	Gadd45a	5.29e-34	0.257692	0.272	0.139	1.04e-29				DC / PC / ISC / OSC	Ptprg	5.96e-31	0.52162	0.34	0.168	1.17e-26
																				IPhC / IBC_Slc1a3+	Rbms3	5.79e-34	0.391581	0.551	0.385	1.14e-29				DC / PC / ISC / OSC	Arl6ip1	9.19e-31	0.343257	0.485	0.279	1.8e-26
																				IPhC / IBC_Slc1a3+	Pou3f4	1.05e-32	0.282948	0.575	0.402	2.06e-28				DC / PC / ISC / OSC	Myo1e	1.57e-30	0.471737	0.37	0.192	3.08e-26
																				IPhC / IBC_Slc1a3+	S100a10	1.2e-32	0.277871	0.489	0.319	2.36e-28				DC / PC / ISC / OSC	Ncoa1	2.3e-30	0.27643	0.288	0.124	4.51e-26
																				IPhC / IBC_Slc1a3+	Pam	1.8e-32	0.295271	0.798	0.633	3.53e-28				DC / PC / ISC / OSC	Atg3	4e-30	0.418766	0.373	0.194	7.85e-26
																				IPhC / IBC_Slc1a3+	Mir100hg	5.34e-32	0.297289	0.329	0.188	1.05e-27				DC / PC / ISC / OSC	Zhx3	4.02e-30	0.31061	0.258	0.107	7.9e-26
																				IPhC / IBC_Slc1a3+	Rbms1	6.17e-32	0.368654	0.579	0.429	1.21e-27				DC / PC / ISC / OSC	Ctnna1	8.19e-30	0.59432	0.536	0.359	1.61e-25
																				IPhC / IBC_Slc1a3+	Wwtr1	4.29e-31	0.320176	0.657	0.502	8.42e-27				DC / PC / ISC / OSC	Ctsb	1.33e-29	0.413683	0.635	0.468	2.6e-25
																				IPhC / IBC_Slc1a3+	Zfhx3	3.28e-30	0.263892	0.432	0.274	6.45e-26				DC / PC / ISC / OSC	Marcksl1	1.98e-29	0.435022	0.901	0.784	3.88e-25
																				IPhC / IBC_Slc1a3+	Ptn	4.93e-30	0.279462	0.998	0.939	9.68e-26				DC / PC / ISC / OSC	Gab1	1.54e-28	0.351032	0.28	0.125	3.02e-24
																				IPhC / IBC_Slc1a3+	Klf4	2.58e-28	0.281751	0.887	0.803	5.07e-24				DC / PC / ISC / OSC	Srgap2	1.38e-27	0.375868	0.281	0.13	2.71e-23
																				IPhC / IBC_Slc1a3+	Nr4a1	8.56e-28	0.327373	0.958	0.918	1.68e-23				DC / PC / ISC / OSC	Glmp	1.69e-27	0.360422	0.382	0.209	3.31e-23
																				IPhC / IBC_Slc1a3+	Ndufb4	1.94e-27	0.281362	0.594	0.444	3.81e-23				DC / PC / ISC / OSC	Tle4	4.25e-27	0.312322	0.287	0.13	8.34e-23
																				IPhC / IBC_Slc1a3+	Ppic	2.27e-26	0.274228	0.625	0.483	4.45e-22				DC / PC / ISC / OSC	Epb41	1.5e-26	0.377997	0.368	0.198	2.94e-22
																				IPhC / IBC_Slc1a3+	Ahnak	3.2e-25	0.280763	0.623	0.467	6.28e-21				DC / PC / ISC / OSC	Tmem59	1.97e-26	0.418351	0.844	0.74	3.88e-22
																				IPhC / IBC_Slc1a3+	Sptbn1	8.25e-23	0.265106	0.687	0.551	1.62e-18				DC / PC / ISC / OSC	Ogt	2.11e-26	0.324742	0.287	0.134	4.15e-22
																				IPhC / IBC_Slc1a3+	Cited2	1.44e-21	0.318852	0.52	0.391	2.83e-17				DC / PC / ISC / OSC	Tent5a	5.56e-26	0.664738	0.485	0.318	1.09e-21
																				IPhC / IBC_Slc1a3+	Klf6	2.6e-17	0.31755	0.735	0.647	5.1e-13				DC / PC / ISC / OSC	Zbtb20	4.09e-25	0.470949	0.933	0.822	8.03e-21
																														DC / PC / ISC / OSC	Numb	4.16e-25	0.380642	0.361	0.198	8.16e-21
																														DC / PC / ISC / OSC	Gm1673	1.06e-24	0.333029	0.377	0.209	2.09e-20
																														DC / PC / ISC / OSC	Id2	1.16e-24	0.449551	0.938	0.802	2.27e-20
																														DC / PC / ISC / OSC	Ascc3	1.2e-24	0.489523	0.379	0.215	2.35e-20
																														DC / PC / ISC / OSC	Fnbp1l	1.2e-24	0.305545	0.31	0.155	2.37e-20
																														DC / PC / ISC / OSC	App	1.54e-24	0.555323	0.848	0.739	3.03e-20
																														DC / PC / ISC / OSC	Rora	2.71e-24	0.594749	0.619	0.48	5.31e-20
																														DC / PC / ISC / OSC	Arc	2.84e-24	0.33842	0.25	0.111	5.58e-20
																														DC / PC / ISC / OSC	Tubb4b	5.28e-24	0.447684	0.471	0.304	1.04e-19
																														DC / PC / ISC / OSC	Pdia4	6.37e-24	0.368025	0.425	0.259	1.25e-19
																														DC / PC / ISC / OSC	Jpt1	7.74e-24	0.425195	0.398	0.241	1.52e-19
																														DC / PC / ISC / OSC	Vcl	8.99e-24	0.638698	0.441	0.281	1.77e-19
																														DC / PC / ISC / OSC	Brwd1	1.69e-23	0.342212	0.356	0.195	3.31e-19
																														DC / PC / ISC / OSC	Malat1	2.08e-23	0.833788	0.972	0.958	4.08e-19
																														DC / PC / ISC / OSC	Rab11fip3	2.35e-23	0.268205	0.25	0.114	4.62e-19
																														DC / PC / ISC / OSC	Os9	4.04e-23	0.296864	0.458	0.283	7.93e-19
																														DC / PC / ISC / OSC	Cpq	6.92e-23	0.276845	0.418	0.241	1.36e-18
																														DC / PC / ISC / OSC	Atox1	8.64e-23	0.514364	0.6	0.48	1.7e-18
																														DC / PC / ISC / OSC	Sparc	1.02e-22	0.36361	0.988	0.929	2e-18
																														DC / PC / ISC / OSC	Wbp2	1.56e-22	0.263561	0.32	0.167	3.06e-18
																														DC / PC / ISC / OSC	Igf1r	2.14e-22	0.394663	0.384	0.226	4.19e-18
																														DC / PC / ISC / OSC	Cobll1	4.08e-22	0.328378	0.264	0.127	8.02e-18
																														DC / PC / ISC / OSC	Cyb5r3	5.84e-22	0.310566	0.402	0.236	1.15e-17
																														DC / PC / ISC / OSC	Eno1	7.29e-22	0.768405	0.503	0.377	1.43e-17
																														DC / PC / ISC / OSC	Galnt2	7.81e-22	0.299198	0.25	0.12	1.53e-17
																														DC / PC / ISC / OSC	Dlgap1	2.01e-21	0.294032	0.255	0.12	3.94e-17
																														DC / PC / ISC / OSC	Spry2	3.53e-21	0.627905	0.586	0.458	6.92e-17
																														DC / PC / ISC / OSC	Nr2f1	4.62e-21	0.294368	0.398	0.232	9.08e-17
																														DC / PC / ISC / OSC	Maml3	9.27e-21	0.34904	0.356	0.207	1.82e-16
																														DC / PC / ISC / OSC	Cemip2	1.77e-20	0.311684	0.271	0.138	3.47e-16
																														DC / PC / ISC / OSC	Dynll2	1.8e-20	0.327457	0.506	0.343	3.53e-16
																														DC / PC / ISC / OSC	Cux1	5.67e-20	0.320935	0.405	0.25	1.11e-15
																														DC / PC / ISC / OSC	Hbegf	7.16e-20	0.614824	0.324	0.181	1.41e-15
																														DC / PC / ISC / OSC	Phlpp1	8.98e-20	0.523335	0.324	0.186	1.76e-15
																														DC / PC / ISC / OSC	Ndrg2	9.73e-20	0.279866	0.375	0.218	1.91e-15
																														DC / PC / ISC / OSC	Slc44a1	1.14e-19	0.293818	0.335	0.188	2.25e-15
																														DC / PC / ISC / OSC	Gpc6	1.52e-19	0.482497	0.322	0.188	2.98e-15
																														DC / PC / ISC / OSC	Higd1a	3.85e-19	0.327164	0.535	0.373	7.55e-15
																														DC / PC / ISC / OSC	Klf5	4e-19	0.414224	0.361	0.221	7.85e-15
																														DC / PC / ISC / OSC	Fuca1	1.11e-18	0.402796	0.501	0.362	2.17e-14
																														DC / PC / ISC / OSC	Cdkn1b	1.58e-18	0.477638	0.442	0.305	3.11e-14
																														DC / PC / ISC / OSC	Plod2	2.26e-18	0.293494	0.343	0.198	4.44e-14
																														DC / PC / ISC / OSC	Klhl29	3.07e-18	0.324735	0.251	0.129	6.02e-14
																														DC / PC / ISC / OSC	Sat1	3.5e-18	0.291115	0.455	0.297	6.87e-14
																														DC / PC / ISC / OSC	Itm2b	5.73e-18	0.779279	0.968	0.955	1.13e-13
																														DC / PC / ISC / OSC	Bsg	7.68e-18	0.335982	0.896	0.798	1.51e-13
																														DC / PC / ISC / OSC	Anxa2	1.2e-17	0.524155	0.535	0.416	2.35e-13
																														DC / PC / ISC / OSC	Nrxn3	1.28e-17	0.441612	0.278	0.147	2.51e-13
																														DC / PC / ISC / OSC	Gls	1.64e-17	0.27283	0.294	0.164	3.22e-13
																														DC / PC / ISC / OSC	Pdia3	1.66e-17	0.339099	0.804	0.723	3.26e-13
																														DC / PC / ISC / OSC	Atp6v0e	1.85e-17	0.316652	0.515	0.368	3.63e-13
																														DC / PC / ISC / OSC	Wdr1	2.93e-17	0.277792	0.442	0.293	5.76e-13
																														DC / PC / ISC / OSC	Vamp8	5.32e-17	0.294469	0.474	0.325	1.04e-12
																														DC / PC / ISC / OSC	Dbi	7.56e-17	0.567869	0.533	0.416	1.48e-12
																														DC / PC / ISC / OSC	Utp14b	8.1e-17	0.351446	0.294	0.169	1.59e-12
																														DC / PC / ISC / OSC	Crebrf	9.61e-17	0.300664	0.296	0.169	1.89e-12
																														DC / PC / ISC / OSC	Sub1	1.16e-16	0.317662	0.736	0.636	2.28e-12
																														DC / PC / ISC / OSC	Vgll4	1.29e-16	0.319082	0.388	0.25	2.54e-12
																														DC / PC / ISC / OSC	B4galt1	1.58e-16	0.301334	0.405	0.266	3.1e-12
																														DC / PC / ISC / OSC	Fermt2	2.57e-16	0.417912	0.481	0.362	5.06e-12
																														DC / PC / ISC / OSC	Gm2a	3.72e-16	0.487575	0.434	0.312	7.31e-12
																														DC / PC / ISC / OSC	Gm37240	6.92e-16	0.305784	0.303	0.177	1.36e-11
																														DC / PC / ISC / OSC	Baz2b	7.18e-16	0.457203	0.529	0.405	1.41e-11
																														DC / PC / ISC / OSC	Cyb5a	7.25e-16	0.360275	0.442	0.316	1.42e-11
																														DC / PC / ISC / OSC	Ndufa1	1.41e-15	0.33336	0.609	0.49	2.76e-11
																														DC / PC / ISC / OSC	Pcdh7	3.6e-15	0.336635	0.304	0.18	7.07e-11
																														DC / PC / ISC / OSC	Mbtd1	4.36e-15	0.273295	0.317	0.192	8.56e-11
																														DC / PC / ISC / OSC	Ptprd	5.18e-15	0.387243	0.359	0.233	1.02e-10
																														DC / PC / ISC / OSC	Ube2g1	6.15e-15	0.276311	0.366	0.234	1.21e-10
																														DC / PC / ISC / OSC	Id1	1.06e-14	0.316576	0.478	0.338	2.07e-10
																														DC / PC / ISC / OSC	Adam10	2.29e-14	0.281363	0.506	0.375	4.49e-10
																														DC / PC / ISC / OSC	Gpx4	3.03e-14	0.396365	0.842	0.764	5.94e-10
																														DC / PC / ISC / OSC	Airn	4.49e-14	0.461021	0.34	0.221	8.81e-10
																														DC / PC / ISC / OSC	Plxdc2	6.35e-14	0.264121	0.317	0.195	1.25e-09
																														DC / PC / ISC / OSC	Ube2h	9.47e-14	0.404931	0.595	0.498	1.86e-09
																														DC / PC / ISC / OSC	Fnip1	1.93e-13	0.378106	0.359	0.247	3.79e-09
																														DC / PC / ISC / OSC	Bmpr1a	2.37e-13	0.252199	0.297	0.182	4.66e-09
																														DC / PC / ISC / OSC	Fam172a	2.45e-13	0.269176	0.267	0.159	4.8e-09
																														DC / PC / ISC / OSC	Hsp90b1	2.95e-13	0.341667	0.697	0.624	5.79e-09
																														DC / PC / ISC / OSC	Mir99ahg	4.16e-13	0.292663	0.354	0.232	8.17e-09
																														DC / PC / ISC / OSC	Ddost	4.92e-13	0.292735	0.54	0.433	9.66e-09
																														DC / PC / ISC / OSC	Psap	1.23e-12	0.264418	0.589	0.478	2.42e-08
																														DC / PC / ISC / OSC	Vmp1	1.69e-12	0.305034	0.419	0.298	3.32e-08
																														DC / PC / ISC / OSC	Sox4	5.06e-12	0.412984	0.535	0.423	9.93e-08
																														DC / PC / ISC / OSC	Efna5	1.48e-11	0.380949	0.258	0.161	2.91e-07
																														DC / PC / ISC / OSC	Prdx2	2.47e-11	0.261197	0.616	0.537	4.86e-07
																														DC / PC / ISC / OSC	Actg1	2.5e-11	0.270937	0.977	0.95	4.9e-07
																														DC / PC / ISC / OSC	Msi2	2.96e-11	0.356294	0.582	0.479	5.82e-07
																														DC / PC / ISC / OSC	Arid4b	3.66e-11	0.32629	0.554	0.45	7.18e-07
																														DC / PC / ISC / OSC	Tnpo1	8.42e-11	0.283731	0.354	0.246	1.65e-06
																														DC / PC / ISC / OSC	Etv6	9.06e-11	0.352779	0.419	0.312	1.78e-06
																														DC / PC / ISC / OSC	Grb14	1.38e-10	0.404397	0.347	0.253	2.71e-06
																														DC / PC / ISC / OSC	Arf5	1.45e-09	0.272653	0.665	0.601	2.85e-05
																														DC / PC / ISC / OSC	Igfbp5	1.58e-09	0.332924	0.731	0.612	3.11e-05
																														DC / PC / ISC / OSC	Scp2	1.97e-09	0.264581	0.347	0.251	3.87e-05
																														DC / PC / ISC / OSC	Uqcrq	2.64e-09	0.250912	0.572	0.466	5.19e-05
																														DC / PC / ISC / OSC	Socs2	2.84e-09	0.50488	0.51	0.484	5.57e-05
																														DC / PC / ISC / OSC	Usp9x	3.02e-09	0.274197	0.365	0.271	5.93e-05
																														DC / PC / ISC / OSC	Rere	3.26e-09	0.253332	0.45	0.355	6.39e-05
																														DC / PC / ISC / OSC	Ebf1	4.9e-09	0.466135	0.773	0.755	9.61e-05
																														DC / PC / ISC / OSC	Camk2d	6.08e-09	0.262673	0.304	0.213	0.000119307
																														DC / PC / ISC / OSC	Kansl1	7.06e-09	0.287223	0.419	0.323	0.0001387
																														DC / PC / ISC / OSC	Gsk3b	3.1e-08	0.276222	0.623	0.573	0.000608176
																														DC / PC / ISC / OSC	Tpbg	9.36e-08	0.292525	0.292	0.21	0.0018379
																														DC / PC / ISC / OSC	Hnrnpl	9.74e-08	0.30692	0.549	0.464	0.00191129
																														DC / PC / ISC / OSC	Akap13	1.32e-07	0.276022	0.382	0.295	0.00258444
																														DC / PC / ISC / OSC	Ext1	2.47e-07	0.338272	0.51	0.429	0.0048454
																														DC / PC / ISC / OSC	Ankrd17	2.82e-07	0.282002	0.375	0.297	0.00553632
																														DC / PC / ISC / OSC	mt-Atp6	4.21e-07	0.337223	0.858	0.803	0.00826384










































































































































































































































[truncated: 49 more columns]
