# Supplementary material for: Cochlear transcript diversity and its role in auditory functions implied by an otoferlin short isoform
Source: Nat Commun. 2023 May 29;14:3085. doi: 10.1038/s41467-023-38621-3 (PMC10227054; doi:10.1038/s41467-023-38621-3)
Supplement: Supplementary file 5 — Supplementary Data 2 [file 41467_2023_38621_MOESM5_ESM.xlsx]

## Sheet: Supplementary Data 2
	Differentially Expressed genes for all cell clusters (PacBio)
	gene	p_val	avg_log2FC	pct.1	pct.2	p_val_adj					gene	p_val	avg_log2FC	pct.1	pct.2	p_val_adj					gene	p_val	avg_log2FC	pct.1	pct.2	p_val_adj					gene	p_val	avg_log2FC	pct.1	pct.2	p_val_adj					gene	p_val	avg_log2FC	pct.1	pct.2	p_val_adj
TBC	Apoe	0	0.884638	0.735	0.231	0				FC _Coch+	Col9a1	0	1.2779	0.768	0.116	0				RMC / Supporting cell	Oc90	0	1.94336	0.425	0.012	0				Capillary Pericytes	Igfbp7	0	1.51602	0.714	0.013	0				FC _Otos+	Otos	0	3.39059	0.989	0.018	0
TBC	Cebpb	0	0.768186	0.682	0.302	0				FC _Coch+	Col2a1	0	1.17173	0.85	0.287	0				RMC / Supporting cell	Vmo1	0	1.78333	0.417	0.008	0				Capillary Pericytes	Rgs5	0	0.812834	0.367	0.001	0				FC _Otos+	Trf	3.52e-302	1.88091	0.721	0.077	4.98e-298
TBC	Notum	5.15e-233	0.755269	0.325	0.053	7.27e-229				FC _Coch+	Col9a3	0	0.864176	0.605	0.118	0				RMC / Supporting cell	Tectb	0	1.55535	0.27	0.006	0				Capillary Pericytes	Egfl7	0	0.61254	0.323	0.007	0				FC _Otos+	Col9a3	4.68e-191	1.50839	0.896	0.212	6.61e-187
TBC	Cavin2	1.09e-230	0.393503	0.263	0.016	1.54e-226				FC _Coch+	Col9a2	0	0.799978	0.609	0.171	0				RMC / Supporting cell	Cnmd	0	1.22912	0.481	0.019	0				Capillary Pericytes	Cldn5	0	0.498716	0.299	0.002	0				FC _Otos+	Col9a1	1.43e-158	1.49329	0.896	0.25	2.02e-154
TBC	Jund	7.28e-199	0.536724	0.838	0.616	1.03e-194				FC _Coch+	Sparcl1	0	0.793042	0.544	0.133	0				RMC / Supporting cell	Fbxo2	0	1.22327	0.484	0.032	0				Capillary Pericytes	Esam	0	0.401198	0.263	0.002	0				FC _Otos+	Serpinf1	1.26e-132	1.23247	0.714	0.172	1.78e-128
TBC	Ptn	2.33e-190	0.506148	0.645	0.344	3.29e-186				FC _Coch+	Ibsp	0	0.782002	0.267	0.016	0				RMC / Supporting cell	Krt18	0	1.17885	0.486	0.004	0				Capillary Pericytes	Col4a1	9.53e-210	0.461825	0.323	0.024	1.35e-205				FC _Otos+	Coch	6.3e-113	0.711913	0.424	0.063	8.91e-109
TBC	Nkd1	3.58e-182	0.418874	0.255	0.035	5.07e-178				FC _Coch+	H19	4.41e-291	0.514838	0.302	0.038	6.23e-287				RMC / Supporting cell	Cndp2	0	1.10051	0.394	0.012	0				Capillary Pericytes	Col4a2	4.12e-197	0.439809	0.333	0.028	5.82e-193				FC _Otos+	Col9a2	1.69e-103	1.19352	0.781	0.259	2.39e-99
TBC	Igfbp2	3.57e-163	0.465327	0.522	0.249	5.05e-159				FC _Coch+	Col11a2	3.24e-284	0.473155	0.379	0.074	4.58e-280				RMC / Supporting cell	Cldn4	0	1.07339	0.492	0.004	0				Capillary Pericytes	Slc2a1	8.71e-186	0.496111	0.299	0.024	1.23e-181				FC _Otos+	Matn4	2.35e-103	0.427391	0.297	0.033	3.33e-99
TBC	Klf2	1.74e-161	0.541155	0.503	0.238	2.45e-157				FC _Coch+	Serpinh1	8.64e-217	0.634928	0.934	0.776	1.22e-212				RMC / Supporting cell	Mia-Snrpa	0	1.03248	0.417	0.006	0				Capillary Pericytes	Rgcc	4.72e-168	0.597222	0.367	0.043	6.67e-164				FC _Otos+	Sparc	1.82e-99	1.26707	0.851	0.389	2.57e-95
TBC	Irx5	4.99e-157	0.412262	0.398	0.15	7.05e-153				FC _Coch+	Col1a2	9.68e-214	0.560872	0.472	0.167	1.37e-209				RMC / Supporting cell	Krt8	0	1.03024	0.508	0.005	0				Capillary Pericytes	Itm2a	3.38e-166	0.416141	0.268	0.021	4.78e-162				FC _Otos+	Otor	1.36e-96	1.14078	0.818	0.311	1.93e-92
TBC	Klf9	1.41e-152	0.393843	0.444	0.189	1.99e-148				FC _Coch+	Fos	9.31e-187	0.669321	0.684	0.363	1.32e-182				RMC / Supporting cell	Cldn9	0	0.791479	0.478	0.009	0				Capillary Pericytes	Rflnb	3.63e-118	0.3528	0.26	0.029	5.13e-114				FC _Otos+	Car3	2.95e-93	0.706597	0.409	0.069	4.17e-89
TBC	Plpp3	2.57e-131	0.365615	0.309	0.102	3.63e-127				FC _Coch+	Serpinf1	1.01e-136	0.349508	0.365	0.133	1.43e-132				RMC / Supporting cell	Cryab	0	0.735693	0.368	0.013	0				Capillary Pericytes	Slc9a3r2	4.46e-110	0.412785	0.268	0.034	6.3e-106				FC _Otos+	Col2a1	8.45e-92	1.20313	0.896	0.405	1.19e-87
TBC	Vim	1.16e-126	0.291214	0.264	0.072	1.64e-122				FC _Coch+	Serpine2	1.48e-131	0.348144	0.344	0.122	2.09e-127				RMC / Supporting cell	Rnase1	0	0.709056	0.288	0.002	0				Capillary Pericytes	Pltp	2.9e-93	0.378906	0.281	0.044	4.09e-89				FC _Otos+	Cthrc1	9.16e-70	0.415205	0.279	0.043	1.29e-65
TBC	Maged2	7.38e-101	0.337978	0.442	0.236	1.04e-96				FC _Coch+	Cst3	9.27e-131	0.402841	0.396	0.162	1.31e-126				RMC / Supporting cell	Ptgds	0	0.70744	0.321	0.003	0				Capillary Pericytes	Tmsb4x	1.57e-90	0.477757	0.352	0.07	2.22e-86				FC _Otos+	Cpz	2.01e-65	0.407274	0.338	0.065	2.85e-61
TBC	Klf4	7.79e-97	0.303962	0.376	0.181	1.1e-92				FC _Coch+	Sparc	9.77e-109	0.421091	0.597	0.343	1.38e-104				RMC / Supporting cell	Chadl	0	0.552716	0.365	0.022	0				Capillary Pericytes	Tmsb10	6.2e-74	0.678809	0.479	0.151	8.76e-70				FC _Otos+	Col11a2	1.09e-55	0.511547	0.472	0.135	1.54e-51
TBC	Phlda1	5.32e-95	0.395812	0.492	0.289	7.52e-91				FC _Coch+	Igfbp4	3.73e-98	0.286177	0.287	0.107	5.27e-94				RMC / Supporting cell	Sfrp1	0	0.52418	0.336	0.006	0				Capillary Pericytes	Slc3a2	9.6e-74	0.544575	0.404	0.108	1.36e-69				FC _Otos+	Serpine2	2.82e-55	0.564704	0.517	0.164	3.99e-51
TBC	Nr4a1	4.04e-92	0.37619	0.658	0.464	5.71e-88				FC _Coch+	Mmp2	2.47e-86	0.288236	0.348	0.16	3.49e-82				RMC / Supporting cell	S100a1	0	0.486083	0.328	0.014	0				Capillary Pericytes	Gnai2	6.96e-65	0.573341	0.477	0.164	9.83e-61				FC _Otos+	Igfbp4	1.12e-53	0.479066	0.476	0.14	1.58e-49
TBC	Nrep	5.11e-79	0.274148	0.36	0.187	7.22e-75				FC _Coch+	Egr1	1.51e-78	0.373688	0.534	0.332	2.13e-74				RMC / Supporting cell	Cldn3	0	0.424433	0.289	0.001	0				Capillary Pericytes	Mfge8	3.99e-62	0.324019	0.268	0.056	5.64e-58				FC _Otos+	Cpxm1	2.25e-41	0.400395	0.338	0.093	3.17e-37
TBC	Actb	3.87e-75	0.285774	0.779	0.636	5.47e-71				FC _Coch+	Junb	4.36e-73	0.490187	0.877	0.825	6.16e-69				RMC / Supporting cell	Bcam	0	0.396381	0.27	0.007	0				Capillary Pericytes	Gm13889	4.36e-61	0.521664	0.276	0.061	6.16e-57				FC _Otos+	H19	3.52e-39	0.497046	0.331	0.093	4.98e-35
TBC	Tsc22d1	4.81e-73	0.298697	0.426	0.252	6.8e-69				FC _Coch+	Jun	2.29e-32	0.313352	0.75	0.667	3.24e-28				RMC / Supporting cell	Epcam	0	0.380836	0.263	0.002	0				Capillary Pericytes	Adamts1	1.28e-53	0.339707	0.286	0.071	1.81e-49				FC _Otos+	Apod	3.88e-35	0.615201	0.361	0.12	5.48e-31
TBC	Gadd45g	1.51e-71	0.272291	0.324	0.164	2.13e-67														RMC / Supporting cell	Spint2	0	0.35643	0.264	0.009	0				Capillary Pericytes	Rhob	1.57e-52	0.362511	0.31	0.083	2.22e-48				FC _Otos+	Serpinh1	5.21e-29	0.509362	0.952	0.809	7.36e-25
TBC	Maff	4.2e-66	0.265397	0.365	0.203	5.94e-62														RMC / Supporting cell	Atp1a1	1.46e-288	0.547156	0.381	0.044	2.07e-284				Capillary Pericytes	Dusp1	1.22e-49	0.632808	0.721	0.397	1.72e-45				FC _Otos+	Itm2c	1.02e-26	0.371939	0.368	0.143	1.45e-22
																				RMC / Supporting cell	Clu	2.19e-250	1.56441	0.648	0.197	3.09e-246				Capillary Pericytes	Nfkbia	1.96e-46	0.32256	0.266	0.069	2.77e-42				FC _Otos+	Slc22a17	7.29e-25	0.287207	0.331	0.121	1.03e-20
																				RMC / Supporting cell	Skp1a	3.43e-130	0.431813	0.289	0.059	4.85e-126				Capillary Pericytes	Calm1	6.77e-44	0.408817	0.388	0.139	9.56e-40				FC _Otos+	Cdkn1c	3.11e-14	0.302068	0.368	0.19	4.39e-10
																				RMC / Supporting cell	Nectin2	3.29e-113	0.462694	0.346	0.094	4.65e-109				Capillary Pericytes	Junb	1.39e-31	0.522086	0.956	0.832	1.96e-27				FC _Otos+	Fos	3.65e-14	0.339673	0.677	0.431	5.16e-10
																				RMC / Supporting cell	Anxa5	5.07e-97	0.694587	0.359	0.116	7.16e-93				Capillary Pericytes	Bsg	6.91e-30	0.763164	0.453	0.251	9.77e-26				FC _Otos+	Bsg	1.99e-12	0.339496	0.431	0.254	2.81e-08
																				RMC / Supporting cell	Ldhb	2.16e-92	0.324916	0.31	0.087	3.04e-88				Capillary Pericytes	Cd81	3.36e-23	0.374029	0.445	0.245	4.75e-19				FC _Otos+	Itm2b	5.86e-11	0.304697	0.524	0.348	8.29e-07
																				RMC / Supporting cell	Gpx4	5.45e-91	0.390007	0.354	0.114	7.71e-87				Capillary Pericytes	Crip2	3.82e-22	0.281677	0.349	0.163	5.4e-18				FC _Otos+	Nbl1	7.94e-10	0.276539	0.364	0.219	1.12e-05
																				RMC / Supporting cell	Gsn	1.15e-88	0.872829	0.299	0.089	1.62e-84				Capillary Pericytes	Ccn1	5.36e-22	0.366261	0.404	0.208	7.57e-18
																				RMC / Supporting cell	Ftl1	1.35e-84	0.793449	0.759	0.565	1.91e-80				Capillary Pericytes	Fos	1.76e-20	0.47119	0.628	0.43	2.49e-16
																				RMC / Supporting cell	Pebp1	7.01e-75	0.326388	0.328	0.111	9.91e-71				Capillary Pericytes	Sparc	6.07e-19	0.38675	0.581	0.395	8.57e-15
																				RMC / Supporting cell	Eno1	1.27e-68	0.398559	0.329	0.12	1.79e-64				Capillary Pericytes	Zfp36	4.87e-18	0.346651	0.474	0.287	6.88e-14
																				RMC / Supporting cell	Bsg	6.92e-68	0.414157	0.491	0.236	9.78e-64				Capillary Pericytes	Actb	4.2e-14	0.385136	0.797	0.716	5.94e-10
																				RMC / Supporting cell	Mtch1	2.82e-65	0.407781	0.463	0.219	3.98e-61				Capillary Pericytes	Ppp1r15a	2.24e-11	0.259018	0.37	0.235	3.16e-07
																				RMC / Supporting cell	Sparc	1.02e-60	0.425831	0.646	0.378	1.44e-56
																				RMC / Supporting cell	Psap	2.39e-50	0.257872	0.312	0.127	3.37e-46
																				RMC / Supporting cell	Fth1	6.18e-44	0.36383	0.413	0.217	8.73e-40
																				RMC / Supporting cell	Lrpap1	1.44e-39	0.26042	0.279	0.122	2.03e-35
																				RMC / Supporting cell	Actg1	2.02e-33	0.334374	0.64	0.462	2.86e-29
																				RMC / Supporting cell	Itm2b	9.47e-26	0.403099	0.491	0.339	1.34e-21
																				RMC / Supporting cell	Malat1	8.49e-23	0.451268	0.523	0.381	1.2e-18
																				RMC / Supporting cell	Dnajb1	5.95e-18	0.317437	0.358	0.243	8.41e-14
																				RMC / Supporting cell	Jun	2.28e-15	0.34117	0.777	0.677	3.23e-11






































[truncated: 21 more columns]
