# Supplementary material for: Cochlear transcript diversity and its role in auditory functions implied by an otoferlin short isoform
Source: Nat Commun. 2023 May 29;14:3085. doi: 10.1038/s41467-023-38621-3 (PMC10227054; doi:10.1038/s41467-023-38621-3)
Supplement: Supplementary file 7 — Supplementary Data 4 [file 41467_2023_38621_MOESM7_ESM.xlsx]

## Sheet: TBC
isoform	structural_category	associated_gene
PB.33293.3	novel_not_in_catalog	AI593442
PB.4501.2	full-splice_match	0610009B22Rik
PB.4501.3	novel_not_in_catalog	0610009B22Rik
PB.4501.4	novel_not_in_catalog	0610009B22Rik
PB.6444.4	full-splice_match	0610009L18Rik
PB.6444.5	novel_not_in_catalog	0610009L18Rik
PB.4188.15	incomplete-splice_match	0610010F05Rik
PB.4188.22	incomplete-splice_match	0610010F05Rik
PB.4188.13	novel_not_in_catalog	0610010F05Rik
PB.4188.16	incomplete-splice_match	0610010F05Rik
PB.4188.5	full-splice_match	0610010F05Rik
PB.4188.6	incomplete-splice_match	0610010F05Rik
PB.4188.9	incomplete-splice_match	0610010F05Rik
PB.4188.17	novel_in_catalog	0610010F05Rik
PB.4986.16	novel_in_catalog	0610010K14Rik
PB.4986.68	incomplete-splice_match	0610010K14Rik
PB.4986.36	novel_in_catalog	0610010K14Rik
PB.4986.37	novel_in_catalog	0610010K14Rik
PB.4986.11	full-splice_match	0610010K14Rik
PB.4986.63	novel_in_catalog	0610010K14Rik
PB.4986.69	incomplete-splice_match	0610010K14Rik_Rnasek
PB.22717.1	novel_not_in_catalog	0610025J13Rik
PB.22717.4	novel_not_in_catalog	0610025J13Rik
PB.27431.12	incomplete-splice_match	0610030E20Rik
PB.27431.3	full-splice_match	0610030E20Rik
PB.27431.11	novel_in_catalog	0610030E20Rik
PB.27431.7	full-splice_match	0610030E20Rik
PB.24881.1	full-splice_match	0610040J01Rik
PB.22797.1	incomplete-splice_match	0610043K17Rik
PB.25437.1	full-splice_match	1010001B22Rik
PB.21619.1	novel_not_in_catalog	1110002E22Rik
PB.6546.1	full-splice_match	1110002L01Rik
PB.6546.11	full-splice_match	1110002L01Rik
PB.30220.1	full-splice_match	1110004F10Rik
PB.30220.19	full-splice_match	1110004F10Rik
PB.30220.26	novel_not_in_catalog	1110004F10Rik
PB.30220.4	full-splice_match	1110004F10Rik
PB.30220.9	novel_in_catalog	1110004F10Rik
PB.30220.10	novel_in_catalog	1110004F10Rik
PB.30220.22	novel_in_catalog	1110004F10Rik
PB.30220.24	novel_in_catalog	1110004F10Rik
PB.30220.25	novel_in_catalog	1110004F10Rik
PB.30220.30	novel_in_catalog	1110004F10Rik
PB.30220.18	novel_not_in_catalog	1110004F10Rik
PB.30220.23	full-splice_match	1110004F10Rik
PB.30220.29	full-splice_match	1110004F10Rik
PB.30220.3	full-splice_match	1110004F10Rik
PB.30220.5	full-splice_match	1110004F10Rik
PB.30220.6	full-splice_match	1110004F10Rik
PB.30220.8	full-splice_match	1110004F10Rik
PB.30220.36	novel_in_catalog	1110004F10Rik
PB.30220.42	novel_not_in_catalog	1110004F10Rik
PB.30220.11	full-splice_match	1110004F10Rik
PB.30220.7	incomplete-splice_match	1110004F10Rik
PB.35017.2	full-splice_match	1110012L19Rik
PB.35017.3	novel_not_in_catalog	1110012L19Rik
PB.22160.1	incomplete-splice_match	1110017D15Rik
PB.19666.1	full-splice_match	1110018N20Rik
PB.19666.3	incomplete-splice_match	1110018N20Rik
PB.19666.4	full-splice_match	1110018N20Rik
PB.19666.5	novel_not_in_catalog	1110018N20Rik
PB.33264.5	full-splice_match	1110032A03Rik
PB.33264.16	incomplete-splice_match	1110032A03Rik
PB.33264.12	incomplete-splice_match	1110032A03Rik
PB.14132.3	full-splice_match	1110038B12Rik
PB.14132.5	full-splice_match	1110038B12Rik
PB.14132.6	full-splice_match	1110038B12Rik
PB.14132.8	novel_not_in_catalog	1110038B12Rik
PB.11446.7	novel_in_catalog	1110038F14Rik
PB.11446.13	novel_not_in_catalog	1110038F14Rik
PB.11446.8	full-splice_match	1110038F14Rik
PB.11446.4	full-splice_match	1110038F14Rik
PB.11446.15	novel_not_in_catalog	1110038F14Rik
PB.11446.6	novel_in_catalog	1110038F14Rik
PB.11446.11	novel_in_catalog	1110038F14Rik
PB.11446.1	novel_not_in_catalog	1110038F14Rik
PB.8277.4	novel_not_in_catalog	1110046J04Rik
PB.8277.5	novel_in_catalog	1110046J04Rik
PB.8277.7	novel_not_in_catalog	1110046J04Rik
PB.18419.28	novel_in_catalog	1110051M20Rik
PB.18419.11	novel_not_in_catalog	1110051M20Rik
PB.18419.37	novel_not_in_catalog	1110051M20Rik
PB.18419.4	incomplete-splice_match	1110051M20Rik
PB.18419.56	incomplete-splice_match	1110051M20Rik
PB.18419.6	novel_in_catalog	1110051M20Rik
PB.18419.19	novel_in_catalog	1110051M20Rik
PB.18419.13	novel_not_in_catalog	1110051M20Rik
PB.18419.18	full-splice_match	1110051M20Rik
PB.18419.29	novel_not_in_catalog	1110051M20Rik
PB.18419.31	novel_in_catalog	1110051M20Rik
PB.18419.24	novel_not_in_catalog	1110051M20Rik
PB.18419.53	novel_not_in_catalog	1110051M20Rik
PB.18419.57	novel_not_in_catalog	1110051M20Rik
PB.18419.58	full-splice_match	1110051M20Rik
PB.16532.2	full-splice_match	1110059E24Rik
PB.16532.7	full-splice_match	1110059E24Rik
PB.16532.9	full-splice_match	1110059E24Rik
PB.16532.3	full-splice_match	1110059E24Rik
PB.34658.4	novel_not_in_catalog	1110059G10Rik
PB.34658.2	full-splice_match	1110059G10Rik
PB.34658.7	full-splice_match	1110059G10Rik
PB.23223.24	novel_not_in_catalog	1110065P20Rik
PB.23223.13	full-splice_match	1110065P20Rik
PB.23223.16	full-splice_match	1110065P20Rik
PB.23223.6	full-splice_match	1110065P20Rik
PB.23223.19	full-splice_match	1110065P20Rik
PB.23223.7	full-splice_match	1110065P20Rik
PB.23223.22	full-splice_match	1110065P20Rik
PB.23223.4	full-splice_match	1110065P20Rik
PB.23223.26	novel_in_catalog	1110065P20Rik
PB.23223.5	full-splice_match	1110065P20Rik
PB.32388.11	full-splice_match	1190005I06Rik
PB.32388.12	novel_in_catalog	1190005I06Rik
PB.32388.15	full-splice_match	1190005I06Rik
PB.3200.2	full-splice_match	1190007I07Rik
PB.3200.5	full-splice_match	1190007I07Rik
PB.19704.1	full-splice_match	1200007C13Rik
PB.12567.7	full-splice_match	1300002E11Rik
PB.12567.1	full-splice_match	1300002E11Rik
PB.12567.10	full-splice_match	1300002E11Rik
PB.12567.13	novel_in_catalog	1300002E11Rik
PB.12567.16	novel_in_catalog	1300002E11Rik
PB.12567.2	full-splice_match	1300002E11Rik
PB.12567.22	full-splice_match	1300002E11Rik
PB.12567.6	novel_in_catalog	1300002E11Rik
PB.12567.9	full-splice_match	1300002E11Rik
PB.20792.3	novel_not_in_catalog	1500004A13Rik
PB.20792.4	full-splice_match	1500004A13Rik
PB.20792.7	full-splice_match	1500004A13Rik
PB.3241.1	full-splice_match	1500009L16Rik
PB.3241.10	novel_in_catalog	1500009L16Rik
PB.3241.12	novel_not_in_catalog	1500009L16Rik
PB.3241.2	full-splice_match	1500009L16Rik
PB.3241.7	novel_not_in_catalog	1500009L16Rik
PB.25574.3	full-splice_match	1500011B03Rik
PB.25574.6	full-splice_match	1500011B03Rik
PB.25574.1	full-splice_match	1500011B03Rik
PB.25572.8	full-splice_match	1500011B03Rik
PB.25574.2	full-splice_match	1500011B03Rik
PB.15745.2	novel_not_in_catalog	1500015A07Rik
PB.3324.1	incomplete-splice_match	1500026H17Rik
PB.3054.336	novel_not_in_catalog	1600002K03Rik
PB.13487.1	full-splice_match	1600012H06Rik
PB.13487.12	full-splice_match	1600012H06Rik
PB.13487.19	full-splice_match	1600012H06Rik
PB.13487.8	full-splice_match	1600012H06Rik
PB.29195.1	full-splice_match	1600014C10Rik
PB.29195.10	novel_not_in_catalog	1600014C10Rik
PB.29195.12	full-splice_match	1600014C10Rik
PB.29195.13	novel_not_in_catalog	1600014C10Rik
PB.29195.3	full-splice_match	1600014C10Rik
PB.29195.5	full-splice_match	1600014C10Rik
PB.27611.23	novel_not_in_catalog	1600020E01Rik
PB.27611.22	novel_not_in_catalog	1600020E01Rik
PB.27611.11	novel_not_in_catalog	1600020E01Rik
PB.27611.12	novel_not_in_catalog	1600020E01Rik
PB.27611.15	novel_not_in_catalog	1600020E01Rik
PB.27611.16	novel_not_in_catalog	1600020E01Rik
PB.27611.18	novel_not_in_catalog	1600020E01Rik
PB.27611.19	novel_not_in_catalog	1600020E01Rik
PB.27611.21	novel_not_in_catalog	1600020E01Rik
PB.27611.9	novel_not_in_catalog	1600020E01Rik
PB.27611.2	novel_not_in_catalog	1600020E01Rik
PB.27611.28	novel_in_catalog	1600020E01Rik
PB.27611.29	novel_in_catalog	1600020E01Rik
PB.27611.30	full-splice_match	1600020E01Rik
PB.27611.33	novel_not_in_catalog	1600020E01Rik
PB.27611.34	full-splice_match	1600020E01Rik
PB.27611.35	novel_not_in_catalog	1600020E01Rik
PB.27611.39	novel_not_in_catalog	1600020E01Rik
PB.27611.40	novel_in_catalog	1600020E01Rik
PB.27611.8	novel_not_in_catalog	1600020E01Rik
PB.17078.4	novel_not_in_catalog	1700001K23Rik
PB.11689.250	novel_in_catalog	1700001L05Rik
PB.8808.1	novel_not_in_catalog	1700001L19Rik
PB.8808.2	novel_not_in_catalog	1700001L19Rik
PB.17728.8	incomplete-splice_match	1700001O22Rik
PB.17728.2	full-splice_match	1700001O22Rik
PB.17728.3	novel_in_catalog	1700001O22Rik
PB.27524.2	novel_in_catalog	1700003E16Rik
PB.19298.55	novel_not_in_catalog	1700003F12Rik
PB.19298.57	incomplete-splice_match	1700003F12Rik
PB.23417.7	full-splice_match	1700003M07Rik
PB.4699.1	incomplete-splice_match	1700007J10Rik
PB.17618.1	full-splice_match	1700007K13Rik
PB.29242.1	full-splice_match	1700008O03Rik
PB.13415.1	full-splice_match	1700010I14Rik
PB.13415.2	incomplete-splice_match	1700010I14Rik
PB.26873.1	novel_not_in_catalog	1700012C14Rik
PB.5114.10	novel_not_in_catalog	1700016P03Rik
PB.5114.11	novel_not_in_catalog	1700016P03Rik
PB.5114.16	novel_not_in_catalog	1700016P03Rik
PB.5114.19	novel_not_in_catalog	1700016P03Rik
PB.5114.23	novel_not_in_catalog	1700016P03Rik
PB.5114.25	novel_not_in_catalog	1700016P03Rik
PB.5114.26	novel_not_in_catalog	1700016P03Rik
PB.5114.3	novel_in_catalog	1700016P03Rik
PB.5114.9	full-splice_match	1700016P03Rik
PB.33392.1	full-splice_match	1700017B05Rik
PB.33392.10	full-splice_match	1700017B05Rik
PB.33392.4	full-splice_match	1700017B05Rik
PB.33392.7	full-splice_match	1700017B05Rik
PB.33392.3	full-splice_match	1700017B05Rik
PB.8250.1	novel_not_in_catalog	1700018A04Rik
PB.8250.11	novel_in_catalog	1700018A04Rik
PB.8250.12	novel_not_in_catalog	1700018A04Rik
PB.8250.30	novel_not_in_catalog	1700018A04Rik
PB.8250.31	novel_in_catalog	1700018A04Rik
PB.8250.41	novel_in_catalog	1700018A04Rik
PB.8250.42	incomplete-splice_match	1700018A04Rik
PB.8250.44	novel_not_in_catalog	1700018A04Rik
PB.8250.51	novel_not_in_catalog	1700018A04Rik
PB.2559.15	incomplete-splice_match	1700021F05Rik
PB.2559.2	full-splice_match	1700021F05Rik
PB.2559.3	novel_not_in_catalog	1700021F05Rik
PB.2559.4	novel_in_catalog	1700021F05Rik
PB.2559.5	novel_not_in_catalog	1700021F05Rik
PB.2559.13	incomplete-splice_match	1700021F05Rik
PB.2559.9	novel_not_in_catalog	1700021F05Rik
PB.2559.16	full-splice_match	1700021F05Rik
PB.23588.1	novel_not_in_catalog	1700021N21Rik
PB.5960.3	novel_in_catalog	1700023F06Rik
PB.8917.1	full-splice_match	1700023H06Rik
PB.1446.10	full-splice_match	1700025G04Rik
PB.1446.2	novel_not_in_catalog	1700025G04Rik
PB.1446.3	full-splice_match	1700025G04Rik
PB.1446.4	full-splice_match	1700025G04Rik
PB.1446.8	full-splice_match	1700025G04Rik
PB.1446.14	incomplete-splice_match	1700025G04Rik
PB.1446.9	novel_not_in_catalog	1700025G04Rik
PB.1446.27	incomplete-splice_match	1700025G04Rik
PB.1446.28	incomplete-splice_match	1700025G04Rik
PB.1446.30	incomplete-splice_match	1700025G04Rik
PB.26665.4	novel_not_in_catalog	1700028E10Rik
PB.26665.5	novel_in_catalog	1700028E10Rik
PB.26665.6	novel_not_in_catalog	1700028E10Rik
PB.29237.2	novel_not_in_catalog	1700028J19Rik
PB.29237.1	novel_not_in_catalog	1700028J19Rik
PB.31299.1	novel_not_in_catalog	1700029J07Rik
PB.31299.2	full-splice_match	1700029J07Rik
PB.31587.2	full-splice_match	1700030K09Rik
PB.12200.7	full-splice_match	1700037C18Rik
PB.12200.2	novel_in_catalog	1700037C18Rik
PB.12200.6	novel_in_catalog	1700037C18Rik
PB.18989.19	full-splice_match	1700037H04Rik
PB.18989.13	novel_not_in_catalog	1700037H04Rik
PB.18989.12	novel_not_in_catalog	1700037H04Rik
PB.18989.4	novel_in_catalog	1700037H04Rik
PB.18989.11	novel_not_in_catalog	1700037H04Rik
PB.18989.8	novel_in_catalog	1700037H04Rik
PB.18989.6	novel_in_catalog	1700037H04Rik
PB.18989.18	novel_not_in_catalog	1700037H04Rik
PB.18989.9	novel_not_in_catalog	1700037H04Rik
PB.18989.17	novel_not_in_catalog	1700037H04Rik
PB.6995.11	novel_in_catalog	1700047I17Rik2
PB.6995.4	novel_in_catalog	1700047I17Rik2
PB.6995.8	incomplete-splice_match	1700047I17Rik2
PB.6995.23	full-splice_match	1700047I17Rik2
PB.6995.14	full-splice_match	1700047I17Rik2
PB.6995.16	full-splice_match	1700047I17Rik2
PB.6995.17	full-splice_match	1700047I17Rik2
PB.6995.6	full-splice_match	1700047I17Rik2
PB.6995.24	novel_in_catalog	1700047I17Rik2
PB.34635.1	full-splice_match	1700048O20Rik
PB.34635.2	full-splice_match	1700048O20Rik
PB.34635.3	full-splice_match	1700048O20Rik
PB.14547.1	incomplete-splice_match	1700061G19Rik
PB.14547.2	incomplete-splice_match	1700061G19Rik
PB.8663.1	full-splice_match	1700066J03Rik
PB.475.1	full-splice_match	1700066M21Rik
PB.15467.10	novel_in_catalog	1700086O06Rik
PB.15467.11	full-splice_match	1700086O06Rik
PB.15467.12	full-splice_match	1700086O06Rik
PB.15467.15	novel_not_in_catalog	1700086O06Rik
PB.15467.2	full-splice_match	1700086O06Rik
PB.15467.4	full-splice_match	1700086O06Rik
PB.15467.5	novel_not_in_catalog	1700086O06Rik
PB.15467.6	novel_not_in_catalog	1700086O06Rik
PB.10594.2	novel_not_in_catalog	1700087I21Rik
PB.11532.1	full-splice_match	1700088E04Rik
PB.11532.8	full-splice_match	1700088E04Rik
PB.11532.9	full-splice_match	1700088E04Rik
PB.11532.4	full-splice_match	1700088E04Rik
PB.11532.2	incomplete-splice_match	1700088E04Rik
PB.11532.13	novel_in_catalog	1700088E04Rik
PB.30096.1	full-splice_match	1700095J03Rik
PB.13319.1	novel_not_in_catalog	1700102H20Rik
PB.10449.1	full-splice_match	1700108F19Rik
PB.13429.6	novel_not_in_catalog	1700110C19Rik
PB.12014.2	full-splice_match	1700120C14Rik
PB.21940.4	full-splice_match	1700123M08Rik
PB.21940.5	full-splice_match	1700123M08Rik
PB.21940.6	novel_in_catalog	1700123M08Rik
PB.21940.7	novel_in_catalog	1700123M08Rik
PB.10003.11	novel_not_in_catalog	1700123O20Rik
PB.10003.14	full-splice_match	1700123O20Rik
PB.10003.16	novel_in_catalog	1700123O20Rik
PB.10003.2	full-splice_match	1700123O20Rik
PB.10003.21	novel_not_in_catalog	1700123O20Rik
PB.10003.23	full-splice_match	1700123O20Rik
PB.10003.33	novel_not_in_catalog	1700123O20Rik
PB.10003.4	full-splice_match	1700123O20Rik
PB.10003.5	novel_in_catalog	1700123O20Rik
PB.10003.9	novel_not_in_catalog	1700123O20Rik
PB.10003.28	full-splice_match	1700123O20Rik
PB.5407.2	novel_not_in_catalog	1700125H20Rik
PB.16365.3	full-splice_match	1810009A15Rik
PB.16365.1	full-splice_match	1810009A15Rik
PB.16365.4	full-splice_match	1810009A15Rik
PB.16365.5	novel_not_in_catalog	1810009A15Rik
PB.16365.15	full-splice_match	1810009A15Rik
PB.16365.6	novel_not_in_catalog	1810009A15Rik
PB.6063.3	novel_in_catalog	1810010H24Rik
PB.6063.9	incomplete-splice_match	1810010H24Rik
PB.6063.10	novel_in_catalog	1810010H24Rik
PB.6063.11	novel_not_in_catalog	1810010H24Rik
PB.6063.5	novel_in_catalog	1810010H24Rik
PB.6063.1	full-splice_match	1810010H24Rik
PB.6063.15	novel_not_in_catalog	1810010H24Rik
PB.6063.4	novel_in_catalog	1810010H24Rik
PB.6063.16	novel_in_catalog	1810010H24Rik
PB.6063.7	novel_in_catalog	1810010H24Rik
PB.12293.13	incomplete-splice_match	1810013L24Rik
PB.12293.12	incomplete-splice_match	1810013L24Rik
PB.12293.1	incomplete-splice_match	1810013L24Rik
PB.12293.16	incomplete-splice_match	1810013L24Rik
PB.12293.19	incomplete-splice_match	1810013L24Rik
PB.12293.23	incomplete-splice_match	1810013L24Rik
PB.12293.28	incomplete-splice_match	1810013L24Rik
PB.12293.36	novel_not_in_catalog	1810013L24Rik
PB.12293.40	novel_not_in_catalog	1810013L24Rik
PB.12293.5	incomplete-splice_match	1810013L24Rik
PB.12293.7	incomplete-splice_match	1810013L24Rik
PB.12293.8	incomplete-splice_match	1810013L24Rik
PB.12293.9	incomplete-splice_match	1810013L24Rik
PB.12293.27	novel_not_in_catalog	1810013L24Rik
PB.12293.32	full-splice_match	1810013L24Rik
PB.12293.14	full-splice_match	1810013L24Rik
PB.12293.2	full-splice_match	1810013L24Rik
PB.12293.30	full-splice_match	1810013L24Rik
PB.12293.38	full-splice_match	1810013L24Rik
PB.12293.4	full-splice_match	1810013L24Rik
PB.12293.6	full-splice_match	1810013L24Rik
PB.12293.26	incomplete-splice_match	1810013L24Rik
PB.12293.43	incomplete-splice_match	1810013L24Rik
PB.12293.44	novel_not_in_catalog	1810013L24Rik
PB.28633.1	full-splice_match	1810019N24Rik
PB.11791.2	full-splice_match	1810021B22Rik
PB.11791.4	full-splice_match	1810021B22Rik
PB.11791.6	novel_not_in_catalog	1810021B22Rik
PB.18888.1	full-splice_match	1810024B03Rik
PB.29606.111	novel_in_catalog	1810026B05Rik
PB.29606.112	novel_in_catalog	1810026B05Rik
PB.29606.127	incomplete-splice_match	1810026B05Rik
PB.29606.128	incomplete-splice_match	1810026B05Rik
PB.29606.130	full-splice_match	1810026B05Rik
PB.29606.113	novel_in_catalog	1810026B05Rik
PB.29606.115	full-splice_match	1810026B05Rik
PB.29606.116	full-splice_match	1810026B05Rik
PB.29606.119	full-splice_match	1810026B05Rik
PB.29606.120	full-splice_match	1810026B05Rik
PB.29606.122	full-splice_match	1810026B05Rik
PB.29606.125	novel_in_catalog	1810026B05Rik
PB.29606.126	novel_in_catalog	1810026B05Rik
PB.29606.132	incomplete-splice_match	1810026B05Rik
PB.29606.135	full-splice_match	1810026B05Rik
PB.29606.137	full-splice_match	1810026B05Rik
PB.29606.138	full-splice_match	1810026B05Rik
PB.34784.17	novel_in_catalog	1810030O07Rik
PB.34784.6	novel_not_in_catalog	1810030O07Rik
PB.34784.21	incomplete-splice_match	1810030O07Rik
PB.34784.12	full-splice_match	1810030O07Rik
PB.34784.16	full-splice_match	1810030O07Rik
PB.34784.20	incomplete-splice_match	1810030O07Rik
PB.34784.3	full-splice_match	1810030O07Rik
PB.34784.26	incomplete-splice_match	1810030O07Rik
PB.34784.5	novel_not_in_catalog	1810030O07Rik
PB.8741.2	full-splice_match	1810034E14Rik
PB.21441.2	full-splice_match	1810037I17Rik
PB.21441.6	full-splice_match	1810037I17Rik
PB.27711.1	full-splice_match	1810044D09Rik
PB.16082.25	novel_not_in_catalog	1810055G02Rik
PB.16082.4	incomplete-splice_match	1810055G02Rik
PB.16082.5	full-splice_match	1810055G02Rik
PB.16082.31	full-splice_match	1810055G02Rik
PB.16082.24	novel_not_in_catalog	1810055G02Rik
PB.16082.11	full-splice_match	1810055G02Rik
PB.16082.12	full-splice_match	1810055G02Rik
PB.16082.13	full-splice_match	1810055G02Rik
PB.16082.15	full-splice_match	1810055G02Rik
PB.16082.18	novel_not_in_catalog	1810055G02Rik
PB.16082.22	full-splice_match	1810055G02Rik
PB.16082.27	novel_not_in_catalog	1810055G02Rik
PB.16082.34	full-splice_match	1810055G02Rik
PB.16082.38	full-splice_match	1810055G02Rik
PB.16082.40	full-splice_match	1810055G02Rik
PB.16082.48	full-splice_match	1810055G02Rik
PB.16082.51	novel_not_in_catalog	1810055G02Rik
PB.16082.58	full-splice_match	1810055G02Rik
PB.16082.6	full-splice_match	1810055G02Rik
PB.16082.63	novel_not_in_catalog	1810055G02Rik
PB.16082.69	incomplete-splice_match	1810055G02Rik
PB.16082.7	full-splice_match	1810055G02Rik
PB.16082.17	full-splice_match	1810055G02Rik
PB.26947.16	full-splice_match	1810058I24Rik
PB.26947.3	full-splice_match	1810058I24Rik
PB.26947.7	full-splice_match	1810058I24Rik
PB.26947.9	full-splice_match	1810058I24Rik
PB.26947.1	novel_not_in_catalog	1810058I24Rik
PB.26947.12	full-splice_match	1810058I24Rik
PB.26947.21	novel_not_in_catalog	1810058I24Rik
PB.26947.23	novel_not_in_catalog	1810058I24Rik
PB.26947.25	incomplete-splice_match	1810058I24Rik
PB.20263.1	novel_not_in_catalog	1810062G17Rik
PB.9519.11	novel_not_in_catalog	1810062O18Rik
PB.9519.1	novel_in_catalog	1810062O18Rik
PB.9519.14	novel_in_catalog	1810062O18Rik
PB.9519.5	full-splice_match	1810062O18Rik
PB.9519.7	novel_in_catalog	1810062O18Rik
PB.4629.2	novel_not_in_catalog	2010001A14Rik
PB.4629.3	full-splice_match	2010001A14Rik
PB.4629.4	full-splice_match	2010001A14Rik
PB.4629.5	full-splice_match	2010001A14Rik
PB.4629.6	novel_in_catalog	2010001A14Rik
PB.34716.1	full-splice_match	2010204K13Rik
PB.34716.2	full-splice_match	2010204K13Rik
PB.266.3	novel_not_in_catalog	2010300C02Rik
PB.266.1	novel_not_in_catalog	2010300C02Rik
PB.34689.3	novel_not_in_catalog	2010315B03Rik
PB.34689.4	novel_not_in_catalog	2010315B03Rik
PB.34689.8	novel_in_catalog	2010315B03Rik
PB.8673.18	incomplete-splice_match	2210016F16Rik
PB.8673.14	novel_not_in_catalog	2210016F16Rik
PB.8673.4	full-splice_match	2210016F16Rik
PB.8673.6	full-splice_match	2210016F16Rik
PB.8673.7	full-splice_match	2210016F16Rik
PB.8673.8	full-splice_match	2210016F16Rik
PB.8673.11	novel_not_in_catalog	2210016F16Rik
PB.8673.10	novel_in_catalog	2210016F16Rik
PB.25580.13	novel_in_catalog	2210016L21Rik
PB.25580.21	novel_in_catalog	2210016L21Rik
PB.25580.25	incomplete-splice_match	2210016L21Rik
PB.25580.3	full-splice_match	2210016L21Rik
PB.25580.6	full-splice_match	2210016L21Rik
PB.25580.7	full-splice_match	2210016L21Rik
PB.25580.11	incomplete-splice_match	2210016L21Rik
PB.25580.24	novel_not_in_catalog	2210016L21Rik
PB.7179.7	novel_not_in_catalog	2210039B01Rik
PB.7179.4	novel_not_in_catalog	2210039B01Rik
PB.7179.5	novel_not_in_catalog	2210039B01Rik
PB.7179.6	novel_not_in_catalog	2210039B01Rik
PB.7179.8	novel_not_in_catalog	2210039B01Rik
PB.8899.1	full-splice_match	2210408I21Rik
PB.8899.3	full-splice_match	2210408I21Rik
PB.8899.4	full-splice_match	2210408I21Rik
PB.8899.5	full-splice_match	2210408I21Rik
PB.8899.6	novel_not_in_catalog	2210408I21Rik
PB.8899.13	novel_not_in_catalog	2210408I21Rik
PB.8899.9	novel_not_in_catalog	2210408I21Rik
PB.8899.2	novel_not_in_catalog	2210408I21Rik
PB.19858.2	novel_not_in_catalog	2210418O10Rik
PB.33539.56	full-splice_match	2300009A05Rik
PB.28296.4	novel_not_in_catalog	2310001H17Rik
PB.33826.1	full-splice_match	2310009A05Rik
PB.1392.1	full-splice_match	2310009B15Rik
PB.1392.2	novel_not_in_catalog	2310009B15Rik
PB.1392.3	full-splice_match	2310009B15Rik
PB.1392.4	novel_in_catalog	2310009B15Rik
PB.29823.4	full-splice_match	2310010J17Rik
PB.29823.5	novel_not_in_catalog	2310010J17Rik
PB.3072.1	novel_not_in_catalog	2310011J03Rik
PB.3072.8	novel_not_in_catalog	2310011J03Rik
PB.3072.11	novel_not_in_catalog	2310011J03Rik
PB.3072.12	novel_not_in_catalog	2310011J03Rik
PB.3072.16	full-splice_match	2310011J03Rik
PB.30170.1	full-splice_match	2310014F06Rik
PB.30170.2	novel_not_in_catalog	2310014F06Rik
PB.7300.422	novel_in_catalog	2310015A10Rik
PB.7300.423	novel_in_catalog	2310015A10Rik
PB.7300.424	novel_in_catalog	2310015A10Rik
PB.7300.425	novel_not_in_catalog	2310015A10Rik
PB.7300.429	novel_in_catalog	2310015A10Rik
PB.7300.431	incomplete-splice_match	2310015A10Rik
PB.7300.435	full-splice_match	2310015A10Rik
PB.28914.31	novel_in_catalog	2310022A10Rik
PB.28914.25	novel_in_catalog	2310022A10Rik
PB.28914.43	novel_in_catalog	2310022A10Rik
PB.28914.49	incomplete-splice_match	2310022A10Rik
PB.28914.18	novel_in_catalog	2310022A10Rik
PB.28914.17	full-splice_match	2310022A10Rik
PB.28914.21	full-splice_match	2310022A10Rik
PB.28914.22	full-splice_match	2310022A10Rik
PB.28914.28	full-splice_match	2310022A10Rik
PB.28914.35	full-splice_match	2310022A10Rik
PB.28914.46	novel_not_in_catalog	2310022A10Rik
PB.28914.26	novel_in_catalog	2310022A10Rik
PB.32527.46	novel_not_in_catalog	2310022B05Rik
PB.32527.13	novel_not_in_catalog	2310022B05Rik
PB.32527.23	novel_not_in_catalog	2310022B05Rik
PB.32527.15	novel_not_in_catalog	2310022B05Rik
PB.32527.27	novel_not_in_catalog	2310022B05Rik
PB.32527.65	incomplete-splice_match	2310022B05Rik
PB.32527.38	novel_not_in_catalog	2310022B05Rik
PB.32527.31	novel_not_in_catalog	2310022B05Rik
PB.32527.36	novel_not_in_catalog	2310022B05Rik
PB.32527.42	novel_not_in_catalog	2310022B05Rik
PB.32527.51	full-splice_match	2310022B05Rik
PB.32527.52	full-splice_match	2310022B05Rik
PB.32527.55	full-splice_match	2310022B05Rik
PB.32527.58	full-splice_match	2310022B05Rik
PB.32527.60	full-splice_match	2310022B05Rik
PB.32527.67	incomplete-splice_match	2310022B05Rik
PB.32527.69	incomplete-splice_match	2310022B05Rik
PB.32527.70	incomplete-splice_match	2310022B05Rik
PB.33261.1	full-splice_match	2310030G06Rik
PB.4676.48	novel_in_catalog	2310033P09Rik
PB.4676.33	novel_in_catalog	2310033P09Rik
PB.4676.34	novel_in_catalog	2310033P09Rik
PB.4676.35	novel_in_catalog	2310033P09Rik
PB.4676.29	incomplete-splice_match	2310033P09Rik
PB.4676.30	full-splice_match	2310033P09Rik
PB.4676.31	full-splice_match	2310033P09Rik
PB.4676.32	novel_not_in_catalog	2310033P09Rik
PB.27610.2	full-splice_match	2310040G24Rik
PB.13236.1	full-splice_match	2310043M15Rik
PB.30561.30	novel_in_catalog	2310057M21Rik
PB.30561.32	novel_in_catalog	2310057M21Rik
PB.30561.33	incomplete-splice_match	2310057M21Rik
PB.30561.1	novel_not_in_catalog	2310057M21Rik
PB.30561.17	novel_not_in_catalog	2310057M21Rik
PB.30561.2	novel_not_in_catalog	2310057M21Rik
PB.30561.20	novel_not_in_catalog	2310057M21Rik
PB.30561.21	novel_not_in_catalog	2310057M21Rik
PB.30561.5	novel_not_in_catalog	2310057M21Rik
PB.30561.6	novel_not_in_catalog	2310057M21Rik
PB.30561.7	novel_not_in_catalog	2310057M21Rik
PB.14195.12	novel_in_catalog	2310061I04Rik
PB.14195.11	novel_not_in_catalog	2310061I04Rik
PB.14195.6	full-splice_match	2310061I04Rik
PB.14195.9	novel_in_catalog	2310061I04Rik
PB.14195.4	novel_in_catalog	2310061I04Rik
PB.14195.14	novel_not_in_catalog	2310061I04Rik
PB.14195.5	novel_not_in_catalog	2310061I04Rik
PB.14195.8	novel_not_in_catalog	2310061I04Rik
PB.22409.1	full-splice_match	2310081O03Rik
PB.29236.75	full-splice_match	2410002F23Rik
PB.29236.1	novel_not_in_catalog	2410002F23Rik
PB.29236.103	novel_not_in_catalog	2410002F23Rik
PB.29236.108	incomplete-splice_match	2410002F23Rik
PB.29236.109	novel_not_in_catalog	2410002F23Rik
PB.29236.110	novel_not_in_catalog	2410002F23Rik
PB.29236.117	novel_in_catalog	2410002F23Rik
PB.29236.16	novel_in_catalog	2410002F23Rik
PB.29236.17	novel_not_in_catalog	2410002F23Rik
PB.29236.18	full-splice_match	2410002F23Rik
PB.29236.19	novel_not_in_catalog	2410002F23Rik
PB.29236.2	novel_in_catalog	2410002F23Rik
PB.29236.23	full-splice_match	2410002F23Rik
PB.29236.25	full-splice_match	2410002F23Rik
PB.29236.28	novel_not_in_catalog	2410002F23Rik
PB.29236.3	full-splice_match	2410002F23Rik
PB.29236.30	novel_in_catalog	2410002F23Rik
PB.29236.31	novel_in_catalog	2410002F23Rik
PB.29236.32	novel_in_catalog	2410002F23Rik
PB.29236.33	full-splice_match	2410002F23Rik
PB.29236.34	novel_not_in_catalog	2410002F23Rik
PB.29236.35	novel_not_in_catalog	2410002F23Rik
PB.29236.36	full-splice_match	2410002F23Rik
PB.29236.38	novel_not_in_catalog	2410002F23Rik
PB.29236.45	novel_not_in_catalog	2410002F23Rik
PB.29236.47	incomplete-splice_match	2410002F23Rik
PB.29236.48	novel_not_in_catalog	2410002F23Rik
PB.29236.49	novel_in_catalog	2410002F23Rik
PB.29236.50	novel_not_in_catalog	2410002F23Rik
PB.29236.51	novel_not_in_catalog	2410002F23Rik
PB.29236.64	incomplete-splice_match	2410002F23Rik
PB.29236.69	full-splice_match	2410002F23Rik
PB.29236.72	full-splice_match	2410002F23Rik
PB.29236.8	full-splice_match	2410002F23Rik
PB.29236.86	incomplete-splice_match	2410002F23Rik
PB.29236.87	novel_not_in_catalog	2410002F23Rik
PB.29236.89	novel_not_in_catalog	2410002F23Rik
PB.29236.9	novel_not_in_catalog	2410002F23Rik
PB.29236.90	novel_not_in_catalog	2410002F23Rik
PB.29236.92	novel_not_in_catalog	2410002F23Rik
PB.29236.66	novel_in_catalog	2410002F23Rik
PB.29236.100	novel_not_in_catalog	2410002F23Rik
PB.29236.101	incomplete-splice_match	2410002F23Rik
PB.29236.13	incomplete-splice_match	2410002F23Rik
PB.29236.14	novel_not_in_catalog	2410002F23Rik
PB.29236.26	novel_not_in_catalog	2410002F23Rik
PB.29236.54	novel_not_in_catalog	2410002F23Rik
PB.21725.22	full-splice_match	2410004B18Rik
PB.21725.28	full-splice_match	2410004B18Rik
PB.21725.35	full-splice_match	2410004B18Rik
PB.21725.37	full-splice_match	2410004B18Rik
PB.21725.41	full-splice_match	2410004B18Rik
PB.21725.23	full-splice_match	2410004B18Rik
PB.21725.26	full-splice_match	2410004B18Rik
PB.21725.21	full-splice_match	2410004B18Rik
PB.21725.29	full-splice_match	2410004B18Rik
PB.21725.42	novel_not_in_catalog	2410004B18Rik
PB.21725.48	incomplete-splice_match	2410004B18Rik
PB.21725.49	incomplete-splice_match	2410004B18Rik
PB.21725.24	novel_in_catalog	2410004B18Rik
PB.21725.27	novel_in_catalog	2410004B18Rik
PB.21725.30	novel_in_catalog	2410004B18Rik
PB.21725.38	novel_in_catalog	2410004B18Rik
PB.21725.44	novel_in_catalog	2410004B18Rik
PB.21725.51	full-splice_match	2410004B18Rik
PB.21725.32	novel_in_catalog	2410004B18Rik
PB.5944.1	novel_not_in_catalog	2410004I01Rik
PB.5944.2	novel_not_in_catalog	2410004I01Rik
PB.5944.3	full-splice_match	2410004I01Rik
PB.6674.4	full-splice_match	2410004P03Rik
PB.6674.3	full-splice_match	2410004P03Rik
PB.6674.5	novel_not_in_catalog	2410004P03Rik
PB.4813.10	incomplete-splice_match	2410006H16Rik
PB.4813.12	incomplete-splice_match	2410006H16Rik
PB.4813.13	novel_in_catalog	2410006H16Rik
PB.4813.15	novel_not_in_catalog	2410006H16Rik
PB.4813.16	novel_in_catalog	2410006H16Rik
PB.4813.18	full-splice_match	2410006H16Rik
PB.4813.2	full-splice_match	2410006H16Rik
PB.4813.5	incomplete-splice_match	2410006H16Rik
PB.4813.6	novel_not_in_catalog	2410006H16Rik
PB.6723.11	novel_not_in_catalog	2410018L13Rik
PB.6723.4	novel_not_in_catalog	2410018L13Rik
PB.6723.5	incomplete-splice_match	2410018L13Rik
PB.6723.6	incomplete-splice_match	2410018L13Rik
PB.6723.1	full-splice_match	2410018L13Rik
PB.6723.2	novel_not_in_catalog	2410018L13Rik
PB.25681.1	full-splice_match	2410131K14Rik
PB.25681.2	full-splice_match	2410131K14Rik
PB.25681.6	full-splice_match	2410131K14Rik
PB.25681.7	full-splice_match	2410131K14Rik
PB.25681.8	full-splice_match	2410131K14Rik
PB.25681.11	novel_not_in_catalog	2410131K14Rik
PB.19276.1	full-splice_match	2500004C02Rik
PB.12508.3	full-splice_match	2510002D24Rik
PB.12508.5	full-splice_match	2510002D24Rik
PB.12508.8	full-splice_match	2510002D24Rik
PB.12563.8	novel_not_in_catalog	2510009E07Rik
PB.12563.76	full-splice_match	2510009E07Rik
PB.12563.66	full-splice_match	2510009E07Rik
PB.12563.15	full-splice_match	2510009E07Rik
PB.12563.16	full-splice_match	2510009E07Rik
PB.12563.25	full-splice_match	2510009E07Rik
PB.12563.28	full-splice_match	2510009E07Rik
PB.12563.32	full-splice_match	2510009E07Rik
PB.12563.5	novel_not_in_catalog	2510009E07Rik
PB.12563.60	full-splice_match	2510009E07Rik
PB.12563.62	full-splice_match	2510009E07Rik
PB.12563.9	novel_not_in_catalog	2510009E07Rik
PB.12563.83	novel_in_catalog	2510009E07Rik
PB.12563.50	novel_not_in_catalog	2510009E07Rik
PB.12563.53	novel_not_in_catalog	2510009E07Rik
PB.12563.75	novel_in_catalog	2510009E07Rik
PB.12563.73	full-splice_match	2510009E07Rik
PB.12563.74	novel_not_in_catalog	2510009E07Rik
PB.12563.77	novel_not_in_catalog	2510009E07Rik
PB.12563.82	novel_not_in_catalog	2510009E07Rik
PB.12563.79	novel_in_catalog	2510009E07Rik
PB.12563.87	novel_not_in_catalog	2510009E07Rik
PB.23942.24	novel_not_in_catalog	2510039O18Rik
PB.23942.15	novel_not_in_catalog	2510039O18Rik
PB.23942.72	novel_not_in_catalog	2510039O18Rik
PB.23942.11	incomplete-splice_match	2510039O18Rik
PB.23942.14	incomplete-splice_match	2510039O18Rik
PB.23942.21	incomplete-splice_match	2510039O18Rik
PB.23942.23	incomplete-splice_match	2510039O18Rik
PB.23942.30	full-splice_match	2510039O18Rik
PB.23942.4	novel_not_in_catalog	2510039O18Rik
PB.23942.44	novel_not_in_catalog	2510039O18Rik
PB.23942.46	incomplete-splice_match	2510039O18Rik
PB.23942.47	incomplete-splice_match	2510039O18Rik
PB.23942.68	novel_not_in_catalog	2510039O18Rik
PB.26750.1	full-splice_match	2610001J05Rik
PB.26750.5	full-splice_match	2610001J05Rik
PB.26750.6	full-splice_match	2610001J05Rik
PB.26750.7	full-splice_match	2610001J05Rik
PB.35344.2	full-splice_match	2610002M06Rik
PB.35344.4	full-splice_match	2610002M06Rik
PB.35344.5	full-splice_match	2610002M06Rik
PB.35344.8	full-splice_match	2610002M06Rik
PB.35344.6	novel_not_in_catalog	2610002M06Rik
PB.2998.10	full-splice_match	2610008E11Rik
PB.2998.4	full-splice_match	2610008E11Rik
PB.2998.5	full-splice_match	2610008E11Rik
PB.2998.17	incomplete-splice_match	2610008E11Rik
PB.2998.14	novel_in_catalog	2610008E11Rik
PB.2998.18	incomplete-splice_match	2610008E11Rik
PB.12346.2	novel_in_catalog	2610020C07Rik
PB.12346.5	full-splice_match	2610020C07Rik
PB.12346.1	full-splice_match	2610020C07Rik
PB.29214.3	novel_not_in_catalog	2610021A01Rik
PB.29214.4	full-splice_match	2610021A01Rik
PB.29214.6	incomplete-splice_match	2610021A01Rik
PB.2935.1	novel_not_in_catalog	2610028H24Rik
PB.6153.21	novel_not_in_catalog	2610035D17Rik
PB.6153.10	full-splice_match	2610035D17Rik
PB.6153.16	novel_not_in_catalog	2610035D17Rik
PB.6153.17	novel_not_in_catalog	2610035D17Rik
PB.6153.18	full-splice_match	2610035D17Rik
PB.6153.31	novel_not_in_catalog	2610035D17Rik
PB.6153.4	novel_not_in_catalog	2610035D17Rik
PB.6153.6	novel_not_in_catalog	2610035D17Rik
PB.6153.7	novel_not_in_catalog	2610035D17Rik
PB.10725.1	full-splice_match	2610035F20Rik
PB.10725.2	novel_in_catalog	2610035F20Rik
PB.10725.3	novel_not_in_catalog	2610035F20Rik
PB.10725.5	full-splice_match	2610035F20Rik
PB.10725.6	full-splice_match	2610035F20Rik
PB.32607.3	full-splice_match	2610044O15Rik8
PB.32607.1	full-splice_match	2610044O15Rik8
PB.32607.5	novel_not_in_catalog	2610044O15Rik8
PB.21913.5	novel_in_catalog	2610301B20Rik
PB.21913.14	novel_not_in_catalog	2610301B20Rik
PB.21913.8	full-splice_match	2610301B20Rik
PB.21913.13	full-splice_match	2610301B20Rik
PB.21913.17	full-splice_match	2610301B20Rik
PB.21913.20	novel_not_in_catalog	2610301B20Rik
PB.21913.21	full-splice_match	2610301B20Rik
PB.21913.3	full-splice_match	2610301B20Rik
PB.21913.6	full-splice_match	2610301B20Rik
PB.21913.2	novel_in_catalog	2610301B20Rik
PB.21913.1	incomplete-splice_match	2610301B20Rik
PB.8217.13	full-splice_match	2610307P16Rik
PB.8217.15	novel_not_in_catalog	2610307P16Rik
PB.8217.16	novel_not_in_catalog	2610307P16Rik
PB.8217.17	novel_not_in_catalog	2610307P16Rik
PB.8217.20	novel_in_catalog	2610307P16Rik
PB.8217.29	novel_not_in_catalog	2610307P16Rik
PB.8217.33	novel_not_in_catalog	2610307P16Rik
PB.8217.39	novel_not_in_catalog	2610307P16Rik
PB.8217.49	novel_in_catalog	2610307P16Rik
PB.8217.8	novel_in_catalog	2610307P16Rik
PB.8217.9	novel_in_catalog	2610307P16Rik
PB.8217.1	novel_not_in_catalog	2610307P16Rik
PB.8217.14	novel_not_in_catalog	2610307P16Rik
PB.8217.21	novel_not_in_catalog	2610307P16Rik
PB.8217.22	novel_not_in_catalog	2610307P16Rik
PB.8217.25	novel_in_catalog	2610307P16Rik
PB.8217.26	novel_in_catalog	2610307P16Rik
PB.8217.35	novel_not_in_catalog	2610307P16Rik
PB.8217.42	novel_not_in_catalog	2610307P16Rik
PB.8217.55	incomplete-splice_match	2610307P16Rik
PB.8217.6	incomplete-splice_match	2610307P16Rik
PB.20319.2	novel_in_catalog	2610316D01Rik
PB.9405.7	novel_not_in_catalog	2610318M16Rik
PB.12434.3	full-splice_match	2610318N02Rik
PB.12434.1	novel_in_catalog	2610318N02Rik
PB.12434.4	novel_not_in_catalog	2610318N02Rik
PB.12434.5	novel_in_catalog	2610318N02Rik
PB.5252.39	novel_in_catalog	2610507B11Rik
PB.5252.40	incomplete-splice_match	2610507B11Rik
PB.5252.48	novel_not_in_catalog	2610507B11Rik
PB.5252.37	incomplete-splice_match	2610507B11Rik
PB.5252.51	incomplete-splice_match	2610507B11Rik
PB.5252.11	incomplete-splice_match	2610507B11Rik
PB.5252.13	incomplete-splice_match	2610507B11Rik
PB.5252.16	incomplete-splice_match	2610507B11Rik
PB.5252.22	incomplete-splice_match	2610507B11Rik
PB.5252.3	incomplete-splice_match	2610507B11Rik
PB.5252.6	incomplete-splice_match	2610507B11Rik
PB.5252.17	novel_not_in_catalog	2610507B11Rik
PB.5252.12	novel_not_in_catalog	2610507B11Rik
PB.5252.4	novel_not_in_catalog	2610507B11Rik
PB.5252.5	novel_in_catalog	2610507B11Rik
PB.5252.44	novel_in_catalog	2610507B11Rik
PB.4675.53	novel_not_in_catalog	2610507I01Rik
PB.23093.1	full-splice_match	2610528J11Rik
PB.24401.1	full-splice_match	2700038G22Rik
PB.24401.3	full-splice_match	2700038G22Rik
PB.15756.2	full-splice_match	2700046A07Rik
PB.15756.11	full-splice_match	2700046A07Rik
PB.15756.3	novel_not_in_catalog	2700046A07Rik
PB.16722.2	full-splice_match	2700046G09Rik
PB.16722.3	novel_not_in_catalog	2700046G09Rik
PB.7133.1	incomplete-splice_match	2700049A03Rik
PB.7132.4	incomplete-splice_match	2700049A03Rik
PB.7132.3	incomplete-splice_match	2700049A03Rik
PB.7132.6	incomplete-splice_match	2700049A03Rik
PB.15227.10	novel_not_in_catalog	2700062C07Rik
PB.15227.12	full-splice_match	2700062C07Rik
PB.15227.2	full-splice_match	2700062C07Rik
PB.15227.9	full-splice_match	2700062C07Rik
PB.15227.18	novel_not_in_catalog	2700062C07Rik
PB.15227.11	full-splice_match	2700062C07Rik
PB.15227.13	full-splice_match	2700062C07Rik
PB.15227.17	novel_in_catalog	2700062C07Rik
PB.15227.3	novel_in_catalog	2700062C07Rik
PB.15227.4	full-splice_match	2700062C07Rik
PB.15227.6	novel_not_in_catalog	2700062C07Rik
PB.15227.7	full-splice_match	2700062C07Rik
PB.19991.1	full-splice_match	2700069I18Rik
PB.19991.7	full-splice_match	2700069I18Rik
PB.16325.25	novel_not_in_catalog	2700081O15Rik
PB.16325.29	novel_in_catalog	2700081O15Rik
PB.16325.12	novel_in_catalog	2700081O15Rik
PB.16325.13	novel_in_catalog	2700081O15Rik
PB.16325.30	novel_in_catalog	2700081O15Rik
PB.16325.16	full-splice_match	2700081O15Rik
PB.16325.19	full-splice_match	2700081O15Rik
PB.16325.23	full-splice_match	2700081O15Rik
PB.16325.24	full-splice_match	2700081O15Rik
PB.16325.33	novel_not_in_catalog	2700081O15Rik
PB.16325.35	full-splice_match	2700081O15Rik
PB.16325.4	full-splice_match	2700081O15Rik
PB.16325.2	incomplete-splice_match	2700081O15Rik
PB.6991.1	full-splice_match	2700097O09Rik
PB.6991.2	novel_in_catalog	2700097O09Rik
PB.6991.3	novel_in_catalog	2700097O09Rik
PB.4838.1	full-splice_match	2810001G20Rik
PB.4838.4	full-splice_match	2810001G20Rik
PB.4838.5	full-splice_match	2810001G20Rik
PB.18497.2	full-splice_match	2810002D19Rik
PB.18497.5	full-splice_match	2810002D19Rik
PB.18497.6	novel_not_in_catalog	2810002D19Rik
PB.32533.17	full-splice_match	2810004N23Rik
PB.32533.10	incomplete-splice_match	2810004N23Rik
PB.32533.2	full-splice_match	2810004N23Rik
PB.32533.6	full-splice_match	2810004N23Rik
PB.32533.9	full-splice_match	2810004N23Rik
PB.32533.1	novel_in_catalog	2810004N23Rik
PB.32533.4	novel_in_catalog	2810004N23Rik
PB.32533.5	novel_not_in_catalog	2810004N23Rik
PB.32533.15	full-splice_match	2810004N23Rik
PB.32533.16	full-splice_match	2810004N23Rik
PB.25852.5	full-splice_match	2810006K23Rik
PB.25852.6	full-splice_match	2810006K23Rik
PB.7862.3	novel_not_in_catalog	2810029C07Rik
PB.7862.4	full-splice_match	2810029C07Rik
PB.7862.5	novel_not_in_catalog	2810029C07Rik
PB.6586.2	full-splice_match	2810032G03Rik
PB.6586.3	novel_not_in_catalog	2810032G03Rik
PB.6586.4	full-splice_match	2810032G03Rik
PB.6586.1	full-splice_match	2810032G03Rik
PB.35346.5	novel_not_in_catalog	2810403D21Rik
PB.35346.8	novel_not_in_catalog	2810403D21Rik
PB.35346.9	novel_in_catalog	2810403D21Rik
PB.4963.5	novel_in_catalog	2810408A11Rik
PB.4963.6	full-splice_match	2810408A11Rik
PB.4963.10	novel_in_catalog	2810408A11Rik
PB.620.2	full-splice_match	2810408I11Rik
PB.6428.2	novel_not_in_catalog	2810410L24Rik
PB.6428.6	incomplete-splice_match	2810410L24Rik
PB.6428.7	novel_not_in_catalog	2810410L24Rik
PB.6428.8	novel_not_in_catalog	2810410L24Rik
PB.13702.1	incomplete-splice_match	2810468N07Rik
PB.13702.3	full-splice_match	2810468N07Rik
PB.24450.1	novel_not_in_catalog	2900005J15Rik
PB.24450.3	novel_not_in_catalog	2900005J15Rik
PB.1192.1	full-splice_match	2900009J06Rik
PB.25521.41	novel_not_in_catalog	2900026A02Rik
PB.6315.2	full-splice_match	2900041M22Rik
PB.6435.2	novel_not_in_catalog	2900052L18Rik
PB.6435.6	novel_not_in_catalog	2900052L18Rik
PB.29734.10	novel_in_catalog	2900076A07Rik
PB.29734.4	full-splice_match	2900076A07Rik
PB.29734.5	novel_in_catalog	2900076A07Rik
PB.29734.8	full-splice_match	2900076A07Rik
PB.29734.9	full-splice_match	2900076A07Rik
PB.35538.1	novel_not_in_catalog	3010001F23Rik
PB.35538.12	novel_not_in_catalog	3010001F23Rik
PB.35538.13	incomplete-splice_match	3010001F23Rik
PB.35538.5	novel_in_catalog	3010001F23Rik
PB.35538.7	novel_not_in_catalog	3010001F23Rik
PB.28500.2	full-splice_match	3010003L21Rik
PB.12367.10	full-splice_match	3110001I22Rik
PB.12367.2	full-splice_match	3110001I22Rik
PB.12367.26	novel_not_in_catalog	3110001I22Rik
PB.1151.1	full-splice_match	3110009E18Rik
PB.1151.3	full-splice_match	3110009E18Rik
PB.1151.2	novel_in_catalog	3110009E18Rik
PB.1151.5	novel_not_in_catalog	3110009E18Rik
PB.29746.15	novel_not_in_catalog	3110040N11Rik
PB.29746.17	novel_not_in_catalog	3110040N11Rik
PB.29746.20	novel_not_in_catalog	3110040N11Rik
PB.29746.8	novel_not_in_catalog	3110040N11Rik
PB.29746.16	novel_in_catalog	3110040N11Rik
PB.29746.7	novel_not_in_catalog	3110040N11Rik
PB.29746.10	novel_not_in_catalog	3110040N11Rik
PB.7129.4	full-splice_match	3110056K07Rik
PB.7129.6	full-splice_match	3110056K07Rik
PB.26324.7	novel_not_in_catalog	3110082I17Rik
PB.26324.9	novel_not_in_catalog	3110082I17Rik
PB.26324.8	full-splice_match	3110082I17Rik
PB.26324.15	novel_not_in_catalog	3110082I17Rik
PB.26324.1	full-splice_match	3110082I17Rik
PB.26324.21	novel_not_in_catalog	3110082I17Rik
PB.26324.27	full-splice_match	3110082I17Rik
PB.26324.16	novel_not_in_catalog	3110082I17Rik
PB.26324.20	novel_not_in_catalog	3110082I17Rik
PB.26324.4	novel_not_in_catalog	3110082I17Rik
PB.26324.19	novel_not_in_catalog	3110082I17Rik
PB.26324.26	novel_not_in_catalog	3110082I17Rik
PB.26324.39	incomplete-splice_match	3110082I17Rik
PB.26324.5	novel_not_in_catalog	3110082I17Rik
PB.26324.6	novel_not_in_catalog	3110082I17Rik
PB.24515.1	novel_not_in_catalog	3110082J24Rik
PB.24515.2	full-splice_match	3110082J24Rik
PB.10132.2	full-splice_match	3110083C13Rik
PB.19185.3	novel_not_in_catalog	3300002I08Rik
PB.19185.12	novel_in_catalog	3300002I08Rik
PB.19185.1	novel_not_in_catalog	3300002I08Rik
PB.9446.11	full-splice_match	3830406C13Rik
PB.9446.14	full-splice_match	3830406C13Rik
PB.9446.17	full-splice_match	3830406C13Rik
PB.9446.18	novel_not_in_catalog	3830406C13Rik
PB.9446.3	full-splice_match	3830406C13Rik
PB.9446.7	full-splice_match	3830406C13Rik
PB.9446.2	full-splice_match	3830406C13Rik
PB.9446.9	incomplete-splice_match	3830406C13Rik
PB.9225.3	novel_not_in_catalog	3830408C21Rik
PB.30883.1	full-splice_match	3930402G23Rik
PB.16628.1	novel_in_catalog	4430402I18Rik
PB.16628.3	novel_in_catalog	4430402I18Rik
PB.18470.3	novel_not_in_catalog	4631405J19Rik
PB.18470.5	novel_not_in_catalog	4631405J19Rik
PB.29853.1	novel_not_in_catalog	4632427E13Rik
PB.29853.13	full-splice_match	4632427E13Rik
PB.29853.9	full-splice_match	4632427E13Rik
PB.32496.2	novel_not_in_catalog	4732419C18Rik
PB.28871.2	novel_not_in_catalog	4732471J01Rik
PB.28871.5	novel_not_in_catalog	4732471J01Rik
PB.16106.2	full-splice_match	4833408A19Rik_Gm16312
PB.14955.37	novel_not_in_catalog	4833418N02Rik
PB.14955.40	novel_not_in_catalog	4833418N02Rik
PB.14955.41	novel_not_in_catalog	4833418N02Rik
PB.15026.1	novel_not_in_catalog	4833419F23Rik
PB.15026.3	novel_not_in_catalog	4833419F23Rik
PB.9363.14	novel_not_in_catalog	4833420G17Rik
PB.9363.5	novel_in_catalog	4833420G17Rik
PB.9363.6	full-splice_match	4833420G17Rik
PB.9363.1	incomplete-splice_match	4833420G17Rik
PB.9363.16	novel_in_catalog	4833420G17Rik
PB.9363.22	novel_in_catalog	4833420G17Rik
PB.9363.24	novel_in_catalog	4833420G17Rik
PB.9363.3	full-splice_match	4833420G17Rik
PB.9363.9	full-splice_match	4833420G17Rik
PB.9363.10	novel_in_catalog	4833420G17Rik
PB.9363.15	novel_not_in_catalog	4833420G17Rik
PB.9363.20	novel_not_in_catalog	4833420G17Rik
PB.9363.19	incomplete-splice_match	4833420G17Rik
PB.16989.5	full-splice_match	4833438C02Rik
PB.16989.1	novel_not_in_catalog	4833438C02Rik
PB.8571.76	incomplete-splice_match	4833439L19Rik
PB.8571.19	novel_in_catalog	4833439L19Rik
PB.8571.1	full-splice_match	4833439L19Rik
PB.8571.3	full-splice_match	4833439L19Rik
PB.8571.39	novel_in_catalog	4833439L19Rik
PB.8571.34	novel_in_catalog	4833439L19Rik
PB.8571.37	novel_in_catalog	4833439L19Rik
PB.8571.15	novel_not_in_catalog	4833439L19Rik
PB.8571.73	incomplete-splice_match	4833439L19Rik
PB.8571.68	incomplete-splice_match	4833439L19Rik
PB.8571.32	novel_not_in_catalog	4833439L19Rik
PB.8571.33	novel_not_in_catalog	4833439L19Rik
PB.8571.10	novel_in_catalog	4833439L19Rik
PB.8571.6	full-splice_match	4833439L19Rik
PB.8571.60	full-splice_match	4833439L19Rik
PB.8571.61	full-splice_match	4833439L19Rik
PB.8571.62	full-splice_match	4833439L19Rik
PB.8571.65	full-splice_match	4833439L19Rik
PB.8571.45	novel_not_in_catalog	4833439L19Rik
PB.8571.72	incomplete-splice_match	4833439L19Rik
PB.8571.22	novel_not_in_catalog	4833439L19Rik
PB.8571.20	novel_in_catalog	4833439L19Rik
PB.8571.74	novel_not_in_catalog	4833439L19Rik
PB.8571.11	novel_in_catalog	4833439L19Rik
PB.8571.13	novel_not_in_catalog	4833439L19Rik
PB.8571.26	novel_in_catalog	4833439L19Rik
PB.8571.57	novel_in_catalog	4833439L19Rik
PB.8571.85	incomplete-splice_match	4833439L19Rik
PB.34338.1	novel_not_in_catalog	4833445I07Rik
PB.34338.3	full-splice_match	4833445I07Rik
PB.24332.1	full-splice_match	4921504A21Rik
PB.24332.2	novel_not_in_catalog	4921504A21Rik
PB.24332.3	full-splice_match	4921504A21Rik
PB.27159.1	full-splice_match	4921507P07Rik
PB.31793.2	full-splice_match	4921524J17Rik
PB.31793.4	full-splice_match	4921524J17Rik
PB.31793.7	full-splice_match	4921524J17Rik
PB.31793.1	full-splice_match	4921524J17Rik
PB.31793.3	full-splice_match	4921524J17Rik
PB.31793.8	full-splice_match	4921524J17Rik
PB.31793.9	full-splice_match	4921524J17Rik
PB.19906.15	full-splice_match	4921531C22Rik
PB.19906.3	full-splice_match	4921531C22Rik
PB.19906.6	novel_not_in_catalog	4921531C22Rik
PB.19906.7	novel_not_in_catalog	4921531C22Rik
PB.18981.35	incomplete-splice_match	4930402H24Rik
PB.18981.17	incomplete-splice_match	4930402H24Rik
PB.18981.20	incomplete-splice_match	4930402H24Rik
PB.18981.31	full-splice_match	4930402H24Rik
PB.18981.36	incomplete-splice_match	4930402H24Rik
PB.18981.6	novel_in_catalog	4930402H24Rik
PB.18981.30	novel_not_in_catalog	4930402H24Rik
PB.18981.29	novel_in_catalog	4930402H24Rik
PB.18981.7	novel_not_in_catalog	4930402H24Rik
PB.19377.4	novel_not_in_catalog	4930405A21Rik
PB.19377.6	novel_not_in_catalog	4930405A21Rik
PB.21905.2	novel_in_catalog	4930412C18Rik
PB.21637.1	novel_not_in_catalog	4930425O10Rik
PB.21637.3	novel_not_in_catalog	4930425O10Rik
PB.15202.5	novel_not_in_catalog	4930426D05Rik
PB.3480.1	full-splice_match	4930430F08Rik
PB.3480.3	full-splice_match	4930430F08Rik
PB.3480.4	full-splice_match	4930430F08Rik
PB.3480.7	full-splice_match	4930430F08Rik
PB.31730.2	full-splice_match	4930432K21Rik
PB.31730.6	novel_in_catalog	4930432K21Rik
PB.18369.1	novel_not_in_catalog	4930443O20Rik
PB.16036.1	novel_not_in_catalog	4930445N18Rik
PB.7163.2	incomplete-splice_match	4930447C04Rik
PB.7163.1	novel_not_in_catalog	4930447C04Rik
PB.9410.3	full-splice_match	4930452B06Rik
PB.9410.1	novel_not_in_catalog	4930452B06Rik
PB.9410.2	novel_in_catalog	4930452B06Rik
PB.10487.2	full-splice_match	4930452G13Rik
PB.13021.11	incomplete-splice_match	4930453N24Rik
PB.13021.1	full-splice_match	4930453N24Rik
PB.13021.10	full-splice_match	4930453N24Rik
PB.13021.2	full-splice_match	4930453N24Rik
PB.13021.3	full-splice_match	4930453N24Rik
PB.13021.5	full-splice_match	4930453N24Rik
PB.16201.11	novel_not_in_catalog	4930481A15Rik
PB.16201.20	novel_not_in_catalog	4930481A15Rik
PB.16201.10	novel_not_in_catalog	4930481A15Rik
PB.16201.12	novel_not_in_catalog	4930481A15Rik
PB.16201.13	novel_not_in_catalog	4930481A15Rik
PB.16201.15	novel_not_in_catalog	4930481A15Rik
PB.16201.4	novel_not_in_catalog	4930481A15Rik
PB.16201.5	novel_not_in_catalog	4930481A15Rik
PB.16201.6	novel_not_in_catalog	4930481A15Rik
PB.16201.7	novel_in_catalog	4930481A15Rik
PB.20967.2	full-splice_match	4930481B07Rik
PB.15867.6	novel_not_in_catalog	4930503L19Rik
PB.15867.12	full-splice_match	4930503L19Rik
PB.15867.4	incomplete-splice_match	4930503L19Rik
PB.15867.7	full-splice_match	4930503L19Rik
PB.15867.5	novel_not_in_catalog	4930503L19Rik
PB.16973.1	full-splice_match	4930505N22Rik
PB.9584.1	novel_not_in_catalog	4930519K11Rik
PB.25433.2	novel_not_in_catalog	4930522L14Rik
PB.25433.3	novel_not_in_catalog	4930522L14Rik
PB.1564.26	full-splice_match	4930523C07Rik
PB.1564.3	full-splice_match	4930523C07Rik
PB.1564.4	full-splice_match	4930523C07Rik
PB.1564.5	novel_in_catalog	4930523C07Rik
PB.8803.1	incomplete-splice_match	4930525G20Rik
PB.13879.1	novel_not_in_catalog	4930539E08Rik
PB.21583.46	novel_not_in_catalog	4930539J05Rik
PB.21583.48	novel_not_in_catalog	4930539J05Rik
PB.21583.49	full-splice_match	4930539J05Rik
PB.15842.1	novel_in_catalog	4930549G23Rik
PB.33301.3	novel_not_in_catalog	4930550C14Rik
PB.33301.2	full-splice_match	4930550C14Rik
PB.5045.1	full-splice_match	4930563E22Rik
PB.5045.2	novel_not_in_catalog	4930563E22Rik
PB.21808.4	novel_not_in_catalog	4930570G19Rik
PB.21808.5	novel_not_in_catalog	4930570G19Rik
PB.21808.7	full-splice_match	4930570G19Rik
PB.22190.21	novel_not_in_catalog	4930578G10Rik
PB.22190.40	novel_not_in_catalog	4930578G10Rik
PB.22190.45	novel_not_in_catalog	4930578G10Rik
PB.22190.30	novel_not_in_catalog	4930578G10Rik
PB.22190.37	novel_not_in_catalog	4930578G10Rik
PB.22190.12	novel_not_in_catalog	4930578G10Rik
PB.22190.43	novel_not_in_catalog	4930578G10Rik
PB.20609.40	full-splice_match	4930579G24Rik
PB.33006.2	novel_in_catalog	4930581F22Rik
PB.33006.3	novel_in_catalog	4930581F22Rik
PB.10721.8	full-splice_match	4930594M22Rik
PB.10721.11	full-splice_match	4930594M22Rik
PB.10721.1	novel_not_in_catalog	4930594M22Rik
PB.10721.12	novel_not_in_catalog	4930594M22Rik
PB.10721.16	novel_not_in_catalog	4930594M22Rik
PB.10721.2	full-splice_match	4930594M22Rik
PB.10721.3	full-splice_match	4930594M22Rik
PB.10721.6	full-splice_match	4930594M22Rik
PB.26996.7	novel_not_in_catalog	4930599N23Rik
PB.26996.10	novel_not_in_catalog	4930599N23Rik
PB.32743.18	incomplete-splice_match	4931406C07Rik
PB.32743.1	full-splice_match	4931406C07Rik
PB.32743.10	full-splice_match	4931406C07Rik
PB.32743.12	full-splice_match	4931406C07Rik
PB.32743.4	novel_not_in_catalog	4931406C07Rik
PB.29123.7	incomplete-splice_match	4931406P16Rik
PB.29123.5	incomplete-splice_match	4931406P16Rik
PB.29123.8	incomplete-splice_match	4931406P16Rik
PB.29123.2	novel_not_in_catalog	4931406P16Rik
PB.29123.19	novel_not_in_catalog	4931406P16Rik
PB.29123.20	novel_in_catalog	4931406P16Rik
PB.29123.10	incomplete-splice_match	4931406P16Rik
PB.29123.11	novel_in_catalog	4931406P16Rik
PB.29123.15	incomplete-splice_match	4931406P16Rik
PB.29123.17	novel_in_catalog	4931406P16Rik
PB.29123.24	novel_not_in_catalog	4931406P16Rik
PB.29123.25	full-splice_match	4931406P16Rik
PB.29123.31	full-splice_match	4931406P16Rik
PB.29123.32	incomplete-splice_match	4931406P16Rik
PB.29123.33	novel_not_in_catalog	4931406P16Rik
PB.29123.35	novel_not_in_catalog	4931406P16Rik
PB.29123.36	novel_not_in_catalog	4931406P16Rik
PB.9999.2	full-splice_match	4931414P19Rik
PB.32037.1	novel_not_in_catalog	4931428F04Rik
PB.32037.11	novel_not_in_catalog	4931428F04Rik
PB.32037.14	full-splice_match	4931428F04Rik
PB.32037.15	full-splice_match	4931428F04Rik
PB.32037.17	novel_not_in_catalog	4931428F04Rik
PB.32037.3	full-splice_match	4931428F04Rik
PB.32037.5	novel_not_in_catalog	4931428F04Rik
PB.20274.1	novel_in_catalog	4932438A13Rik
PB.20274.3	incomplete-splice_match	4932438A13Rik
PB.20274.25	novel_not_in_catalog	4932438A13Rik
PB.20274.29	incomplete-splice_match	4932438A13Rik
PB.20274.4	incomplete-splice_match	4932438A13Rik
PB.20274.5	incomplete-splice_match	4932438A13Rik
PB.20274.6	incomplete-splice_match	4932438A13Rik
PB.26219.27	full-splice_match	4933404O12Rik
PB.35123.6	novel_not_in_catalog	4933407K13Rik
PB.35123.7	novel_not_in_catalog	4933407K13Rik
PB.35123.15	novel_in_catalog	4933407K13Rik
PB.30769.1	novel_not_in_catalog	4933417O13Rik
PB.22065.2	novel_not_in_catalog	4933421O10Rik
PB.22065.1	novel_not_in_catalog	4933421O10Rik
PB.22065.14	novel_not_in_catalog	4933421O10Rik
PB.22065.3	novel_not_in_catalog	4933421O10Rik
PB.22065.4	novel_not_in_catalog	4933421O10Rik
PB.22065.8	full-splice_match	4933421O10Rik
PB.22065.9	novel_not_in_catalog	4933421O10Rik
PB.251.1	novel_not_in_catalog	4933424G06Rik
PB.251.3	novel_not_in_catalog	4933424G06Rik
PB.9216.1	novel_not_in_catalog	4933425L06Rik
PB.5044.13	incomplete-splice_match	4933427D14Rik
PB.5044.2	full-splice_match	4933427D14Rik
PB.5044.7	incomplete-splice_match	4933427D14Rik
PB.5044.8	incomplete-splice_match	4933427D14Rik
PB.5044.9	novel_not_in_catalog	4933427D14Rik
PB.23787.1	novel_not_in_catalog	4933427I22Rik
PB.22509.1	novel_not_in_catalog	4933430I17Rik
PB.21277.6	full-splice_match	4933431E20Rik
PB.21277.8	full-splice_match	4933431E20Rik
PB.21277.16	incomplete-splice_match	4933431E20Rik
PB.20856.5	full-splice_match	4933434E20Rik
PB.20856.14	novel_not_in_catalog	4933434E20Rik
PB.20856.19	full-splice_match	4933434E20Rik
PB.20856.1	full-splice_match	4933434E20Rik
PB.20856.10	novel_not_in_catalog	4933434E20Rik
PB.20856.2	novel_not_in_catalog	4933434E20Rik
PB.20856.20	novel_not_in_catalog	4933434E20Rik
PB.20856.23	novel_not_in_catalog	4933434E20Rik
PB.20856.6	novel_not_in_catalog	4933434E20Rik
PB.20856.13	novel_not_in_catalog	4933434E20Rik
PB.20856.3	novel_not_in_catalog	4933434E20Rik
PB.20856.16	full-splice_match	4933434E20Rik
PB.20856.9	novel_in_catalog	4933434E20Rik
PB.4689.10	novel_not_in_catalog	4933439C10Rik
PB.4689.14	novel_in_catalog	4933439C10Rik
PB.4689.3	novel_not_in_catalog	4933439C10Rik
PB.24383.11	full-splice_match	5031425E22Rik
PB.24383.12	novel_not_in_catalog	5031425E22Rik
PB.24383.31	novel_not_in_catalog	5031425E22Rik
PB.24383.7	full-splice_match	5031425E22Rik
PB.24383.9	novel_not_in_catalog	5031425E22Rik
PB.11717.55	novel_not_in_catalog	5031439G07Rik
PB.11717.71	incomplete-splice_match	5031439G07Rik
PB.11717.14	full-splice_match	5031439G07Rik
PB.11717.24	novel_in_catalog	5031439G07Rik
PB.11717.38	novel_not_in_catalog	5031439G07Rik
PB.11717.52	novel_in_catalog	5031439G07Rik
PB.11717.57	novel_not_in_catalog	5031439G07Rik
PB.11717.62	full-splice_match	5031439G07Rik
PB.11717.64	novel_not_in_catalog	5031439G07Rik
PB.11717.65	full-splice_match	5031439G07Rik
PB.11717.66	full-splice_match	5031439G07Rik
PB.11717.68	incomplete-splice_match	5031439G07Rik
PB.11717.69	incomplete-splice_match	5031439G07Rik
PB.11717.70	incomplete-splice_match	5031439G07Rik
PB.11717.34	novel_in_catalog	5031439G07Rik
PB.11717.75	incomplete-splice_match	5031439G07Rik
PB.11717.48	novel_not_in_catalog	5031439G07Rik
PB.11717.25	novel_in_catalog	5031439G07Rik
PB.3605.4	novel_not_in_catalog	5330438D12Rik
PB.3605.6	novel_not_in_catalog	5330438D12Rik
PB.27157.4	novel_not_in_catalog	5430402O13Rik
PB.19391.9	novel_in_catalog	5430405H02Rik
PB.19391.8	novel_not_in_catalog	5430405H02Rik
PB.19391.2	full-splice_match	5430405H02Rik
PB.19391.3	novel_in_catalog	5430405H02Rik
PB.19391.4	full-splice_match	5430405H02Rik
PB.19391.5	novel_not_in_catalog	5430405H02Rik
PB.25258.1	full-splice_match	5430416N02Rik
PB.25258.17	full-splice_match	5430416N02Rik
PB.25258.5	full-splice_match	5430416N02Rik
PB.35324.11	novel_in_catalog	5530601H04Rik
PB.35324.12	novel_in_catalog	5530601H04Rik
PB.35324.13	novel_in_catalog	5530601H04Rik
PB.35324.14	novel_in_catalog	5530601H04Rik
PB.35324.15	novel_in_catalog	5530601H04Rik
PB.35324.17	full-splice_match	5530601H04Rik
PB.35324.20	full-splice_match	5530601H04Rik
PB.35324.23	full-splice_match	5530601H04Rik
PB.35324.24	full-splice_match	5530601H04Rik
PB.35324.25	novel_in_catalog	5530601H04Rik
PB.35324.28	novel_in_catalog	5530601H04Rik
PB.35324.3	novel_in_catalog	5530601H04Rik
PB.35324.4	novel_in_catalog	5530601H04Rik
PB.35324.5	novel_in_catalog	5530601H04Rik
PB.35324.6	novel_in_catalog	5530601H04Rik
PB.35324.7	novel_in_catalog	5530601H04Rik
PB.23281.11	full-splice_match	5730409E04Rik
PB.23281.10	full-splice_match	5730409E04Rik
PB.23281.3	full-splice_match	5730409E04Rik
PB.23281.5	full-splice_match	5730409E04Rik
PB.23281.6	full-splice_match	5730409E04Rik
PB.812.4	novel_not_in_catalog	5730419F03Rik
PB.5323.10	novel_not_in_catalog	5730455P16Rik
PB.5323.19	novel_not_in_catalog	5730455P16Rik
PB.5323.12	novel_not_in_catalog	5730455P16Rik
PB.5323.14	novel_not_in_catalog	5730455P16Rik
PB.5323.16	novel_not_in_catalog	5730455P16Rik
PB.5323.17	novel_not_in_catalog	5730455P16Rik
PB.5323.3	novel_not_in_catalog	5730455P16Rik
PB.5323.6	novel_not_in_catalog	5730455P16Rik
PB.5323.7	novel_not_in_catalog	5730455P16Rik
PB.5323.9	novel_not_in_catalog	5730455P16Rik
PB.24796.18	novel_in_catalog	5730480H06Rik
PB.24796.3	novel_in_catalog	5730480H06Rik
PB.24796.15	novel_in_catalog	5730480H06Rik
PB.24796.24	novel_in_catalog	5730480H06Rik
PB.24796.7	novel_in_catalog	5730480H06Rik
PB.24796.25	novel_not_in_catalog	5730480H06Rik
PB.24796.21	incomplete-splice_match	5730480H06Rik
PB.24796.13	full-splice_match	5730480H06Rik
PB.24796.2	full-splice_match	5730480H06Rik
PB.24796.20	novel_not_in_catalog	5730480H06Rik
PB.24796.16	full-splice_match	5730480H06Rik
PB.24796.22	novel_in_catalog	5730480H06Rik
PB.24796.4	full-splice_match	5730480H06Rik
PB.24796.9	novel_in_catalog	5730480H06Rik
PB.2450.1	novel_not_in_catalog	5930403N24Rik
PB.26611.7	novel_not_in_catalog	5930430L01Rik
PB.24374.2	novel_not_in_catalog	6030443J06Rik
PB.24374.6	novel_not_in_catalog	6030443J06Rik
PB.24374.7	novel_not_in_catalog	6030443J06Rik
PB.10864.1	novel_not_in_catalog	6030458C11Rik
PB.10864.14	novel_not_in_catalog	6030458C11Rik
PB.10864.10	incomplete-splice_match	6030458C11Rik
PB.10864.12	novel_in_catalog	6030458C11Rik
PB.5032.11	novel_not_in_catalog	6330403K07Rik
PB.5032.12	novel_not_in_catalog	6330403K07Rik
PB.26291.1	full-splice_match	6330418K02Rik
PB.26291.3	full-splice_match	6330418K02Rik
PB.26291.4	novel_not_in_catalog	6330418K02Rik
PB.21001.16	full-splice_match	6330562C20Rik
PB.32374.8	novel_not_in_catalog	6430548M08Rik
PB.20305.2	full-splice_match	6430590A07Rik
PB.17645.20	full-splice_match	6530402F18Rik
PB.17645.22	full-splice_match	6530402F18Rik
PB.19244.4	incomplete-splice_match	6820408C15Rik
PB.15964.12	novel_in_catalog	8030462N17Rik
PB.15964.18	novel_in_catalog	8030462N17Rik
PB.15964.28	full-splice_match	8030462N17Rik
PB.15964.30	full-splice_match	8030462N17Rik
PB.15964.31	incomplete-splice_match	8030462N17Rik
PB.15964.36	full-splice_match	8030462N17Rik
PB.15964.19	full-splice_match	8030462N17Rik
PB.15964.15	novel_in_catalog	8030462N17Rik
PB.15964.17	novel_in_catalog	8030462N17Rik
PB.15964.26	novel_in_catalog	8030462N17Rik
PB.15964.33	incomplete-splice_match	8030462N17Rik
PB.15964.34	full-splice_match	8030462N17Rik
PB.15964.20	novel_in_catalog	8030462N17Rik
PB.3920.12	full-splice_match	8430429K09Rik
PB.3920.6	full-splice_match	8430429K09Rik
PB.3920.7	full-splice_match	8430429K09Rik
PB.3920.8	full-splice_match	8430429K09Rik
PB.3920.9	full-splice_match	8430429K09Rik
PB.3920.13	full-splice_match	8430429K09Rik
PB.13490.7	full-splice_match	9030025P20Rik
PB.13490.3	novel_not_in_catalog	9030025P20Rik
PB.30280.2	full-splice_match	9030407P20Rik
PB.2547.9	full-splice_match	9030612E09Rik_Gm29246
PB.6729.3	full-splice_match	9030624G23Rik
PB.14235.1	full-splice_match	9130008F23Rik
PB.14235.4	full-splice_match	9130008F23Rik
PB.30419.20	novel_in_catalog	9130019O22Rik
PB.30419.11	novel_not_in_catalog	9130019O22Rik
PB.30419.17	full-splice_match	9130019O22Rik
PB.472.1	full-splice_match	9130024F11Rik
PB.4169.3	novel_not_in_catalog	9130230N09Rik
PB.11186.5	novel_in_catalog	9130401M01Rik
PB.11186.6	novel_in_catalog	9130401M01Rik
PB.11186.10	full-splice_match	9130401M01Rik
PB.11186.11	incomplete-splice_match	9130401M01Rik
PB.11186.9	novel_not_in_catalog	9130401M01Rik
PB.17316.97	full-splice_match	9230102O04Rik
PB.17316.106	novel_not_in_catalog	9230102O04Rik
PB.24812.11	incomplete-splice_match	9230114K14Rik
PB.24812.6	incomplete-splice_match	9230114K14Rik
PB.1383.1	novel_not_in_catalog	9230116N13Rik
PB.15636.4	incomplete-splice_match	9330117O12Rik
PB.13551.1	novel_not_in_catalog	9330136K24Rik
PB.7067.20	novel_not_in_catalog	9330151L19Rik
PB.7067.11	novel_not_in_catalog	9330151L19Rik
PB.7067.13	novel_not_in_catalog	9330151L19Rik
PB.7067.21	novel_not_in_catalog	9330151L19Rik
PB.7067.24	novel_not_in_catalog	9330151L19Rik
PB.7067.3	novel_not_in_catalog	9330151L19Rik
PB.7067.4	novel_not_in_catalog	9330151L19Rik
PB.7067.6	novel_not_in_catalog	9330151L19Rik
PB.7067.8	full-splice_match	9330151L19Rik
PB.7067.9	novel_not_in_catalog	9330151L19Rik
PB.33961.1	novel_not_in_catalog	9330154J02Rik
PB.8200.2	full-splice_match	9330162012Rik
PB.31939.1	novel_in_catalog	9330175E14Rik
PB.383.1	novel_not_in_catalog	9330175M20Rik
PB.28252.1	full-splice_match	9330179D12Rik
PB.28252.2	novel_in_catalog	9330179D12Rik
PB.24306.1	full-splice_match	9330182L06Rik
PB.17712.3	novel_not_in_catalog	9330198N18Rik
PB.17715.1	novel_not_in_catalog	9330198N18Rik
PB.17715.2	novel_not_in_catalog	9330198N18Rik
PB.24219.4	full-splice_match	9430015G10Rik
PB.24219.5	full-splice_match	9430015G10Rik
PB.24219.6	novel_not_in_catalog	9430015G10Rik
PB.24219.9	full-splice_match	9430015G10Rik
PB.24219.1	novel_in_catalog	9430015G10Rik
PB.24219.7	novel_in_catalog	9430015G10Rik
PB.24219.13	novel_in_catalog	9430015G10Rik
PB.24219.11	novel_in_catalog	9430015G10Rik
PB.24219.8	novel_in_catalog	9430015G10Rik
PB.24219.15	novel_in_catalog	9430015G10Rik
PB.30619.1	full-splice_match	9430038I01Rik
PB.30619.3	full-splice_match	9430038I01Rik
PB.30619.2	novel_not_in_catalog	9430038I01Rik
PB.30619.6	novel_not_in_catalog	9430038I01Rik
PB.30619.4	full-splice_match	9430038I01Rik
PB.7295.1	novel_not_in_catalog	9430078K24Rik
PB.7295.2	novel_in_catalog	9430078K24Rik
PB.7296.1	novel_not_in_catalog	9430078K24Rik
PB.25284.1	full-splice_match	9430085M18Rik
PB.25284.2	full-splice_match	9430085M18Rik
PB.30887.4	novel_not_in_catalog	9530052E02Rik
PB.34647.1	novel_not_in_catalog	9530059O14Rik
PB.27990.2	novel_not_in_catalog	9530062K07Rik
PB.4538.36	full-splice_match	9530068E07Rik
PB.4538.12	full-splice_match	9530068E07Rik
PB.4538.13	full-splice_match	9530068E07Rik
PB.4538.15	full-splice_match	9530068E07Rik
PB.4538.24	novel_not_in_catalog	9530068E07Rik
PB.4538.26	full-splice_match	9530068E07Rik
PB.4538.30	full-splice_match	9530068E07Rik
PB.4538.4	novel_not_in_catalog	9530068E07Rik
PB.4538.34	novel_not_in_catalog	9530068E07Rik
PB.4538.21	novel_not_in_catalog	9530068E07Rik
PB.4538.35	novel_not_in_catalog	9530068E07Rik
PB.4538.3	full-splice_match	9530068E07Rik
PB.4538.2	full-splice_match	9530068E07Rik
PB.4538.37	novel_not_in_catalog	9530068E07Rik
PB.4538.5	full-splice_match	9530068E07Rik
PB.32873.4	full-splice_match	9530077C05Rik
PB.32873.5	novel_in_catalog	9530077C05Rik
PB.32873.10	incomplete-splice_match	9530077C05Rik
PB.32873.8	novel_not_in_catalog	9530077C05Rik
PB.32873.9	incomplete-splice_match	9530077C05Rik
PB.32873.7	novel_in_catalog	9530077C05Rik
PB.32873.1	novel_not_in_catalog	9530077C05Rik
PB.32873.16	novel_not_in_catalog	9530077C05Rik
PB.15488.1	incomplete-splice_match	9630014M24Rik
PB.15488.2	novel_not_in_catalog	9630014M24Rik
PB.15488.4	full-splice_match	9630014M24Rik
PB.16341.1	novel_not_in_catalog	9830166K06Rik
PB.10351.4	novel_not_in_catalog	9930012K11Rik
PB.10351.1	novel_not_in_catalog	9930012K11Rik
PB.11233.3	full-splice_match	9930014A18Rik
PB.11233.4	full-splice_match	9930014A18Rik
PB.16660.19	novel_not_in_catalog	9930021J03Rik
PB.16660.21	incomplete-splice_match	9930021J03Rik
PB.16660.25	novel_not_in_catalog	9930021J03Rik
PB.16660.27	incomplete-splice_match	9930021J03Rik
PB.16660.5	incomplete-splice_match	9930021J03Rik
PB.16660.33	incomplete-splice_match	9930021J03Rik
PB.16660.24	incomplete-splice_match	9930021J03Rik
PB.16660.26	incomplete-splice_match	9930021J03Rik
PB.16660.4	incomplete-splice_match	9930021J03Rik
PB.16660.20	novel_not_in_catalog	9930021J03Rik
PB.16660.6	novel_not_in_catalog	9930021J03Rik
PB.23226.10	full-splice_match	9930104L06Rik
PB.23226.2	novel_in_catalog	9930104L06Rik
PB.23226.5	novel_in_catalog	9930104L06Rik
PB.23226.6	novel_in_catalog	9930104L06Rik
PB.23226.12	full-splice_match	9930104L06Rik
PB.23226.3	full-splice_match	9930104L06Rik
PB.19311.2	incomplete-splice_match	a
PB.29353.1	full-splice_match	A030001D20Rik
PB.29353.4	full-splice_match	A030001D20Rik
PB.29353.5	full-splice_match	A030001D20Rik
PB.2098.37	full-splice_match	A130010J15Rik
PB.2098.38	full-splice_match	A130010J15Rik
PB.2098.39	full-splice_match	A130010J15Rik
PB.2098.40	novel_not_in_catalog	A130010J15Rik
PB.17522.2	novel_not_in_catalog	A230005M16Rik
PB.17522.3	novel_not_in_catalog	A230005M16Rik
PB.17522.5	full-splice_match	A230005M16Rik
PB.29470.2	novel_not_in_catalog	A230056P14Rik
PB.29470.4	full-splice_match	A230056P14Rik
PB.34843.16	novel_not_in_catalog	A230072C01Rik
PB.34843.1	novel_in_catalog	A230072C01Rik
PB.34843.10	novel_not_in_catalog	A230072C01Rik
PB.34843.12	novel_not_in_catalog	A230072C01Rik
PB.34843.18	novel_not_in_catalog	A230072C01Rik
PB.34843.2	novel_in_catalog	A230072C01Rik
PB.34843.3	incomplete-splice_match	A230072C01Rik
PB.34843.4	novel_not_in_catalog	A230072C01Rik
PB.34843.5	novel_in_catalog	A230072C01Rik
PB.28131.17	incomplete-splice_match	A2m
PB.28131.2	incomplete-splice_match	A2m
PB.28131.6	novel_not_in_catalog	A2m
PB.12096.6	full-splice_match	A330009N23Rik
PB.12096.1	novel_not_in_catalog	A330009N23Rik
PB.12096.7	novel_not_in_catalog	A330009N23Rik
PB.10722.1	novel_not_in_catalog	A330035P11Rik
PB.32379.2	novel_not_in_catalog	A330074K22Rik
PB.32379.4	incomplete-splice_match	A330074K22Rik
PB.8407.1	novel_not_in_catalog	A330076C08Rik
PB.15782.3	full-splice_match	A330084C13Rik
PB.15967.2	full-splice_match	A330094K24Rik
PB.8218.13	novel_not_in_catalog	A330102I10Rik
PB.8218.5	novel_not_in_catalog	A330102I10Rik
PB.24126.16	novel_in_catalog	A430005L14Rik
PB.24126.4	full-splice_match	A430005L14Rik
PB.24126.15	incomplete-splice_match	A430005L14Rik
PB.24126.14	novel_not_in_catalog	A430005L14Rik
PB.24126.10	incomplete-splice_match	A430005L14Rik
PB.24126.5	full-splice_match	A430005L14Rik
PB.24126.1	full-splice_match	A430005L14Rik
PB.24126.12	novel_not_in_catalog	A430005L14Rik
PB.24126.11	incomplete-splice_match	A430005L14Rik
PB.24126.2	full-splice_match	A430005L14Rik
PB.18003.2	full-splice_match	A430018G15Rik
PB.18003.3	full-splice_match	A430018G15Rik
PB.26299.1	full-splice_match	A430033K04Rik
PB.26299.2	full-splice_match	A430033K04Rik
PB.26299.5	novel_not_in_catalog	A430033K04Rik
PB.26721.1	full-splice_match	A430035B10Rik
PB.26721.2	full-splice_match	A430035B10Rik
PB.1984.1	novel_not_in_catalog	A430105J06Rik
PB.1984.3	full-splice_match	A430105J06Rik
PB.11689.174	full-splice_match	A4galt
PB.11689.175	full-splice_match	A4galt
PB.11689.176	novel_in_catalog	A4galt
PB.11689.178	novel_not_in_catalog	A4galt
PB.11689.181	novel_in_catalog	A4galt
PB.11689.182	full-splice_match	A4galt
PB.11689.184	full-splice_match	A4galt
PB.11689.185	full-splice_match	A4galt
PB.869.1	full-splice_match	A630001G21Rik
PB.13306.2	novel_in_catalog	A630089N07Rik
PB.13306.1	novel_in_catalog	A630089N07Rik
PB.13306.4	novel_in_catalog	A630089N07Rik
PB.18981.40	novel_not_in_catalog	A730017L22Rik
PB.18981.44	full-splice_match	A730017L22Rik
PB.18981.45	novel_not_in_catalog	A730017L22Rik
PB.18981.46	novel_in_catalog	A730017L22Rik
PB.18981.47	novel_not_in_catalog	A730017L22Rik
PB.18981.50	full-splice_match	A730017L22Rik
PB.18981.51	full-splice_match	A730017L22Rik
PB.27282.1	full-splice_match	A730020E08Rik
PB.29601.3	full-splice_match	A730056A06Rik
PB.3755.68	full-splice_match	A730063M14Rik
PB.8359.3	novel_not_in_catalog	A730081D07Rik
PB.8359.4	novel_not_in_catalog	A730081D07Rik
PB.63.3	incomplete-splice_match	A830018L16Rik
PB.63.4	novel_not_in_catalog	A830018L16Rik
PB.15281.1	full-splice_match	A830052D11Rik
PB.15281.5	novel_not_in_catalog	A830052D11Rik
PB.8910.31	novel_not_in_catalog	A830082K12Rik
PB.8910.32	novel_not_in_catalog	A830082K12Rik
PB.8910.33	novel_not_in_catalog	A830082K12Rik
PB.8910.1	novel_not_in_catalog	A830082K12Rik
PB.8910.11	novel_in_catalog	A830082K12Rik
PB.8910.16	full-splice_match	A830082K12Rik
PB.8910.17	full-splice_match	A830082K12Rik
PB.8910.19	full-splice_match	A830082K12Rik
PB.8910.2	novel_not_in_catalog	A830082K12Rik
PB.8910.20	novel_not_in_catalog	A830082K12Rik
PB.8910.23	novel_not_in_catalog	A830082K12Rik
PB.8910.25	full-splice_match	A830082K12Rik
PB.8910.36	novel_not_in_catalog	A830082K12Rik
PB.8910.38	novel_not_in_catalog	A830082K12Rik
PB.8910.39	novel_not_in_catalog	A830082K12Rik
PB.8910.41	novel_not_in_catalog	A830082K12Rik
PB.8910.7	novel_in_catalog	A830082K12Rik
PB.16137.6	novel_not_in_catalog	A930001C03Rik
PB.16137.8	novel_in_catalog	A930001C03Rik
PB.12513.1	full-splice_match	A930003A15Rik
PB.12513.3	full-splice_match	A930003A15Rik
PB.21353.2	full-splice_match	A930005H10Rik
PB.21353.5	novel_not_in_catalog	A930005H10Rik
PB.13175.1	full-splice_match	A930006K02Rik
PB.13175.3	full-splice_match	A930006K02Rik
PB.16644.8	incomplete-splice_match	A930007I19Rik
PB.16644.1	novel_in_catalog	A930007I19Rik
PB.15549.1	full-splice_match	A930012L18Rik
PB.15549.2	novel_not_in_catalog	A930012L18Rik
PB.15549.6	novel_not_in_catalog	A930012L18Rik
PB.18031.1	full-splice_match	A930012O16Rik
PB.14206.3	full-splice_match	A930015D03Rik
PB.14206.7	full-splice_match	A930015D03Rik
PB.13737.2	novel_not_in_catalog	A930017K11Rik
PB.23452.2	full-splice_match	A930031H19Rik
PB.2820.13	full-splice_match	A930033H14Rik
PB.2820.5	full-splice_match	A930033H14Rik
PB.5357.1	full-splice_match	AA465934
PB.12149.1	full-splice_match	Aaas
PB.12149.4	novel_in_catalog	Aaas
PB.12149.3	novel_in_catalog	Aaas
PB.12149.13	novel_in_catalog	Aaas
PB.12149.8	novel_in_catalog	Aaas
PB.12149.12	novel_in_catalog	Aaas
PB.12149.2	novel_not_in_catalog	Aaas
PB.12149.5	novel_not_in_catalog	Aaas
PB.12149.6	novel_not_in_catalog	Aaas
PB.12149.9	novel_not_in_catalog	Aaas
PB.25908.43	incomplete-splice_match	Aacs
PB.25908.34	novel_in_catalog	Aacs
PB.25908.8	novel_in_catalog	Aacs
PB.25908.41	novel_not_in_catalog	Aacs
PB.25908.37	incomplete-splice_match	Aacs
PB.25908.29	novel_in_catalog	Aacs
PB.25908.23	incomplete-splice_match	Aacs
PB.25908.17	novel_in_catalog	Aacs
PB.25908.20	incomplete-splice_match	Aacs
PB.25908.6	incomplete-splice_match	Aacs
PB.25908.21	incomplete-splice_match	Aacs
PB.25908.11	novel_in_catalog	Aacs
PB.25908.12	novel_in_catalog	Aacs
PB.25908.16	novel_not_in_catalog	Aacs
PB.25908.19	incomplete-splice_match	Aacs
PB.25908.2	novel_in_catalog	Aacs
PB.25908.3	novel_in_catalog	Aacs
PB.25908.4	novel_in_catalog	Aacs
PB.25908.28	novel_not_in_catalog	Aacs
PB.25908.38	novel_not_in_catalog	Aacs
PB.33541.21	novel_in_catalog	Aagab
PB.33541.23	full-splice_match	Aagab
PB.33541.26	novel_not_in_catalog	Aagab
PB.33541.5	novel_in_catalog	Aagab
PB.33541.32	novel_not_in_catalog	Aagab
PB.33541.16	novel_not_in_catalog	Aagab
PB.27621.11	novel_in_catalog	Aak1
PB.27621.20	incomplete-splice_match	Aak1
PB.27621.22	incomplete-splice_match	Aak1
PB.27621.28	incomplete-splice_match	Aak1
PB.27621.4	novel_in_catalog	Aak1
PB.27621.5	incomplete-splice_match	Aak1
PB.27621.6	incomplete-splice_match	Aak1
PB.27621.9	incomplete-splice_match	Aak1
PB.27621.14	incomplete-splice_match	Aak1
PB.29887.18	full-splice_match	Aamdc
PB.29887.19	full-splice_match	Aamdc
PB.29887.6	full-splice_match	Aamdc
PB.29887.4	novel_in_catalog	Aamdc
PB.29887.2	full-splice_match	Aamdc
PB.29887.20	full-splice_match	Aamdc
PB.29887.3	novel_in_catalog	Aamdc
PB.29887.8	novel_not_in_catalog	Aamdc
PB.29887.25	full-splice_match	Aamdc
PB.29887.9	full-splice_match	Aamdc
PB.29887.12	full-splice_match	Aamdc
PB.29887.13	novel_not_in_catalog	Aamdc
PB.29887.14	novel_in_catalog	Aamdc
PB.29887.17	full-splice_match	Aamdc
PB.29887.21	full-splice_match	Aamdc
PB.29887.24	novel_in_catalog	Aamdc
PB.29887.28	novel_not_in_catalog	Aamdc
PB.29887.31	novel_not_in_catalog	Aamdc
PB.29887.5	full-splice_match	Aamdc
PB.723.43	novel_in_catalog	Aamp
PB.723.114	novel_in_catalog	Aamp
PB.723.82	novel_not_in_catalog	Aamp
PB.723.15	novel_in_catalog	Aamp
PB.723.14	novel_in_catalog	Aamp
PB.723.138	incomplete-splice_match	Aamp
PB.723.65	novel_in_catalog	Aamp
PB.723.11	novel_in_catalog	Aamp
PB.723.118	novel_in_catalog	Aamp
PB.723.66	novel_in_catalog	Aamp
PB.723.87	novel_in_catalog	Aamp
PB.723.116	novel_in_catalog	Aamp
PB.723.94	novel_in_catalog	Aamp
PB.723.47	novel_in_catalog	Aamp
PB.723.49	novel_in_catalog	Aamp
PB.723.54	novel_in_catalog	Aamp
PB.723.55	novel_in_catalog	Aamp
PB.723.58	novel_in_catalog	Aamp
PB.723.19	novel_in_catalog	Aamp
PB.723.10	novel_in_catalog	Aamp
PB.723.103	novel_in_catalog	Aamp
PB.723.112	novel_in_catalog	Aamp
PB.723.113	novel_in_catalog	Aamp
PB.723.16	novel_in_catalog	Aamp
PB.723.17	novel_in_catalog	Aamp
PB.723.26	novel_in_catalog	Aamp
PB.723.35	novel_in_catalog	Aamp
PB.723.5	novel_in_catalog	Aamp
PB.723.51	novel_in_catalog	Aamp
PB.723.57	novel_in_catalog	Aamp
PB.723.72	novel_not_in_catalog	Aamp
PB.723.136	incomplete-splice_match	Aamp
PB.723.108	novel_not_in_catalog	Aamp
PB.723.115	novel_in_catalog	Aamp
PB.723.12	novel_in_catalog	Aamp
PB.723.127	full-splice_match	Aamp
PB.723.131	novel_not_in_catalog	Aamp
PB.723.134	incomplete-splice_match	Aamp
PB.723.18	novel_in_catalog	Aamp
PB.723.21	novel_in_catalog	Aamp
PB.723.28	novel_in_catalog	Aamp
PB.723.4	novel_in_catalog	Aamp
PB.723.44	novel_in_catalog	Aamp
PB.723.52	novel_in_catalog	Aamp
PB.723.67	novel_in_catalog	Aamp
PB.723.7	novel_in_catalog	Aamp
PB.723.71	novel_in_catalog	Aamp
PB.723.79	novel_not_in_catalog	Aamp
PB.723.81	novel_in_catalog	Aamp
PB.723.93	novel_not_in_catalog	Aamp
PB.723.99	novel_not_in_catalog	Aamp
PB.723.46	novel_in_catalog	Aamp
PB.723.110	novel_in_catalog	Aamp
PB.723.143	incomplete-splice_match	Aamp
PB.19373.1	novel_not_in_catalog	Aar2
PB.19373.13	full-splice_match	Aar2
PB.19373.14	full-splice_match	Aar2
PB.19373.19	novel_not_in_catalog	Aar2
PB.19373.21	novel_not_in_catalog	Aar2
PB.19373.5	full-splice_match	Aar2
PB.19373.7	full-splice_match	Aar2
PB.19373.8	novel_not_in_catalog	Aar2
PB.19373.6	novel_in_catalog	Aar2
PB.19373.23	novel_not_in_catalog	Aar2
PB.19373.27	novel_in_catalog	Aar2
PB.11134.1	full-splice_match	Aard
PB.11134.10	full-splice_match	Aard
PB.11134.12	full-splice_match	Aard
PB.11134.13	full-splice_match	Aard
PB.11134.4	novel_not_in_catalog	Aard
PB.11134.9	full-splice_match	Aard
PB.32212.56	novel_in_catalog	Aars
PB.32212.10	novel_in_catalog	Aars
PB.32212.11	novel_in_catalog	Aars
PB.32212.12	novel_in_catalog	Aars
PB.32212.14	novel_not_in_catalog	Aars
PB.32212.15	novel_in_catalog	Aars
PB.32212.17	incomplete-splice_match	Aars
PB.32212.18	full-splice_match	Aars
PB.32212.2	novel_in_catalog	Aars
PB.32212.25	novel_not_in_catalog	Aars
PB.32212.28	incomplete-splice_match	Aars
PB.32212.31	novel_in_catalog	Aars
PB.32212.39	incomplete-splice_match	Aars
PB.32212.42	incomplete-splice_match	Aars
PB.32212.43	incomplete-splice_match	Aars
PB.32212.44	novel_not_in_catalog	Aars
PB.32212.51	full-splice_match	Aars
PB.32212.9	novel_in_catalog	Aars
PB.32212.74	novel_in_catalog	Aars
PB.32212.65	novel_in_catalog	Aars
PB.32212.64	novel_in_catalog	Aars
PB.32212.73	novel_in_catalog	Aars
PB.32212.35	incomplete-splice_match	Aars
PB.32212.37	incomplete-splice_match	Aars
PB.14287.3	full-splice_match	Aars2
PB.14287.4	incomplete-splice_match	Aars2
PB.14287.5	incomplete-splice_match	Aars2
PB.14287.9	novel_in_catalog	Aars2
PB.14287.11	novel_in_catalog	Aars2
PB.14287.13	incomplete-splice_match	Aars2
PB.14287.2	novel_in_catalog	Aars2
PB.5850.20	incomplete-splice_match	Aarsd1
PB.5850.17	novel_in_catalog	Aarsd1
PB.5850.19	incomplete-splice_match	Aarsd1
PB.5850.1	full-splice_match	Aarsd1
PB.5850.4	full-splice_match	Aarsd1
PB.5850.7	novel_in_catalog	Aarsd1
PB.5850.2	novel_not_in_catalog	Aarsd1
PB.5850.8	novel_in_catalog	Aarsd1
PB.5850.3	novel_in_catalog	Aarsd1
PB.5850.6	novel_in_catalog	Aarsd1
PB.5850.11	novel_not_in_catalog	Aarsd1
PB.5850.9	novel_in_catalog	Aarsd1
PB.32621.10	novel_in_catalog	Aasdhppt
PB.32621.15	full-splice_match	Aasdhppt
PB.32621.19	novel_in_catalog	Aasdhppt
PB.32621.26	incomplete-splice_match	Aasdhppt
PB.32621.14	full-splice_match	Aasdhppt
PB.32621.16	full-splice_match	Aasdhppt
PB.32621.25	incomplete-splice_match	Aasdhppt
PB.32621.20	novel_in_catalog	Aasdhppt
PB.32621.8	novel_in_catalog	Aasdhppt
PB.32621.27	incomplete-splice_match	Aasdhppt
PB.5385.12	incomplete-splice_match	Aatf
PB.5385.13	novel_not_in_catalog	Aatf
PB.5385.19	incomplete-splice_match	Aatf
PB.5385.20	incomplete-splice_match	Aatf
PB.5385.3	novel_not_in_catalog	Aatf
PB.5385.21	novel_not_in_catalog	Aatf
PB.5385.24	incomplete-splice_match	Aatf
PB.5385.7	novel_not_in_catalog	Aatf
PB.6421.6	novel_in_catalog	Aatk
PB.6421.3	novel_not_in_catalog	Aatk
PB.6421.17	novel_not_in_catalog	Aatk
PB.6421.2	full-splice_match	Aatk
PB.6421.15	novel_in_catalog	Aatk
PB.12276.13	novel_in_catalog	Abat
PB.12276.2	novel_in_catalog	Abat
PB.12276.15	incomplete-splice_match	Abat
PB.12276.10	novel_not_in_catalog	Abat
PB.12276.11	full-splice_match	Abat
PB.12276.12	full-splice_match	Abat
PB.12276.9	full-splice_match	Abat
PB.12276.18	novel_in_catalog	Abat
PB.12276.19	novel_not_in_catalog	Abat
PB.12276.16	incomplete-splice_match	Abat
PB.22375.45	incomplete-splice_match	Abca1
PB.22375.42	incomplete-splice_match	Abca1
PB.22375.41	incomplete-splice_match	Abca1
PB.22375.35	incomplete-splice_match	Abca1
PB.22375.36	incomplete-splice_match	Abca1
PB.22375.19	incomplete-splice_match	Abca1
PB.22375.1	incomplete-splice_match	Abca1
PB.22375.46	incomplete-splice_match	Abca1
PB.22375.47	incomplete-splice_match	Abca1
PB.30276.1	novel_not_in_catalog	Abca14
PB.17505.1	incomplete-splice_match	Abca2
PB.17505.11	incomplete-splice_match	Abca2
PB.17505.6	incomplete-splice_match	Abca2
PB.17505.15	incomplete-splice_match	Abca2
PB.17505.20	novel_in_catalog	Abca2
PB.13624.12	novel_not_in_catalog	Abca3
PB.13624.14	novel_not_in_catalog	Abca3
PB.13624.4	incomplete-splice_match	Abca3
PB.13624.5	incomplete-splice_match	Abca3
PB.13624.9	novel_not_in_catalog	Abca3
PB.13624.11	incomplete-splice_match	Abca3
PB.13624.3	incomplete-splice_match	Abca3
PB.21422.1	incomplete-splice_match	Abca4
PB.6136.18	incomplete-splice_match	Abca5
PB.6136.14	incomplete-splice_match	Abca5
PB.6136.11	novel_in_catalog	Abca5
PB.6136.12	novel_in_catalog	Abca5
PB.6136.4	novel_in_catalog	Abca5
PB.6136.7	incomplete-splice_match	Abca5
PB.6136.8	novel_in_catalog	Abca5
PB.6132.9	novel_not_in_catalog	Abca6
PB.6132.10	full-splice_match	Abca6
PB.6132.11	full-splice_match	Abca6
PB.6132.12	novel_not_in_catalog	Abca6
PB.6132.13	full-splice_match	Abca6
PB.6132.3	incomplete-splice_match	Abca6
PB.6132.5	incomplete-splice_match	Abca6
PB.6132.6	novel_not_in_catalog	Abca6
PB.6132.7	incomplete-splice_match	Abca6
PB.6132.8	incomplete-splice_match	Abca6
PB.3044.2	novel_not_in_catalog	Abca7
PB.3044.6	incomplete-splice_match	Abca7
PB.6130.12	incomplete-splice_match	Abca9
PB.6130.1	novel_not_in_catalog	Abca9
PB.6130.10	incomplete-splice_match	Abca9
PB.6130.11	incomplete-splice_match	Abca9
PB.6130.5	incomplete-splice_match	Abca9
PB.6130.9	incomplete-splice_match	Abca9
PB.6130.6	novel_in_catalog	Abca9
PB.6129.3	incomplete-splice_match	Abca9
PB.32511.3	full-splice_match	Abcb10
PB.32511.9	full-splice_match	Abcb10
PB.32511.7	novel_not_in_catalog	Abcb10
PB.24293.9	incomplete-splice_match	Abcb1a
PB.763.11	novel_not_in_catalog	Abcb6
PB.763.16	full-splice_match	Abcb6
PB.35317.3	incomplete-splice_match	Abcb7
PB.35317.4	incomplete-splice_match	Abcb7
PB.35317.5	incomplete-splice_match	Abcb7
PB.24416.3	novel_not_in_catalog	Abcb8
PB.24416.8	novel_not_in_catalog	Abcb8
PB.24416.19	novel_not_in_catalog	Abcb8
PB.24416.21	incomplete-splice_match	Abcb8
PB.24416.10	incomplete-splice_match	Abcb8
PB.24416.13	novel_not_in_catalog	Abcb8
PB.24416.27	novel_not_in_catalog	Abcb8
PB.24416.16	novel_in_catalog	Abcb8
PB.25846.2	full-splice_match	Abcb9
PB.12390.3	incomplete-splice_match	Abcc1
PB.12392.3	novel_not_in_catalog	Abcc1
PB.14331.2	novel_in_catalog	Abcc10
PB.14331.3	incomplete-splice_match	Abcc10
PB.14331.4	incomplete-splice_match	Abcc10
PB.14331.5	full-splice_match	Abcc10
PB.14331.7	full-splice_match	Abcc10
PB.10680.3	incomplete-splice_match	Abcc4
PB.12529.18	novel_in_catalog	Abcc5
PB.12529.44	novel_not_in_catalog	Abcc5
PB.12529.38	novel_not_in_catalog	Abcc5
PB.12529.51	novel_in_catalog	Abcc5
PB.12529.52	novel_in_catalog	Abcc5
PB.12529.37	novel_not_in_catalog	Abcc5
PB.12529.13	incomplete-splice_match	Abcc5
PB.12529.17	incomplete-splice_match	Abcc5
PB.12529.21	incomplete-splice_match	Abcc5
PB.12529.23	novel_not_in_catalog	Abcc5
PB.12529.26	incomplete-splice_match	Abcc5
PB.12529.27	incomplete-splice_match	Abcc5
PB.12529.34	novel_not_in_catalog	Abcc5
PB.12529.36	full-splice_match	Abcc5
PB.12529.39	incomplete-splice_match	Abcc5
PB.12529.43	incomplete-splice_match	Abcc5
PB.12529.45	full-splice_match	Abcc5
PB.12529.57	full-splice_match	Abcc5
PB.12529.50	novel_in_catalog	Abcc5
PB.12529.53	novel_in_catalog	Abcc5
PB.29388.6	novel_not_in_catalog	Abcc6
PB.29388.5	novel_not_in_catalog	Abcc6
PB.28419.30	full-splice_match	Abcc9
PB.28419.4	incomplete-splice_match	Abcc9
PB.28419.6	incomplete-splice_match	Abcc9
PB.28419.24	novel_not_in_catalog	Abcc9
PB.28419.11	novel_not_in_catalog	Abcc9
PB.28419.12	incomplete-splice_match	Abcc9
PB.28419.16	incomplete-splice_match	Abcc9
PB.28419.27	novel_not_in_catalog	Abcc9
PB.28419.1	incomplete-splice_match	Abcc9
PB.35058.7	novel_not_in_catalog	Abcd1
PB.35058.13	incomplete-splice_match	Abcd1
PB.35058.5	incomplete-splice_match	Abcd1
PB.11844.5	full-splice_match	Abcd2
PB.11844.6	full-splice_match	Abcd2
PB.11844.7	incomplete-splice_match	Abcd2
PB.21412.14	incomplete-splice_match	Abcd3
PB.21412.15	incomplete-splice_match	Abcd3
PB.21412.18	incomplete-splice_match	Abcd3
PB.21412.7	full-splice_match	Abcd3
PB.7437.30	incomplete-splice_match	Abcd4
PB.7437.1	full-splice_match	Abcd4
PB.7437.28	novel_in_catalog	Abcd4
PB.31657.19	incomplete-splice_match	Abce1
PB.31657.17	incomplete-splice_match	Abce1
PB.31657.1	novel_not_in_catalog	Abce1
PB.31657.10	incomplete-splice_match	Abce1
PB.31657.11	full-splice_match	Abce1
PB.31657.12	incomplete-splice_match	Abce1
PB.31657.14	incomplete-splice_match	Abce1
PB.31657.2	full-splice_match	Abce1
PB.31657.5	full-splice_match	Abce1
PB.31657.9	full-splice_match	Abce1
PB.31657.18	novel_in_catalog	Abce1
PB.31657.21	incomplete-splice_match	Abce1
PB.31657.22	full-splice_match	Abce1
PB.14202.14	novel_in_catalog	Abcf1
PB.14202.16	novel_in_catalog	Abcf1
PB.14202.29	novel_in_catalog	Abcf1
PB.14202.31	novel_in_catalog	Abcf1
PB.14202.19	novel_not_in_catalog	Abcf1
PB.14202.61	incomplete-splice_match	Abcf1
PB.14202.54	incomplete-splice_match	Abcf1
PB.14202.49	incomplete-splice_match	Abcf1
PB.14202.41	incomplete-splice_match	Abcf1
PB.14202.7	full-splice_match	Abcf1
PB.14202.23	novel_in_catalog	Abcf1
PB.14202.47	novel_in_catalog	Abcf1
PB.14202.17	novel_in_catalog	Abcf1
PB.14202.18	novel_in_catalog	Abcf1
PB.14202.13	novel_in_catalog	Abcf1
PB.14202.52	novel_not_in_catalog	Abcf1
PB.14202.62	incomplete-splice_match	Abcf1
PB.24430.25	novel_not_in_catalog	Abcf2
PB.24430.41	novel_not_in_catalog	Abcf2
PB.24430.80	incomplete-splice_match	Abcf2
PB.24430.10	novel_in_catalog	Abcf2
PB.24430.14	novel_not_in_catalog	Abcf2
PB.24430.27	novel_in_catalog	Abcf2
PB.24430.3	full-splice_match	Abcf2
PB.24430.33	novel_not_in_catalog	Abcf2
PB.24430.38	novel_not_in_catalog	Abcf2
PB.24430.42	novel_not_in_catalog	Abcf2
PB.24430.44	full-splice_match	Abcf2
PB.24430.45	novel_not_in_catalog	Abcf2
PB.24430.46	novel_in_catalog	Abcf2
PB.24430.51	incomplete-splice_match	Abcf2
PB.24430.52	incomplete-splice_match	Abcf2
PB.24430.6	novel_not_in_catalog	Abcf2
PB.24430.62	incomplete-splice_match	Abcf2
PB.24430.68	incomplete-splice_match	Abcf2
PB.24430.9	novel_in_catalog	Abcf2
PB.24430.78	novel_not_in_catalog	Abcf2
PB.24430.16	novel_not_in_catalog	Abcf2
PB.24430.7	novel_not_in_catalog	Abcf2
PB.12533.10	novel_in_catalog	Abcf3
PB.12533.13	incomplete-splice_match	Abcf3
PB.12533.15	incomplete-splice_match	Abcf3
PB.12533.18	full-splice_match	Abcf3
PB.12533.23	novel_in_catalog	Abcf3
PB.12533.24	full-splice_match	Abcf3
PB.12533.26	novel_in_catalog	Abcf3
PB.12533.34	novel_in_catalog	Abcf3
PB.12533.39	full-splice_match	Abcf3
PB.12533.4	full-splice_match	Abcf3
PB.12533.6	novel_in_catalog	Abcf3
PB.12533.8	full-splice_match	Abcf3
PB.12533.12	novel_in_catalog	Abcf3
PB.12533.38	incomplete-splice_match	Abcf3
PB.12533.20	novel_not_in_catalog	Abcf3
PB.12533.33	novel_not_in_catalog	Abcf3
PB.12533.46	novel_not_in_catalog	Abcf3
PB.27267.22	novel_in_catalog	Abcg2
PB.27267.32	full-splice_match	Abcg2
PB.27267.27	full-splice_match	Abcg2
PB.27267.29	incomplete-splice_match	Abcg2
PB.27267.10	novel_not_in_catalog	Abcg2
PB.27267.11	novel_in_catalog	Abcg2
PB.27267.14	full-splice_match	Abcg2
PB.27267.15	incomplete-splice_match	Abcg2
PB.27267.20	novel_not_in_catalog	Abcg2
PB.27267.24	full-splice_match	Abcg2
PB.27267.25	incomplete-splice_match	Abcg2
PB.27267.33	incomplete-splice_match	Abcg2
PB.27267.37	novel_in_catalog	Abcg2
PB.27267.4	novel_in_catalog	Abcg2
PB.27267.6	novel_not_in_catalog	Abcg2
PB.27267.7	novel_in_catalog	Abcg2
PB.27267.17	novel_not_in_catalog	Abcg2
PB.27267.19	incomplete-splice_match	Abcg2
PB.27267.21	incomplete-splice_match	Abcg2
PB.25344.1	incomplete-splice_match	Abcg3
PB.33140.2	full-splice_match	Abcg4
PB.12921.4	novel_not_in_catalog	Abhd10
PB.12921.11	full-splice_match	Abhd10
PB.12921.16	full-splice_match	Abhd10
PB.12921.18	full-splice_match	Abhd10
PB.12921.2	novel_not_in_catalog	Abhd10
PB.12921.31	full-splice_match	Abhd10
PB.12921.34	novel_in_catalog	Abhd10
PB.12921.12	novel_in_catalog	Abhd10
PB.12921.3	novel_not_in_catalog	Abhd10
PB.12921.32	novel_in_catalog	Abhd10
PB.12921.30	novel_not_in_catalog	Abhd10
PB.12921.23	novel_not_in_catalog	Abhd10
PB.12921.10	novel_not_in_catalog	Abhd10
PB.12921.1	novel_in_catalog	Abhd10
PB.12921.14	novel_in_catalog	Abhd10
PB.12921.19	novel_in_catalog	Abhd10
PB.12921.13	full-splice_match	Abhd10
PB.12921.29	full-splice_match	Abhd10
PB.26137.15	novel_in_catalog	Abhd11
PB.26137.1	incomplete-splice_match	Abhd11
PB.26137.11	full-splice_match	Abhd11
PB.26137.27	novel_in_catalog	Abhd11
PB.26137.4	full-splice_match	Abhd11
PB.26137.18	incomplete-splice_match	Abhd11
PB.26137.3	full-splice_match	Abhd11
PB.26137.5	full-splice_match	Abhd11
PB.26137.7	full-splice_match	Abhd11
PB.26137.8	novel_in_catalog	Abhd11
PB.26137.10	novel_in_catalog	Abhd11
PB.26137.14	incomplete-splice_match	Abhd11
PB.26137.13	novel_in_catalog	Abhd11
PB.19202.12	novel_in_catalog	Abhd12
PB.19202.3	novel_not_in_catalog	Abhd12
PB.19202.1	novel_not_in_catalog	Abhd12
PB.19202.23	novel_not_in_catalog	Abhd12
PB.19202.10	novel_not_in_catalog	Abhd12
PB.19202.58	incomplete-splice_match	Abhd12
PB.19202.59	incomplete-splice_match	Abhd12
PB.19202.56	incomplete-splice_match	Abhd12
PB.19202.46	novel_in_catalog	Abhd12
PB.19202.4	novel_in_catalog	Abhd12
PB.19202.13	novel_in_catalog	Abhd12
PB.19202.26	novel_not_in_catalog	Abhd12
PB.19202.54	incomplete-splice_match	Abhd12
PB.19202.2	full-splice_match	Abhd12
PB.19202.35	novel_not_in_catalog	Abhd12
PB.19202.42	full-splice_match	Abhd12
PB.19202.43	full-splice_match	Abhd12
PB.19202.44	incomplete-splice_match	Abhd12
PB.19202.45	incomplete-splice_match	Abhd12
PB.19202.50	incomplete-splice_match	Abhd12
PB.19202.53	incomplete-splice_match	Abhd12
PB.19202.57	novel_not_in_catalog	Abhd12
PB.7109.2	novel_not_in_catalog	Abhd12b
PB.30875.1	full-splice_match	Abhd13
PB.30875.15	full-splice_match	Abhd13
PB.30875.19	full-splice_match	Abhd13
PB.30875.3	full-splice_match	Abhd13
PB.30875.4	full-splice_match	Abhd13
PB.30875.5	full-splice_match	Abhd13
[truncated: 137,694 more rows]

## Sheet: FC _Coch+
isoform	structural_category	associated_gene
PB.4501.1	full-splice_match	0610009B22Rik
PB.6444.4	full-splice_match	0610009L18Rik
PB.4188.9	incomplete-splice_match	0610010F05Rik
PB.4986.11	full-splice_match	0610010K14Rik
PB.4986.17	novel_in_catalog	0610010K14Rik
PB.27431.6	full-splice_match	0610030E20Rik
PB.27431.7	full-splice_match	0610030E20Rik
PB.27866.1	novel_not_in_catalog	0610040F04Rik
PB.24881.6	full-splice_match	0610040J01Rik
PB.24881.1	full-splice_match	0610040J01Rik
PB.25437.1	full-splice_match	1010001B22Rik
PB.6546.11	full-splice_match	1110002L01Rik
PB.6546.5	full-splice_match	1110002L01Rik
PB.30220.1	full-splice_match	1110004F10Rik
PB.30220.4	full-splice_match	1110004F10Rik
PB.30220.33	incomplete-splice_match	1110004F10Rik
PB.30220.15	full-splice_match	1110004F10Rik
PB.30220.29	full-splice_match	1110004F10Rik
PB.30220.3	full-splice_match	1110004F10Rik
PB.30220.5	full-splice_match	1110004F10Rik
PB.30220.6	full-splice_match	1110004F10Rik
PB.30220.8	full-splice_match	1110004F10Rik
PB.30220.31	full-splice_match	1110004F10Rik
PB.30220.11	full-splice_match	1110004F10Rik
PB.30220.39	incomplete-splice_match	1110004F10Rik
PB.30220.7	incomplete-splice_match	1110004F10Rik
PB.35017.2	full-splice_match	1110012L19Rik
PB.26749.2	full-splice_match	1110019D14Rik
PB.14909.2	full-splice_match	1110020A21Rik
PB.33264.4	full-splice_match	1110032A03Rik
PB.33264.5	full-splice_match	1110032A03Rik
PB.33264.16	incomplete-splice_match	1110032A03Rik
PB.33264.11	novel_in_catalog	1110032A03Rik
PB.14132.3	full-splice_match	1110038B12Rik
PB.11446.14	full-splice_match	1110038F14Rik
PB.11446.4	full-splice_match	1110038F14Rik
PB.11446.6	novel_in_catalog	1110038F14Rik
PB.11446.1	novel_not_in_catalog	1110038F14Rik
PB.8277.2	full-splice_match	1110046J04Rik
PB.8277.4	novel_not_in_catalog	1110046J04Rik
PB.18419.10	novel_not_in_catalog	1110051M20Rik
PB.18419.17	novel_in_catalog	1110051M20Rik
PB.18419.32	novel_not_in_catalog	1110051M20Rik
PB.18419.38	full-splice_match	1110051M20Rik
PB.18419.4	incomplete-splice_match	1110051M20Rik
PB.18419.56	incomplete-splice_match	1110051M20Rik
PB.18419.13	novel_not_in_catalog	1110051M20Rik
PB.18419.18	full-splice_match	1110051M20Rik
PB.18419.52	novel_not_in_catalog	1110051M20Rik
PB.16532.2	full-splice_match	1110059E24Rik
PB.16532.7	full-splice_match	1110059E24Rik
PB.16532.3	full-splice_match	1110059E24Rik
PB.34658.2	full-splice_match	1110059G10Rik
PB.34658.6	full-splice_match	1110059G10Rik
PB.34658.7	full-splice_match	1110059G10Rik
PB.34658.8	novel_not_in_catalog	1110059G10Rik
PB.23223.24	novel_not_in_catalog	1110065P20Rik
PB.23223.16	full-splice_match	1110065P20Rik
PB.23223.6	full-splice_match	1110065P20Rik
PB.23223.19	full-splice_match	1110065P20Rik
PB.23223.7	full-splice_match	1110065P20Rik
PB.23223.32	novel_not_in_catalog	1110065P20Rik
PB.23223.3	full-splice_match	1110065P20Rik
PB.23223.22	full-splice_match	1110065P20Rik
PB.23223.4	full-splice_match	1110065P20Rik
PB.23223.26	novel_in_catalog	1110065P20Rik
PB.23223.8	novel_in_catalog	1110065P20Rik
PB.32388.11	full-splice_match	1190005I06Rik
PB.32388.16	novel_not_in_catalog	1190005I06Rik
PB.3200.2	full-splice_match	1190007I07Rik
PB.3200.5	full-splice_match	1190007I07Rik
PB.12567.13	novel_in_catalog	1300002E11Rik
PB.12567.17	incomplete-splice_match	1300002E11Rik
PB.12567.2	full-splice_match	1300002E11Rik
PB.12567.21	full-splice_match	1300002E11Rik
PB.12567.24	novel_in_catalog	1300002E11Rik
PB.30589.1	full-splice_match	1500002F19Rik
PB.30589.2	full-splice_match	1500002F19Rik
PB.30589.3	incomplete-splice_match	1500002F19Rik
PB.3241.1	full-splice_match	1500009L16Rik
PB.3241.10	novel_in_catalog	1500009L16Rik
PB.3241.2	full-splice_match	1500009L16Rik
PB.25574.3	full-splice_match	1500011B03Rik
PB.25574.6	full-splice_match	1500011B03Rik
PB.25572.8	full-splice_match	1500011B03Rik
PB.25574.2	full-splice_match	1500011B03Rik
PB.3324.1	incomplete-splice_match	1500026H17Rik
PB.3054.333	incomplete-splice_match	1600002K03Rik_Cirbp
PB.13487.6	full-splice_match	1600012H06Rik
PB.13487.8	full-splice_match	1600012H06Rik
PB.29195.13	novel_not_in_catalog	1600014C10Rik
PB.29195.2	novel_not_in_catalog	1600014C10Rik
PB.29195.3	full-splice_match	1600014C10Rik
PB.27611.27	novel_not_in_catalog	1600020E01Rik
PB.27611.12	novel_not_in_catalog	1600020E01Rik
PB.27611.19	novel_not_in_catalog	1600020E01Rik
PB.27611.9	novel_not_in_catalog	1600020E01Rik
PB.27611.30	full-splice_match	1600020E01Rik
PB.27611.31	novel_not_in_catalog	1600020E01Rik
PB.27611.34	full-splice_match	1600020E01Rik
PB.27611.35	novel_not_in_catalog	1600020E01Rik
PB.27611.36	novel_not_in_catalog	1600020E01Rik
PB.27611.38	incomplete-splice_match	1600020E01Rik
PB.27611.40	novel_in_catalog	1600020E01Rik
PB.27611.41	full-splice_match	1600020E01Rik
PB.17728.1	novel_in_catalog	1700001O22Rik
PB.17728.5	novel_in_catalog	1700001O22Rik
PB.23417.6	incomplete-splice_match	1700003M07Rik
PB.23417.5	full-splice_match	1700003M07Rik
PB.23417.1	novel_not_in_catalog	1700003M07Rik
PB.23417.2	novel_not_in_catalog	1700003M07Rik
PB.23417.4	incomplete-splice_match	1700003M07Rik
PB.23417.7	full-splice_match	1700003M07Rik
PB.26873.1	novel_not_in_catalog	1700012C14Rik
PB.5114.11	novel_not_in_catalog	1700016P03Rik
PB.5114.16	novel_not_in_catalog	1700016P03Rik
PB.5114.3	novel_in_catalog	1700016P03Rik
PB.5114.9	full-splice_match	1700016P03Rik
PB.33392.4	full-splice_match	1700017B05Rik
PB.8250.1	novel_not_in_catalog	1700018A04Rik
PB.8250.2	novel_not_in_catalog	1700018A04Rik
PB.8250.4	novel_not_in_catalog	1700018A04Rik
PB.8250.31	novel_in_catalog	1700018A04Rik
PB.2559.14	incomplete-splice_match	1700021F05Rik
PB.2559.2	full-splice_match	1700021F05Rik
PB.2559.4	novel_in_catalog	1700021F05Rik
PB.5960.2	novel_in_catalog	1700023F06Rik
PB.1446.10	full-splice_match	1700025G04Rik
PB.1446.8	full-splice_match	1700025G04Rik
PB.1446.11	novel_in_catalog	1700025G04Rik
PB.1446.28	incomplete-splice_match	1700025G04Rik
PB.1446.29	incomplete-splice_match	1700025G04Rik
PB.29237.4	novel_in_catalog	1700028J19Rik
PB.31587.2	full-splice_match	1700030K09Rik
PB.12200.7	full-splice_match	1700037C18Rik
PB.12200.8	novel_in_catalog	1700037C18Rik
PB.12200.6	novel_in_catalog	1700037C18Rik
PB.12200.1	novel_not_in_catalog	1700037C18Rik
PB.18989.4	novel_in_catalog	1700037H04Rik
PB.18989.20	novel_not_in_catalog	1700037H04Rik
PB.18989.9	novel_not_in_catalog	1700037H04Rik
PB.6995.11	novel_in_catalog	1700047I17Rik2
PB.6995.25	novel_in_catalog	1700047I17Rik2
PB.6995.7	novel_in_catalog	1700047I17Rik2
PB.6995.26	novel_in_catalog	1700047I17Rik2
PB.6995.23	full-splice_match	1700047I17Rik2
PB.14547.2	incomplete-splice_match	1700061G19Rik
PB.15467.12	full-splice_match	1700086O06Rik
PB.15467.8	novel_in_catalog	1700086O06Rik
PB.11532.1	full-splice_match	1700088E04Rik
PB.11532.4	full-splice_match	1700088E04Rik
PB.11532.12	novel_not_in_catalog	1700088E04Rik
PB.13319.1	novel_not_in_catalog	1700102H20Rik
PB.20746.3	full-splice_match	1700113A16Rik
PB.10003.29	novel_not_in_catalog	1700123O20Rik
PB.10003.30	novel_not_in_catalog	1700123O20Rik
PB.10003.31	novel_not_in_catalog	1700123O20Rik
PB.10003.4	full-splice_match	1700123O20Rik
PB.10003.5	novel_in_catalog	1700123O20Rik
PB.10003.25	novel_not_in_catalog	1700123O20Rik
PB.16365.1	full-splice_match	1810009A15Rik
PB.16365.14	novel_in_catalog	1810009A15Rik
PB.6063.17	novel_not_in_catalog	1810010H24Rik
PB.6063.8	incomplete-splice_match	1810010H24Rik
PB.6063.13	incomplete-splice_match	1810010H24Rik
PB.6063.1	full-splice_match	1810010H24Rik
PB.6063.4	novel_in_catalog	1810010H24Rik
PB.12293.13	incomplete-splice_match	1810013L24Rik
PB.12293.12	incomplete-splice_match	1810013L24Rik
PB.12293.1	incomplete-splice_match	1810013L24Rik
PB.12293.16	incomplete-splice_match	1810013L24Rik
PB.12293.5	incomplete-splice_match	1810013L24Rik
PB.12293.7	incomplete-splice_match	1810013L24Rik
PB.12293.14	full-splice_match	1810013L24Rik
PB.12293.2	full-splice_match	1810013L24Rik
PB.12293.22	full-splice_match	1810013L24Rik
PB.12293.30	full-splice_match	1810013L24Rik
PB.12293.35	full-splice_match	1810013L24Rik
PB.12293.39	full-splice_match	1810013L24Rik
PB.12293.4	full-splice_match	1810013L24Rik
PB.12293.45	incomplete-splice_match	1810013L24Rik
PB.11791.2	full-splice_match	1810021B22Rik
PB.29606.112	novel_in_catalog	1810026B05Rik
PB.29606.130	full-splice_match	1810026B05Rik
PB.29606.133	full-splice_match	1810026B05Rik
PB.29606.113	novel_in_catalog	1810026B05Rik
PB.29606.122	full-splice_match	1810026B05Rik
PB.29606.125	novel_in_catalog	1810026B05Rik
PB.29606.135	full-splice_match	1810026B05Rik
PB.29606.137	full-splice_match	1810026B05Rik
PB.34784.21	incomplete-splice_match	1810030O07Rik
PB.34784.11	full-splice_match	1810030O07Rik
PB.34784.16	full-splice_match	1810030O07Rik
PB.34784.3	full-splice_match	1810030O07Rik
PB.21441.2	full-splice_match	1810037I17Rik
PB.27711.1	full-splice_match	1810044D09Rik
PB.16082.5	full-splice_match	1810055G02Rik
PB.16082.31	full-splice_match	1810055G02Rik
PB.16082.11	full-splice_match	1810055G02Rik
PB.16082.15	full-splice_match	1810055G02Rik
PB.16082.22	full-splice_match	1810055G02Rik
PB.16082.27	novel_not_in_catalog	1810055G02Rik
PB.16082.6	full-splice_match	1810055G02Rik
PB.16082.65	full-splice_match	1810055G02Rik
PB.16082.7	full-splice_match	1810055G02Rik
PB.16082.70	incomplete-splice_match	1810055G02Rik
PB.16082.17	full-splice_match	1810055G02Rik
PB.26947.3	full-splice_match	1810058I24Rik
PB.26947.1	novel_not_in_catalog	1810058I24Rik
PB.26947.12	full-splice_match	1810058I24Rik
PB.20263.1	novel_not_in_catalog	1810062G17Rik
PB.9519.2	novel_in_catalog	1810062O18Rik
PB.4629.8	full-splice_match	2010001A14Rik
PB.34716.1	full-splice_match	2010204K13Rik
PB.34716.2	full-splice_match	2010204K13Rik
PB.8673.18	incomplete-splice_match	2210016F16Rik
PB.8673.16	full-splice_match	2210016F16Rik
PB.8673.6	full-splice_match	2210016F16Rik
PB.8673.7	full-splice_match	2210016F16Rik
PB.25580.10	novel_in_catalog	2210016L21Rik
PB.25580.23	novel_in_catalog	2210016L21Rik
PB.25580.17	novel_not_in_catalog	2210016L21Rik
PB.25580.3	full-splice_match	2210016L21Rik
PB.25580.6	full-splice_match	2210016L21Rik
PB.25580.7	full-splice_match	2210016L21Rik
PB.25580.9	novel_not_in_catalog	2210016L21Rik
PB.7179.3	novel_not_in_catalog	2210039B01Rik
PB.7179.4	novel_not_in_catalog	2210039B01Rik
PB.7179.5	novel_not_in_catalog	2210039B01Rik
PB.7179.8	novel_not_in_catalog	2210039B01Rik
PB.19858.1	novel_in_catalog	2210418O10Rik
PB.33539.56	full-splice_match	2300009A05Rik
PB.33826.1	full-splice_match	2310009A05Rik
PB.33826.2	full-splice_match	2310009A05Rik
PB.1392.1	full-splice_match	2310009B15Rik
PB.1392.2	novel_not_in_catalog	2310009B15Rik
PB.1392.3	full-splice_match	2310009B15Rik
PB.29823.2	novel_not_in_catalog	2310010J17Rik
PB.29823.4	full-splice_match	2310010J17Rik
PB.30170.1	full-splice_match	2310014F06Rik
PB.30170.3	novel_not_in_catalog	2310014F06Rik
PB.7300.425	novel_not_in_catalog	2310015A10Rik
PB.28914.32	novel_not_in_catalog	2310022A10Rik
PB.28914.17	full-splice_match	2310022A10Rik
PB.28914.21	full-splice_match	2310022A10Rik
PB.28914.28	full-splice_match	2310022A10Rik
PB.28914.45	novel_not_in_catalog	2310022A10Rik
PB.28914.47	novel_not_in_catalog	2310022A10Rik
PB.28914.30	novel_not_in_catalog	2310022A10Rik
PB.28914.40	novel_not_in_catalog	2310022A10Rik
PB.32527.17	novel_not_in_catalog	2310022B05Rik
PB.32527.44	novel_not_in_catalog	2310022B05Rik
PB.32527.52	full-splice_match	2310022B05Rik
PB.32527.53	full-splice_match	2310022B05Rik
PB.32527.60	full-splice_match	2310022B05Rik
PB.32527.62	full-splice_match	2310022B05Rik
PB.32527.7	novel_not_in_catalog	2310022B05Rik
PB.32527.67	incomplete-splice_match	2310022B05Rik
PB.4676.30	full-splice_match	2310033P09Rik
PB.30561.10	novel_not_in_catalog	2310057M21Rik
PB.30561.3	novel_not_in_catalog	2310057M21Rik
PB.30561.2	novel_not_in_catalog	2310057M21Rik
PB.30561.21	novel_not_in_catalog	2310057M21Rik
PB.30561.4	novel_not_in_catalog	2310057M21Rik
PB.30561.5	novel_not_in_catalog	2310057M21Rik
PB.14195.6	full-splice_match	2310061I04Rik
PB.14195.5	novel_not_in_catalog	2310061I04Rik
PB.29236.1	novel_not_in_catalog	2410002F23Rik
PB.29236.104	full-splice_match	2410002F23Rik
PB.29236.16	novel_in_catalog	2410002F23Rik
PB.29236.18	full-splice_match	2410002F23Rik
PB.29236.19	novel_not_in_catalog	2410002F23Rik
PB.29236.2	novel_in_catalog	2410002F23Rik
PB.29236.3	full-splice_match	2410002F23Rik
PB.29236.31	novel_in_catalog	2410002F23Rik
PB.29236.34	novel_not_in_catalog	2410002F23Rik
PB.29236.36	full-splice_match	2410002F23Rik
PB.29236.43	novel_not_in_catalog	2410002F23Rik
PB.29236.8	full-splice_match	2410002F23Rik
PB.29236.88	novel_not_in_catalog	2410002F23Rik
PB.29236.9	novel_not_in_catalog	2410002F23Rik
PB.29236.98	full-splice_match	2410002F23Rik
PB.29236.66	novel_in_catalog	2410002F23Rik
PB.29236.10	novel_not_in_catalog	2410002F23Rik
PB.29236.115	incomplete-splice_match	2410002F23Rik
PB.29236.73	novel_not_in_catalog	2410002F23Rik
PB.21725.28	full-splice_match	2410004B18Rik
PB.21725.53	novel_not_in_catalog	2410004B18Rik
PB.21725.23	full-splice_match	2410004B18Rik
PB.21725.26	full-splice_match	2410004B18Rik
PB.21725.21	full-splice_match	2410004B18Rik
PB.21725.24	novel_in_catalog	2410004B18Rik
PB.21725.52	full-splice_match	2410004B18Rik
PB.5944.3	full-splice_match	2410004I01Rik
PB.6674.3	full-splice_match	2410004P03Rik
PB.4813.13	novel_in_catalog	2410006H16Rik
PB.4813.16	novel_in_catalog	2410006H16Rik
PB.4813.2	full-splice_match	2410006H16Rik
PB.4813.4	incomplete-splice_match	2410006H16Rik
PB.6723.9	novel_not_in_catalog	2410018L13Rik
PB.6723.1	full-splice_match	2410018L13Rik
PB.6723.7	full-splice_match	2410018L13Rik
PB.25681.13	novel_not_in_catalog	2410131K14Rik
PB.25681.1	full-splice_match	2410131K14Rik
PB.25681.10	novel_not_in_catalog	2410131K14Rik
PB.12508.3	full-splice_match	2510002D24Rik
PB.12508.5	full-splice_match	2510002D24Rik
PB.12563.76	full-splice_match	2510009E07Rik
PB.12563.25	full-splice_match	2510009E07Rik
PB.12563.32	full-splice_match	2510009E07Rik
PB.12563.47	novel_not_in_catalog	2510009E07Rik
PB.12563.72	novel_not_in_catalog	2510009E07Rik
PB.12563.75	novel_in_catalog	2510009E07Rik
PB.12563.73	full-splice_match	2510009E07Rik
PB.12563.82	novel_not_in_catalog	2510009E07Rik
PB.12563.84	full-splice_match	2510009E07Rik
PB.12563.79	novel_in_catalog	2510009E07Rik
PB.12563.87	novel_not_in_catalog	2510009E07Rik
PB.23942.24	novel_not_in_catalog	2510039O18Rik
PB.23942.42	novel_not_in_catalog	2510039O18Rik
PB.23942.11	incomplete-splice_match	2510039O18Rik
PB.23942.14	incomplete-splice_match	2510039O18Rik
PB.23942.21	incomplete-splice_match	2510039O18Rik
PB.23942.23	incomplete-splice_match	2510039O18Rik
PB.23942.30	full-splice_match	2510039O18Rik
PB.23942.31	novel_not_in_catalog	2510039O18Rik
PB.23942.36	full-splice_match	2510039O18Rik
PB.23942.4	novel_not_in_catalog	2510039O18Rik
PB.26750.1	full-splice_match	2610001J05Rik
PB.26750.5	full-splice_match	2610001J05Rik
PB.26750.7	full-splice_match	2610001J05Rik
PB.26750.8	full-splice_match	2610001J05Rik
PB.35344.2	full-splice_match	2610002M06Rik
PB.35344.5	full-splice_match	2610002M06Rik
PB.2998.13	novel_not_in_catalog	2610008E11Rik
PB.2998.9	full-splice_match	2610008E11Rik
PB.2998.3	novel_not_in_catalog	2610008E11Rik
PB.12346.1	full-splice_match	2610020C07Rik
PB.6153.10	full-splice_match	2610035D17Rik
PB.6153.16	novel_not_in_catalog	2610035D17Rik
PB.6153.18	full-splice_match	2610035D17Rik
PB.6153.3	novel_not_in_catalog	2610035D17Rik
PB.6153.4	novel_not_in_catalog	2610035D17Rik
PB.10725.4	novel_not_in_catalog	2610035F20Rik
PB.10725.8	incomplete-splice_match	2610035F20Rik
PB.32607.1	full-splice_match	2610044O15Rik8
PB.21913.5	novel_in_catalog	2610301B20Rik
PB.21913.8	full-splice_match	2610301B20Rik
PB.21913.10	full-splice_match	2610301B20Rik
PB.21913.3	full-splice_match	2610301B20Rik
PB.21913.6	full-splice_match	2610301B20Rik
PB.21913.16	novel_in_catalog	2610301B20Rik
PB.21913.1	incomplete-splice_match	2610301B20Rik
PB.8217.66	novel_in_catalog	2610307P16Rik
PB.8217.32	novel_not_in_catalog	2610307P16Rik
PB.8217.72	novel_in_catalog	2610307P16Rik
PB.20319.3	full-splice_match	2610316D01Rik
PB.12434.1	novel_in_catalog	2610318N02Rik
PB.12434.6	novel_not_in_catalog	2610318N02Rik
PB.5252.37	incomplete-splice_match	2610507B11Rik
PB.5252.18	novel_not_in_catalog	2610507B11Rik
PB.5252.19	novel_not_in_catalog	2610507B11Rik
PB.5252.28	incomplete-splice_match	2610507B11Rik
PB.5252.17	novel_not_in_catalog	2610507B11Rik
PB.4675.51	novel_not_in_catalog	2610507I01Rik
PB.4675.53	novel_not_in_catalog	2610507I01Rik
PB.24401.1	full-splice_match	2700038G22Rik
PB.24401.4	full-splice_match	2700038G22Rik
PB.15756.7	novel_not_in_catalog	2700046A07Rik
PB.16722.2	full-splice_match	2700046G09Rik
PB.7132.3	incomplete-splice_match	2700049A03Rik
PB.15227.12	full-splice_match	2700062C07Rik
PB.15227.2	full-splice_match	2700062C07Rik
PB.15227.9	full-splice_match	2700062C07Rik
PB.15227.17	novel_in_catalog	2700062C07Rik
PB.15227.19	full-splice_match	2700062C07Rik
PB.15227.3	novel_in_catalog	2700062C07Rik
PB.15227.7	full-splice_match	2700062C07Rik
PB.19991.1	full-splice_match	2700069I18Rik
PB.19991.3	novel_not_in_catalog	2700069I18Rik
PB.16325.12	novel_in_catalog	2700081O15Rik
PB.16325.16	full-splice_match	2700081O15Rik
PB.16325.19	full-splice_match	2700081O15Rik
PB.16325.23	full-splice_match	2700081O15Rik
PB.16325.34	novel_not_in_catalog	2700081O15Rik
PB.16325.4	full-splice_match	2700081O15Rik
PB.16325.8	full-splice_match	2700081O15Rik
PB.16325.2	incomplete-splice_match	2700081O15Rik
PB.16325.15	novel_not_in_catalog	2700081O15Rik
PB.6991.1	full-splice_match	2700097O09Rik
PB.4838.3	full-splice_match	2810001G20Rik
PB.18497.4	novel_not_in_catalog	2810002D19Rik
PB.18497.5	full-splice_match	2810002D19Rik
PB.32533.17	full-splice_match	2810004N23Rik
PB.32533.10	incomplete-splice_match	2810004N23Rik
PB.32533.6	full-splice_match	2810004N23Rik
PB.32533.9	full-splice_match	2810004N23Rik
PB.32533.4	novel_in_catalog	2810004N23Rik
PB.25852.5	full-splice_match	2810006K23Rik
PB.6586.1	full-splice_match	2810032G03Rik
PB.4963.18	novel_not_in_catalog	2810408A11Rik
PB.4963.15	novel_in_catalog	2810408A11Rik
PB.4963.12	full-splice_match	2810408A11Rik
PB.4963.6	full-splice_match	2810408A11Rik
PB.4963.22	incomplete-splice_match	2810408A11Rik
PB.6428.4	full-splice_match	2810410L24Rik
PB.6428.6	incomplete-splice_match	2810410L24Rik
PB.6428.7	novel_not_in_catalog	2810410L24Rik
PB.6428.8	novel_not_in_catalog	2810410L24Rik
PB.1440.2	novel_not_in_catalog	2810414N06Rik
PB.7970.1	full-splice_match	2810429I04Rik
PB.5930.16	full-splice_match	2810433D01Rik
PB.874.3	novel_not_in_catalog	2810459M11Rik
PB.874.2	full-splice_match	2810459M11Rik
PB.874.4	full-splice_match	2810459M11Rik
PB.13702.3	full-splice_match	2810468N07Rik
PB.13702.4	full-splice_match	2810468N07Rik
PB.25521.40	novel_not_in_catalog	2900026A02Rik
PB.6743.1	full-splice_match	2900060N12Rik
PB.29734.7	novel_not_in_catalog	2900076A07Rik
PB.26530.2	novel_not_in_catalog	2900089D17Rik
PB.35538.4	novel_in_catalog	3010001F23Rik
PB.35538.5	novel_in_catalog	3010001F23Rik
PB.28500.2	full-splice_match	3010003L21Rik
PB.12367.16	novel_not_in_catalog	3110001I22Rik
PB.12367.2	full-splice_match	3110001I22Rik
PB.1151.3	full-splice_match	3110009E18Rik
PB.29746.17	novel_not_in_catalog	3110040N11Rik
PB.29746.21	novel_not_in_catalog	3110040N11Rik
PB.29746.8	novel_not_in_catalog	3110040N11Rik
PB.29746.7	novel_not_in_catalog	3110040N11Rik
PB.29746.10	novel_not_in_catalog	3110040N11Rik
PB.29746.6	novel_not_in_catalog	3110040N11Rik
PB.7129.1	full-splice_match	3110056K07Rik
PB.7129.4	full-splice_match	3110056K07Rik
PB.26324.24	novel_not_in_catalog	3110082I17Rik
PB.26324.4	novel_not_in_catalog	3110082I17Rik
PB.26324.31	full-splice_match	3110082I17Rik
PB.9446.15	novel_in_catalog	3830406C13Rik
PB.9446.16	full-splice_match	3830406C13Rik
PB.9446.3	full-splice_match	3830406C13Rik
PB.9446.7	full-splice_match	3830406C13Rik
PB.18470.6	novel_not_in_catalog	4631405J19Rik
PB.29853.9	full-splice_match	4632427E13Rik
PB.12642.1	novel_not_in_catalog	4632428C04Rik
PB.32496.2	novel_not_in_catalog	4732419C18Rik
PB.13447.2	full-splice_match	4732491K20Rik
PB.13447.3	full-splice_match	4732491K20Rik
PB.16106.2	full-splice_match	4833408A19Rik_Gm16312
PB.14955.40	novel_not_in_catalog	4833418N02Rik
PB.15026.2	novel_not_in_catalog	4833419F23Rik
PB.9363.1	incomplete-splice_match	4833420G17Rik
PB.9363.13	novel_not_in_catalog	4833420G17Rik
PB.9363.17	incomplete-splice_match	4833420G17Rik
PB.9363.21	novel_in_catalog	4833420G17Rik
PB.9363.3	full-splice_match	4833420G17Rik
PB.9363.10	novel_in_catalog	4833420G17Rik
PB.9363.18	novel_in_catalog	4833420G17Rik
PB.11908.3	novel_not_in_catalog	4833422M21Rik
PB.8571.3	full-splice_match	4833439L19Rik
PB.8571.34	novel_in_catalog	4833439L19Rik
PB.8571.10	novel_in_catalog	4833439L19Rik
PB.8571.58	novel_not_in_catalog	4833439L19Rik
PB.8571.6	full-splice_match	4833439L19Rik
PB.8571.60	full-splice_match	4833439L19Rik
PB.8571.8	novel_in_catalog	4833439L19Rik
PB.8571.23	novel_not_in_catalog	4833439L19Rik
PB.8571.41	novel_not_in_catalog	4833439L19Rik
PB.8571.47	novel_not_in_catalog	4833439L19Rik
PB.8571.84	incomplete-splice_match	4833439L19Rik
PB.24332.1	full-splice_match	4921504A21Rik
PB.31793.2	full-splice_match	4921524J17Rik
PB.31793.5	full-splice_match	4921524J17Rik
PB.18981.7	novel_not_in_catalog	4930402H24Rik
PB.18981.33	novel_in_catalog	4930402H24Rik
PB.19377.3	novel_not_in_catalog	4930405A21Rik
PB.15202.5	novel_not_in_catalog	4930426D05Rik
PB.15202.4	novel_not_in_catalog	4930426D05Rik
PB.3480.9	incomplete-splice_match	4930430F08Rik
PB.3480.3	full-splice_match	4930430F08Rik
PB.31730.2	full-splice_match	4930432K21Rik
PB.7163.3	novel_not_in_catalog	4930447C04Rik
PB.9410.11	incomplete-splice_match	4930452B06Rik
PB.13021.2	full-splice_match	4930453N24Rik
PB.13021.4	full-splice_match	4930453N24Rik
PB.13021.5	full-splice_match	4930453N24Rik
PB.16201.13	novel_not_in_catalog	4930481A15Rik
PB.16201.4	novel_not_in_catalog	4930481A15Rik
PB.1564.29	novel_not_in_catalog	4930523C07Rik
PB.1564.4	full-splice_match	4930523C07Rik
PB.1564.5	novel_in_catalog	4930523C07Rik
PB.21583.47	novel_not_in_catalog	4930539J05Rik
PB.21583.48	novel_not_in_catalog	4930539J05Rik
PB.21583.49	full-splice_match	4930539J05Rik
PB.10820.2	novel_in_catalog	4930556M19Rik
PB.5045.1	full-splice_match	4930563E22Rik
PB.21808.3	novel_not_in_catalog	4930570G19Rik
PB.21808.4	novel_not_in_catalog	4930570G19Rik
PB.21808.7	full-splice_match	4930570G19Rik
PB.10002.1	incomplete-splice_match	4930579G18Rik
PB.20609.34	full-splice_match	4930579G24Rik
PB.33006.1	full-splice_match	4930581F22Rik
PB.10721.13	full-splice_match	4930594M22Rik
PB.10721.2	full-splice_match	4930594M22Rik
PB.10721.3	full-splice_match	4930594M22Rik
PB.32743.15	full-splice_match	4931406C07Rik
PB.32743.1	full-splice_match	4931406C07Rik
PB.32743.12	full-splice_match	4931406C07Rik
PB.32743.17	incomplete-splice_match	4931406C07Rik
PB.32743.4	novel_not_in_catalog	4931406C07Rik
PB.32743.22	novel_not_in_catalog	4931406C07Rik
PB.29123.5	incomplete-splice_match	4931406P16Rik
PB.29123.16	novel_not_in_catalog	4931406P16Rik
PB.29123.25	full-splice_match	4931406P16Rik
PB.29123.30	full-splice_match	4931406P16Rik
PB.9999.2	full-splice_match	4931414P19Rik
PB.9999.5	full-splice_match	4931414P19Rik
PB.32037.18	novel_not_in_catalog	4931428F04Rik
PB.32037.16	novel_in_catalog	4931428F04Rik
PB.32037.6	novel_not_in_catalog	4931428F04Rik
PB.32037.8	novel_in_catalog	4931428F04Rik
PB.20274.26	incomplete-splice_match	4932438A13Rik
PB.20274.8	incomplete-splice_match	4932438A13Rik
PB.35123.14	novel_in_catalog	4933407K13Rik
PB.3608.1	novel_in_catalog	4933412E12Rik
PB.3608.4	novel_in_catalog	4933412E12Rik
PB.22065.1	novel_not_in_catalog	4933421O10Rik
PB.22065.13	full-splice_match	4933421O10Rik
PB.22065.8	full-splice_match	4933421O10Rik
PB.22065.9	novel_not_in_catalog	4933421O10Rik
PB.5044.2	full-splice_match	4933427D14Rik
PB.21277.6	full-splice_match	4933431E20Rik
PB.21277.8	full-splice_match	4933431E20Rik
PB.21277.10	full-splice_match	4933431E20Rik
PB.21277.11	full-splice_match	4933431E20Rik
PB.21277.9	novel_in_catalog	4933431E20Rik
PB.20856.1	full-splice_match	4933434E20Rik
PB.20856.10	novel_not_in_catalog	4933434E20Rik
PB.20856.16	full-splice_match	4933434E20Rik
PB.4689.3	novel_not_in_catalog	4933439C10Rik
PB.24377.1	novel_not_in_catalog	5031425E22Rik
PB.24383.11	full-splice_match	5031425E22Rik
PB.24383.31	novel_not_in_catalog	5031425E22Rik
PB.19636.1	full-splice_match	5031425F14Rik
PB.11717.71	incomplete-splice_match	5031439G07Rik
PB.11717.65	full-splice_match	5031439G07Rik
PB.11717.69	incomplete-splice_match	5031439G07Rik
PB.1017.1	full-splice_match	5033417F24Rik
PB.19391.8	novel_not_in_catalog	5430405H02Rik
PB.19391.2	full-splice_match	5430405H02Rik
PB.19391.6	full-splice_match	5430405H02Rik
PB.25258.1	full-splice_match	5430416N02Rik
PB.25258.11	full-splice_match	5430416N02Rik
PB.25258.13	full-splice_match	5430416N02Rik
PB.25258.5	full-splice_match	5430416N02Rik
PB.25258.8	novel_not_in_catalog	5430416N02Rik
PB.30558.1	incomplete-splice_match	5430419D17Rik
PB.30557.1	novel_in_catalog	5430419D17Rik
PB.30557.2	incomplete-splice_match	5430419D17Rik
PB.35324.10	novel_in_catalog	5530601H04Rik
PB.35324.23	full-splice_match	5530601H04Rik
PB.35324.24	full-splice_match	5530601H04Rik
PB.35324.4	novel_in_catalog	5530601H04Rik
PB.35324.5	novel_in_catalog	5530601H04Rik
PB.23281.3	full-splice_match	5730409E04Rik
PB.23281.5	full-splice_match	5730409E04Rik
PB.5323.20	novel_not_in_catalog	5730455P16Rik
PB.5323.22	novel_not_in_catalog	5730455P16Rik
PB.5323.16	novel_not_in_catalog	5730455P16Rik
PB.5323.3	novel_not_in_catalog	5730455P16Rik
PB.5323.6	novel_not_in_catalog	5730455P16Rik
PB.5323.7	novel_not_in_catalog	5730455P16Rik
PB.24796.3	novel_in_catalog	5730480H06Rik
PB.24796.2	full-splice_match	5730480H06Rik
PB.24796.16	full-splice_match	5730480H06Rik
PB.24796.26	incomplete-splice_match	5730480H06Rik
PB.24796.4	full-splice_match	5730480H06Rik
PB.24796.6	full-splice_match	5730480H06Rik
PB.26611.2	novel_not_in_catalog	5930430L01Rik
PB.1259.1	full-splice_match	6030442K20Rik
PB.24374.1	novel_not_in_catalog	6030443J06Rik
PB.10864.4	novel_not_in_catalog	6030458C11Rik
PB.10864.6	full-splice_match	6030458C11Rik
PB.10864.9	full-splice_match	6030458C11Rik
PB.9531.1	novel_in_catalog	6230400D17Rik
PB.26291.2	full-splice_match	6330418K02Rik
PB.26291.6	full-splice_match	6330418K02Rik
PB.26291.8	full-splice_match	6330418K02Rik
PB.20600.3	full-splice_match	6430573P05Rik
PB.17645.20	full-splice_match	6530402F18Rik
PB.17645.22	full-splice_match	6530402F18Rik
PB.27019.1	novel_in_catalog	8030453O22Rik
PB.15964.22	novel_in_catalog	8030462N17Rik
PB.15964.9	novel_in_catalog	8030462N17Rik
PB.35272.1	full-splice_match	8030474K03Rik
PB.13490.9	novel_not_in_catalog	9030025P20Rik
PB.13490.2	novel_in_catalog	9030025P20Rik
PB.13490.4	incomplete-splice_match	9030025P20Rik
PB.6729.2	novel_in_catalog	9030624G23Rik
PB.30419.8	novel_not_in_catalog	9130019O22Rik
PB.30419.9	novel_not_in_catalog	9130019O22Rik
PB.30419.11	novel_not_in_catalog	9130019O22Rik
PB.30419.13	full-splice_match	9130019O22Rik
PB.472.1	full-splice_match	9130024F11Rik
PB.4169.3	novel_not_in_catalog	9130230N09Rik
PB.24812.9	incomplete-splice_match	9230114K14Rik
PB.28706.1	novel_not_in_catalog	9330104G04Rik
PB.7067.16	novel_not_in_catalog	9330151L19Rik
PB.7067.19	novel_not_in_catalog	9330151L19Rik
PB.7067.4	novel_not_in_catalog	9330151L19Rik
PB.8200.2	full-splice_match	9330162012Rik
PB.24306.2	novel_in_catalog	9330182L06Rik
PB.10610.1	novel_not_in_catalog	9330188P03Rik
PB.24219.1	novel_in_catalog	9430015G10Rik
PB.24219.17	novel_not_in_catalog	9430015G10Rik
PB.30619.1	full-splice_match	9430038I01Rik
PB.30619.3	full-splice_match	9430038I01Rik
PB.30619.4	full-splice_match	9430038I01Rik
PB.8785.2	full-splice_match	9430065F17Rik
PB.27746.11	novel_not_in_catalog	9530026P05Rik
PB.27746.9	novel_not_in_catalog	9530026P05Rik
PB.4538.36	full-splice_match	9530068E07Rik
PB.4538.12	full-splice_match	9530068E07Rik
PB.4538.13	full-splice_match	9530068E07Rik
PB.4538.15	full-splice_match	9530068E07Rik
PB.4538.25	novel_not_in_catalog	9530068E07Rik
PB.4538.30	full-splice_match	9530068E07Rik
PB.4538.38	novel_not_in_catalog	9530068E07Rik
PB.4538.2	full-splice_match	9530068E07Rik
PB.4538.5	full-splice_match	9530068E07Rik
PB.32873.4	full-splice_match	9530077C05Rik
PB.7141.1	novel_in_catalog	9630002D21Rik
PB.10351.1	novel_not_in_catalog	9930012K11Rik
PB.16660.16	novel_not_in_catalog	9930021J03Rik
PB.16657.4	incomplete-splice_match	9930021J03Rik
PB.16660.21	incomplete-splice_match	9930021J03Rik
PB.16660.37	novel_not_in_catalog	9930021J03Rik
PB.23226.2	novel_in_catalog	9930104L06Rik
PB.23226.13	full-splice_match	9930104L06Rik
PB.29353.1	full-splice_match	A030001D20Rik
PB.29353.3	full-splice_match	A030001D20Rik
PB.29470.3	novel_not_in_catalog	A230056P14Rik
PB.34843.6	novel_in_catalog	A230072C01Rik
PB.34843.9	incomplete-splice_match	A230072C01Rik
PB.28131.17	incomplete-splice_match	A2m
PB.28131.8	incomplete-splice_match	A2m
PB.28131.13	incomplete-splice_match	A2m
PB.28131.2	incomplete-splice_match	A2m
PB.28131.3	incomplete-splice_match	A2m
PB.12096.6	full-splice_match	A330009N23Rik
PB.32379.3	novel_not_in_catalog	A330074K22Rik
PB.32379.5	novel_not_in_catalog	A330074K22Rik
PB.15967.2	full-splice_match	A330094K24Rik
PB.24126.4	full-splice_match	A430005L14Rik
PB.24126.13	incomplete-splice_match	A430005L14Rik
PB.24126.1	full-splice_match	A430005L14Rik
PB.24126.2	full-splice_match	A430005L14Rik
PB.18003.2	full-splice_match	A430018G15Rik
PB.25433.10	novel_not_in_catalog	A430073D23Rik
PB.11689.174	full-splice_match	A4galt
PB.11689.175	full-splice_match	A4galt
PB.11689.177	novel_not_in_catalog	A4galt
PB.29766.1	novel_not_in_catalog	A530021J07Rik
PB.869.2	novel_not_in_catalog	A630001G21Rik
PB.13306.3	novel_in_catalog	A630089N07Rik
PB.18981.44	full-splice_match	A730017L22Rik
PB.18981.48	full-splice_match	A730017L22Rik
PB.27282.1	full-splice_match	A730020E08Rik
PB.3755.68	full-splice_match	A730063M14Rik
PB.8910.31	novel_not_in_catalog	A830082K12Rik
PB.8910.35	novel_not_in_catalog	A830082K12Rik
PB.8910.36	novel_not_in_catalog	A830082K12Rik
PB.17400.2	novel_not_in_catalog	A930004D18Rik
PB.21353.2	full-splice_match	A930005H10Rik
PB.13175.3	full-splice_match	A930006K02Rik
PB.16644.8	incomplete-splice_match	A930007I19Rik
PB.14206.8	novel_not_in_catalog	A930015D03Rik
PB.14206.7	full-splice_match	A930015D03Rik
PB.2820.13	full-splice_match	A930033H14Rik
PB.5357.1	full-splice_match	AA465934
PB.5357.2	full-splice_match	AA465934
PB.12149.1	full-splice_match	Aaas
PB.25908.14	novel_in_catalog	Aacs
PB.25908.27	novel_not_in_catalog	Aacs
PB.25908.10	incomplete-splice_match	Aacs
PB.25908.12	novel_in_catalog	Aacs
PB.25908.2	novel_in_catalog	Aacs
PB.25908.25	incomplete-splice_match	Aacs
PB.25908.26	incomplete-splice_match	Aacs
PB.25908.9	incomplete-splice_match	Aacs
PB.33541.11	novel_in_catalog	Aagab
PB.33541.29	novel_not_in_catalog	Aagab
PB.33541.8	incomplete-splice_match	Aagab
PB.33541.19	novel_not_in_catalog	Aagab
PB.27621.3	incomplete-splice_match	Aak1
PB.27621.8	novel_in_catalog	Aak1
PB.27621.12	novel_in_catalog	Aak1
PB.27621.6	incomplete-splice_match	Aak1
PB.27621.26	incomplete-splice_match	Aak1
PB.27621.17	novel_not_in_catalog	Aak1
PB.29887.18	full-splice_match	Aamdc
PB.29887.19	full-splice_match	Aamdc
PB.29887.6	full-splice_match	Aamdc
PB.29887.4	novel_in_catalog	Aamdc
PB.29887.2	full-splice_match	Aamdc
PB.29887.9	full-splice_match	Aamdc
PB.29887.10	novel_in_catalog	Aamdc
PB.29887.5	full-splice_match	Aamdc
PB.723.14	novel_in_catalog	Aamp
PB.723.138	incomplete-splice_match	Aamp
PB.723.91	novel_in_catalog	Aamp
PB.723.87	novel_in_catalog	Aamp
PB.723.116	novel_in_catalog	Aamp
PB.723.94	novel_in_catalog	Aamp
PB.723.102	novel_in_catalog	Aamp
PB.723.55	novel_in_catalog	Aamp
PB.723.63	novel_in_catalog	Aamp
PB.723.10	novel_in_catalog	Aamp
PB.723.16	novel_in_catalog	Aamp
PB.723.17	novel_in_catalog	Aamp
PB.723.35	novel_in_catalog	Aamp
PB.723.59	novel_in_catalog	Aamp
PB.723.117	novel_in_catalog	Aamp
PB.723.127	full-splice_match	Aamp
PB.723.28	novel_in_catalog	Aamp
PB.723.33	novel_in_catalog	Aamp
PB.723.44	novel_in_catalog	Aamp
PB.723.67	novel_in_catalog	Aamp
PB.723.7	novel_in_catalog	Aamp
PB.723.81	novel_in_catalog	Aamp
PB.723.46	novel_in_catalog	Aamp
PB.723.22	novel_in_catalog	Aamp
PB.19373.1	novel_not_in_catalog	Aar2
PB.19373.3	novel_not_in_catalog	Aar2
PB.19373.5	full-splice_match	Aar2
PB.19373.8	novel_not_in_catalog	Aar2
PB.19373.4	novel_in_catalog	Aar2
PB.19373.6	novel_in_catalog	Aar2
PB.19373.18	incomplete-splice_match	Aar2
PB.11134.1	full-splice_match	Aard
PB.32212.62	novel_not_in_catalog	Aars
PB.32212.56	novel_in_catalog	Aars
PB.32212.10	novel_in_catalog	Aars
PB.32212.14	novel_not_in_catalog	Aars
PB.32212.18	full-splice_match	Aars
PB.32212.2	novel_in_catalog	Aars
PB.32212.21	novel_in_catalog	Aars
PB.32212.22	novel_in_catalog	Aars
PB.32212.24	novel_not_in_catalog	Aars
PB.32212.28	incomplete-splice_match	Aars
PB.32212.30	incomplete-splice_match	Aars
PB.32212.43	incomplete-splice_match	Aars
PB.32212.45	incomplete-splice_match	Aars
PB.32212.54	incomplete-splice_match	Aars
PB.14287.6	incomplete-splice_match	Aars2
PB.14287.12	novel_not_in_catalog	Aars2
PB.5850.13	novel_in_catalog	Aarsd1
PB.5850.1	full-splice_match	Aarsd1
PB.5850.15	novel_in_catalog	Aarsd1
PB.5850.4	full-splice_match	Aarsd1
PB.5850.3	novel_in_catalog	Aarsd1
PB.5850.6	novel_in_catalog	Aarsd1
PB.25059.2	incomplete-splice_match	Aasdh
PB.32621.6	full-splice_match	Aasdhppt
PB.32621.16	full-splice_match	Aasdhppt
PB.32621.25	incomplete-splice_match	Aasdhppt
PB.26795.1	novel_in_catalog	Aass
PB.26795.2	novel_in_catalog	Aass
PB.5385.3	novel_not_in_catalog	Aatf
PB.5385.7	novel_not_in_catalog	Aatf
PB.5385.4	novel_not_in_catalog	Aatf
PB.6421.17	novel_not_in_catalog	Aatk
PB.6421.2	full-splice_match	Aatk
PB.6421.9	novel_in_catalog	Aatk
PB.6421.18	incomplete-splice_match	Aatk
PB.12276.2	novel_in_catalog	Abat
PB.12276.11	full-splice_match	Abat
PB.12276.14	incomplete-splice_match	Abat
PB.12276.20	incomplete-splice_match	Abat
PB.22375.42	incomplete-splice_match	Abca1
PB.22375.31	incomplete-splice_match	Abca1
PB.17505.1	incomplete-splice_match	Abca2
PB.17505.15	incomplete-splice_match	Abca2
PB.13624.2	full-splice_match	Abca3
PB.13624.8	incomplete-splice_match	Abca3
PB.13624.11	incomplete-splice_match	Abca3
PB.21422.1	incomplete-splice_match	Abca4
PB.6136.18	incomplete-splice_match	Abca5
PB.6136.14	incomplete-splice_match	Abca5
PB.6136.6	novel_in_catalog	Abca5
PB.6132.8	incomplete-splice_match	Abca6
PB.32511.3	full-splice_match	Abcb10
PB.763.17	incomplete-splice_match	Abcb6
PB.24416.3	novel_not_in_catalog	Abcb8
PB.24416.11	incomplete-splice_match	Abcb8
PB.24416.18	novel_not_in_catalog	Abcb8
PB.24416.26	novel_in_catalog	Abcb8
PB.24416.25	novel_not_in_catalog	Abcb8
PB.25846.2	full-splice_match	Abcb9
PB.12392.3	novel_not_in_catalog	Abcc1
PB.12390.4	incomplete-splice_match	Abcc1
PB.12529.51	novel_in_catalog	Abcc5
PB.12529.58	incomplete-splice_match	Abcc5
PB.12529.21	incomplete-splice_match	Abcc5
PB.12529.26	incomplete-splice_match	Abcc5
PB.12529.27	incomplete-splice_match	Abcc5
PB.12529.31	incomplete-splice_match	Abcc5
PB.12529.32	novel_not_in_catalog	Abcc5
PB.12529.34	novel_not_in_catalog	Abcc5
PB.12529.42	full-splice_match	Abcc5
PB.12529.46	full-splice_match	Abcc5
PB.12529.4	novel_in_catalog	Abcc5
PB.29392.1	incomplete-splice_match	Abcc8
PB.28419.13	novel_not_in_catalog	Abcc9
PB.28419.28	incomplete-splice_match	Abcc9
PB.28419.14	incomplete-splice_match	Abcc9
PB.28419.25	novel_not_in_catalog	Abcc9
PB.35058.1	incomplete-splice_match	Abcd1
PB.11844.5	full-splice_match	Abcd2
PB.11844.6	full-splice_match	Abcd2
PB.21412.21	incomplete-splice_match	Abcd3
PB.21412.10	incomplete-splice_match	Abcd3
PB.21412.14	incomplete-splice_match	Abcd3
PB.21412.16	incomplete-splice_match	Abcd3
PB.21412.17	incomplete-splice_match	Abcd3
PB.21412.18	incomplete-splice_match	Abcd3
PB.21412.5	full-splice_match	Abcd3
PB.21412.25	full-splice_match	Abcd3
PB.7437.2	novel_in_catalog	Abcd4
PB.31657.2	full-splice_match	Abce1
PB.31657.7	full-splice_match	Abce1
PB.31657.21	incomplete-splice_match	Abce1
PB.14202.49	incomplete-splice_match	Abcf1
PB.14202.43	incomplete-splice_match	Abcf1
PB.14202.7	full-splice_match	Abcf1
PB.14202.47	novel_in_catalog	Abcf1
PB.14202.48	novel_in_catalog	Abcf1
PB.14202.22	novel_not_in_catalog	Abcf1
PB.14202.59	novel_in_catalog	Abcf1
PB.24430.23	novel_not_in_catalog	Abcf2
PB.24430.11	novel_not_in_catalog	Abcf2
PB.24430.19	novel_in_catalog	Abcf2
PB.24430.3	full-splice_match	Abcf2
PB.24430.32	novel_not_in_catalog	Abcf2
PB.24430.4	novel_in_catalog	Abcf2
PB.24430.44	full-splice_match	Abcf2
PB.24430.68	incomplete-splice_match	Abcf2
PB.24430.9	novel_in_catalog	Abcf2
PB.24430.1	novel_not_in_catalog	Abcf2
PB.12533.29	incomplete-splice_match	Abcf3
PB.12533.19	incomplete-splice_match	Abcf3
PB.12533.4	full-splice_match	Abcf3
PB.12533.6	novel_in_catalog	Abcf3
PB.12533.8	full-splice_match	Abcf3
PB.12533.11	novel_not_in_catalog	Abcf3
PB.27267.27	full-splice_match	Abcg2
PB.27267.14	full-splice_match	Abcg2
PB.27267.23	novel_not_in_catalog	Abcg2
PB.27267.24	full-splice_match	Abcg2
PB.27267.4	novel_in_catalog	Abcg2
PB.27267.6	novel_not_in_catalog	Abcg2
PB.27267.26	novel_in_catalog	Abcg2
PB.33140.2	full-splice_match	Abcg4
PB.12921.25	novel_not_in_catalog	Abhd10
PB.12921.22	novel_not_in_catalog	Abhd10
PB.12921.11	full-splice_match	Abhd10
PB.12921.16	full-splice_match	Abhd10
PB.12921.18	full-splice_match	Abhd10
PB.12921.2	novel_not_in_catalog	Abhd10
PB.12921.7	full-splice_match	Abhd10
PB.12921.20	novel_in_catalog	Abhd10
PB.12921.17	novel_not_in_catalog	Abhd10
PB.12921.6	novel_not_in_catalog	Abhd10
PB.12921.24	novel_not_in_catalog	Abhd10
PB.12921.19	novel_in_catalog	Abhd10
PB.26137.15	novel_in_catalog	Abhd11
PB.26137.1	incomplete-splice_match	Abhd11
PB.26137.11	full-splice_match	Abhd11
PB.26137.4	full-splice_match	Abhd11
PB.26137.17	full-splice_match	Abhd11
PB.26137.3	full-splice_match	Abhd11
PB.26137.5	full-splice_match	Abhd11
PB.26137.7	full-splice_match	Abhd11
PB.26137.8	novel_in_catalog	Abhd11
PB.26137.10	novel_in_catalog	Abhd11
PB.26137.13	novel_in_catalog	Abhd11
PB.19202.1	novel_not_in_catalog	Abhd12
PB.19202.27	novel_not_in_catalog	Abhd12
PB.19202.11	novel_not_in_catalog	Abhd12
PB.19202.2	full-splice_match	Abhd12
PB.19202.21	novel_in_catalog	Abhd12
PB.19202.42	full-splice_match	Abhd12
PB.19202.44	incomplete-splice_match	Abhd12
PB.19202.47	novel_in_catalog	Abhd12
PB.19202.50	incomplete-splice_match	Abhd12
PB.19202.53	incomplete-splice_match	Abhd12
PB.30875.14	full-splice_match	Abhd13
PB.30875.16	full-splice_match	Abhd13
PB.30875.20	full-splice_match	Abhd13
PB.30875.3	full-splice_match	Abhd13
PB.30875.4	full-splice_match	Abhd13
PB.30875.6	full-splice_match	Abhd13
PB.30875.9	full-splice_match	Abhd13
PB.30875.11	novel_not_in_catalog	Abhd13
PB.34245.1	novel_not_in_catalog	Abhd14a
PB.34245.5	novel_not_in_catalog	Abhd14a
PB.34245.9	novel_not_in_catalog	Abhd14a
PB.34245.10	novel_not_in_catalog	Abhd14a
PB.34245.25	novel_not_in_catalog	Abhd14a
PB.34245.8	novel_not_in_catalog	Abhd14a
PB.34245.4	novel_in_catalog	Abhd14a
PB.34245.2	novel_in_catalog	Abhd14a
PB.34243.1	novel_in_catalog	Abhd14b
PB.34243.4	full-splice_match	Abhd14b
PB.34243.5	full-splice_match	Abhd14b
PB.5197.11	full-splice_match	Abhd15
PB.5197.3	full-splice_match	Abhd15
PB.5197.5	novel_in_catalog	Abhd15
PB.14141.70	novel_not_in_catalog	Abhd16a
PB.14141.54	incomplete-splice_match	Abhd16a
PB.14141.25	novel_not_in_catalog	Abhd16a
PB.14141.27	full-splice_match	Abhd16a
PB.14141.30	novel_not_in_catalog	Abhd16a
PB.14141.35	novel_not_in_catalog	Abhd16a
PB.14141.44	incomplete-splice_match	Abhd16a
PB.14141.45	novel_not_in_catalog	Abhd16a
PB.14141.10	incomplete-splice_match	Abhd16a
PB.14141.52	incomplete-splice_match	Abhd16a
PB.14141.60	novel_in_catalog	Abhd16a
PB.14141.5	novel_not_in_catalog	Abhd16a
PB.14141.69	novel_not_in_catalog	Abhd16a
PB.3088.102	novel_in_catalog	Abhd17a
PB.3088.149	novel_not_in_catalog	Abhd17a
PB.3088.108	novel_in_catalog	Abhd17a
PB.3088.113	full-splice_match	Abhd17a
PB.16531.17	full-splice_match	Abhd17b
PB.16531.29	full-splice_match	Abhd17b
PB.16531.33	novel_not_in_catalog	Abhd17b
PB.16531.45	full-splice_match	Abhd17b
PB.16531.7	full-splice_match	Abhd17b
PB.16531.13	novel_not_in_catalog	Abhd17b
PB.29784.1	full-splice_match	Abhd17c
PB.29784.14	full-splice_match	Abhd17c
PB.29784.22	full-splice_match	Abhd17c
PB.29784.23	full-splice_match	Abhd17c
PB.29784.4	novel_not_in_catalog	Abhd17c
PB.20302.4	full-splice_match	Abhd18
PB.20301.3	novel_not_in_catalog	Abhd18
PB.29645.34	novel_in_catalog	Abhd2
PB.29645.10	full-splice_match	Abhd2
PB.29645.23	incomplete-splice_match	Abhd2
PB.29645.3	incomplete-splice_match	Abhd2
PB.29645.4	full-splice_match	Abhd2
PB.29645.25	novel_not_in_catalog	Abhd2
PB.29645.16	incomplete-splice_match	Abhd2
PB.29645.33	incomplete-splice_match	Abhd2
PB.29645.38	novel_not_in_catalog	Abhd2
PB.15107.8	novel_not_in_catalog	Abhd3
PB.15107.1	full-splice_match	Abhd3
PB.9978.28	full-splice_match	Abhd4
PB.9978.18	incomplete-splice_match	Abhd4
PB.9978.6	full-splice_match	Abhd4
PB.9978.8	incomplete-splice_match	Abhd4
PB.9978.1	full-splice_match	Abhd4
PB.9978.47	novel_in_catalog	Abhd4
PB.34644.16	full-splice_match	Abhd5
PB.34644.18	full-splice_match	Abhd5
PB.34644.2	full-splice_match	Abhd5
PB.34644.24	incomplete-splice_match	Abhd5
PB.34644.9	full-splice_match	Abhd5
PB.34644.7	novel_in_catalog	Abhd5
PB.34644.15	novel_in_catalog	Abhd5
PB.34644.13	full-splice_match	Abhd5
PB.34644.10	full-splice_match	Abhd5
PB.34644.23	novel_not_in_catalog	Abhd5
PB.34644.32	novel_not_in_catalog	Abhd5
PB.34644.33	novel_not_in_catalog	Abhd5
PB.34644.34	novel_not_in_catalog	Abhd5
PB.9392.2	novel_in_catalog	Abhd6
PB.9392.1	full-splice_match	Abhd6
PB.9392.12	full-splice_match	Abhd6
PB.9392.15	full-splice_match	Abhd6
PB.9392.17	full-splice_match	Abhd6
PB.9392.6	full-splice_match	Abhd6
PB.9392.9	full-splice_match	Abhd6
PB.9392.18	incomplete-splice_match	Abhd6
PB.9392.8	full-splice_match	Abhd6
PB.31544.2	novel_not_in_catalog	Abhd8
PB.31544.11	novel_not_in_catalog	Abhd8
PB.31544.12	novel_not_in_catalog	Abhd8
PB.31544.15	novel_not_in_catalog	Abhd8
PB.31544.3	novel_not_in_catalog	Abhd8
PB.31544.8	novel_in_catalog	Abhd8
PB.17451.53	novel_in_catalog	Abi1
PB.17451.62	incomplete-splice_match	Abi1
PB.17451.18	full-splice_match	Abi1
PB.17451.2	full-splice_match	Abi1
PB.17451.43	full-splice_match	Abi1
PB.17451.47	full-splice_match	Abi1
PB.17451.51	incomplete-splice_match	Abi1
PB.17451.59	incomplete-splice_match	Abi1
PB.17451.61	incomplete-splice_match	Abi1
PB.17451.21	full-splice_match	Abi1
PB.17451.49	full-splice_match	Abi1
PB.571.26	novel_not_in_catalog	Abi2
PB.571.9	incomplete-splice_match	Abi2
PB.571.10	full-splice_match	Abi2
PB.12976.8	novel_not_in_catalog	Abi3bp
PB.22418.1	full-splice_match	Abitram
PB.22418.16	full-splice_match	Abitram
PB.22418.19	full-splice_match	Abitram
PB.22418.9	novel_not_in_catalog	Abitram
PB.17752.33	novel_not_in_catalog	Abl1
PB.17752.19	full-splice_match	Abl1
PB.17752.21	full-splice_match	Abl1
PB.17752.26	full-splice_match	Abl1
PB.17752.45	novel_not_in_catalog	Abl1
PB.17752.6	novel_not_in_catalog	Abl1
PB.1534.31	novel_in_catalog	Abl2
PB.17166.83	incomplete-splice_match	Ablim1
PB.17166.42	novel_not_in_catalog	Ablim1
PB.17166.59	novel_not_in_catalog	Ablim1
PB.17166.39	novel_not_in_catalog	Ablim1
PB.17166.71	novel_not_in_catalog	Ablim1
PB.17166.81	novel_in_catalog	Ablim1
PB.17166.5	novel_not_in_catalog	Ablim1
PB.17166.43	novel_not_in_catalog	Ablim1
PB.15748.17	novel_in_catalog	Ablim3
PB.15748.2	novel_not_in_catalog	Ablim3
PB.15748.3	novel_not_in_catalog	Ablim3
PB.5175.27	incomplete-splice_match	Abr
PB.5175.41	incomplete-splice_match	Abr
PB.5175.28	incomplete-splice_match	Abr
PB.5175.1	incomplete-splice_match	Abr
PB.2282.1	full-splice_match	Abracl
PB.2282.7	full-splice_match	Abracl
PB.25266.1	full-splice_match	Abraxas1
PB.30584.8	incomplete-splice_match	Abraxas2
PB.30584.1	full-splice_match	Abraxas2
PB.30584.3	full-splice_match	Abraxas2
PB.27676.3	novel_in_catalog	Abtb1
PB.27676.34	novel_in_catalog	Abtb1
PB.27676.1	full-splice_match	Abtb1
PB.27676.28	novel_in_catalog	Abtb1
PB.27676.19	novel_in_catalog	Abtb1
PB.27676.4	novel_in_catalog	Abtb1
PB.27676.21	novel_in_catalog	Abtb1
PB.27676.38	novel_in_catalog	Abtb1
PB.18532.13	novel_in_catalog	Abtb2
PB.18532.19	incomplete-splice_match	Abtb2
PB.18532.77	incomplete-splice_match	Abtb2
PB.35753.10	novel_in_catalog	AC149090.1
PB.35753.16	novel_not_in_catalog	AC149090.1
PB.35753.34	novel_in_catalog	AC149090.1
PB.34541.25	incomplete-splice_match	Acaa1a
PB.34541.4	novel_not_in_catalog	Acaa1a
PB.34541.23	novel_not_in_catalog	Acaa1a
PB.34541.9	novel_not_in_catalog	Acaa1a
PB.34541.8	novel_in_catalog	Acaa1a
PB.15915.6	novel_not_in_catalog	Acaa2
PB.15915.36	incomplete-splice_match	Acaa2
PB.5382.18	incomplete-splice_match	Acaca
PB.5382.33	novel_not_in_catalog	Acaca
PB.5382.27	novel_not_in_catalog	Acaca
PB.5382.6	novel_in_catalog	Acaca
PB.5382.3	novel_not_in_catalog	Acaca
PB.25545.2	novel_in_catalog	Acacb
PB.25747.3	novel_not_in_catalog	Acad10
PB.34194.1	novel_not_in_catalog	Acad11
PB.34194.3	incomplete-splice_match	Acad11
PB.25744.1	novel_not_in_catalog	Acad12
PB.32898.20	novel_not_in_catalog	Acad8
PB.32898.12	novel_not_in_catalog	Acad8
PB.20257.21	incomplete-splice_match	Acad9
PB.20257.3	full-splice_match	Acad9
PB.20257.28	novel_in_catalog	Acad9
PB.20257.19	novel_in_catalog	Acad9
PB.645.2	full-splice_match	Acadl
PB.645.7	full-splice_match	Acadl
PB.645.9	novel_not_in_catalog	Acadl
PB.21795.6	novel_in_catalog	Acadm
PB.21795.17	novel_in_catalog	Acadm
PB.25588.15	novel_in_catalog	Acads
PB.25588.6	full-splice_match	Acads
PB.25588.10	novel_in_catalog	Acads
PB.30560.17	full-splice_match	Acadsb
PB.30560.36	incomplete-splice_match	Acadsb
PB.30560.21	full-splice_match	Acadsb
PB.30560.27	incomplete-splice_match	Acadsb
PB.30560.28	incomplete-splice_match	Acadsb
PB.30560.32	full-splice_match	Acadsb
PB.30560.38	full-splice_match	Acadsb
PB.30560.46	novel_not_in_catalog	Acadsb
PB.4972.11	novel_not_in_catalog	Acadvl
PB.4972.22	novel_not_in_catalog	Acadvl
PB.4972.10	novel_not_in_catalog	Acadvl
PB.4972.44	incomplete-splice_match	Acadvl
PB.4972.45	incomplete-splice_match	Acadvl
PB.4972.47	incomplete-splice_match	Acadvl
PB.4972.48	incomplete-splice_match	Acadvl
PB.4972.51	incomplete-splice_match	Acadvl
PB.4972.2	full-splice_match	Acadvl
PB.29640.11	incomplete-splice_match	Acan
PB.29640.1	incomplete-splice_match	Acan
PB.29640.3	full-splice_match	Acan
PB.29640.4	incomplete-splice_match	Acan
PB.29640.5	incomplete-splice_match	Acan
PB.12667.34	novel_not_in_catalog	Acap2
PB.12667.33	incomplete-splice_match	Acap2
PB.12667.12	incomplete-splice_match	Acap2
PB.12667.15	incomplete-splice_match	Acap2
PB.12667.19	incomplete-splice_match	Acap2
PB.12667.23	incomplete-splice_match	Acap2
PB.12667.5	full-splice_match	Acap2
PB.12667.6	full-splice_match	Acap2
PB.24203.14	novel_not_in_catalog	Acap3
PB.24203.11	novel_not_in_catalog	Acap3
PB.24203.23	novel_not_in_catalog	Acap3
PB.24203.5	novel_not_in_catalog	Acap3
PB.33310.45	incomplete-splice_match	Acat1
PB.33310.44	incomplete-splice_match	Acat1
PB.33310.1	novel_not_in_catalog	Acat1
PB.33310.16	full-splice_match	Acat1
PB.33310.19	full-splice_match	Acat1
PB.33310.22	novel_in_catalog	Acat1
PB.33310.31	full-splice_match	Acat1
PB.33310.32	incomplete-splice_match	Acat1
PB.33310.4	novel_not_in_catalog	Acat1
PB.33310.42	novel_not_in_catalog	Acat1
PB.33310.35	novel_not_in_catalog	Acat1
PB.33310.34	novel_not_in_catalog	Acat1
PB.13467.32	novel_in_catalog	Acat2
PB.13467.14	novel_in_catalog	Acat2
PB.13467.36	novel_in_catalog	Acat2
PB.13467.48	incomplete-splice_match	Acat2
PB.13467.46	incomplete-splice_match	Acat2
PB.13467.24	novel_not_in_catalog	Acat2
PB.13467.25	novel_not_in_catalog	Acat2
PB.13467.27	novel_not_in_catalog	Acat2
PB.13467.29	full-splice_match	Acat2
PB.1866.21	novel_not_in_catalog	Acbd3
PB.1866.8	incomplete-splice_match	Acbd3
PB.1866.1	incomplete-splice_match	Acbd3
PB.1866.17	incomplete-splice_match	Acbd3
PB.1866.4	incomplete-splice_match	Acbd3
PB.1866.20	novel_in_catalog	Acbd3
PB.1866.15	incomplete-splice_match	Acbd3
PB.1866.2	full-splice_match	Acbd3
PB.1866.22	full-splice_match	Acbd3
PB.1866.6	incomplete-splice_match	Acbd3
PB.1866.9	full-splice_match	Acbd3
PB.5947.15	novel_not_in_catalog	Acbd4
PB.5947.38	novel_in_catalog	Acbd4
PB.5947.1	novel_in_catalog	Acbd4
PB.5947.13	novel_in_catalog	Acbd4
PB.5947.3	novel_in_catalog	Acbd4
PB.5947.10	novel_in_catalog	Acbd4
PB.5947.25	novel_in_catalog	Acbd4
PB.5947.8	novel_in_catalog	Acbd4
PB.17452.20	incomplete-splice_match	Acbd5
PB.17452.4	novel_in_catalog	Acbd5
PB.17452.14	incomplete-splice_match	Acbd5
PB.17452.16	full-splice_match	Acbd5
PB.17452.23	incomplete-splice_match	Acbd5
PB.17452.9	incomplete-splice_match	Acbd5
PB.17452.41	incomplete-splice_match	Acbd5
PB.17452.15	novel_in_catalog	Acbd5
PB.17452.27	novel_in_catalog	Acbd5
PB.1518.1	full-splice_match	Acbd6
PB.1518.17	incomplete-splice_match	Acbd6
PB.1518.3	full-splice_match	Acbd6
PB.1518.16	incomplete-splice_match	Acbd6
PB.18486.12	novel_not_in_catalog	Accs
PB.18486.3	novel_not_in_catalog	Accs
PB.18486.17	novel_not_in_catalog	Accs
PB.18486.23	novel_in_catalog	Accs
PB.32064.31	novel_in_catalog	Acd
PB.32064.41	novel_in_catalog	Acd
PB.32064.14	novel_not_in_catalog	Acd
PB.32064.17	novel_in_catalog	Acd
PB.32064.23	incomplete-splice_match	Acd
PB.32064.24	novel_in_catalog	Acd
PB.32064.34	novel_in_catalog	Acd
PB.32064.38	novel_in_catalog	Acd
PB.32064.80	novel_not_in_catalog	Acd
PB.32064.28	novel_in_catalog	Acd
PB.32064.15	novel_not_in_catalog	Acd
PB.32064.12	novel_in_catalog	Acd
PB.32064.19	full-splice_match	Acd
PB.22640.1	novel_in_catalog	Acer2
PB.29904.8	novel_in_catalog	Acer3
PB.29904.1	full-splice_match	Acer3
PB.29904.4	full-splice_match	Acer3
PB.29904.6	full-splice_match	Acer3
PB.29904.7	novel_in_catalog	Acer3
PB.26236.1	full-splice_match	Ache
PB.26236.5	novel_not_in_catalog	Ache
PB.10004.166	full-splice_match	Acin1
PB.10004.105	incomplete-splice_match	Acin1
PB.10004.129	incomplete-splice_match	Acin1
PB.10004.146	incomplete-splice_match	Acin1
PB.10004.75	incomplete-splice_match	Acin1
PB.10004.84	novel_in_catalog	Acin1
PB.10004.153	incomplete-splice_match	Acin1
PB.10004.120	incomplete-splice_match	Acin1
PB.10004.124	incomplete-splice_match	Acin1
PB.10004.130	incomplete-splice_match	Acin1
PB.10004.32	novel_in_catalog	Acin1
PB.10004.33	novel_in_catalog	Acin1
PB.10004.42	novel_in_catalog	Acin1
PB.10004.45	full-splice_match	Acin1
PB.10004.64	incomplete-splice_match	Acin1
PB.10004.159	novel_in_catalog	Acin1
PB.10004.9	novel_in_catalog	Acin1
PB.10004.23	novel_not_in_catalog	Acin1
PB.10004.37	full-splice_match	Acin1
PB.10004.66	novel_in_catalog	Acin1
PB.10004.74	incomplete-splice_match	Acin1
PB.10004.100	novel_in_catalog	Acin1
PB.10004.24	novel_in_catalog	Acin1
PB.10004.40	novel_in_catalog	Acin1
PB.10004.13	novel_in_catalog	Acin1
PB.10004.35	novel_in_catalog	Acin1
PB.10004.67	incomplete-splice_match	Acin1
PB.969.19	full-splice_match	Ackr3
PB.969.2	novel_not_in_catalog	Ackr3
PB.969.6	full-splice_match	Ackr3
PB.969.7	full-splice_match	Ackr3
PB.969.8	full-splice_match	Ackr3
PB.34195.4	novel_not_in_catalog	Ackr4
PB.5793.1	novel_not_in_catalog	Acly
PB.5793.80	novel_in_catalog	Acly
PB.5793.76	novel_in_catalog	Acly
PB.5793.2	full-splice_match	Acly
PB.5793.24	full-splice_match	Acly
PB.5793.29	full-splice_match	Acly
PB.5793.3	full-splice_match	Acly
PB.5793.34	full-splice_match	Acly
PB.5793.36	full-splice_match	Acly
PB.5793.51	incomplete-splice_match	Acly
PB.5793.61	incomplete-splice_match	Acly
PB.5793.69	incomplete-splice_match	Acly
PB.5793.73	incomplete-splice_match	Acly
PB.5793.88	incomplete-splice_match	Acly
PB.22114.5	incomplete-splice_match	Aco1
PB.22114.8	incomplete-splice_match	Aco1
PB.22114.19	novel_not_in_catalog	Aco1
PB.11645.39	novel_in_catalog	Aco2
PB.11645.16	incomplete-splice_match	Aco2
PB.11645.28	incomplete-splice_match	Aco2
PB.11645.29	full-splice_match	Aco2
PB.11645.30	full-splice_match	Aco2
PB.11645.35	incomplete-splice_match	Aco2
PB.11645.42	incomplete-splice_match	Aco2
PB.11645.6	incomplete-splice_match	Aco2
PB.11645.7	incomplete-splice_match	Aco2
PB.11645.88	incomplete-splice_match	Aco2
PB.11645.9	novel_in_catalog	Aco2
PB.11645.21	full-splice_match	Aco2
PB.7409.22	full-splice_match	Acot1
PB.7409.27	novel_not_in_catalog	Acot1
PB.7409.29	full-splice_match	Acot1
PB.22858.4	full-splice_match	Acot11
PB.22858.5	full-splice_match	Acot11
PB.8197.3	novel_not_in_catalog	Acot13
PB.7409.3	full-splice_match	Acot2
PB.7409.5	full-splice_match	Acot2
PB.7409.6	full-splice_match	Acot2
PB.7416.1	full-splice_match	Acot5
PB.7417.2	full-splice_match	Acot6
PB.7417.5	full-splice_match	Acot6
PB.24113.1	full-splice_match	Acot7
PB.24113.5	full-splice_match	Acot7
PB.24113.37	novel_not_in_catalog	Acot7
PB.24113.27	incomplete-splice_match	Acot7
PB.24113.22	novel_in_catalog	Acot7
PB.24113.18	full-splice_match	Acot7
PB.24113.19	incomplete-splice_match	Acot7
PB.24113.25	full-splice_match	Acot7
PB.24113.12	novel_not_in_catalog	Acot7
PB.19587.7	full-splice_match	Acot8
PB.19587.4	full-splice_match	Acot8
PB.35553.5	novel_in_catalog	Acot9
PB.35553.7	novel_not_in_catalog	Acot9
PB.6253.14	novel_in_catalog	Acox1
PB.6253.61	full-splice_match	Acox1
PB.6253.26	full-splice_match	Acox1
PB.6253.36	incomplete-splice_match	Acox1
PB.6253.39	novel_in_catalog	Acox1
PB.6253.8	full-splice_match	Acox1
PB.6253.48	novel_in_catalog	Acox1
PB.6253.53	novel_in_catalog	Acox1
PB.6253.62	novel_not_in_catalog	Acox1
PB.24679.11	incomplete-splice_match	Acox3
PB.24679.3	full-splice_match	Acox3
PB.24679.4	full-splice_match	Acox3
PB.6788.14	full-splice_match	Acp1
PB.6788.6	full-splice_match	Acp1
PB.6788.7	full-splice_match	Acp1
PB.6788.20	full-splice_match	Acp1
PB.18407.26	incomplete-splice_match	Acp2
PB.18407.10	novel_not_in_catalog	Acp2
PB.18407.2	full-splice_match	Acp2
PB.18407.21	novel_not_in_catalog	Acp2
PB.18407.27	full-splice_match	Acp2
PB.18407.3	full-splice_match	Acp2
PB.18407.35	incomplete-splice_match	Acp2
PB.18407.4	full-splice_match	Acp2
PB.18407.6	full-splice_match	Acp2
PB.18407.12	full-splice_match	Acp2
PB.18407.29	full-splice_match	Acp2
PB.18407.38	novel_not_in_catalog	Acp2
PB.21081.3	novel_in_catalog	Acp6
PB.21081.1	novel_not_in_catalog	Acp6
PB.28968.11	novel_not_in_catalog	Acp7
PB.28198.59	incomplete-splice_match	Acrbp
PB.28198.57	novel_in_catalog	Acrbp
PB.33325.1	full-splice_match	Acsbg1
PB.5569.16	full-splice_match	Acsf2
PB.5569.2	full-splice_match	Acsf2
PB.5569.4	novel_not_in_catalog	Acsf2
PB.32455.2	full-splice_match	Acsf3
PB.32455.3	full-splice_match	Acsf3
PB.32455.8	novel_not_in_catalog	Acsf3
PB.31311.4	novel_not_in_catalog	Acsl1
PB.31311.16	novel_not_in_catalog	Acsl1
PB.31311.2	full-splice_match	Acsl1
PB.31311.30	novel_in_catalog	Acsl1
PB.31311.31	novel_in_catalog	Acsl1
PB.31311.7	full-splice_match	Acsl1
PB.817.18	incomplete-splice_match	Acsl3
PB.817.21	full-splice_match	Acsl3
PB.817.31	full-splice_match	Acsl3
PB.817.33	full-splice_match	Acsl3
PB.817.46	incomplete-splice_match	Acsl3
PB.817.58	incomplete-splice_match	Acsl3
PB.817.78	full-splice_match	Acsl3
PB.817.8	incomplete-splice_match	Acsl3
PB.817.81	incomplete-splice_match	Acsl3
PB.817.9	incomplete-splice_match	Acsl3
PB.817.42	incomplete-splice_match	Acsl3
PB.817.164	incomplete-splice_match	Acsl3
PB.817.104	incomplete-splice_match	Acsl3
PB.817.12	incomplete-splice_match	Acsl3
PB.35465.7	novel_not_in_catalog	Acsl4
PB.4589.1	novel_in_catalog	Acsl6
PB.4589.2	novel_in_catalog	Acsl6
PB.19330.8	novel_not_in_catalog	Acss2
PB.19330.1	novel_not_in_catalog	Acss2
PB.19330.7	novel_not_in_catalog	Acss2
PB.3498.26	incomplete-splice_match	Acss3
PB.3498.13	incomplete-splice_match	Acss3
PB.3498.15	incomplete-splice_match	Acss3
PB.3498.3	novel_in_catalog	Acss3
PB.3498.7	full-splice_match	Acss3
PB.26462.377	full-splice_match	Actb
PB.26462.374	incomplete-splice_match	Actb
PB.26462.264	novel_not_in_catalog	Actb
PB.26462.368	incomplete-splice_match	Actb
PB.26462.126	novel_not_in_catalog	Actb
PB.26462.156	novel_in_catalog	Actb
PB.26462.162	novel_not_in_catalog	Actb
PB.26462.179	novel_not_in_catalog	Actb
PB.26462.229	full-splice_match	Actb
PB.26462.230	full-splice_match	Actb
PB.26462.251	novel_in_catalog	Actb
PB.26462.263	novel_not_in_catalog	Actb
PB.26462.31	novel_not_in_catalog	Actb
PB.26462.310	novel_not_in_catalog	Actb
PB.26462.361	incomplete-splice_match	Actb
PB.26462.51	novel_not_in_catalog	Actb
PB.26462.90	novel_not_in_catalog	Actb
PB.26462.356	novel_not_in_catalog	Actb
PB.26462.343	novel_in_catalog	Actb
PB.26462.249	novel_in_catalog	Actb
PB.26462.252	novel_in_catalog	Actb
PB.26462.243	full-splice_match	Actb
PB.26462.50	full-splice_match	Actb
PB.26462.117	novel_in_catalog	Actb
PB.26462.171	novel_in_catalog	Actb
PB.26462.237	novel_in_catalog	Actb
PB.6446.199	novel_not_in_catalog	Actg1
PB.6446.31	novel_not_in_catalog	Actg1
PB.6446.196	novel_not_in_catalog	Actg1
PB.6446.247	incomplete-splice_match	Actg1
PB.6446.112	novel_not_in_catalog	Actg1
PB.6446.122	novel_not_in_catalog	Actg1
PB.6446.127	novel_not_in_catalog	Actg1
PB.6446.13	novel_not_in_catalog	Actg1
PB.6446.166	novel_not_in_catalog	Actg1
PB.6446.20	novel_not_in_catalog	Actg1
PB.6446.211	full-splice_match	Actg1
PB.6446.218	full-splice_match	Actg1
PB.6446.234	novel_not_in_catalog	Actg1
PB.6446.239	full-splice_match	Actg1
PB.6446.243	incomplete-splice_match	Actg1
PB.6446.29	novel_in_catalog	Actg1
PB.6446.60	novel_not_in_catalog	Actg1
PB.6446.98	novel_in_catalog	Actg1
PB.6446.11	novel_in_catalog	Actg1
PB.6446.97	novel_in_catalog	Actg1
PB.6446.105	novel_not_in_catalog	Actg1
PB.6446.253	incomplete-splice_match	Actg1
PB.6446.50	novel_not_in_catalog	Actg1
PB.6446.6	novel_in_catalog	Actg1
PB.6446.225	novel_in_catalog	Actg1
PB.6446.15	incomplete-splice_match	Actg1
PB.6446.146	novel_not_in_catalog	Actg1
PB.20225.23	novel_in_catalog	Actl6a
PB.20225.14	novel_in_catalog	Actl6a
PB.20225.1	full-splice_match	Actl6a
PB.20225.7	full-splice_match	Actl6a
PB.7306.86	incomplete-splice_match	Actn1
PB.7306.85	incomplete-splice_match	Actn1
PB.7306.10	novel_in_catalog	Actn1
PB.7306.18	novel_in_catalog	Actn1
PB.7306.30	novel_in_catalog	Actn1
PB.7306.4	full-splice_match	Actn1
PB.7306.57	novel_in_catalog	Actn1
PB.7306.63	incomplete-splice_match	Actn1
PB.7306.64	incomplete-splice_match	Actn1
PB.7306.68	incomplete-splice_match	Actn1
PB.7306.69	incomplete-splice_match	Actn1
PB.7306.73	incomplete-splice_match	Actn1
PB.7306.11	novel_in_catalog	Actn1
PB.7306.23	novel_not_in_catalog	Actn1
PB.7306.54	novel_in_catalog	Actn1
PB.7306.72	novel_in_catalog	Actn1
PB.7306.48	novel_not_in_catalog	Actn1
PB.7306.13	full-splice_match	Actn1
PB.7306.15	novel_in_catalog	Actn1
PB.7306.22	full-splice_match	Actn1
PB.7306.66	incomplete-splice_match	Actn1
PB.16160.1	full-splice_match	Actn3
PB.28990.70	novel_not_in_catalog	Actn4
PB.28990.71	novel_in_catalog	Actn4
PB.28990.83	novel_in_catalog	Actn4
PB.28990.28	novel_not_in_catalog	Actn4
PB.28990.163	incomplete-splice_match	Actn4
PB.28990.168	incomplete-splice_match	Actn4
PB.28990.174	incomplete-splice_match	Actn4
PB.28990.176	incomplete-splice_match	Actn4
PB.28990.178	incomplete-splice_match	Actn4
PB.28990.183	incomplete-splice_match	Actn4
PB.28990.191	incomplete-splice_match	Actn4
PB.28990.214	incomplete-splice_match	Actn4
PB.7122.13	novel_in_catalog	Actr10
PB.7122.6	novel_in_catalog	Actr10
PB.7122.4	novel_not_in_catalog	Actr10
PB.7122.1	full-splice_match	Actr10
PB.7122.2	full-splice_match	Actr10
PB.16997.25	novel_in_catalog	Actr1a
PB.16997.50	incomplete-splice_match	Actr1a
PB.16997.20	novel_not_in_catalog	Actr1a
PB.16997.32	novel_not_in_catalog	Actr1a
PB.16997.33	novel_not_in_catalog	Actr1a
PB.16997.39	full-splice_match	Actr1a
PB.16997.41	full-splice_match	Actr1a
PB.16997.44	full-splice_match	Actr1a
PB.16997.48	incomplete-splice_match	Actr1a
PB.252.8	novel_in_catalog	Actr1b
PB.252.51	novel_in_catalog	Actr1b
PB.252.57	novel_not_in_catalog	Actr1b
PB.252.1	novel_in_catalog	Actr1b
PB.252.4	novel_in_catalog	Actr1b
PB.252.2	full-splice_match	Actr1b
PB.252.39	novel_not_in_catalog	Actr1b
PB.252.46	full-splice_match	Actr1b
PB.252.48	novel_in_catalog	Actr1b
PB.252.52	novel_in_catalog	Actr1b
PB.252.6	novel_not_in_catalog	Actr1b
PB.4115.36	incomplete-splice_match	Actr2
PB.4115.33	full-splice_match	Actr2
PB.4115.1	novel_not_in_catalog	Actr2
PB.4115.10	full-splice_match	Actr2
PB.4115.18	full-splice_match	Actr2
PB.4115.2	full-splice_match	Actr2
PB.4115.5	full-splice_match	Actr2
PB.4115.38	full-splice_match	Actr2
PB.1175.28	full-splice_match	Actr3
PB.1175.31	full-splice_match	Actr3
PB.1175.54	incomplete-splice_match	Actr3
PB.1175.62	novel_not_in_catalog	Actr3
PB.1175.73	full-splice_match	Actr3
PB.1175.74	full-splice_match	Actr3
PB.1175.75	incomplete-splice_match	Actr3
PB.24467.9	novel_in_catalog	Actr3b
PB.24467.5	full-splice_match	Actr3b
PB.19445.15	incomplete-splice_match	Actr5
PB.19445.20	incomplete-splice_match	Actr5
PB.19445.14	novel_not_in_catalog	Actr5
PB.19445.26	novel_not_in_catalog	Actr5
PB.19445.8	novel_not_in_catalog	Actr5
PB.3326.2	novel_in_catalog	Actr6
PB.9674.63	incomplete-splice_match	Actr8
PB.9674.38	incomplete-splice_match	Actr8
PB.9674.39	incomplete-splice_match	Actr8
PB.9674.41	full-splice_match	Actr8
PB.9674.43	incomplete-splice_match	Actr8
PB.9674.51	novel_not_in_catalog	Actr8
PB.9674.52	novel_in_catalog	Actr8
PB.9674.62	incomplete-splice_match	Actr8
PB.9674.64	novel_in_catalog	Actr8
PB.18043.18	full-splice_match	Acvr1
PB.18043.22	incomplete-splice_match	Acvr1
PB.18043.5	full-splice_match	Acvr1
PB.18043.33	novel_in_catalog	Acvr1
PB.18043.1	novel_not_in_catalog	Acvr1
PB.18043.35	incomplete-splice_match	Acvr1
PB.18043.45	incomplete-splice_match	Acvr1
PB.18043.27	incomplete-splice_match	Acvr1
PB.18043.3	full-splice_match	Acvr1
PB.12095.62	full-splice_match	Acvr1b
PB.17969.25	incomplete-splice_match	Acvr2a
PB.12095.51	novel_not_in_catalog	Acvrl1
PB.12095.1	full-splice_match	Acvrl1
PB.12095.20	incomplete-splice_match	Acvrl1
PB.12095.22	incomplete-splice_match	Acvrl1
PB.12095.3	full-splice_match	Acvrl1
PB.12095.6	novel_in_catalog	Acvrl1
PB.12095.7	full-splice_match	Acvrl1
PB.34242.5	novel_in_catalog	Acy1
PB.34242.26	novel_in_catalog	Acy1
PB.34242.2	full-splice_match	Acy1
PB.16103.11	novel_in_catalog	Acy3
PB.16103.1	novel_not_in_catalog	Acy3
PB.16103.4	full-splice_match	Acy3
PB.7461.10	full-splice_match	Acyp1
PB.7461.13	full-splice_match	Acyp1
PB.19544.2	full-splice_match	Ada
PB.18775.17	novel_in_catalog	Adal
PB.18775.1	full-splice_match	Adal
PB.18775.11	novel_in_catalog	Adal
PB.18775.2	novel_not_in_catalog	Adal
PB.18775.14	novel_not_in_catalog	Adal
PB.18775.8	novel_in_catalog	Adal
PB.33774.11	incomplete-splice_match	Adam10
PB.33774.14	incomplete-splice_match	Adam10
PB.33774.2	incomplete-splice_match	Adam10
PB.33774.20	incomplete-splice_match	Adam10
PB.33774.24	incomplete-splice_match	Adam10
PB.33774.3	incomplete-splice_match	Adam10
PB.33774.15	incomplete-splice_match	Adam10
PB.33774.22	novel_not_in_catalog	Adam10
PB.33774.47	novel_not_in_catalog	Adam10
PB.5934.12	novel_in_catalog	Adam11
PB.5934.5	novel_in_catalog	Adam11
PB.5934.9	incomplete-splice_match	Adam11
PB.5934.6	novel_in_catalog	Adam11
PB.20823.11	novel_not_in_catalog	Adam15
PB.20823.41	novel_in_catalog	Adam15
PB.20823.20	novel_not_in_catalog	Adam15
PB.20823.36	novel_not_in_catalog	Adam15
PB.20823.38	novel_in_catalog	Adam15
PB.20823.56	full-splice_match	Adam15
PB.20823.58	incomplete-splice_match	Adam15
PB.20823.8	full-splice_match	Adam15
PB.20823.68	full-splice_match	Adam15
PB.20823.54	novel_not_in_catalog	Adam15
PB.6711.33	incomplete-splice_match	Adam17
PB.6711.28	incomplete-splice_match	Adam17
PB.6711.1	full-splice_match	Adam17
PB.6711.22	incomplete-splice_match	Adam17
PB.6711.3	full-splice_match	Adam17
PB.6711.7	full-splice_match	Adam17
PB.6711.8	full-splice_match	Adam17
PB.4386.1	incomplete-splice_match	Adam19
PB.4386.8	full-splice_match	Adam19
PB.24290.15	incomplete-splice_match	Adam22
PB.24290.14	incomplete-splice_match	Adam22
PB.24290.19	incomplete-splice_match	Adam22
PB.602.7	novel_in_catalog	Adam23
PB.602.3	incomplete-splice_match	Adam23
PB.31079.6	novel_not_in_catalog	Adam9
PB.31079.1	novel_not_in_catalog	Adam9
PB.31079.23	incomplete-splice_match	Adam9
PB.31079.27	novel_in_catalog	Adam9
PB.13104.37	novel_not_in_catalog	Adamts1
PB.13104.14	novel_in_catalog	Adamts1
PB.13104.29	novel_not_in_catalog	Adamts1
PB.13104.13	full-splice_match	Adamts1
PB.13104.31	full-splice_match	Adamts1
PB.13104.6	incomplete-splice_match	Adamts1
PB.13104.70	incomplete-splice_match	Adamts1
PB.13104.1	full-splice_match	Adamts1
PB.13104.16	full-splice_match	Adamts1
PB.13104.19	full-splice_match	Adamts1
PB.13104.20	novel_in_catalog	Adamts1
PB.13104.41	full-splice_match	Adamts1
PB.13104.42	full-splice_match	Adamts1
PB.13104.45	full-splice_match	Adamts1
PB.13104.47	full-splice_match	Adamts1
PB.13104.50	full-splice_match	Adamts1
PB.13104.52	full-splice_match	Adamts1
PB.13104.57	novel_not_in_catalog	Adamts1
PB.13104.58	full-splice_match	Adamts1
PB.13104.59	full-splice_match	Adamts1
PB.13104.61	incomplete-splice_match	Adamts1
PB.13104.69	novel_in_catalog	Adamts1
PB.13104.7	full-splice_match	Adamts1
PB.13104.72	incomplete-splice_match	Adamts1
PB.13104.74	incomplete-splice_match	Adamts1
PB.13104.75	incomplete-splice_match	Adamts1
PB.13104.81	incomplete-splice_match	Adamts1
PB.13104.84	incomplete-splice_match	Adamts1
PB.13104.87	incomplete-splice_match	Adamts1
PB.13104.90	incomplete-splice_match	Adamts1
PB.13104.93	incomplete-splice_match	Adamts1
PB.13104.95	incomplete-splice_match	Adamts1
PB.13104.98	incomplete-splice_match	Adamts1
PB.14031.11	full-splice_match	Adamts10
PB.14031.18	novel_not_in_catalog	Adamts10
PB.14031.30	novel_in_catalog	Adamts10
PB.14031.33	novel_in_catalog	Adamts10
PB.14031.5	full-splice_match	Adamts10
PB.14031.6	novel_not_in_catalog	Adamts10
PB.14031.9	incomplete-splice_match	Adamts10
PB.14031.14	incomplete-splice_match	Adamts10
PB.14031.24	full-splice_match	Adamts10
PB.14031.45	novel_in_catalog	Adamts10
PB.14031.8	novel_in_catalog	Adamts10
PB.14031.70	novel_in_catalog	Adamts10
PB.14031.74	novel_in_catalog	Adamts10
PB.14031.65	novel_not_in_catalog	Adamts10
PB.14031.72	incomplete-splice_match	Adamts10
PB.14031.73	novel_in_catalog	Adamts10
PB.10828.11	incomplete-splice_match	Adamts12
PB.10828.5	incomplete-splice_match	Adamts12
PB.10828.6	incomplete-splice_match	Adamts12
PB.10828.27	incomplete-splice_match	Adamts12
PB.2689.59	full-splice_match	Adamts14
PB.2689.62	novel_in_catalog	Adamts14
PB.2689.67	novel_not_in_catalog	Adamts14
PB.29556.3	novel_in_catalog	Adamts17
PB.29556.20	novel_not_in_catalog	Adamts17
PB.29556.1	full-splice_match	Adamts17
PB.29556.13	novel_in_catalog	Adamts17
PB.29556.2	full-splice_match	Adamts17
PB.29556.5	incomplete-splice_match	Adamts17
PB.29556.8	full-splice_match	Adamts17
PB.15683.19	incomplete-splice_match	Adamts19
PB.4466.10	incomplete-splice_match	Adamts2
PB.4466.16	novel_not_in_catalog	Adamts2
PB.4466.31	full-splice_match	Adamts2
PB.4466.34	incomplete-splice_match	Adamts2
PB.4466.53	incomplete-splice_match	Adamts2
PB.4466.23	novel_not_in_catalog	Adamts2
PB.11886.1	full-splice_match	Adamts20
PB.1722.5	full-splice_match	Adamts4
PB.1722.7	incomplete-splice_match	Adamts4
PB.13106.12	novel_not_in_catalog	Adamts5
PB.13106.7	full-splice_match	Adamts5
PB.27747.19	novel_in_catalog	Adamts9
PB.27747.26	incomplete-splice_match	Adamts9
PB.27747.21	incomplete-splice_match	Adamts9
PB.27747.17	incomplete-splice_match	Adamts9
PB.27747.20	incomplete-splice_match	Adamts9
PB.27747.1	incomplete-splice_match	Adamts9
PB.22627.5	full-splice_match	Adamtsl1
PB.22627.10	incomplete-splice_match	Adamtsl1
PB.22627.11	incomplete-splice_match	Adamtsl1
PB.22627.13	incomplete-splice_match	Adamtsl1
PB.22627.14	incomplete-splice_match	Adamtsl1
PB.22627.17	incomplete-splice_match	Adamtsl1
PB.22627.18	incomplete-splice_match	Adamtsl1
PB.22627.4	incomplete-splice_match	Adamtsl1
PB.22627.7	incomplete-splice_match	Adamtsl1
PB.22627.15	full-splice_match	Adamtsl1
PB.17586.4	incomplete-splice_match	Adamtsl2
PB.17586.9	novel_not_in_catalog	Adamtsl2
PB.17586.6	novel_in_catalog	Adamtsl2
PB.29756.3	incomplete-splice_match	Adamtsl3
PB.26317.1	full-splice_match	Adap1
PB.5316.1	novel_not_in_catalog	Adap2os
PB.2951.2	novel_not_in_catalog	Adarb1
PB.2951.1	novel_not_in_catalog	Adarb1
PB.3087.53	full-splice_match	Adat3
PB.7536.20	full-splice_match	Adck1
PB.7536.5	full-splice_match	Adck1
PB.7536.9	full-splice_match	Adck1
PB.7536.17	novel_in_catalog	Adck1
PB.7536.7	novel_in_catalog	Adck1
PB.27022.1	full-splice_match	Adck2
PB.27022.4	novel_not_in_catalog	Adck2
PB.27022.5	full-splice_match	Adck2
PB.11414.10	novel_in_catalog	Adck5
PB.11414.17	novel_in_catalog	Adck5
PB.11414.8	novel_in_catalog	Adck5
PB.11414.18	novel_not_in_catalog	Adck5
PB.11414.13	novel_in_catalog	Adck5
PB.11414.4	novel_in_catalog	Adck5
PB.4053.12	incomplete-splice_match	Adcy1
PB.8810.6	incomplete-splice_match	Adcy2
PB.8810.2	novel_not_in_catalog	Adcy2
PB.8810.26	incomplete-splice_match	Adcy2
PB.8810.15	incomplete-splice_match	Adcy2
PB.8810.18	incomplete-splice_match	Adcy2
PB.6560.12	incomplete-splice_match	Adcy3
PB.6560.18	full-splice_match	Adcy3
PB.6560.2	novel_in_catalog	Adcy3
PB.6560.19	incomplete-splice_match	Adcy3
PB.10066.18	incomplete-splice_match	Adcy4
PB.10066.19	novel_in_catalog	Adcy4
PB.10066.7	novel_in_catalog	Adcy4
PB.12758.2	novel_not_in_catalog	Adcy5
PB.11964.15	novel_not_in_catalog	Adcy6
PB.31842.27	novel_not_in_catalog	Adcy7
PB.31842.28	novel_not_in_catalog	Adcy7
PB.31842.14	novel_not_in_catalog	Adcy7
PB.31842.19	novel_not_in_catalog	Adcy7
PB.31842.34	incomplete-splice_match	Adcy7
PB.31842.30	novel_not_in_catalog	Adcy7
PB.12217.33	incomplete-splice_match	Adcy9
PB.12217.15	novel_not_in_catalog	Adcy9
PB.12217.4	novel_not_in_catalog	Adcy9
PB.24655.64	novel_not_in_catalog	Add1
PB.24655.111	novel_not_in_catalog	Add1
PB.24655.16	incomplete-splice_match	Add1
PB.24655.17	incomplete-splice_match	Add1
PB.24655.101	novel_in_catalog	Add1
PB.24655.11	novel_in_catalog	Add1
PB.24655.14	incomplete-splice_match	Add1
PB.24655.15	novel_in_catalog	Add1
PB.24655.18	incomplete-splice_match	Add1
PB.24655.22	full-splice_match	Add1
PB.24655.24	novel_in_catalog	Add1
PB.24655.25	full-splice_match	Add1
PB.24655.26	novel_in_catalog	Add1
PB.24655.3	incomplete-splice_match	Add1
PB.24655.4	novel_in_catalog	Add1
PB.24655.41	incomplete-splice_match	Add1
PB.24655.48	incomplete-splice_match	Add1
PB.24655.60	novel_not_in_catalog	Add1
PB.24655.69	novel_not_in_catalog	Add1
PB.24655.88	novel_in_catalog	Add1
PB.24655.82	novel_in_catalog	Add1
PB.17076.55	novel_in_catalog	Add3
PB.17076.164	incomplete-splice_match	Add3
PB.17076.60	novel_in_catalog	Add3
PB.17076.10	incomplete-splice_match	Add3
PB.17076.12	incomplete-splice_match	Add3
PB.17076.14	incomplete-splice_match	Add3
PB.17076.15	incomplete-splice_match	Add3
PB.17076.18	full-splice_match	Add3
PB.17076.19	full-splice_match	Add3
PB.17076.22	incomplete-splice_match	Add3
PB.17076.26	full-splice_match	Add3
PB.17076.30	incomplete-splice_match	Add3
PB.17076.31	full-splice_match	Add3
PB.17076.33	full-splice_match	Add3
PB.17076.39	full-splice_match	Add3
PB.17076.8	full-splice_match	Add3
PB.17076.82	novel_in_catalog	Add3
PB.17076.123	incomplete-splice_match	Add3
PB.31139.111	novel_not_in_catalog	Adgra2
PB.31139.34	incomplete-splice_match	Adgra2
PB.31139.14	incomplete-splice_match	Adgra2
PB.31139.17	incomplete-splice_match	Adgra2
PB.31139.25	incomplete-splice_match	Adgra2
PB.31139.30	incomplete-splice_match	Adgra2
PB.31139.55	novel_in_catalog	Adgra2
PB.31139.6	novel_not_in_catalog	Adgra2
PB.31139.36	novel_not_in_catalog	Adgra2
PB.24807.34	incomplete-splice_match	Adgra3
PB.24807.35	incomplete-splice_match	Adgra3
PB.24807.13	incomplete-splice_match	Adgra3
PB.24807.17	incomplete-splice_match	Adgra3
PB.24807.2	full-splice_match	Adgra3
PB.24807.26	incomplete-splice_match	Adgra3
PB.24807.27	incomplete-splice_match	Adgra3
PB.24807.28	incomplete-splice_match	Adgra3
PB.24807.31	incomplete-splice_match	Adgra3
PB.24807.32	incomplete-splice_match	Adgra3
PB.24807.10	novel_not_in_catalog	Adgra3
PB.11318.19	incomplete-splice_match	Adgrb1
PB.11318.34	novel_in_catalog	Adgrb1
PB.11318.6	novel_in_catalog	Adgrb1
PB.11318.5	novel_in_catalog	Adgrb1
PB.11318.30	novel_in_catalog	Adgrb1
PB.23419.20	novel_not_in_catalog	Adgrb2
PB.23419.15	novel_not_in_catalog	Adgrb2
PB.23419.8	novel_not_in_catalog	Adgrb2
PB.23419.6	novel_not_in_catalog	Adgrb2
PB.23419.19	novel_not_in_catalog	Adgrb2
PB.23419.11	novel_not_in_catalog	Adgrb2
PB.186.2	incomplete-splice_match	Adgrb3
PB.31706.15	novel_in_catalog	Adgre5
PB.31706.7	full-splice_match	Adgre5
PB.31706.2	full-splice_match	Adgre5
PB.31706.8	full-splice_match	Adgre5
PB.2266.15	incomplete-splice_match	Adgrg6
PB.31708.3	novel_not_in_catalog	Adgrl1
PB.31708.13	incomplete-splice_match	Adgrl1
PB.31708.35	novel_not_in_catalog	Adgrl1
PB.31708.67	novel_in_catalog	Adgrl1
PB.31708.58	novel_not_in_catalog	Adgrl1
PB.31708.64	incomplete-splice_match	Adgrl1
PB.31708.6	incomplete-splice_match	Adgrl1
PB.21757.10	novel_not_in_catalog	Adgrl2
PB.21757.3	incomplete-splice_match	Adgrl2
PB.21757.37	novel_in_catalog	Adgrl2
PB.21757.6	incomplete-splice_match	Adgrl2
PB.21757.1	incomplete-splice_match	Adgrl2
PB.21757.38	novel_not_in_catalog	Adgrl2
PB.21757.22	novel_not_in_catalog	Adgrl2
PB.21757.57	full-splice_match	Adgrl2
PB.21757.62	full-splice_match	Adgrl2
PB.21766.15	full-splice_match	Adgrl4
PB.21624.1	full-splice_match	Adh1
PB.21625.4	incomplete-splice_match	Adh5
PB.21625.1	full-splice_match	Adh5
PB.6776.10	novel_not_in_catalog	Adi1
PB.6776.1	full-splice_match	Adi1
PB.6776.2	full-splice_match	Adi1
PB.6776.5	full-splice_match	Adi1
PB.1323.118	novel_not_in_catalog	Adipor1
PB.1323.141	novel_not_in_catalog	Adipor1
PB.1323.149	novel_not_in_catalog	Adipor1
PB.1323.148	novel_in_catalog	Adipor1
PB.1323.40	incomplete-splice_match	Adipor1
PB.1323.107	incomplete-splice_match	Adipor1
PB.1323.10	full-splice_match	Adipor1
PB.1323.140	novel_not_in_catalog	Adipor1
PB.1323.28	full-splice_match	Adipor1
PB.1323.3	full-splice_match	Adipor1
PB.1323.34	novel_not_in_catalog	Adipor1
PB.1323.38	full-splice_match	Adipor1
PB.1323.49	full-splice_match	Adipor1
PB.1323.56	novel_not_in_catalog	Adipor1
PB.1323.47	novel_not_in_catalog	Adipor1
PB.1323.31	novel_in_catalog	Adipor1
PB.1323.126	novel_in_catalog	Adipor1
PB.1323.129	novel_in_catalog	Adipor1
PB.1323.146	incomplete-splice_match	Adipor1
PB.1323.17	incomplete-splice_match	Adipor1
PB.28062.6	novel_not_in_catalog	Adipor2
PB.28062.18	full-splice_match	Adipor2
PB.28062.21	full-splice_match	Adipor2
PB.28062.31	novel_not_in_catalog	Adipor2
PB.28062.27	novel_in_catalog	Adipor2
PB.28062.33	novel_not_in_catalog	Adipor2
PB.9547.1	full-splice_match	Adk
PB.9547.13	full-splice_match	Adk
PB.9547.24	full-splice_match	Adk
PB.9547.16	novel_in_catalog	Adk
PB.9547.28	full-splice_match	Adk
PB.9547.10	full-splice_match	Adk
PB.9547.19	novel_in_catalog	Adk
PB.30138.1	full-splice_match	Adm
PB.19726.12	full-splice_match	Adnp
PB.19726.14	full-splice_match	Adnp
PB.19726.15	full-splice_match	Adnp
PB.19726.17	full-splice_match	Adnp
PB.19726.22	full-splice_match	Adnp
PB.19726.24	full-splice_match	Adnp
PB.19726.38	full-splice_match	Adnp
PB.19726.40	full-splice_match	Adnp
PB.19726.41	novel_not_in_catalog	Adnp
PB.19726.48	novel_not_in_catalog	Adnp
PB.19726.57	novel_not_in_catalog	Adnp
PB.19726.58	incomplete-splice_match	Adnp
PB.19726.59	incomplete-splice_match	Adnp
PB.19726.73	novel_not_in_catalog	Adnp
PB.15993.1	full-splice_match	Adnp2
PB.15993.9	full-splice_match	Adnp2
PB.15993.12	incomplete-splice_match	Adnp2
PB.2896.1	full-splice_match	Adora2a
PB.4799.2	full-splice_match	Adora2b
PB.33464.1	full-splice_match	Adpgk
PB.33464.18	novel_not_in_catalog	Adpgk
PB.33464.3	full-splice_match	Adpgk
PB.33464.6	full-splice_match	Adpgk
PB.33464.8	full-splice_match	Adpgk
PB.12832.14	novel_not_in_catalog	Adprh
PB.12832.16	full-splice_match	Adprh
PB.12832.2	full-splice_match	Adprh
PB.12832.3	full-splice_match	Adprh
PB.23269.2	novel_in_catalog	Adprhl2
PB.23269.4	novel_in_catalog	Adprhl2
PB.23269.5	full-splice_match	Adprhl2
PB.4861.4	full-splice_match	Adprm
PB.4861.5	novel_in_catalog	Adprm
PB.4363.1	full-splice_match	Adra1b
PB.17121.1	full-splice_match	Adra2a
PB.17121.3	novel_not_in_catalog	Adra2a
PB.17121.4	novel_not_in_catalog	Adra2a
PB.17121.6	full-splice_match	Adra2a
PB.17121.8	novel_not_in_catalog	Adra2a
PB.31149.1	novel_not_in_catalog	Adrb3
PB.19915.59	novel_in_catalog	Adrm1
PB.19915.119	novel_in_catalog	Adrm1
PB.19915.106	novel_in_catalog	Adrm1
PB.19915.63	novel_not_in_catalog	Adrm1
PB.19915.131	novel_in_catalog	Adrm1
PB.19915.138	novel_not_in_catalog	Adrm1
PB.19915.53	novel_not_in_catalog	Adrm1
PB.19915.55	incomplete-splice_match	Adrm1
PB.19915.87	novel_not_in_catalog	Adrm1
PB.19915.80	incomplete-splice_match	Adrm1
PB.19915.113	novel_in_catalog	Adrm1
PB.19915.115	incomplete-splice_match	Adrm1
PB.19915.129	novel_in_catalog	Adrm1
PB.19915.135	novel_not_in_catalog	Adrm1
PB.19915.149	novel_in_catalog	Adrm1
PB.19915.50	incomplete-splice_match	Adrm1
PB.19915.56	novel_in_catalog	Adrm1
PB.19915.60	novel_in_catalog	Adrm1
PB.19915.61	incomplete-splice_match	Adrm1
PB.19915.68	full-splice_match	Adrm1
PB.19915.75	incomplete-splice_match	Adrm1
PB.19915.77	novel_in_catalog	Adrm1
PB.19915.54	novel_not_in_catalog	Adrm1
PB.19915.83	novel_not_in_catalog	Adrm1
PB.19915.130	novel_in_catalog	Adrm1
PB.19915.58	incomplete-splice_match	Adrm1
PB.19915.93	novel_in_catalog	Adrm1
PB.19915.124	full-splice_match	Adrm1
PB.11609.1	full-splice_match	Adsl
PB.11609.2	full-splice_match	Adsl
PB.11609.3	full-splice_match	Adsl
PB.11609.18	novel_in_catalog	Adsl
PB.1813.15	novel_in_catalog	Adss
PB.1813.1	full-splice_match	Adss
PB.1813.10	full-splice_match	Adss
PB.1813.17	full-splice_match	Adss
PB.1813.19	full-splice_match	Adss
PB.1813.22	incomplete-splice_match	Adss
PB.1813.25	incomplete-splice_match	Adss
PB.1813.4	novel_not_in_catalog	Adss
PB.1813.31	full-splice_match	Adss
PB.1813.36	incomplete-splice_match	Adss
PB.7899.3	full-splice_match	Adssl1
PB.4013.4	incomplete-splice_match	Aebp1
PB.4013.1	novel_not_in_catalog	Aebp1
PB.4013.11	incomplete-splice_match	Aebp1
PB.4013.12	incomplete-splice_match	Aebp1
PB.4013.18	incomplete-splice_match	Aebp1
PB.4013.2	incomplete-splice_match	Aebp1
PB.4013.22	incomplete-splice_match	Aebp1
PB.4013.8	full-splice_match	Aebp1
PB.4013.55	novel_not_in_catalog	Aebp1
PB.4013.54	incomplete-splice_match	Aebp1
PB.4013.3	novel_not_in_catalog	Aebp1
PB.4013.46	novel_not_in_catalog	Aebp1
PB.28398.10	novel_in_catalog	Aebp2
PB.28398.11	incomplete-splice_match	Aebp2
PB.28398.18	novel_in_catalog	Aebp2
PB.28398.20	full-splice_match	Aebp2
PB.28398.21	full-splice_match	Aebp2
PB.28398.22	incomplete-splice_match	Aebp2
PB.28398.28	novel_not_in_catalog	Aebp2
PB.28398.31	novel_in_catalog	Aebp2
PB.28398.6	full-splice_match	Aebp2
PB.28398.61	novel_in_catalog	Aebp2
PB.28398.7	full-splice_match	Aebp2
PB.28398.68	full-splice_match	Aebp2
PB.28398.76	incomplete-splice_match	Aebp2
PB.29638.1	full-splice_match	Aen
PB.29638.6	full-splice_match	Aen
PB.29638.9	full-splice_match	Aen
PB.29638.4	full-splice_match	Aen
PB.29638.8	full-splice_match	Aen
PB.24686.5	incomplete-splice_match	Afap1
PB.24686.2	full-splice_match	Afap1
PB.24686.3	incomplete-splice_match	Afap1
PB.24686.4	incomplete-splice_match	Afap1
PB.24686.7	incomplete-splice_match	Afap1
PB.15747.81	incomplete-splice_match	Afap1l1
PB.15747.20	full-splice_match	Afap1l1
PB.15747.27	novel_not_in_catalog	Afap1l1
PB.15747.44	full-splice_match	Afap1l1
PB.15747.74	incomplete-splice_match	Afap1l1
PB.15747.13	novel_in_catalog	Afap1l1
PB.17161.1	full-splice_match	Afap1l2
PB.13476.74	incomplete-splice_match	Afdn
PB.25312.20	incomplete-splice_match	Aff1
PB.25312.23	incomplete-splice_match	Aff1
PB.25312.24	incomplete-splice_match	Aff1
PB.25312.28	incomplete-splice_match	Aff1
PB.25312.31	incomplete-splice_match	Aff1
PB.25312.33	novel_not_in_catalog	Aff1
PB.25312.35	incomplete-splice_match	Aff1
PB.25312.52	novel_not_in_catalog	Aff1
PB.25312.12	incomplete-splice_match	Aff1
PB.25312.58	incomplete-splice_match	Aff1
PB.25312.13	incomplete-splice_match	Aff1
PB.35012.5	novel_in_catalog	Aff2
PB.35012.1	incomplete-splice_match	Aff2
PB.35012.2	incomplete-splice_match	Aff2
PB.286.99	novel_not_in_catalog	Aff3
PB.286.15	novel_not_in_catalog	Aff3
PB.286.28	novel_not_in_catalog	Aff3
PB.286.34	novel_not_in_catalog	Aff3
PB.286.40	novel_not_in_catalog	Aff3
PB.286.65	incomplete-splice_match	Aff3
PB.286.74	novel_not_in_catalog	Aff3
PB.286.96	novel_not_in_catalog	Aff3
PB.286.101	novel_not_in_catalog	Aff3
PB.4546.45	novel_not_in_catalog	Aff4
[truncated: 62,994 more rows]

## Sheet: IPhC   IBC_Slc1a3+ 
isoform	structural_category	associated_gene
PB.4501.4	novel_not_in_catalog	0610009B22Rik
PB.6444.4	full-splice_match	0610009L18Rik
PB.4188.14	incomplete-splice_match	0610010F05Rik
PB.4188.16	incomplete-splice_match	0610010F05Rik
PB.4188.9	incomplete-splice_match	0610010F05Rik
PB.4188.23	incomplete-splice_match	0610010F05Rik
PB.4986.39	novel_in_catalog	0610010K14Rik
PB.4986.37	novel_in_catalog	0610010K14Rik
PB.4986.11	full-splice_match	0610010K14Rik
PB.27431.7	full-splice_match	0610030E20Rik
PB.15116.1	full-splice_match	1010001N08Rik
PB.6546.5	full-splice_match	1110002L01Rik
PB.30220.10	novel_in_catalog	1110004F10Rik
PB.30220.24	novel_in_catalog	1110004F10Rik
PB.30220.3	full-splice_match	1110004F10Rik
PB.30220.5	full-splice_match	1110004F10Rik
PB.30220.6	full-splice_match	1110004F10Rik
PB.30220.8	full-splice_match	1110004F10Rik
PB.30220.7	incomplete-splice_match	1110004F10Rik
PB.35017.6	novel_not_in_catalog	1110012L19Rik
PB.35017.2	full-splice_match	1110012L19Rik
PB.3427.1	full-splice_match	1110019B22Rik
PB.26749.1	full-splice_match	1110019D14Rik
PB.33264.5	full-splice_match	1110032A03Rik
PB.33264.16	incomplete-splice_match	1110032A03Rik
PB.33264.15	novel_not_in_catalog	1110032A03Rik
PB.14132.3	full-splice_match	1110038B12Rik
PB.11446.4	full-splice_match	1110038F14Rik
PB.8277.8	novel_not_in_catalog	1110046J04Rik
PB.18419.2	full-splice_match	1110051M20Rik
PB.18419.4	incomplete-splice_match	1110051M20Rik
PB.16532.1	full-splice_match	1110059E24Rik
PB.16532.5	full-splice_match	1110059E24Rik
PB.16532.3	full-splice_match	1110059E24Rik
PB.34658.2	full-splice_match	1110059G10Rik
PB.23223.34	full-splice_match	1110065P20Rik
PB.23223.19	full-splice_match	1110065P20Rik
PB.23223.7	full-splice_match	1110065P20Rik
PB.23223.10	novel_not_in_catalog	1110065P20Rik
PB.23223.22	full-splice_match	1110065P20Rik
PB.23223.4	full-splice_match	1110065P20Rik
PB.23223.5	full-splice_match	1110065P20Rik
PB.32388.11	full-splice_match	1190005I06Rik
PB.32388.15	full-splice_match	1190005I06Rik
PB.3200.2	full-splice_match	1190007I07Rik
PB.3200.5	full-splice_match	1190007I07Rik
PB.12567.12	full-splice_match	1300002E11Rik
PB.12567.16	novel_in_catalog	1300002E11Rik
PB.12567.2	full-splice_match	1300002E11Rik
PB.12567.6	novel_in_catalog	1300002E11Rik
PB.20792.5	full-splice_match	1500004A13Rik
PB.20792.9	full-splice_match	1500004A13Rik
PB.3241.1	full-splice_match	1500009L16Rik
PB.3241.2	full-splice_match	1500009L16Rik
PB.25574.3	full-splice_match	1500011B03Rik
PB.25574.6	full-splice_match	1500011B03Rik
PB.29195.1	full-splice_match	1600014C10Rik
PB.29195.3	full-splice_match	1600014C10Rik
PB.27611.12	novel_not_in_catalog	1600020E01Rik
PB.27611.9	novel_not_in_catalog	1600020E01Rik
PB.27611.30	full-splice_match	1600020E01Rik
PB.27611.34	full-splice_match	1600020E01Rik
PB.27611.35	novel_not_in_catalog	1600020E01Rik
PB.27611.40	novel_in_catalog	1600020E01Rik
PB.27611.42	incomplete-splice_match	1600020E01Rik
PB.17728.2	full-splice_match	1700001O22Rik
PB.5114.16	novel_not_in_catalog	1700016P03Rik
PB.5114.3	novel_in_catalog	1700016P03Rik
PB.5114.9	full-splice_match	1700016P03Rik
PB.2559.14	incomplete-splice_match	1700021F05Rik
PB.2559.2	full-splice_match	1700021F05Rik
PB.2559.6	novel_not_in_catalog	1700021F05Rik
PB.1446.10	full-splice_match	1700025G04Rik
PB.1446.28	incomplete-splice_match	1700025G04Rik
PB.31299.2	full-splice_match	1700029J07Rik
PB.32327.1	full-splice_match	1700030J22Rik
PB.31587.6	incomplete-splice_match	1700030K09Rik
PB.31587.2	full-splice_match	1700030K09Rik
PB.33491.1	novel_not_in_catalog	1700036A12Rik
PB.18989.4	novel_in_catalog	1700037H04Rik
PB.18989.8	novel_in_catalog	1700037H04Rik
PB.18989.9	novel_not_in_catalog	1700037H04Rik
PB.6995.23	full-splice_match	1700047I17Rik2
PB.6995.12	full-splice_match	1700047I17Rik2
PB.15467.6	novel_not_in_catalog	1700086O06Rik
PB.13947.1	incomplete-splice_match	1700097N02Rik
PB.13319.1	novel_not_in_catalog	1700102H20Rik
PB.10003.12	full-splice_match	1700123O20Rik
PB.10003.14	full-splice_match	1700123O20Rik
PB.10003.19	novel_in_catalog	1700123O20Rik
PB.10003.2	full-splice_match	1700123O20Rik
PB.10003.4	full-splice_match	1700123O20Rik
PB.10003.5	novel_in_catalog	1700123O20Rik
PB.16365.1	full-splice_match	1810009A15Rik
PB.16365.10	full-splice_match	1810009A15Rik
PB.6063.11	novel_not_in_catalog	1810010H24Rik
PB.6063.5	novel_in_catalog	1810010H24Rik
PB.6063.1	full-splice_match	1810010H24Rik
PB.6063.12	incomplete-splice_match	1810010H24Rik
PB.6063.14	incomplete-splice_match	1810010H24Rik
PB.6063.4	novel_in_catalog	1810010H24Rik
PB.12293.13	incomplete-splice_match	1810013L24Rik
PB.12293.12	incomplete-splice_match	1810013L24Rik
PB.12293.1	incomplete-splice_match	1810013L24Rik
PB.12293.5	incomplete-splice_match	1810013L24Rik
PB.12293.7	incomplete-splice_match	1810013L24Rik
PB.12293.2	full-splice_match	1810013L24Rik
PB.12293.4	full-splice_match	1810013L24Rik
PB.12293.43	incomplete-splice_match	1810013L24Rik
PB.11791.1	novel_not_in_catalog	1810021B22Rik
PB.11791.4	full-splice_match	1810021B22Rik
PB.18888.1	full-splice_match	1810024B03Rik
PB.29606.111	novel_in_catalog	1810026B05Rik
PB.29606.130	full-splice_match	1810026B05Rik
PB.29606.133	full-splice_match	1810026B05Rik
PB.29606.113	novel_in_catalog	1810026B05Rik
PB.29606.122	full-splice_match	1810026B05Rik
PB.29606.125	novel_in_catalog	1810026B05Rik
PB.29606.137	full-splice_match	1810026B05Rik
PB.34784.4	novel_in_catalog	1810030O07Rik
PB.34784.21	incomplete-splice_match	1810030O07Rik
PB.34784.1	novel_not_in_catalog	1810030O07Rik
PB.34784.3	full-splice_match	1810030O07Rik
PB.8741.1	novel_in_catalog	1810034E14Rik
PB.21441.2	full-splice_match	1810037I17Rik
PB.27711.1	full-splice_match	1810044D09Rik
PB.16082.31	full-splice_match	1810055G02Rik
PB.16082.15	full-splice_match	1810055G02Rik
PB.16082.20	novel_not_in_catalog	1810055G02Rik
PB.16082.6	full-splice_match	1810055G02Rik
PB.16082.7	full-splice_match	1810055G02Rik
PB.26947.3	full-splice_match	1810058I24Rik
PB.26947.9	full-splice_match	1810058I24Rik
PB.26947.12	full-splice_match	1810058I24Rik
PB.26610.2	novel_not_in_catalog	1810059H22Rik
PB.9519.14	novel_in_catalog	1810062O18Rik
PB.14887.1	novel_not_in_catalog	1810073O08Rik
PB.4629.4	full-splice_match	2010001A14Rik
PB.4629.9	full-splice_match	2010001A14Rik
PB.34716.2	full-splice_match	2010204K13Rik
PB.34804.1	novel_not_in_catalog	2010308F09Rik
PB.34804.2	novel_not_in_catalog	2010308F09Rik
PB.34689.3	novel_not_in_catalog	2010315B03Rik
PB.8673.6	full-splice_match	2210016F16Rik
PB.8673.8	full-splice_match	2210016F16Rik
PB.25580.3	full-splice_match	2210016L21Rik
PB.25580.6	full-splice_match	2210016L21Rik
PB.7179.3	novel_not_in_catalog	2210039B01Rik
PB.7179.5	novel_not_in_catalog	2210039B01Rik
PB.8899.11	full-splice_match	2210408I21Rik
PB.33539.56	full-splice_match	2300009A05Rik
PB.33826.1	full-splice_match	2310009A05Rik
PB.33826.4	novel_not_in_catalog	2310009A05Rik
PB.1392.1	full-splice_match	2310009B15Rik
PB.29823.4	full-splice_match	2310010J17Rik
PB.30170.3	novel_not_in_catalog	2310014F06Rik
PB.7300.435	full-splice_match	2310015A10Rik
PB.28914.25	novel_in_catalog	2310022A10Rik
PB.28914.23	incomplete-splice_match	2310022A10Rik
PB.28914.17	full-splice_match	2310022A10Rik
PB.28914.33	novel_not_in_catalog	2310022A10Rik
PB.32527.15	novel_not_in_catalog	2310022B05Rik
PB.32527.58	full-splice_match	2310022B05Rik
PB.32527.60	full-splice_match	2310022B05Rik
PB.32527.61	novel_in_catalog	2310022B05Rik
PB.32527.8	novel_not_in_catalog	2310022B05Rik
PB.4676.34	novel_in_catalog	2310033P09Rik
PB.4676.30	full-splice_match	2310033P09Rik
PB.4676.50	novel_in_catalog	2310033P09Rik
PB.30561.2	novel_not_in_catalog	2310057M21Rik
PB.30561.21	novel_not_in_catalog	2310057M21Rik
PB.30561.5	novel_not_in_catalog	2310057M21Rik
PB.30561.28	incomplete-splice_match	2310057M21Rik
PB.30561.11	novel_not_in_catalog	2310057M21Rik
PB.14195.19	incomplete-splice_match	2310061I04Rik
PB.14195.11	novel_not_in_catalog	2310061I04Rik
PB.14195.6	full-splice_match	2310061I04Rik
PB.14195.4	novel_in_catalog	2310061I04Rik
PB.4864.2	novel_in_catalog	2310065F04Rik
PB.22409.2	novel_not_in_catalog	2310081O03Rik
PB.29236.44	novel_not_in_catalog	2410002F23Rik
PB.29236.1	novel_not_in_catalog	2410002F23Rik
PB.29236.102	novel_not_in_catalog	2410002F23Rik
PB.29236.17	novel_not_in_catalog	2410002F23Rik
PB.29236.18	full-splice_match	2410002F23Rik
PB.29236.19	novel_not_in_catalog	2410002F23Rik
PB.29236.2	novel_in_catalog	2410002F23Rik
PB.29236.25	full-splice_match	2410002F23Rik
PB.29236.3	full-splice_match	2410002F23Rik
PB.29236.37	novel_not_in_catalog	2410002F23Rik
PB.29236.49	novel_in_catalog	2410002F23Rik
PB.29236.8	full-splice_match	2410002F23Rik
PB.29236.9	novel_not_in_catalog	2410002F23Rik
PB.29236.92	novel_not_in_catalog	2410002F23Rik
PB.29236.99	full-splice_match	2410002F23Rik
PB.29236.66	novel_in_catalog	2410002F23Rik
PB.29236.95	novel_in_catalog	2410002F23Rik
PB.29236.24	novel_not_in_catalog	2410002F23Rik
PB.21725.22	full-splice_match	2410004B18Rik
PB.21725.28	full-splice_match	2410004B18Rik
PB.21725.35	full-splice_match	2410004B18Rik
PB.21725.37	full-splice_match	2410004B18Rik
PB.21725.47	incomplete-splice_match	2410004B18Rik
PB.21725.26	full-splice_match	2410004B18Rik
PB.21725.21	full-splice_match	2410004B18Rik
PB.21725.29	full-splice_match	2410004B18Rik
PB.21725.45	novel_not_in_catalog	2410004B18Rik
PB.21725.24	novel_in_catalog	2410004B18Rik
PB.21725.43	novel_not_in_catalog	2410004B18Rik
PB.21725.54	novel_in_catalog	2410004B18Rik
PB.6674.3	full-splice_match	2410004P03Rik
PB.4813.2	full-splice_match	2410006H16Rik
PB.4813.4	incomplete-splice_match	2410006H16Rik
PB.6723.4	novel_not_in_catalog	2410018L13Rik
PB.6723.6	incomplete-splice_match	2410018L13Rik
PB.6723.1	full-splice_match	2410018L13Rik
PB.25681.1	full-splice_match	2410131K14Rik
PB.19276.2	novel_not_in_catalog	2500004C02Rik
PB.12508.8	full-splice_match	2510002D24Rik
PB.12563.18	novel_not_in_catalog	2510009E07Rik
PB.12563.65	novel_not_in_catalog	2510009E07Rik
PB.12563.66	full-splice_match	2510009E07Rik
PB.12563.15	full-splice_match	2510009E07Rik
PB.12563.28	full-splice_match	2510009E07Rik
PB.12563.32	full-splice_match	2510009E07Rik
PB.12563.62	full-splice_match	2510009E07Rik
PB.12563.85	novel_in_catalog	2510009E07Rik
PB.12563.50	novel_not_in_catalog	2510009E07Rik
PB.12563.75	novel_in_catalog	2510009E07Rik
PB.12563.73	full-splice_match	2510009E07Rik
PB.12563.82	novel_not_in_catalog	2510009E07Rik
PB.12563.84	full-splice_match	2510009E07Rik
PB.12563.81	novel_not_in_catalog	2510009E07Rik
PB.23942.10	incomplete-splice_match	2510039O18Rik
PB.23942.20	novel_not_in_catalog	2510039O18Rik
PB.23942.23	incomplete-splice_match	2510039O18Rik
PB.23942.30	full-splice_match	2510039O18Rik
PB.23942.4	novel_not_in_catalog	2510039O18Rik
PB.26750.1	full-splice_match	2610001J05Rik
PB.26750.5	full-splice_match	2610001J05Rik
PB.26750.7	full-splice_match	2610001J05Rik
PB.35344.5	full-splice_match	2610002M06Rik
PB.35344.8	full-splice_match	2610002M06Rik
PB.2998.12	full-splice_match	2610008E11Rik
PB.2998.6	full-splice_match	2610008E11Rik
PB.2998.9	full-splice_match	2610008E11Rik
PB.5416.6	full-splice_match	2610027K06Rik
PB.6153.10	full-splice_match	2610035D17Rik
PB.6153.16	novel_not_in_catalog	2610035D17Rik
PB.6153.17	novel_not_in_catalog	2610035D17Rik
PB.6153.4	novel_not_in_catalog	2610035D17Rik
PB.10725.3	novel_not_in_catalog	2610035F20Rik
PB.21913.8	full-splice_match	2610301B20Rik
PB.21913.3	full-splice_match	2610301B20Rik
PB.21913.6	full-splice_match	2610301B20Rik
PB.8217.16	novel_not_in_catalog	2610307P16Rik
PB.8217.17	novel_not_in_catalog	2610307P16Rik
PB.8217.34	novel_in_catalog	2610307P16Rik
PB.8217.37	novel_not_in_catalog	2610307P16Rik
PB.8217.40	novel_in_catalog	2610307P16Rik
PB.8217.78	incomplete-splice_match	2610307P16Rik
PB.8217.11	novel_in_catalog	2610307P16Rik
PB.20319.2	novel_in_catalog	2610316D01Rik
PB.20319.6	novel_not_in_catalog	2610316D01Rik
PB.12434.2	full-splice_match	2610318N02Rik
PB.12434.3	full-splice_match	2610318N02Rik
PB.12434.4	novel_not_in_catalog	2610318N02Rik
PB.5252.37	incomplete-splice_match	2610507B11Rik
PB.5252.21	incomplete-splice_match	2610507B11Rik
PB.5252.24	incomplete-splice_match	2610507B11Rik
PB.5252.3	incomplete-splice_match	2610507B11Rik
PB.5252.17	novel_not_in_catalog	2610507B11Rik
PB.5252.5	novel_in_catalog	2610507B11Rik
PB.5252.25	novel_not_in_catalog	2610507B11Rik
PB.4675.53	novel_not_in_catalog	2610507I01Rik
PB.7132.5	incomplete-splice_match	2700049A03Rik
PB.7132.3	incomplete-splice_match	2700049A03Rik
PB.7132.6	incomplete-splice_match	2700049A03Rik
PB.15227.2	full-splice_match	2700062C07Rik
PB.15227.14	novel_in_catalog	2700062C07Rik
PB.19991.1	full-splice_match	2700069I18Rik
PB.16325.13	novel_in_catalog	2700081O15Rik
PB.16325.7	novel_not_in_catalog	2700081O15Rik
PB.16325.18	novel_not_in_catalog	2700081O15Rik
PB.16325.28	full-splice_match	2700081O15Rik
PB.16325.2	incomplete-splice_match	2700081O15Rik
PB.6991.1	full-splice_match	2700097O09Rik
PB.6991.2	novel_in_catalog	2700097O09Rik
PB.4838.1	full-splice_match	2810001G20Rik
PB.4838.3	full-splice_match	2810001G20Rik
PB.18497.5	full-splice_match	2810002D19Rik
PB.32533.17	full-splice_match	2810004N23Rik
PB.32533.13	incomplete-splice_match	2810004N23Rik
PB.32533.11	incomplete-splice_match	2810004N23Rik
PB.32533.6	full-splice_match	2810004N23Rik
PB.25852.5	full-splice_match	2810006K23Rik
PB.35346.5	novel_not_in_catalog	2810403D21Rik
PB.35346.6	full-splice_match	2810403D21Rik
PB.4963.16	full-splice_match	2810408A11Rik
PB.4963.6	full-splice_match	2810408A11Rik
PB.620.1	full-splice_match	2810408I11Rik
PB.6428.1	novel_not_in_catalog	2810410L24Rik
PB.6428.3	novel_not_in_catalog	2810410L24Rik
PB.6428.7	novel_not_in_catalog	2810410L24Rik
PB.6428.8	novel_not_in_catalog	2810410L24Rik
PB.1588.2	incomplete-splice_match	2810442N19Rik
PB.13702.2	novel_not_in_catalog	2810468N07Rik
PB.25521.50	incomplete-splice_match	2900026A02Rik
PB.25521.17	full-splice_match	2900026A02Rik
PB.6435.6	novel_not_in_catalog	2900052L18Rik
PB.29734.1	novel_not_in_catalog	2900076A07Rik
PB.12367.10	full-splice_match	3110001I22Rik
PB.1151.1	full-splice_match	3110009E18Rik
PB.1151.3	full-splice_match	3110009E18Rik
PB.29746.17	novel_not_in_catalog	3110040N11Rik
PB.29746.20	novel_not_in_catalog	3110040N11Rik
PB.29746.8	novel_not_in_catalog	3110040N11Rik
PB.29746.22	novel_in_catalog	3110040N11Rik
PB.29746.7	novel_not_in_catalog	3110040N11Rik
PB.29746.10	novel_not_in_catalog	3110040N11Rik
PB.26324.7	novel_not_in_catalog	3110082I17Rik
PB.26324.12	novel_not_in_catalog	3110082I17Rik
PB.9446.2	full-splice_match	3830406C13Rik
PB.9225.2	novel_not_in_catalog	3830408C21Rik
PB.9225.8	novel_not_in_catalog	3830408C21Rik
PB.16628.3	novel_in_catalog	4430402I18Rik
PB.29853.17	full-splice_match	4632427E13Rik
PB.28871.1	novel_not_in_catalog	4732471J01Rik
PB.13447.2	full-splice_match	4732491K20Rik
PB.16106.2	full-splice_match	4833408A19Rik_Gm16312
PB.14955.34	novel_in_catalog	4833418N02Rik
PB.14955.33	novel_not_in_catalog	4833418N02Rik
PB.14955.35	novel_not_in_catalog	4833418N02Rik
PB.9363.5	novel_in_catalog	4833420G17Rik
PB.9363.6	full-splice_match	4833420G17Rik
PB.9363.1	incomplete-splice_match	4833420G17Rik
PB.8571.3	full-splice_match	4833439L19Rik
PB.8571.30	novel_in_catalog	4833439L19Rik
PB.8571.50	novel_in_catalog	4833439L19Rik
PB.8571.6	full-splice_match	4833439L19Rik
PB.8571.65	full-splice_match	4833439L19Rik
PB.8571.70	novel_not_in_catalog	4833439L19Rik
PB.8571.48	novel_not_in_catalog	4833439L19Rik
PB.24332.1	full-splice_match	4921504A21Rik
PB.31793.6	incomplete-splice_match	4921524J17Rik
PB.31793.2	full-splice_match	4921524J17Rik
PB.31793.7	full-splice_match	4921524J17Rik
PB.31793.9	full-splice_match	4921524J17Rik
PB.18981.24	full-splice_match	4930402H24Rik
PB.18981.6	novel_in_catalog	4930402H24Rik
PB.3480.8	full-splice_match	4930430F08Rik
PB.3480.2	novel_in_catalog	4930430F08Rik
PB.31730.2	full-splice_match	4930432K21Rik
PB.9410.3	full-splice_match	4930452B06Rik
PB.13021.1	full-splice_match	4930453N24Rik
PB.13021.4	full-splice_match	4930453N24Rik
PB.13021.5	full-splice_match	4930453N24Rik
PB.13021.9	full-splice_match	4930453N24Rik
PB.16201.19	novel_not_in_catalog	4930481A15Rik
PB.15867.8	full-splice_match	4930503L19Rik
PB.25433.1	novel_not_in_catalog	4930522L14Rik
PB.1564.3	full-splice_match	4930523C07Rik
PB.1564.10	full-splice_match	4930523C07Rik
PB.21808.7	full-splice_match	4930570G19Rik
PB.20609.34	full-splice_match	4930579G24Rik
PB.10721.1	novel_not_in_catalog	4930594M22Rik
PB.10721.15	full-splice_match	4930594M22Rik
PB.10721.19	novel_not_in_catalog	4930594M22Rik
PB.10721.3	full-splice_match	4930594M22Rik
PB.32743.1	full-splice_match	4931406C07Rik
PB.32743.12	full-splice_match	4931406C07Rik
PB.32743.17	incomplete-splice_match	4931406C07Rik
PB.29123.5	incomplete-splice_match	4931406P16Rik
PB.29123.9	incomplete-splice_match	4931406P16Rik
PB.29123.25	full-splice_match	4931406P16Rik
PB.9999.1	novel_not_in_catalog	4931414P19Rik
PB.32037.12	full-splice_match	4931428F04Rik
PB.32037.13	full-splice_match	4931428F04Rik
PB.32037.2	novel_not_in_catalog	4931428F04Rik
PB.32037.3	full-splice_match	4931428F04Rik
PB.20274.7	incomplete-splice_match	4932438A13Rik
PB.32060.1	novel_not_in_catalog	4933405L10Rik
PB.30205.1	incomplete-splice_match	4933406I18Rik
PB.35123.13	novel_in_catalog	4933407K13Rik
PB.3608.3	novel_not_in_catalog	4933412E12Rik
PB.22065.12	full-splice_match	4933421O10Rik
PB.22065.13	full-splice_match	4933421O10Rik
PB.22065.14	novel_not_in_catalog	4933421O10Rik
PB.22065.4	novel_not_in_catalog	4933421O10Rik
PB.22065.8	full-splice_match	4933421O10Rik
PB.22065.9	novel_not_in_catalog	4933421O10Rik
PB.5044.6	incomplete-splice_match	4933427D14Rik
PB.5044.2	full-splice_match	4933427D14Rik
PB.22509.2	novel_in_catalog	4933430I17Rik
PB.21277.5	novel_in_catalog	4933431E20Rik
PB.21277.13	full-splice_match	4933431E20Rik
PB.20856.18	full-splice_match	4933434E20Rik
PB.20856.1	full-splice_match	4933434E20Rik
PB.20856.2	novel_not_in_catalog	4933434E20Rik
PB.20856.21	novel_not_in_catalog	4933434E20Rik
PB.20856.6	novel_not_in_catalog	4933434E20Rik
PB.4689.8	novel_in_catalog	4933439C10Rik
PB.24383.31	novel_not_in_catalog	5031425E22Rik
PB.11717.71	incomplete-splice_match	5031439G07Rik
PB.11717.14	full-splice_match	5031439G07Rik
PB.11717.15	novel_not_in_catalog	5031439G07Rik
PB.11717.26	novel_not_in_catalog	5031439G07Rik
PB.11717.63	full-splice_match	5031439G07Rik
PB.11717.23	incomplete-splice_match	5031439G07Rik
PB.8429.6	novel_not_in_catalog	5033430I15Rik
PB.25258.13	full-splice_match	5430416N02Rik
PB.25258.5	full-splice_match	5430416N02Rik
PB.35324.1	novel_not_in_catalog	5530601H04Rik
PB.35324.20	full-splice_match	5530601H04Rik
PB.35324.23	full-splice_match	5530601H04Rik
PB.35324.26	incomplete-splice_match	5530601H04Rik
PB.35324.4	novel_in_catalog	5530601H04Rik
PB.35324.9	novel_in_catalog	5530601H04Rik
PB.23281.3	full-splice_match	5730409E04Rik
PB.5323.22	novel_not_in_catalog	5730455P16Rik
PB.5323.7	novel_not_in_catalog	5730455P16Rik
PB.24796.24	novel_in_catalog	5730480H06Rik
PB.24796.12	full-splice_match	5730480H06Rik
PB.24796.14	novel_in_catalog	5730480H06Rik
PB.24796.4	full-splice_match	5730480H06Rik
PB.30608.1	novel_not_in_catalog	5830432E09Rik
PB.2450.2	full-splice_match	5930403N24Rik
PB.24374.5	full-splice_match	6030443J06Rik
PB.24374.4	novel_not_in_catalog	6030443J06Rik
PB.24374.9	novel_not_in_catalog	6030443J06Rik
PB.26291.1	full-splice_match	6330418K02Rik
PB.21001.16	full-splice_match	6330562C20Rik
PB.20305.2	full-splice_match	6430590A07Rik
PB.19244.1	incomplete-splice_match	6820408C15Rik
PB.15964.24	novel_in_catalog	8030462N17Rik
PB.15964.17	novel_in_catalog	8030462N17Rik
PB.3920.6	full-splice_match	8430429K09Rik
PB.3920.9	full-splice_match	8430429K09Rik
PB.13490.14	novel_not_in_catalog	9030025P20Rik
PB.2547.9	full-splice_match	9030612E09Rik_Gm29246
PB.14235.2	novel_not_in_catalog	9130008F23Rik
PB.30419.11	novel_not_in_catalog	9130019O22Rik
PB.24812.14	incomplete-splice_match	9230114K14Rik
PB.7067.3	novel_not_in_catalog	9330151L19Rik
PB.7067.4	novel_not_in_catalog	9330151L19Rik
PB.2393.1	incomplete-splice_match	9330159F19Rik
PB.2393.2	full-splice_match	9330159F19Rik
PB.31939.3	full-splice_match	9330175E14Rik
PB.28252.5	novel_in_catalog	9330179D12Rik
PB.28252.3	novel_not_in_catalog	9330179D12Rik
PB.24219.18	incomplete-splice_match	9430015G10Rik
PB.24219.2	full-splice_match	9430015G10Rik
PB.19503.2	novel_not_in_catalog	9430021M05Rik
PB.30619.1	full-splice_match	9430038I01Rik
PB.30619.2	novel_not_in_catalog	9430038I01Rik
PB.30619.4	full-splice_match	9430038I01Rik
PB.30619.5	novel_in_catalog	9430038I01Rik
PB.7295.1	novel_not_in_catalog	9430078K24Rik
PB.27746.6	novel_not_in_catalog	9530026P05Rik
PB.4538.13	full-splice_match	9530068E07Rik
PB.4538.14	novel_not_in_catalog	9530068E07Rik
PB.4538.26	full-splice_match	9530068E07Rik
PB.4538.30	full-splice_match	9530068E07Rik
PB.4538.21	novel_not_in_catalog	9530068E07Rik
PB.4538.3	full-splice_match	9530068E07Rik
PB.4538.2	full-splice_match	9530068E07Rik
PB.4538.5	full-splice_match	9530068E07Rik
PB.32873.4	full-splice_match	9530077C05Rik
PB.32873.11	novel_not_in_catalog	9530077C05Rik
PB.32873.7	novel_in_catalog	9530077C05Rik
PB.11233.6	full-splice_match	9930014A18Rik
PB.11233.8	novel_not_in_catalog	9930014A18Rik
PB.16660.5	incomplete-splice_match	9930021J03Rik
PB.19311.1	novel_not_in_catalog	a
PB.29470.6	novel_not_in_catalog	A230056P14Rik
PB.34843.13	novel_not_in_catalog	A230072C01Rik
PB.34843.14	novel_not_in_catalog	A230072C01Rik
PB.8938.1	novel_not_in_catalog	A230107N01Rik
PB.28131.8	incomplete-splice_match	A2m
PB.12096.6	full-splice_match	A330009N23Rik
PB.12096.1	novel_not_in_catalog	A330009N23Rik
PB.12096.2	novel_not_in_catalog	A330009N23Rik
PB.24126.4	full-splice_match	A430005L14Rik
PB.24126.1	full-splice_match	A430005L14Rik
PB.24126.8	novel_not_in_catalog	A430005L14Rik
PB.24126.2	full-splice_match	A430005L14Rik
PB.18003.2	full-splice_match	A430018G15Rik
PB.18003.5	full-splice_match	A430018G15Rik
PB.26721.2	full-splice_match	A430035B10Rik
PB.9563.1	full-splice_match	A430057M04Rik
PB.11689.174	full-splice_match	A4galt
PB.11689.179	full-splice_match	A4galt
PB.29601.1	novel_not_in_catalog	A730056A06Rik
PB.3755.68	full-splice_match	A730063M14Rik
PB.6082.3	novel_not_in_catalog	A830035A12Rik
PB.15281.1	full-splice_match	A830052D11Rik
PB.8910.15	novel_not_in_catalog	A830082K12Rik
PB.8910.30	novel_not_in_catalog	A830082K12Rik
PB.8910.31	novel_not_in_catalog	A830082K12Rik
PB.8910.32	novel_not_in_catalog	A830082K12Rik
PB.8910.33	novel_not_in_catalog	A830082K12Rik
PB.8910.14	novel_not_in_catalog	A830082K12Rik
PB.8910.26	novel_not_in_catalog	A830082K12Rik
PB.8910.35	novel_not_in_catalog	A830082K12Rik
PB.8910.44	novel_not_in_catalog	A830082K12Rik
PB.16137.5	novel_not_in_catalog	A930001C03Rik
PB.21353.1	full-splice_match	A930005H10Rik
PB.21353.2	full-splice_match	A930005H10Rik
PB.14206.3	full-splice_match	A930015D03Rik
PB.14206.5	full-splice_match	A930015D03Rik
PB.2820.5	full-splice_match	A930033H14Rik
PB.12149.1	full-splice_match	Aaas
PB.25908.24	novel_in_catalog	Aacs
PB.25908.23	incomplete-splice_match	Aacs
PB.25908.10	incomplete-splice_match	Aacs
PB.25908.44	incomplete-splice_match	Aacs
PB.33541.27	novel_not_in_catalog	Aagab
PB.27621.6	incomplete-splice_match	Aak1
PB.27621.30	incomplete-splice_match	Aak1
PB.29887.15	novel_not_in_catalog	Aamdc
PB.29887.6	full-splice_match	Aamdc
PB.29887.2	full-splice_match	Aamdc
PB.29887.9	full-splice_match	Aamdc
PB.29887.16	full-splice_match	Aamdc
PB.29887.5	full-splice_match	Aamdc
PB.29887.7	novel_not_in_catalog	Aamdc
PB.723.85	novel_not_in_catalog	Aamp
PB.723.139	incomplete-splice_match	Aamp
PB.723.109	novel_not_in_catalog	Aamp
PB.723.127	full-splice_match	Aamp
PB.723.134	incomplete-splice_match	Aamp
PB.723.28	novel_in_catalog	Aamp
PB.723.7	novel_in_catalog	Aamp
PB.723.96	novel_not_in_catalog	Aamp
PB.723.143	incomplete-splice_match	Aamp
PB.19373.14	full-splice_match	Aar2
PB.19373.3	novel_not_in_catalog	Aar2
PB.11134.1	full-splice_match	Aard
PB.11134.12	full-splice_match	Aard
PB.11134.13	full-splice_match	Aard
PB.11134.8	novel_not_in_catalog	Aard
PB.11134.9	full-splice_match	Aard
PB.32212.48	incomplete-splice_match	Aars
PB.32212.8	incomplete-splice_match	Aars
PB.32212.18	full-splice_match	Aars
PB.32212.2	novel_in_catalog	Aars
PB.32212.32	incomplete-splice_match	Aars
PB.32212.42	incomplete-splice_match	Aars
PB.32212.76	incomplete-splice_match	Aars
PB.32212.7	incomplete-splice_match	Aars
PB.14287.10	incomplete-splice_match	Aars2
PB.14287.3	full-splice_match	Aars2
PB.5850.19	incomplete-splice_match	Aarsd1
PB.5850.4	full-splice_match	Aarsd1
PB.32621.18	full-splice_match	Aasdhppt
PB.32621.17	novel_not_in_catalog	Aasdhppt
PB.32621.24	incomplete-splice_match	Aasdhppt
PB.32621.16	full-splice_match	Aasdhppt
PB.32621.25	incomplete-splice_match	Aasdhppt
PB.32621.20	novel_in_catalog	Aasdhppt
PB.5385.5	novel_in_catalog	Aatf
PB.12276.2	novel_in_catalog	Abat
PB.12276.15	incomplete-splice_match	Abat
PB.12276.11	full-splice_match	Abat
PB.12276.24	incomplete-splice_match	Abat
PB.22375.42	incomplete-splice_match	Abca1
PB.22375.41	incomplete-splice_match	Abca1
PB.22375.37	incomplete-splice_match	Abca1
PB.22375.46	incomplete-splice_match	Abca1
PB.17505.3	incomplete-splice_match	Abca2
PB.17505.7	novel_not_in_catalog	Abca2
PB.13624.11	incomplete-splice_match	Abca3
PB.6136.14	incomplete-splice_match	Abca5
PB.6136.7	incomplete-splice_match	Abca5
PB.6136.8	novel_in_catalog	Abca5
PB.6136.1	incomplete-splice_match	Abca5
PB.6132.7	incomplete-splice_match	Abca6
PB.6130.4	incomplete-splice_match	Abca9
PB.6130.1	novel_not_in_catalog	Abca9
PB.32511.3	full-splice_match	Abcb10
PB.24297.1	incomplete-splice_match	Abcb4
PB.24416.22	novel_not_in_catalog	Abcb8
PB.24416.3	novel_not_in_catalog	Abcb8
PB.24416.36	novel_in_catalog	Abcb8
PB.14330.3	novel_not_in_catalog	Abcc10
PB.10680.4	incomplete-splice_match	Abcc4
PB.12529.20	incomplete-splice_match	Abcc5
PB.12529.21	incomplete-splice_match	Abcc5
PB.12529.26	incomplete-splice_match	Abcc5
PB.12529.34	novel_not_in_catalog	Abcc5
PB.12529.36	full-splice_match	Abcc5
PB.12529.42	full-splice_match	Abcc5
PB.12529.47	full-splice_match	Abcc5
PB.12529.48	full-splice_match	Abcc5
PB.12529.56	full-splice_match	Abcc5
PB.12529.55	novel_not_in_catalog	Abcc5
PB.11844.5	full-splice_match	Abcd2
PB.11844.6	full-splice_match	Abcd2
PB.7437.27	incomplete-splice_match	Abcd4
PB.31657.19	incomplete-splice_match	Abce1
PB.31657.14	incomplete-splice_match	Abce1
PB.31657.2	full-splice_match	Abce1
PB.31657.7	full-splice_match	Abce1
PB.31657.21	incomplete-splice_match	Abce1
PB.14202.50	novel_not_in_catalog	Abcf1
PB.14202.51	novel_not_in_catalog	Abcf1
PB.14202.54	incomplete-splice_match	Abcf1
PB.14202.49	incomplete-splice_match	Abcf1
PB.14202.41	incomplete-splice_match	Abcf1
PB.14202.7	full-splice_match	Abcf1
PB.24430.64	novel_in_catalog	Abcf2
PB.24430.80	incomplete-splice_match	Abcf2
PB.24430.3	full-splice_match	Abcf2
PB.24430.68	incomplete-splice_match	Abcf2
PB.12533.32	incomplete-splice_match	Abcf3
PB.12533.4	full-splice_match	Abcf3
PB.12533.6	novel_in_catalog	Abcf3
PB.12533.7	novel_in_catalog	Abcf3
PB.12533.8	full-splice_match	Abcf3
PB.27267.39	incomplete-splice_match	Abcg2
PB.27267.10	novel_not_in_catalog	Abcg2
PB.27267.14	full-splice_match	Abcg2
PB.27267.4	novel_in_catalog	Abcg2
PB.12921.11	full-splice_match	Abhd10
PB.12921.16	full-splice_match	Abhd10
PB.12921.18	full-splice_match	Abhd10
PB.12921.2	novel_not_in_catalog	Abhd10
PB.12921.20	novel_in_catalog	Abhd10
PB.12921.21	novel_not_in_catalog	Abhd10
PB.12921.1	novel_in_catalog	Abhd10
PB.26137.15	novel_in_catalog	Abhd11
PB.26137.21	novel_not_in_catalog	Abhd11
PB.26137.5	full-splice_match	Abhd11
PB.26137.7	full-splice_match	Abhd11
PB.26137.8	novel_in_catalog	Abhd11
PB.19202.1	novel_not_in_catalog	Abhd12
PB.19202.23	novel_not_in_catalog	Abhd12
PB.19202.2	full-splice_match	Abhd12
PB.19202.50	incomplete-splice_match	Abhd12
PB.30875.17	full-splice_match	Abhd13
PB.30875.16	full-splice_match	Abhd13
PB.30875.3	full-splice_match	Abhd13
PB.30875.4	full-splice_match	Abhd13
PB.34245.1	novel_not_in_catalog	Abhd14a
PB.34245.5	novel_not_in_catalog	Abhd14a
PB.34245.10	novel_not_in_catalog	Abhd14a
PB.34245.11	novel_not_in_catalog	Abhd14a
PB.34245.8	novel_not_in_catalog	Abhd14a
PB.34245.2	novel_in_catalog	Abhd14a
PB.34245.30	incomplete-splice_match	Abhd14a
PB.34243.1	novel_in_catalog	Abhd14b
PB.34243.4	full-splice_match	Abhd14b
PB.34243.6	incomplete-splice_match	Abhd14b
PB.5197.1	novel_not_in_catalog	Abhd15
PB.14141.42	novel_not_in_catalog	Abhd16a
PB.14141.13	incomplete-splice_match	Abhd16a
PB.14141.27	full-splice_match	Abhd16a
PB.14141.74	novel_not_in_catalog	Abhd16a
PB.14141.6	novel_not_in_catalog	Abhd16a
PB.14141.55	novel_in_catalog	Abhd16a
PB.14141.63	novel_in_catalog	Abhd16a
PB.14141.78	novel_in_catalog	Abhd16a
PB.3088.108	novel_in_catalog	Abhd17a
PB.3088.113	full-splice_match	Abhd17a
PB.3088.134	novel_not_in_catalog	Abhd17a
PB.3088.112	novel_not_in_catalog	Abhd17a
PB.3088.103	novel_not_in_catalog	Abhd17a
PB.16531.17	full-splice_match	Abhd17b
PB.16531.27	novel_not_in_catalog	Abhd17b
PB.16531.24	incomplete-splice_match	Abhd17b
PB.16531.53	incomplete-splice_match	Abhd17b
PB.16531.25	novel_not_in_catalog	Abhd17b
PB.16531.28	novel_not_in_catalog	Abhd17b
PB.16531.31	full-splice_match	Abhd17b
PB.16531.38	novel_not_in_catalog	Abhd17b
PB.16531.7	full-splice_match	Abhd17b
PB.16531.8	full-splice_match	Abhd17b
PB.16531.13	novel_not_in_catalog	Abhd17b
PB.16531.16	incomplete-splice_match	Abhd17b
PB.16531.19	novel_not_in_catalog	Abhd17b
PB.16531.4	incomplete-splice_match	Abhd17b
PB.29784.16	novel_not_in_catalog	Abhd17c
PB.29784.24	full-splice_match	Abhd17c
PB.29784.1	full-splice_match	Abhd17c
PB.29784.14	full-splice_match	Abhd17c
PB.29784.17	novel_not_in_catalog	Abhd17c
PB.29784.18	full-splice_match	Abhd17c
PB.29784.19	full-splice_match	Abhd17c
PB.29784.22	full-splice_match	Abhd17c
PB.20302.2	full-splice_match	Abhd18
PB.20302.4	full-splice_match	Abhd18
PB.29645.18	full-splice_match	Abhd2
PB.29645.4	full-splice_match	Abhd2
PB.9978.44	novel_not_in_catalog	Abhd4
PB.9978.46	full-splice_match	Abhd4
PB.9978.1	full-splice_match	Abhd4
PB.34644.11	novel_not_in_catalog	Abhd5
PB.34644.16	full-splice_match	Abhd5
PB.34644.18	full-splice_match	Abhd5
PB.34644.2	full-splice_match	Abhd5
PB.34644.38	novel_not_in_catalog	Abhd5
PB.34644.7	novel_in_catalog	Abhd5
PB.34644.23	novel_not_in_catalog	Abhd5
PB.9392.1	full-splice_match	Abhd6
PB.9392.3	full-splice_match	Abhd6
PB.31544.18	novel_not_in_catalog	Abhd8
PB.31544.16	novel_not_in_catalog	Abhd8
PB.17451.62	incomplete-splice_match	Abi1
PB.17451.18	full-splice_match	Abi1
PB.17451.2	full-splice_match	Abi1
PB.17451.43	full-splice_match	Abi1
PB.17451.57	incomplete-splice_match	Abi1
PB.17451.21	full-splice_match	Abi1
PB.17451.25	novel_not_in_catalog	Abi1
PB.17451.49	full-splice_match	Abi1
PB.571.9	incomplete-splice_match	Abi2
PB.571.10	full-splice_match	Abi2
PB.571.6	full-splice_match	Abi2
PB.571.32	novel_in_catalog	Abi2
PB.12976.10	novel_not_in_catalog	Abi3bp
PB.12976.12	novel_not_in_catalog	Abi3bp
PB.22418.21	full-splice_match	Abitram
PB.17752.19	full-splice_match	Abl1
PB.17752.24	full-splice_match	Abl1
PB.17752.26	full-splice_match	Abl1
PB.17752.27	incomplete-splice_match	Abl1
PB.17752.35	full-splice_match	Abl1
PB.17166.61	novel_not_in_catalog	Ablim1
PB.17166.71	novel_not_in_catalog	Ablim1
PB.17166.115	incomplete-splice_match	Ablim1
PB.17166.118	incomplete-splice_match	Ablim1
PB.15748.1	novel_not_in_catalog	Ablim3
PB.5175.18	incomplete-splice_match	Abr
PB.5175.34	incomplete-splice_match	Abr
PB.5175.31	incomplete-splice_match	Abr
PB.5175.1	incomplete-splice_match	Abr
PB.5175.7	novel_in_catalog	Abr
PB.5175.40	incomplete-splice_match	Abr
PB.2282.1	full-splice_match	Abracl
PB.2282.7	full-splice_match	Abracl
PB.25266.1	full-splice_match	Abraxas1
PB.25266.5	novel_not_in_catalog	Abraxas1
PB.25266.9	novel_not_in_catalog	Abraxas1
PB.30584.1	full-splice_match	Abraxas2
PB.30584.3	full-splice_match	Abraxas2
PB.30584.9	full-splice_match	Abraxas2
PB.8141.7	novel_in_catalog	Abt1
PB.27676.22	novel_in_catalog	Abtb1
PB.27676.6	novel_in_catalog	Abtb1
PB.27676.1	full-splice_match	Abtb1
PB.27676.5	novel_not_in_catalog	Abtb1
PB.27676.20	incomplete-splice_match	Abtb1
PB.27676.4	novel_in_catalog	Abtb1
PB.18532.10	incomplete-splice_match	Abtb2
PB.18532.14	incomplete-splice_match	Abtb2
PB.18532.18	incomplete-splice_match	Abtb2
PB.18532.19	incomplete-splice_match	Abtb2
PB.18532.27	novel_in_catalog	Abtb2
PB.18532.33	incomplete-splice_match	Abtb2
PB.18532.4	incomplete-splice_match	Abtb2
PB.18532.75	novel_not_in_catalog	Abtb2
PB.35753.11	novel_not_in_catalog	AC149090.1
PB.35753.13	novel_not_in_catalog	AC149090.1
PB.35753.17	novel_not_in_catalog	AC149090.1
PB.34541.25	incomplete-splice_match	Acaa1a
PB.34541.8	novel_in_catalog	Acaa1a
PB.15915.18	novel_not_in_catalog	Acaa2
PB.15915.8	novel_not_in_catalog	Acaa2
PB.5382.13	novel_in_catalog	Acaca
PB.5382.8	novel_in_catalog	Acaca
PB.5382.28	incomplete-splice_match	Acaca
PB.25747.1	full-splice_match	Acad10
PB.25747.6	incomplete-splice_match	Acad10
PB.32898.8	novel_in_catalog	Acad8
PB.32898.17	novel_not_in_catalog	Acad8
PB.32898.23	novel_in_catalog	Acad8
PB.20257.13	full-splice_match	Acad9
PB.20257.18	novel_not_in_catalog	Acad9
PB.20257.3	full-splice_match	Acad9
PB.645.17	incomplete-splice_match	Acadl
PB.645.2	full-splice_match	Acadl
PB.645.5	full-splice_match	Acadl
PB.645.7	full-splice_match	Acadl
PB.645.9	novel_not_in_catalog	Acadl
PB.21795.5	novel_not_in_catalog	Acadm
PB.21795.10	full-splice_match	Acadm
PB.21795.7	full-splice_match	Acadm
PB.25588.20	incomplete-splice_match	Acads
PB.25588.21	incomplete-splice_match	Acads
PB.25588.4	novel_not_in_catalog	Acads
PB.25588.6	full-splice_match	Acads
PB.30560.17	full-splice_match	Acadsb
PB.30560.21	full-splice_match	Acadsb
PB.30560.27	incomplete-splice_match	Acadsb
PB.30560.32	full-splice_match	Acadsb
PB.30560.34	incomplete-splice_match	Acadsb
PB.30560.38	full-splice_match	Acadsb
PB.30560.47	incomplete-splice_match	Acadsb
PB.4972.48	incomplete-splice_match	Acadvl
PB.4972.50	incomplete-splice_match	Acadvl
PB.4972.2	full-splice_match	Acadvl
PB.4972.23	novel_not_in_catalog	Acadvl
PB.12667.18	incomplete-splice_match	Acap2
PB.12667.33	incomplete-splice_match	Acap2
PB.12667.31	incomplete-splice_match	Acap2
PB.12667.15	incomplete-splice_match	Acap2
PB.12667.19	incomplete-splice_match	Acap2
PB.12667.26	incomplete-splice_match	Acap2
PB.12667.29	incomplete-splice_match	Acap2
PB.12667.42	incomplete-splice_match	Acap2
PB.33310.33	novel_not_in_catalog	Acat1
PB.33310.44	incomplete-splice_match	Acat1
PB.33310.16	full-splice_match	Acat1
PB.33310.19	full-splice_match	Acat1
PB.33310.2	novel_not_in_catalog	Acat1
PB.33310.31	full-splice_match	Acat1
PB.33310.32	incomplete-splice_match	Acat1
PB.33310.43	incomplete-splice_match	Acat1
PB.33310.47	incomplete-splice_match	Acat1
PB.33310.38	novel_not_in_catalog	Acat1
PB.13467.15	novel_not_in_catalog	Acat2
PB.13467.28	full-splice_match	Acat2
PB.13467.31	full-splice_match	Acat2
PB.13467.34	full-splice_match	Acat2
PB.13467.6	novel_not_in_catalog	Acat2
PB.13466.2	full-splice_match	Acat3
PB.1866.8	incomplete-splice_match	Acbd3
PB.1866.1	incomplete-splice_match	Acbd3
PB.1866.17	incomplete-splice_match	Acbd3
PB.1866.34	novel_in_catalog	Acbd3
PB.1866.14	incomplete-splice_match	Acbd3
PB.1866.15	incomplete-splice_match	Acbd3
PB.1866.2	full-splice_match	Acbd3
PB.1866.35	novel_not_in_catalog	Acbd3
PB.1866.6	incomplete-splice_match	Acbd3
PB.1866.9	full-splice_match	Acbd3
PB.1866.19	novel_not_in_catalog	Acbd3
PB.1866.41	incomplete-splice_match	Acbd3
PB.5947.17	novel_in_catalog	Acbd4
PB.5947.39	novel_in_catalog	Acbd4
PB.5947.6	full-splice_match	Acbd4
PB.5947.1	novel_in_catalog	Acbd4
PB.5947.2	full-splice_match	Acbd4
PB.5947.3	novel_in_catalog	Acbd4
PB.5947.9	novel_in_catalog	Acbd4
PB.5947.23	novel_in_catalog	Acbd4
PB.5947.52	full-splice_match	Acbd4
PB.5947.22	full-splice_match	Acbd4
PB.17452.38	incomplete-splice_match	Acbd5
PB.17452.4	novel_in_catalog	Acbd5
PB.17452.14	incomplete-splice_match	Acbd5
PB.17452.9	incomplete-splice_match	Acbd5
PB.17452.41	incomplete-splice_match	Acbd5
PB.1518.1	full-splice_match	Acbd6
PB.1518.17	incomplete-splice_match	Acbd6
PB.1518.3	full-splice_match	Acbd6
PB.1518.16	incomplete-splice_match	Acbd6
PB.1518.8	novel_in_catalog	Acbd6
PB.18486.12	novel_not_in_catalog	Accs
PB.32064.23	incomplete-splice_match	Acd
PB.32064.64	novel_in_catalog	Acd
PB.32064.12	novel_in_catalog	Acd
PB.29904.17	incomplete-splice_match	Acer3
PB.29904.14	incomplete-splice_match	Acer3
PB.29904.7	novel_in_catalog	Acer3
PB.26236.1	full-splice_match	Ache
PB.10004.104	incomplete-splice_match	Acin1
PB.10004.105	incomplete-splice_match	Acin1
PB.10004.31	full-splice_match	Acin1
PB.10004.75	incomplete-splice_match	Acin1
PB.10004.153	incomplete-splice_match	Acin1
PB.10004.125	incomplete-splice_match	Acin1
PB.10004.42	novel_in_catalog	Acin1
PB.10004.73	novel_in_catalog	Acin1
PB.10004.66	novel_in_catalog	Acin1
PB.10004.14	novel_in_catalog	Acin1
PB.10004.21	novel_not_in_catalog	Acin1
PB.969.2	novel_not_in_catalog	Ackr3
PB.969.6	full-splice_match	Ackr3
PB.969.7	full-splice_match	Ackr3
PB.5793.1	novel_not_in_catalog	Acly
PB.5793.2	full-splice_match	Acly
PB.5793.24	full-splice_match	Acly
PB.5793.29	full-splice_match	Acly
PB.5793.3	full-splice_match	Acly
PB.5793.31	full-splice_match	Acly
PB.5793.34	full-splice_match	Acly
PB.5793.37	novel_not_in_catalog	Acly
PB.5793.41	incomplete-splice_match	Acly
PB.5793.52	incomplete-splice_match	Acly
PB.5793.72	incomplete-splice_match	Acly
PB.5793.82	incomplete-splice_match	Acly
PB.5793.71	novel_in_catalog	Acly
PB.22114.14	novel_not_in_catalog	Aco1
PB.22114.4	incomplete-splice_match	Aco1
PB.22114.7	full-splice_match	Aco1
PB.22114.9	incomplete-splice_match	Aco1
PB.11645.10	incomplete-splice_match	Aco2
PB.11645.15	novel_not_in_catalog	Aco2
PB.11645.18	incomplete-splice_match	Aco2
PB.11645.27	incomplete-splice_match	Aco2
PB.11645.28	incomplete-splice_match	Aco2
PB.11645.33	incomplete-splice_match	Aco2
PB.11645.35	incomplete-splice_match	Aco2
PB.11645.6	incomplete-splice_match	Aco2
PB.11645.7	incomplete-splice_match	Aco2
PB.11645.19	incomplete-splice_match	Aco2
PB.11645.57	incomplete-splice_match	Aco2
PB.11645.36	novel_in_catalog	Aco2
PB.11645.87	novel_in_catalog	Aco2
PB.7409.22	full-splice_match	Acot1
PB.7409.28	novel_not_in_catalog	Acot1
PB.7409.20	novel_in_catalog	Acot1
PB.8197.6	novel_not_in_catalog	Acot13
PB.8197.3	novel_not_in_catalog	Acot13
PB.7409.3	full-splice_match	Acot2
PB.7409.5	full-splice_match	Acot2
PB.7409.8	full-splice_match	Acot2
PB.24113.1	full-splice_match	Acot7
PB.24113.18	full-splice_match	Acot7
PB.19587.18	novel_not_in_catalog	Acot8
PB.19587.7	full-splice_match	Acot8
PB.19587.4	full-splice_match	Acot8
PB.35553.4	full-splice_match	Acot9
PB.35553.10	incomplete-splice_match	Acot9
PB.6253.38	novel_in_catalog	Acox1
PB.6253.19	novel_in_catalog	Acox1
PB.6253.65	incomplete-splice_match	Acox1
PB.6253.67	incomplete-splice_match	Acox1
PB.6253.60	full-splice_match	Acox1
PB.6253.55	incomplete-splice_match	Acox1
PB.6253.26	full-splice_match	Acox1
PB.6253.37	incomplete-splice_match	Acox1
PB.6253.45	incomplete-splice_match	Acox1
PB.6253.8	full-splice_match	Acox1
PB.6253.6	novel_in_catalog	Acox1
PB.24679.8	incomplete-splice_match	Acox3
PB.6788.14	full-splice_match	Acp1
PB.6788.15	full-splice_match	Acp1
PB.6788.6	full-splice_match	Acp1
PB.6788.8	novel_not_in_catalog	Acp1
PB.6788.21	novel_not_in_catalog	Acp1
PB.6788.7	full-splice_match	Acp1
PB.6788.20	full-splice_match	Acp1
PB.18407.28	incomplete-splice_match	Acp2
PB.18407.16	full-splice_match	Acp2
PB.18407.2	full-splice_match	Acp2
PB.18407.27	full-splice_match	Acp2
PB.18407.3	full-splice_match	Acp2
PB.18407.31	novel_not_in_catalog	Acp2
PB.18407.4	full-splice_match	Acp2
PB.18407.6	full-splice_match	Acp2
PB.32865.2	full-splice_match	Acp5
PB.21081.7	novel_not_in_catalog	Acp6
PB.21081.1	novel_not_in_catalog	Acp6
PB.5569.2	full-splice_match	Acsf2
PB.32455.10	novel_not_in_catalog	Acsf3
PB.32455.2	full-splice_match	Acsf3
PB.32455.3	full-splice_match	Acsf3
PB.32455.7	incomplete-splice_match	Acsf3
PB.31311.4	novel_not_in_catalog	Acsl1
PB.31311.13	incomplete-splice_match	Acsl1
PB.31311.2	full-splice_match	Acsl1
PB.31311.27	novel_in_catalog	Acsl1
PB.817.74	novel_not_in_catalog	Acsl3
PB.817.18	incomplete-splice_match	Acsl3
PB.817.15	incomplete-splice_match	Acsl3
PB.817.108	incomplete-splice_match	Acsl3
PB.817.17	novel_not_in_catalog	Acsl3
PB.817.21	full-splice_match	Acsl3
PB.817.27	incomplete-splice_match	Acsl3
PB.817.31	full-splice_match	Acsl3
PB.817.41	incomplete-splice_match	Acsl3
PB.817.46	incomplete-splice_match	Acsl3
PB.817.50	incomplete-splice_match	Acsl3
PB.817.57	incomplete-splice_match	Acsl3
PB.817.58	incomplete-splice_match	Acsl3
PB.817.78	full-splice_match	Acsl3
PB.817.8	incomplete-splice_match	Acsl3
PB.817.81	incomplete-splice_match	Acsl3
PB.817.93	novel_not_in_catalog	Acsl3
PB.817.96	incomplete-splice_match	Acsl3
PB.817.86	incomplete-splice_match	Acsl3
PB.817.104	incomplete-splice_match	Acsl3
PB.817.12	incomplete-splice_match	Acsl3
PB.35465.12	incomplete-splice_match	Acsl4
PB.35465.3	full-splice_match	Acsl4
PB.35465.4	incomplete-splice_match	Acsl4
PB.17128.3	incomplete-splice_match	Acsl5
PB.17128.4	incomplete-splice_match	Acsl5
PB.17128.7	incomplete-splice_match	Acsl5
PB.19190.4	incomplete-splice_match	Acss1
PB.19330.1	novel_not_in_catalog	Acss2
PB.19330.6	novel_not_in_catalog	Acss2
PB.19330.4	novel_not_in_catalog	Acss2
PB.3498.26	incomplete-splice_match	Acss3
PB.3498.25	incomplete-splice_match	Acss3
PB.3498.11	incomplete-splice_match	Acss3
PB.3498.22	incomplete-splice_match	Acss3
PB.3498.24	incomplete-splice_match	Acss3
PB.3498.7	full-splice_match	Acss3
PB.3498.1	incomplete-splice_match	Acss3
PB.3498.29	full-splice_match	Acss3
PB.26462.292	novel_not_in_catalog	Actb
PB.26462.377	full-splice_match	Actb
PB.26462.368	incomplete-splice_match	Actb
PB.26462.137	novel_not_in_catalog	Actb
PB.26462.140	novel_not_in_catalog	Actb
PB.26462.229	full-splice_match	Actb
PB.26462.230	full-splice_match	Actb
PB.26462.248	novel_in_catalog	Actb
PB.26462.261	novel_not_in_catalog	Actb
PB.26462.267	novel_not_in_catalog	Actb
PB.26462.31	novel_not_in_catalog	Actb
PB.26462.338	novel_not_in_catalog	Actb
PB.26462.342	novel_not_in_catalog	Actb
PB.26462.361	incomplete-splice_match	Actb
PB.26462.81	novel_not_in_catalog	Actb
PB.26462.84	novel_not_in_catalog	Actb
PB.26462.89	novel_not_in_catalog	Actb
PB.26462.302	novel_not_in_catalog	Actb
PB.26462.257	novel_not_in_catalog	Actb
PB.26462.57	novel_in_catalog	Actb
PB.26462.243	full-splice_match	Actb
PB.26462.245	novel_in_catalog	Actb
PB.26462.50	full-splice_match	Actb
PB.26462.247	novel_in_catalog	Actb
PB.26462.291	novel_in_catalog	Actb
PB.26462.305	novel_in_catalog	Actb
PB.6446.252	incomplete-splice_match	Actg1
PB.6446.251	full-splice_match	Actg1
PB.6446.247	incomplete-splice_match	Actg1
PB.6446.13	novel_not_in_catalog	Actg1
PB.6446.160	novel_not_in_catalog	Actg1
PB.6446.165	novel_not_in_catalog	Actg1
PB.6446.211	full-splice_match	Actg1
PB.6446.216	full-splice_match	Actg1
PB.6446.217	full-splice_match	Actg1
PB.6446.29	novel_in_catalog	Actg1
PB.6446.111	novel_not_in_catalog	Actg1
PB.6446.167	novel_not_in_catalog	Actg1
PB.6446.11	novel_in_catalog	Actg1
PB.6446.34	novel_in_catalog	Actg1
PB.6446.224	full-splice_match	Actg1
PB.6446.97	novel_in_catalog	Actg1
PB.20225.1	full-splice_match	Actl6a
PB.20225.10	novel_in_catalog	Actl6a
PB.7306.4	full-splice_match	Actn1
PB.7306.69	incomplete-splice_match	Actn1
PB.7306.13	full-splice_match	Actn1
PB.16160.1	full-splice_match	Actn3
PB.16160.3	incomplete-splice_match	Actn3
PB.28990.116	novel_not_in_catalog	Actn4
PB.28990.63	novel_in_catalog	Actn4
PB.28990.162	novel_in_catalog	Actn4
PB.28990.210	incomplete-splice_match	Actn4
PB.28990.155	full-splice_match	Actn4
PB.28990.163	incomplete-splice_match	Actn4
PB.28990.168	incomplete-splice_match	Actn4
PB.28990.172	incomplete-splice_match	Actn4
PB.28990.176	incomplete-splice_match	Actn4
PB.28990.178	incomplete-splice_match	Actn4
PB.28990.183	incomplete-splice_match	Actn4
PB.28990.36	novel_not_in_catalog	Actn4
PB.28990.39	novel_not_in_catalog	Actn4
PB.7122.1	full-splice_match	Actr10
PB.7122.2	full-splice_match	Actr10
PB.16997.25	novel_in_catalog	Actr1a
PB.16997.5	novel_in_catalog	Actr1a
PB.16997.42	novel_in_catalog	Actr1a
PB.16997.50	incomplete-splice_match	Actr1a
PB.16997.49	incomplete-splice_match	Actr1a
PB.16997.11	novel_not_in_catalog	Actr1a
PB.16997.20	novel_not_in_catalog	Actr1a
PB.16997.44	full-splice_match	Actr1a
PB.16997.45	full-splice_match	Actr1a
PB.16997.48	incomplete-splice_match	Actr1a
PB.16997.8	full-splice_match	Actr1a
PB.252.51	novel_in_catalog	Actr1b
PB.252.1	novel_in_catalog	Actr1b
PB.252.18	novel_not_in_catalog	Actr1b
PB.252.53	novel_in_catalog	Actr1b
PB.252.94	incomplete-splice_match	Actr1b
PB.252.2	full-splice_match	Actr1b
PB.252.26	novel_not_in_catalog	Actr1b
PB.252.78	full-splice_match	Actr1b
PB.252.80	full-splice_match	Actr1b
PB.252.85	incomplete-splice_match	Actr1b
PB.252.52	novel_in_catalog	Actr1b
PB.252.87	novel_in_catalog	Actr1b
PB.4115.7	novel_not_in_catalog	Actr2
PB.1175.28	full-splice_match	Actr3
PB.1175.42	full-splice_match	Actr3
PB.1175.50	incomplete-splice_match	Actr3
PB.1175.72	full-splice_match	Actr3
PB.24467.5	full-splice_match	Actr3b
PB.19445.14	novel_not_in_catalog	Actr5
PB.19445.21	novel_not_in_catalog	Actr5
PB.19445.8	novel_not_in_catalog	Actr5
PB.19445.22	novel_not_in_catalog	Actr5
PB.19445.35	novel_not_in_catalog	Actr5
PB.3326.2	novel_in_catalog	Actr6
PB.3326.6	incomplete-splice_match	Actr6
PB.9674.55	novel_not_in_catalog	Actr8
PB.18043.14	full-splice_match	Acvr1
PB.18043.15	novel_not_in_catalog	Acvr1
PB.18043.5	full-splice_match	Acvr1
PB.18043.1	novel_not_in_catalog	Acvr1
PB.18043.3	full-splice_match	Acvr1
PB.12095.62	full-splice_match	Acvr1b
PB.17969.24	incomplete-splice_match	Acvr2a
PB.17969.10	full-splice_match	Acvr2a
PB.17969.12	incomplete-splice_match	Acvr2a
PB.17969.2	novel_not_in_catalog	Acvr2a
PB.12095.14	full-splice_match	Acvrl1
PB.12095.18	novel_not_in_catalog	Acvrl1
PB.12095.3	full-splice_match	Acvrl1
PB.12095.8	novel_in_catalog	Acvrl1
PB.34242.18	novel_in_catalog	Acy1
PB.34242.2	full-splice_match	Acy1
PB.34242.8	novel_in_catalog	Acy1
PB.16103.8	novel_in_catalog	Acy3
PB.16103.1	novel_not_in_catalog	Acy3
PB.16103.4	full-splice_match	Acy3
PB.7461.10	full-splice_match	Acyp1
PB.19544.2	full-splice_match	Ada
PB.18775.1	full-splice_match	Adal
PB.18775.6	novel_in_catalog	Adal
PB.18775.3	novel_in_catalog	Adal
PB.33774.27	incomplete-splice_match	Adam10
PB.33774.14	incomplete-splice_match	Adam10
PB.33774.2	incomplete-splice_match	Adam10
PB.33774.24	incomplete-splice_match	Adam10
PB.33774.3	incomplete-splice_match	Adam10
PB.33774.8	full-splice_match	Adam10
PB.33774.13	novel_not_in_catalog	Adam10
PB.33774.22	novel_not_in_catalog	Adam10
PB.5934.9	incomplete-splice_match	Adam11
PB.5934.14	novel_in_catalog	Adam11
PB.30598.4	incomplete-splice_match	Adam12
PB.20823.12	novel_not_in_catalog	Adam15
PB.20823.16	novel_not_in_catalog	Adam15
PB.20823.56	full-splice_match	Adam15
PB.20823.65	incomplete-splice_match	Adam15
PB.20823.37	novel_not_in_catalog	Adam15
PB.20823.19	novel_in_catalog	Adam15
PB.6711.35	incomplete-splice_match	Adam17
PB.6711.32	incomplete-splice_match	Adam17
PB.6711.23	incomplete-splice_match	Adam17
PB.4386.1	incomplete-splice_match	Adam19
PB.4386.4	incomplete-splice_match	Adam19
PB.4386.18	novel_in_catalog	Adam19
PB.4386.2	novel_not_in_catalog	Adam19
PB.4386.13	incomplete-splice_match	Adam19
PB.4386.10	incomplete-splice_match	Adam19
PB.4386.14	incomplete-splice_match	Adam19
PB.24290.13	novel_not_in_catalog	Adam22
PB.24290.8	incomplete-splice_match	Adam22
PB.18984.1	full-splice_match	Adam33
PB.18984.2	novel_not_in_catalog	Adam33
PB.31079.25	incomplete-splice_match	Adam9
PB.31079.14	novel_not_in_catalog	Adam9
PB.31079.21	incomplete-splice_match	Adam9
PB.31079.27	novel_in_catalog	Adam9
PB.31079.31	incomplete-splice_match	Adam9
PB.13104.55	novel_not_in_catalog	Adamts1
PB.13104.13	full-splice_match	Adamts1
PB.13104.6	incomplete-splice_match	Adamts1
PB.13104.26	novel_not_in_catalog	Adamts1
PB.13104.1	full-splice_match	Adamts1
PB.13104.16	full-splice_match	Adamts1
PB.13104.19	full-splice_match	Adamts1
PB.13104.23	novel_not_in_catalog	Adamts1
PB.13104.41	full-splice_match	Adamts1
PB.13104.42	full-splice_match	Adamts1
PB.13104.44	full-splice_match	Adamts1
PB.13104.45	full-splice_match	Adamts1
PB.13104.47	full-splice_match	Adamts1
PB.13104.50	full-splice_match	Adamts1
PB.13104.52	full-splice_match	Adamts1
PB.13104.53	novel_in_catalog	Adamts1
PB.13104.57	novel_not_in_catalog	Adamts1
PB.13104.59	full-splice_match	Adamts1
PB.13104.61	incomplete-splice_match	Adamts1
PB.13104.66	novel_not_in_catalog	Adamts1
PB.13104.7	full-splice_match	Adamts1
PB.13104.72	incomplete-splice_match	Adamts1
PB.13104.75	incomplete-splice_match	Adamts1
PB.13104.81	incomplete-splice_match	Adamts1
PB.13104.84	incomplete-splice_match	Adamts1
PB.13104.87	incomplete-splice_match	Adamts1
PB.13104.89	incomplete-splice_match	Adamts1
PB.13104.93	incomplete-splice_match	Adamts1
PB.13104.95	incomplete-splice_match	Adamts1
PB.13104.97	incomplete-splice_match	Adamts1
PB.13104.98	incomplete-splice_match	Adamts1
PB.14031.34	novel_in_catalog	Adamts10
PB.14031.10	incomplete-splice_match	Adamts10
PB.14031.22	novel_in_catalog	Adamts10
PB.14031.5	full-splice_match	Adamts10
PB.14031.55	novel_in_catalog	Adamts10
PB.14031.35	novel_in_catalog	Adamts10
PB.14031.65	novel_not_in_catalog	Adamts10
PB.10828.13	incomplete-splice_match	Adamts12
PB.2689.59	full-splice_match	Adamts14
PB.4466.27	novel_not_in_catalog	Adamts2
PB.11886.1	full-splice_match	Adamts20
PB.25123.2	incomplete-splice_match	Adamts3
PB.1722.3	incomplete-splice_match	Adamts4
PB.1722.5	full-splice_match	Adamts4
PB.13106.13	novel_not_in_catalog	Adamts5
PB.13106.12	novel_not_in_catalog	Adamts5
PB.13106.14	incomplete-splice_match	Adamts5
PB.34021.2	novel_in_catalog	Adamts7
PB.32945.1	novel_in_catalog	Adamts8
PB.27747.20	incomplete-splice_match	Adamts9
PB.27747.24	full-splice_match	Adamts9
PB.22627.5	full-splice_match	Adamtsl1
PB.22627.16	incomplete-splice_match	Adamtsl1
PB.22627.8	full-splice_match	Adamtsl1
PB.21014.2	full-splice_match	Adamtsl4
PB.21014.7	full-splice_match	Adamtsl4
PB.3073.11	novel_not_in_catalog	Adamtsl5
PB.3073.14	incomplete-splice_match	Adamtsl5
PB.3073.3	novel_in_catalog	Adamtsl5
PB.20832.4	incomplete-splice_match	Adar
PB.20832.3	full-splice_match	Adar
PB.20832.18	full-splice_match	Adar
PB.2951.16	novel_not_in_catalog	Adarb1
PB.7536.20	full-splice_match	Adck1
PB.7536.5	full-splice_match	Adck1
PB.7536.9	full-splice_match	Adck1
PB.27022.1	full-splice_match	Adck2
PB.27022.3	incomplete-splice_match	Adck2
PB.27022.8	novel_not_in_catalog	Adck2
PB.11414.15	incomplete-splice_match	Adck5
PB.11414.6	novel_in_catalog	Adck5
PB.11414.5	full-splice_match	Adck5
PB.4053.4	incomplete-splice_match	Adcy1
PB.8810.26	incomplete-splice_match	Adcy2
PB.6560.15	incomplete-splice_match	Adcy3
PB.10066.17	novel_in_catalog	Adcy4
PB.10066.7	novel_in_catalog	Adcy4
PB.11964.41	novel_not_in_catalog	Adcy6
PB.27234.1	incomplete-splice_match	Adcyap1r1
PB.27234.2	full-splice_match	Adcyap1r1
PB.27234.5	incomplete-splice_match	Adcyap1r1
PB.24655.19	incomplete-splice_match	Add1
PB.24655.10	novel_in_catalog	Add1
PB.24655.101	novel_in_catalog	Add1
PB.24655.103	novel_not_in_catalog	Add1
PB.24655.104	incomplete-splice_match	Add1
PB.24655.105	full-splice_match	Add1
PB.24655.11	novel_in_catalog	Add1
PB.24655.14	incomplete-splice_match	Add1
PB.24655.15	novel_in_catalog	Add1
PB.24655.18	incomplete-splice_match	Add1
PB.24655.22	full-splice_match	Add1
PB.24655.24	novel_in_catalog	Add1
PB.24655.25	full-splice_match	Add1
PB.24655.3	incomplete-splice_match	Add1
PB.24655.4	novel_in_catalog	Add1
PB.24655.41	incomplete-splice_match	Add1
PB.24655.44	full-splice_match	Add1
PB.24655.48	incomplete-splice_match	Add1
PB.24655.6	novel_not_in_catalog	Add1
PB.24655.66	incomplete-splice_match	Add1
PB.24655.7	novel_in_catalog	Add1
PB.24655.76	novel_in_catalog	Add1
PB.24655.8	incomplete-splice_match	Add1
PB.24655.88	novel_in_catalog	Add1
PB.24655.96	novel_in_catalog	Add1
PB.24655.97	novel_not_in_catalog	Add1
PB.24655.99	full-splice_match	Add1
PB.24655.49	full-splice_match	Add1
PB.24655.100	novel_not_in_catalog	Add1
PB.17076.162	incomplete-splice_match	Add3
PB.17076.21	novel_in_catalog	Add3
PB.17076.55	novel_in_catalog	Add3
PB.17076.92	novel_not_in_catalog	Add3
PB.17076.17	incomplete-splice_match	Add3
PB.17076.60	novel_in_catalog	Add3
PB.17076.10	incomplete-splice_match	Add3
PB.17076.105	incomplete-splice_match	Add3
PB.17076.108	incomplete-splice_match	Add3
PB.17076.12	incomplete-splice_match	Add3
PB.17076.125	novel_in_catalog	Add3
PB.17076.14	incomplete-splice_match	Add3
PB.17076.149	novel_not_in_catalog	Add3
PB.17076.18	full-splice_match	Add3
PB.17076.20	full-splice_match	Add3
PB.17076.22	incomplete-splice_match	Add3
PB.17076.23	incomplete-splice_match	Add3
PB.17076.26	full-splice_match	Add3
PB.17076.31	full-splice_match	Add3
PB.17076.33	full-splice_match	Add3
PB.17076.34	incomplete-splice_match	Add3
PB.17076.45	incomplete-splice_match	Add3
PB.17076.58	full-splice_match	Add3
PB.17076.6	incomplete-splice_match	Add3
PB.17076.73	novel_in_catalog	Add3
PB.17076.77	novel_not_in_catalog	Add3
PB.17076.8	full-splice_match	Add3
PB.17076.90	incomplete-splice_match	Add3
PB.17076.94	novel_not_in_catalog	Add3
PB.17076.163	incomplete-splice_match	Add3
PB.17076.27	novel_in_catalog	Add3
PB.17076.169	novel_not_in_catalog	Add3
PB.17076.96	novel_not_in_catalog	Add3
PB.31139.83	novel_not_in_catalog	Adgra2
PB.31139.101	novel_not_in_catalog	Adgra2
PB.31139.33	novel_in_catalog	Adgra2
PB.31139.60	incomplete-splice_match	Adgra2
PB.31139.10	full-splice_match	Adgra2
PB.31139.15	novel_not_in_catalog	Adgra2
PB.31139.19	novel_in_catalog	Adgra2
PB.31139.30	incomplete-splice_match	Adgra2
PB.31139.44	incomplete-splice_match	Adgra2
PB.31139.6	novel_not_in_catalog	Adgra2
PB.31139.98	incomplete-splice_match	Adgra2
PB.24807.2	full-splice_match	Adgra3
PB.24807.27	incomplete-splice_match	Adgra3
PB.24807.28	incomplete-splice_match	Adgra3
PB.11318.10	novel_in_catalog	Adgrb1
PB.11318.4	novel_in_catalog	Adgrb1
PB.11318.24	novel_in_catalog	Adgrb1
PB.11318.32	novel_in_catalog	Adgrb1
PB.11318.6	novel_in_catalog	Adgrb1
PB.11318.28	novel_in_catalog	Adgrb1
PB.11318.5	novel_in_catalog	Adgrb1
PB.11318.2	incomplete-splice_match	Adgrb1
PB.11318.13	novel_in_catalog	Adgrb1
PB.11318.25	incomplete-splice_match	Adgrb1
PB.23419.12	novel_not_in_catalog	Adgrb2
PB.23419.6	novel_not_in_catalog	Adgrb2
PB.23419.9	novel_not_in_catalog	Adgrb2
PB.25946.9	incomplete-splice_match	Adgrd1
PB.25946.14	incomplete-splice_match	Adgrd1
PB.25946.16	full-splice_match	Adgrd1
PB.25946.18	incomplete-splice_match	Adgrd1
PB.25946.5	incomplete-splice_match	Adgrd1
PB.25946.10	incomplete-splice_match	Adgrd1
PB.25946.8	incomplete-splice_match	Adgrd1
PB.25946.25	incomplete-splice_match	Adgrd1
PB.25946.1	incomplete-splice_match	Adgrd1
PB.31706.3	full-splice_match	Adgre5
PB.31706.8	full-splice_match	Adgre5
PB.35585.6	incomplete-splice_match	Adgrg2
PB.2266.9	novel_in_catalog	Adgrg6
PB.2266.11	incomplete-splice_match	Adgrg6
PB.2266.15	incomplete-splice_match	Adgrg6
PB.2266.7	incomplete-splice_match	Adgrg6
PB.2266.8	incomplete-splice_match	Adgrg6
PB.2266.16	incomplete-splice_match	Adgrg6
PB.2266.18	full-splice_match	Adgrg6
PB.31708.3	novel_not_in_catalog	Adgrl1
PB.31708.11	incomplete-splice_match	Adgrl1
PB.31708.25	incomplete-splice_match	Adgrl1
PB.31708.8	incomplete-splice_match	Adgrl1
PB.31708.67	novel_in_catalog	Adgrl1
PB.31708.59	novel_in_catalog	Adgrl1
PB.31708.64	incomplete-splice_match	Adgrl1
PB.31708.80	novel_not_in_catalog	Adgrl1
PB.21757.10	novel_not_in_catalog	Adgrl2
PB.21757.11	incomplete-splice_match	Adgrl2
PB.21757.37	novel_in_catalog	Adgrl2
PB.21757.31	novel_in_catalog	Adgrl2
PB.21757.33	novel_in_catalog	Adgrl2
PB.21757.6	incomplete-splice_match	Adgrl2
PB.21757.49	full-splice_match	Adgrl2
PB.21757.60	novel_not_in_catalog	Adgrl2
PB.21757.62	full-splice_match	Adgrl2
PB.25085.54	incomplete-splice_match	Adgrl3
PB.25085.55	incomplete-splice_match	Adgrl3
PB.25085.8	full-splice_match	Adgrl3
PB.8925.1	full-splice_match	Adgrv1
PB.21624.1	full-splice_match	Adh1
PB.21624.3	novel_not_in_catalog	Adh1
PB.21625.1	full-splice_match	Adh5
PB.21625.5	incomplete-splice_match	Adh5
PB.21625.13	incomplete-splice_match	Adh5
PB.35.1	novel_not_in_catalog	Adhfe1
PB.6776.1	full-splice_match	Adi1
PB.1323.27	novel_not_in_catalog	Adipor1
PB.1323.78	novel_not_in_catalog	Adipor1
PB.1323.72	novel_not_in_catalog	Adipor1
PB.1323.40	incomplete-splice_match	Adipor1
PB.1323.109	novel_not_in_catalog	Adipor1
PB.1323.10	full-splice_match	Adipor1
PB.1323.103	novel_in_catalog	Adipor1
PB.1323.25	novel_in_catalog	Adipor1
PB.1323.28	full-splice_match	Adipor1
PB.1323.3	full-splice_match	Adipor1
PB.1323.38	full-splice_match	Adipor1
PB.1323.21	novel_not_in_catalog	Adipor1
PB.1323.26	novel_not_in_catalog	Adipor1
PB.1323.133	incomplete-splice_match	Adipor1
PB.28062.10	novel_not_in_catalog	Adipor2
PB.28062.14	full-splice_match	Adipor2
PB.28062.18	full-splice_match	Adipor2
PB.28062.19	novel_not_in_catalog	Adipor2
PB.28062.36	novel_not_in_catalog	Adipor2
PB.28062.27	novel_in_catalog	Adipor2
PB.28062.37	novel_in_catalog	Adipor2
PB.28062.8	novel_not_in_catalog	Adipor2
PB.9547.1	full-splice_match	Adk
PB.9547.5	full-splice_match	Adk
PB.9547.12	novel_not_in_catalog	Adk
PB.9547.14	novel_not_in_catalog	Adk
PB.9547.17	incomplete-splice_match	Adk
PB.9547.28	full-splice_match	Adk
PB.9547.30	full-splice_match	Adk
PB.19726.37	novel_not_in_catalog	Adnp
PB.19726.27	novel_not_in_catalog	Adnp
PB.19726.17	full-splice_match	Adnp
PB.19726.24	full-splice_match	Adnp
PB.19726.28	full-splice_match	Adnp
PB.19726.31	full-splice_match	Adnp
PB.19726.9	full-splice_match	Adnp
PB.19726.40	full-splice_match	Adnp
PB.19726.54	full-splice_match	Adnp
PB.19726.58	incomplete-splice_match	Adnp
PB.19726.83	novel_not_in_catalog	Adnp
PB.15993.1	full-splice_match	Adnp2
PB.15993.7	full-splice_match	Adnp2
PB.2896.1	full-splice_match	Adora2a
PB.4799.1	full-splice_match	Adora2b
PB.4799.2	full-splice_match	Adora2b
PB.33464.15	novel_not_in_catalog	Adpgk
PB.33464.14	novel_in_catalog	Adpgk
PB.33464.1	full-splice_match	Adpgk
PB.33464.10	full-splice_match	Adpgk
PB.33464.3	full-splice_match	Adpgk
PB.33464.5	novel_in_catalog	Adpgk
PB.12832.21	incomplete-splice_match	Adprh
PB.12832.20	full-splice_match	Adprh
PB.23269.18	novel_in_catalog	Adprhl2
PB.23269.12	novel_not_in_catalog	Adprhl2
PB.23269.16	novel_in_catalog	Adprhl2
PB.23269.20	novel_not_in_catalog	Adprhl2
PB.4861.9	incomplete-splice_match	Adprm
PB.4861.2	full-splice_match	Adprm
PB.4861.4	full-splice_match	Adprm
PB.19001.2	full-splice_match	Adra1d
PB.17121.3	novel_not_in_catalog	Adra2a
PB.19915.69	novel_in_catalog	Adrm1
PB.19915.70	novel_not_in_catalog	Adrm1
PB.19915.85	novel_in_catalog	Adrm1
PB.19915.73	novel_in_catalog	Adrm1
PB.19915.55	incomplete-splice_match	Adrm1
PB.19915.87	novel_not_in_catalog	Adrm1
PB.19915.90	incomplete-splice_match	Adrm1
PB.19915.66	novel_not_in_catalog	Adrm1
PB.19915.68	full-splice_match	Adrm1
PB.19915.78	novel_not_in_catalog	Adrm1
PB.19915.54	novel_not_in_catalog	Adrm1
PB.19915.127	novel_in_catalog	Adrm1
PB.11609.1	full-splice_match	Adsl
PB.11609.10	novel_in_catalog	Adsl
PB.11609.3	full-splice_match	Adsl
PB.11609.21	incomplete-splice_match	Adsl
PB.11609.7	novel_in_catalog	Adsl
PB.1813.32	incomplete-splice_match	Adss
PB.1813.1	full-splice_match	Adss
PB.1813.10	full-splice_match	Adss
PB.1813.17	full-splice_match	Adss
PB.1813.25	incomplete-splice_match	Adss
PB.1813.27	incomplete-splice_match	Adss
PB.4013.4	incomplete-splice_match	Aebp1
PB.4013.1	novel_not_in_catalog	Aebp1
PB.4013.18	incomplete-splice_match	Aebp1
PB.4013.2	incomplete-splice_match	Aebp1
PB.4013.22	incomplete-splice_match	Aebp1
PB.4013.27	incomplete-splice_match	Aebp1
PB.4013.8	full-splice_match	Aebp1
PB.4013.3	novel_not_in_catalog	Aebp1
PB.4013.24	novel_not_in_catalog	Aebp1
PB.28398.10	novel_in_catalog	Aebp2
PB.28398.11	incomplete-splice_match	Aebp2
PB.28398.12	incomplete-splice_match	Aebp2
PB.28398.20	full-splice_match	Aebp2
PB.28398.22	incomplete-splice_match	Aebp2
PB.28398.44	incomplete-splice_match	Aebp2
PB.28398.54	incomplete-splice_match	Aebp2
PB.28398.70	novel_not_in_catalog	Aebp2
PB.28398.77	full-splice_match	Aebp2
PB.29638.1	full-splice_match	Aen
PB.29638.16	novel_not_in_catalog	Aen
PB.29638.6	full-splice_match	Aen
PB.29638.4	full-splice_match	Aen
PB.29638.8	full-splice_match	Aen
PB.29638.10	novel_not_in_catalog	Aen
PB.24686.1	incomplete-splice_match	Afap1
PB.24686.2	full-splice_match	Afap1
PB.24686.3	incomplete-splice_match	Afap1
PB.24686.7	incomplete-splice_match	Afap1
PB.15747.81	incomplete-splice_match	Afap1l1
PB.15747.39	novel_not_in_catalog	Afap1l1
PB.15747.44	full-splice_match	Afap1l1
PB.15747.60	incomplete-splice_match	Afap1l1
PB.15747.63	incomplete-splice_match	Afap1l1
PB.15747.68	incomplete-splice_match	Afap1l1
PB.15747.62	novel_not_in_catalog	Afap1l1
PB.17161.1	full-splice_match	Afap1l2
PB.13476.74	incomplete-splice_match	Afdn
PB.13476.69	novel_in_catalog	Afdn
PB.13476.55	novel_not_in_catalog	Afdn
PB.13476.13	novel_not_in_catalog	Afdn
PB.13476.26	novel_in_catalog	Afdn
PB.13476.27	novel_in_catalog	Afdn
PB.25312.20	incomplete-splice_match	Aff1
PB.25312.24	incomplete-splice_match	Aff1
PB.25312.55	incomplete-splice_match	Aff1
PB.25312.1	novel_in_catalog	Aff1
PB.25312.9	novel_in_catalog	Aff1
PB.25312.40	novel_not_in_catalog	Aff1
PB.286.99	novel_not_in_catalog	Aff3
PB.286.15	novel_not_in_catalog	Aff3
PB.286.19	novel_not_in_catalog	Aff3
PB.286.30	novel_not_in_catalog	Aff3
PB.286.31	novel_not_in_catalog	Aff3
PB.286.32	novel_not_in_catalog	Aff3
PB.286.34	novel_not_in_catalog	Aff3
PB.286.116	novel_not_in_catalog	Aff3
PB.4546.45	novel_not_in_catalog	Aff4
PB.4546.12	incomplete-splice_match	Aff4
PB.4546.19	novel_in_catalog	Aff4
PB.4546.20	incomplete-splice_match	Aff4
PB.4546.23	incomplete-splice_match	Aff4
PB.4546.24	novel_in_catalog	Aff4
PB.4546.26	incomplete-splice_match	Aff4
PB.4546.29	novel_in_catalog	Aff4
PB.4546.33	incomplete-splice_match	Aff4
PB.4546.44	novel_not_in_catalog	Aff4
PB.4546.49	incomplete-splice_match	Aff4
PB.4546.55	incomplete-splice_match	Aff4
PB.4546.67	incomplete-splice_match	Aff4
PB.4546.72	novel_not_in_catalog	Aff4
PB.4546.81	novel_not_in_catalog	Aff4
PB.4546.89	full-splice_match	Aff4
PB.4546.112	novel_not_in_catalog	Aff4
PB.32485.15	novel_in_catalog	Afg3l1
PB.32485.27	novel_in_catalog	Afg3l1
PB.32485.21	incomplete-splice_match	Afg3l1
PB.32485.1	full-splice_match	Afg3l1
PB.32485.8	full-splice_match	Afg3l1
PB.15824.1	full-splice_match	Afg3l2
PB.15824.20	incomplete-splice_match	Afg3l2
PB.15824.21	incomplete-splice_match	Afg3l2
PB.15824.22	incomplete-splice_match	Afg3l2
PB.4135.44	incomplete-splice_match	Aftph
PB.4135.1	full-splice_match	Aftph
PB.4135.36	incomplete-splice_match	Aftph
PB.4135.41	incomplete-splice_match	Aftph
PB.31348.10	novel_not_in_catalog	Aga
PB.31348.3	full-splice_match	Aga
PB.31348.4	incomplete-splice_match	Aga
PB.31348.7	novel_not_in_catalog	Aga
PB.960.27	incomplete-splice_match	Agap1
PB.960.12	full-splice_match	Agap1
PB.960.21	incomplete-splice_match	Agap1
PB.960.4	incomplete-splice_match	Agap1
PB.960.6	full-splice_match	Agap1
PB.960.9	incomplete-splice_match	Agap1
PB.960.49	novel_in_catalog	Agap1
PB.960.51	novel_not_in_catalog	Agap1
PB.24422.97	novel_in_catalog	Agap3
PB.24422.1	full-splice_match	Agap3
PB.24422.29	novel_in_catalog	Agap3
PB.24422.31	incomplete-splice_match	Agap3
PB.26928.1	full-splice_match	Agbl3
PB.26928.2	full-splice_match	Agbl3
PB.26928.12	novel_not_in_catalog	Agbl3
PB.14098.7	full-splice_match	Ager
PB.845.36	novel_not_in_catalog	Agfg1
PB.845.11	full-splice_match	Agfg1
PB.845.24	full-splice_match	Agfg1
PB.845.3	full-splice_match	Agfg1
PB.845.4	full-splice_match	Agfg1
PB.845.41	incomplete-splice_match	Agfg1
PB.845.46	incomplete-splice_match	Agfg1
PB.845.64	novel_not_in_catalog	Agfg1
PB.845.7	full-splice_match	Agfg1
PB.845.70	full-splice_match	Agfg1
PB.845.72	novel_not_in_catalog	Agfg1
PB.9036.16	incomplete-splice_match	Aggf1
PB.9036.18	incomplete-splice_match	Aggf1
PB.9036.23	incomplete-splice_match	Aggf1
PB.9036.13	novel_not_in_catalog	Aggf1
PB.27040.18	full-splice_match	Agk
PB.27040.2	full-splice_match	Agk
PB.27040.23	novel_not_in_catalog	Agk
PB.27040.14	novel_not_in_catalog	Agk
PB.27040.4	incomplete-splice_match	Agk
PB.21376.8	incomplete-splice_match	Agl
PB.23275.28	incomplete-splice_match	Ago1
PB.11296.4	novel_in_catalog	Ago2
PB.11296.35	incomplete-splice_match	Ago2
PB.11296.42	novel_not_in_catalog	Ago2
PB.23274.37	novel_not_in_catalog	Ago3
PB.23278.2	novel_not_in_catalog	Ago4
PB.14100.21	novel_in_catalog	Agpat1
PB.14100.15	incomplete-splice_match	Agpat1
PB.14100.16	full-splice_match	Agpat1
PB.14100.3	full-splice_match	Agpat1
PB.14100.5	novel_in_catalog	Agpat1
PB.14100.19	novel_in_catalog	Agpat1
PB.14100.27	full-splice_match	Agpat1
PB.14100.7	novel_in_catalog	Agpat1
PB.17559.11	novel_not_in_catalog	Agpat2
PB.17559.4	novel_in_catalog	Agpat2
PB.17559.5	novel_in_catalog	Agpat2
PB.2983.147	novel_in_catalog	Agpat3
PB.2983.112	full-splice_match	Agpat3
PB.2983.132	novel_not_in_catalog	Agpat3
PB.2983.151	novel_not_in_catalog	Agpat3
PB.2983.159	full-splice_match	Agpat3
PB.2983.84	novel_in_catalog	Agpat3
PB.2983.85	full-splice_match	Agpat3
PB.2983.86	novel_not_in_catalog	Agpat3
PB.2983.177	novel_in_catalog	Agpat3
PB.13442.6	full-splice_match	Agpat4
PB.13442.11	novel_in_catalog	Agpat4
PB.31006.11	novel_not_in_catalog	Agpat5
PB.31006.8	incomplete-splice_match	Agpat5
PB.31006.7	incomplete-splice_match	Agpat5
PB.31006.15	full-splice_match	Agpat5
PB.31006.2	full-splice_match	Agpat5
PB.31006.4	full-splice_match	Agpat5
PB.18260.14	incomplete-splice_match	Agps
PB.32523.1	full-splice_match	Agt
PB.32523.5	full-splice_match	Agt
PB.8684.4	novel_in_catalog	Agtpbp1
PB.8684.21	incomplete-splice_match	Agtpbp1
PB.8684.2	novel_in_catalog	Agtpbp1
PB.8684.15	novel_in_catalog	Agtpbp1
PB.8226.3	full-splice_match	Agtr1a
PB.34853.2	full-splice_match	Agtr2
PB.34853.3	full-splice_match	Agtr2
PB.23947.16	full-splice_match	Agtrap
PB.23947.20	full-splice_match	Agtrap
PB.23947.25	full-splice_match	Agtrap
PB.23947.29	full-splice_match	Agtrap
PB.23947.7	full-splice_match	Agtrap
PB.23947.21	novel_not_in_catalog	Agtrap
PB.23947.26	novel_not_in_catalog	Agtrap
PB.23947.30	novel_not_in_catalog	Agtrap
PB.1845.6	incomplete-splice_match	Ahctf1
PB.1845.36	incomplete-splice_match	Ahctf1
PB.1845.18	incomplete-splice_match	Ahctf1
PB.1845.19	incomplete-splice_match	Ahctf1
PB.1845.21	incomplete-splice_match	Ahctf1
PB.1845.23	incomplete-splice_match	Ahctf1
PB.1845.26	novel_in_catalog	Ahctf1
PB.1845.28	novel_in_catalog	Ahctf1
PB.1845.34	incomplete-splice_match	Ahctf1
PB.1845.35	incomplete-splice_match	Ahctf1
PB.1845.39	incomplete-splice_match	Ahctf1
PB.19312.1	full-splice_match	Ahcy
PB.21269.45	novel_not_in_catalog	Ahcyl1
PB.21269.65	incomplete-splice_match	Ahcyl1
PB.21269.46	full-splice_match	Ahcyl1
PB.21269.47	incomplete-splice_match	Ahcyl1
PB.21269.55	incomplete-splice_match	Ahcyl1
PB.21269.64	incomplete-splice_match	Ahcyl1
PB.21269.7	novel_in_catalog	Ahcyl1
PB.21269.23	full-splice_match	Ahcyl1
PB.21269.32	full-splice_match	Ahcyl1
PB.21269.8	full-splice_match	Ahcyl1
PB.21269.63	novel_in_catalog	Ahcyl1
PB.21269.66	incomplete-splice_match	Ahcyl1
PB.26858.72	incomplete-splice_match	Ahcyl2
PB.26858.27	incomplete-splice_match	Ahcyl2
PB.26858.11	full-splice_match	Ahcyl2
PB.26858.13	incomplete-splice_match	Ahcyl2
PB.26858.14	incomplete-splice_match	Ahcyl2
PB.26858.15	incomplete-splice_match	Ahcyl2
PB.26858.41	incomplete-splice_match	Ahcyl2
PB.26858.1	full-splice_match	Ahcyl2
PB.23514.38	incomplete-splice_match	Ahdc1
PB.23514.1	novel_in_catalog	Ahdc1
PB.23514.11	novel_in_catalog	Ahdc1
PB.2315.4	incomplete-splice_match	Ahi1
PB.2315.3	incomplete-splice_match	Ahi1
PB.16376.17	novel_in_catalog	Ahnak
PB.16376.18	full-splice_match	Ahnak
PB.16376.59	full-splice_match	Ahnak
PB.16376.66	novel_not_in_catalog	Ahnak
PB.16376.41	full-splice_match	Ahnak
PB.16376.29	novel_not_in_catalog	Ahnak
PB.16376.45	novel_not_in_catalog	Ahnak
PB.16376.10	full-splice_match	Ahnak
PB.16376.12	full-splice_match	Ahnak
PB.16376.16	full-splice_match	Ahnak
PB.16376.22	full-splice_match	Ahnak
PB.16376.26	full-splice_match	Ahnak
PB.16376.38	full-splice_match	Ahnak
PB.16376.5	full-splice_match	Ahnak
PB.16376.6	full-splice_match	Ahnak
PB.16376.67	novel_not_in_catalog	Ahnak
PB.16376.68	novel_not_in_catalog	Ahnak
PB.16376.73	novel_not_in_catalog	Ahnak
PB.16376.8	full-splice_match	Ahnak
PB.16376.95	novel_not_in_catalog	Ahnak
PB.16376.128	novel_not_in_catalog	Ahnak
PB.16376.34	novel_not_in_catalog	Ahnak
PB.6857.27	incomplete-splice_match	Ahr
PB.6857.20	incomplete-splice_match	Ahr
PB.6857.32	incomplete-splice_match	Ahr
PB.7521.36	novel_not_in_catalog	Ahsa1
PB.7521.47	incomplete-splice_match	Ahsa1
PB.7521.6	full-splice_match	Ahsa1
PB.7521.20	novel_in_catalog	Ahsa1
PB.7521.27	novel_in_catalog	Ahsa1
PB.4183.82	incomplete-splice_match	Ahsa2
PB.4183.13	full-splice_match	Ahsa2
PB.4183.41	full-splice_match	Ahsa2
PB.4183.5	novel_not_in_catalog	Ahsa2
PB.4183.18	novel_in_catalog	Ahsa2
PB.4183.67	full-splice_match	Ahsa2
PB.4183.15	novel_in_catalog	Ahsa2
PB.4183.40	novel_not_in_catalog	Ahsa2
PB.13818.3	full-splice_match	AI413582
PB.13818.1	full-splice_match	AI413582
PB.13818.6	incomplete-splice_match	AI413582
PB.13818.4	full-splice_match	AI413582
PB.22377.2	novel_not_in_catalog	AI427809
PB.22377.3	full-splice_match	AI427809
PB.21240.6	full-splice_match	AI504432
PB.24395.10	novel_not_in_catalog	AI506816
PB.24395.12	novel_not_in_catalog	AI506816
PB.24395.16	novel_not_in_catalog	AI506816
PB.24395.3	novel_not_in_catalog	AI506816
PB.24395.9	novel_not_in_catalog	AI506816
PB.24395.23	novel_not_in_catalog	AI506816
PB.33293.18	full-splice_match	AI593442
PB.33293.39	full-splice_match	AI593442
PB.33293.43	full-splice_match	AI593442
PB.33293.44	full-splice_match	AI593442
PB.33293.45	novel_not_in_catalog	AI593442
PB.33293.46	full-splice_match	AI593442
PB.341.7	incomplete-splice_match	AI597479
PB.341.3	full-splice_match	AI597479
PB.341.8	full-splice_match	AI597479
PB.16202.4	full-splice_match	AI837181
PB.16202.11	full-splice_match	AI837181
PB.16202.6	full-splice_match	AI837181
PB.1930.3	full-splice_match	Aida
PB.1930.4	full-splice_match	Aida
PB.1930.11	novel_in_catalog	Aida
PB.34931.1	full-splice_match	Aifm1
PB.34931.7	novel_not_in_catalog	Aifm1
PB.2712.5	incomplete-splice_match	Aifm2
PB.2712.13	full-splice_match	Aifm2
PB.2712.14	novel_not_in_catalog	Aifm2
PB.2712.6	full-splice_match	Aifm2
PB.2712.7	full-splice_match	Aifm2
PB.2712.9	full-splice_match	Aifm2
PB.12450.2	full-splice_match	Aifm3
PB.2257.21	incomplete-splice_match	Aig1
PB.2257.2	full-splice_match	Aig1
PB.2257.9	full-splice_match	Aig1
PB.2257.14	full-splice_match	Aig1
PB.2257.16	full-splice_match	Aig1
PB.2257.32	incomplete-splice_match	Aig1
PB.2257.33	incomplete-splice_match	Aig1
PB.2257.18	novel_not_in_catalog	Aig1
PB.2257.30	novel_not_in_catalog	Aig1
PB.21553.1	full-splice_match	Aimp1
PB.26512.4	full-splice_match	Aimp2
PB.26512.3	full-splice_match	Aimp2
PB.16117.19	incomplete-splice_match	Aip
PB.16117.7	novel_in_catalog	Aip
PB.13458.12	novel_not_in_catalog	Airn
PB.13458.16	full-splice_match	Airn
PB.13458.9	novel_not_in_catalog	Airn
PB.24125.4	full-splice_match	Ajap1
PB.17788.1	full-splice_match	Ak1
PB.17788.2	full-splice_match	Ak1
PB.23336.5	incomplete-splice_match	Ak2
PB.23336.1	full-splice_match	Ak2
PB.23336.2	full-splice_match	Ak2
PB.23336.4	novel_not_in_catalog	Ak2
PB.16631.35	full-splice_match	Ak3
PB.16631.31	full-splice_match	Ak3
PB.16631.33	full-splice_match	Ak3
PB.16631.34	full-splice_match	Ak3
PB.16631.6	full-splice_match	Ak3
PB.16631.2	novel_not_in_catalog	Ak3
PB.16631.5	novel_not_in_catalog	Ak3
PB.22798.6	incomplete-splice_match	Ak4
PB.22798.9	incomplete-splice_match	Ak4
PB.22798.1	novel_not_in_catalog	Ak4
PB.22798.2	novel_not_in_catalog	Ak4
PB.22798.7	novel_not_in_catalog	Ak4
PB.21786.5	incomplete-splice_match	Ak5
PB.9140.17	novel_not_in_catalog	Ak6
PB.9140.23	full-splice_match	Ak6
PB.9140.6	full-splice_match	Ak6
PB.17630.1	full-splice_match	Ak8
PB.5499.13	incomplete-splice_match	Akap1
PB.5499.10	incomplete-splice_match	Akap1
PB.4795.50	novel_in_catalog	Akap10
PB.4795.38	full-splice_match	Akap10
PB.4795.49	incomplete-splice_match	Akap10
PB.4795.53	incomplete-splice_match	Akap10
PB.4795.56	incomplete-splice_match	Akap10
PB.10463.11	incomplete-splice_match	Akap11
PB.10463.15	incomplete-splice_match	Akap11
PB.10463.17	incomplete-splice_match	Akap11
PB.10463.19	incomplete-splice_match	Akap11
PB.10463.24	incomplete-splice_match	Akap11
PB.10463.26	incomplete-splice_match	Akap11
PB.2129.72	incomplete-splice_match	Akap12
PB.2129.13	incomplete-splice_match	Akap12
PB.2129.14	incomplete-splice_match	Akap12
PB.2129.15	incomplete-splice_match	Akap12
PB.2129.19	incomplete-splice_match	Akap12
PB.2129.20	incomplete-splice_match	Akap12
PB.2129.21	incomplete-splice_match	Akap12
PB.2129.22	incomplete-splice_match	Akap12
PB.2129.24	incomplete-splice_match	Akap12
PB.2129.25	incomplete-splice_match	Akap12
PB.2129.27	incomplete-splice_match	Akap12
PB.2129.29	incomplete-splice_match	Akap12
PB.2129.32	incomplete-splice_match	Akap12
PB.2129.34	incomplete-splice_match	Akap12
PB.2129.41	incomplete-splice_match	Akap12
PB.2129.49	incomplete-splice_match	Akap12
PB.2129.51	incomplete-splice_match	Akap12
PB.2129.9	incomplete-splice_match	Akap12
PB.2129.141	novel_not_in_catalog	Akap12
PB.2129.103	novel_not_in_catalog	Akap12
PB.2129.106	novel_not_in_catalog	Akap12
PB.2129.112	novel_not_in_catalog	Akap12
PB.2129.113	novel_not_in_catalog	Akap12
PB.2129.115	novel_not_in_catalog	Akap12
PB.2129.116	novel_not_in_catalog	Akap12
PB.2129.119	novel_not_in_catalog	Akap12
PB.2129.120	novel_not_in_catalog	Akap12
PB.2129.121	novel_not_in_catalog	Akap12
PB.2129.122	novel_not_in_catalog	Akap12
PB.2129.123	novel_not_in_catalog	Akap12
PB.2129.134	novel_not_in_catalog	Akap12
PB.2129.135	novel_not_in_catalog	Akap12
PB.2129.137	novel_not_in_catalog	Akap12
PB.2129.147	novel_not_in_catalog	Akap12
PB.2129.70	novel_not_in_catalog	Akap12
PB.29619.51	novel_in_catalog	Akap13
PB.29619.21	novel_not_in_catalog	Akap13
PB.29619.15	incomplete-splice_match	Akap13
PB.29619.1	incomplete-splice_match	Akap13
PB.29619.2	novel_in_catalog	Akap13
PB.29619.20	incomplete-splice_match	Akap13
PB.29619.28	incomplete-splice_match	Akap13
PB.29619.4	incomplete-splice_match	Akap13
PB.29619.9	full-splice_match	Akap13
PB.29619.69	novel_not_in_catalog	Akap13
PB.29619.72	incomplete-splice_match	Akap13
PB.29619.73	incomplete-splice_match	Akap13
PB.29619.5	incomplete-splice_match	Akap13
PB.34871.5	full-splice_match	Akap17b
PB.34871.9	incomplete-splice_match	Akap17b
PB.2367.5	novel_in_catalog	Akap7
PB.2367.21	full-splice_match	Akap7
PB.14001.218	novel_in_catalog	Akap8
PB.14001.207	novel_not_in_catalog	Akap8
PB.14001.199	full-splice_match	Akap8
PB.14001.206	incomplete-splice_match	Akap8
PB.14001.220	incomplete-splice_match	Akap8
PB.14001.227	incomplete-splice_match	Akap8
PB.14001.230	incomplete-splice_match	Akap8
PB.14001.243	novel_not_in_catalog	Akap8l
PB.14001.255	novel_not_in_catalog	Akap8l
PB.14001.237	novel_not_in_catalog	Akap8l
PB.14001.297	novel_not_in_catalog	Akap8l
PB.14001.251	novel_not_in_catalog	Akap8l
PB.14001.315	novel_not_in_catalog	Akap8l
PB.14001.318	novel_not_in_catalog	Akap8l
PB.14001.323	novel_not_in_catalog	Akap8l
PB.14001.325	novel_not_in_catalog	Akap8l
PB.14001.270	novel_not_in_catalog	Akap8l
PB.14001.332	novel_not_in_catalog	Akap8l
PB.14001.245	novel_not_in_catalog	Akap8l
PB.14001.246	novel_not_in_catalog	Akap8l
PB.14001.278	novel_not_in_catalog	Akap8l
PB.24257.11	incomplete-splice_match	Akap9
PB.24257.59	novel_not_in_catalog	Akap9
PB.24257.12	incomplete-splice_match	Akap9
PB.24257.15	full-splice_match	Akap9
PB.24257.33	novel_in_catalog	Akap9
PB.24257.50	full-splice_match	Akap9
PB.24257.7	full-splice_match	Akap9
PB.24257.16	incomplete-splice_match	Akap9
PB.24257.22	novel_not_in_catalog	Akap9
PB.24257.101	incomplete-splice_match	Akap9
PB.30104.19	novel_in_catalog	Akip1
PB.30104.18	incomplete-splice_match	Akip1
PB.30104.3	full-splice_match	Akip1
PB.30104.5	novel_in_catalog	Akip1
PB.23194.11	full-splice_match	Akirin1
PB.23194.13	full-splice_match	Akirin1
PB.23194.39	novel_not_in_catalog	Akirin1
PB.23194.54	full-splice_match	Akirin1
PB.22089.8	novel_not_in_catalog	Akirin2
PB.22089.3	incomplete-splice_match	Akirin2
PB.22089.6	incomplete-splice_match	Akirin2
PB.22089.13	full-splice_match	Akirin2
PB.22089.42	full-splice_match	Akirin2
PB.22089.7	full-splice_match	Akirin2
PB.22531.1	incomplete-splice_match	Akna
PB.23014.15	novel_not_in_catalog	Akr1a1
PB.23014.2	novel_in_catalog	Akr1a1
PB.23014.51	novel_not_in_catalog	Akr1a1
PB.23014.3	novel_in_catalog	Akr1a1
PB.23014.7	novel_not_in_catalog	Akr1a1
PB.23014.9	novel_in_catalog	Akr1a1
PB.26922.18	incomplete-splice_match	Akr1b3
PB.26922.8	novel_in_catalog	Akr1b3
PB.26923.1	full-splice_match	Akr1b8
PB.7980.4	novel_not_in_catalog	Akr1c19
PB.7982.20	incomplete-splice_match	Akr1e1
PB.7982.16	full-splice_match	Akr1e1
PB.7982.18	full-splice_match	Akr1e1
PB.7982.4	full-splice_match	Akr1e1
PB.7982.7	full-splice_match	Akr1e1
PB.7982.8	full-splice_match	Akr1e1
PB.23765.12	incomplete-splice_match	Akr7a5
PB.7901.20	novel_not_in_catalog	Akt1
PB.7901.154	novel_not_in_catalog	Akt1
PB.7901.168	full-splice_match	Akt1
PB.7901.186	novel_in_catalog	Akt1
PB.7901.189	incomplete-splice_match	Akt1
PB.7901.30	novel_in_catalog	Akt1
PB.7901.43	novel_in_catalog	Akt1
PB.7901.44	novel_not_in_catalog	Akt1
PB.7901.6	novel_in_catalog	Akt1
PB.7901.29	novel_in_catalog	Akt1
PB.7901.106	novel_in_catalog	Akt1
PB.7901.198	incomplete-splice_match	Akt1
PB.7901.83	novel_not_in_catalog	Akt1
PB.29277.25	novel_not_in_catalog	Akt1s1
PB.29277.6	novel_in_catalog	Akt1s1
PB.29277.36	novel_not_in_catalog	Akt1s1
PB.29277.31	novel_not_in_catalog	Akt1s1
PB.29277.53	novel_not_in_catalog	Akt1s1
PB.29277.1	novel_in_catalog	Akt1s1
PB.29277.16	full-splice_match	Akt1s1
PB.29277.37	novel_in_catalog	Akt1s1
PB.28914.98	novel_not_in_catalog	Akt2
PB.28914.336	incomplete-splice_match	Akt2
PB.28914.132	novel_not_in_catalog	Akt2
PB.28914.337	incomplete-splice_match	Akt2
PB.28914.171	novel_in_catalog	Akt2
PB.28914.126	novel_in_catalog	Akt2
PB.28914.121	novel_in_catalog	Akt2
PB.28914.137	novel_in_catalog	Akt2
PB.28914.164	novel_in_catalog	Akt2
PB.28914.247	novel_not_in_catalog	Akt2
PB.28914.258	novel_in_catalog	Akt2
PB.28914.52	novel_not_in_catalog	Akt2
PB.28914.123	incomplete-splice_match	Akt2
PB.28914.243	incomplete-splice_match	Akt2
PB.28914.54	incomplete-splice_match	Akt2
PB.1806.13	novel_not_in_catalog	Akt3
PB.1806.26	incomplete-splice_match	Akt3
PB.1806.31	novel_not_in_catalog	Akt3
PB.31880.18	full-splice_match	Aktip
PB.31880.29	full-splice_match	Aktip
PB.31880.11	novel_in_catalog	Aktip
PB.31880.15	novel_in_catalog	Aktip
PB.31880.4	novel_in_catalog	Aktip
PB.31880.5	novel_in_catalog	Aktip
PB.19054.7	full-splice_match	AL731706.1
PB.19054.11	full-splice_match	AL731706.1
PB.19054.12	full-splice_match	AL731706.1
PB.22508.10	full-splice_match	Alad
PB.22508.19	novel_in_catalog	Alad
PB.34233.2	novel_in_catalog	Alas1
PB.34233.94	incomplete-splice_match	Alas1
PB.34233.82	incomplete-splice_match	Alas1
PB.34233.89	full-splice_match	Alas1
PB.34233.87	full-splice_match	Alas1
PB.34233.10	novel_in_catalog	Alas1
PB.34233.16	novel_not_in_catalog	Alas1
PB.34233.3	full-splice_match	Alas1
PB.34233.44	full-splice_match	Alas1
PB.34233.49	incomplete-splice_match	Alas1
PB.34233.56	incomplete-splice_match	Alas1
PB.34233.57	incomplete-splice_match	Alas1
PB.34233.61	novel_in_catalog	Alas1
PB.34233.63	incomplete-splice_match	Alas1
PB.34233.75	incomplete-splice_match	Alas1
PB.34233.78	full-splice_match	Alas1
PB.34233.96	incomplete-splice_match	Alas1
PB.34233.21	novel_in_catalog	Alas1
PB.34233.103	incomplete-splice_match	Alas1
PB.12953.5	novel_not_in_catalog	Alcam
PB.29307.57	novel_in_catalog	Aldh16a1
[truncated: 46,594 more rows]

## Sheet: DC   PC   ISC   OSC
isoform	structural_category	associated_gene
PB.4501.6	full-splice_match	0610009B22Rik
PB.6444.4	full-splice_match	0610009L18Rik
PB.4986.39	novel_in_catalog	0610010K14Rik
PB.4986.56	novel_not_in_catalog	0610010K14Rik
PB.4986.37	novel_in_catalog	0610010K14Rik
PB.4986.11	full-splice_match	0610010K14Rik
PB.27431.7	full-splice_match	0610030E20Rik
PB.26480.3	novel_not_in_catalog	0610040B10Rik
PB.26480.4	novel_not_in_catalog	0610040B10Rik
PB.24881.1	full-splice_match	0610040J01Rik
PB.24881.5	full-splice_match	0610040J01Rik
PB.25437.1	full-splice_match	1010001B22Rik
PB.6546.3	full-splice_match	1110002L01Rik
PB.6546.1	full-splice_match	1110002L01Rik
PB.6546.12	full-splice_match	1110002L01Rik
PB.30220.1	full-splice_match	1110004F10Rik
PB.30220.4	full-splice_match	1110004F10Rik
PB.30220.13	novel_not_in_catalog	1110004F10Rik
PB.30220.24	novel_in_catalog	1110004F10Rik
PB.30220.16	full-splice_match	1110004F10Rik
PB.30220.15	full-splice_match	1110004F10Rik
PB.30220.3	full-splice_match	1110004F10Rik
PB.30220.5	full-splice_match	1110004F10Rik
PB.30220.6	full-splice_match	1110004F10Rik
PB.30220.8	full-splice_match	1110004F10Rik
PB.35017.2	full-splice_match	1110012L19Rik
PB.33264.5	full-splice_match	1110032A03Rik
PB.33264.12	incomplete-splice_match	1110032A03Rik
PB.14132.3	full-splice_match	1110038B12Rik
PB.14132.6	full-splice_match	1110038B12Rik
PB.11446.10	full-splice_match	1110038F14Rik
PB.11446.4	full-splice_match	1110038F14Rik
PB.11446.16	novel_not_in_catalog	1110038F14Rik
PB.11446.6	novel_in_catalog	1110038F14Rik
PB.11446.1	novel_not_in_catalog	1110038F14Rik
PB.18419.20	novel_in_catalog	1110051M20Rik
PB.18419.26	novel_not_in_catalog	1110051M20Rik
PB.18419.4	incomplete-splice_match	1110051M20Rik
PB.18419.9	novel_not_in_catalog	1110051M20Rik
PB.18419.56	incomplete-splice_match	1110051M20Rik
PB.18419.12	novel_in_catalog	1110051M20Rik
PB.16532.2	full-splice_match	1110059E24Rik
PB.34658.2	full-splice_match	1110059G10Rik
PB.23223.24	novel_not_in_catalog	1110065P20Rik
PB.23223.27	novel_not_in_catalog	1110065P20Rik
PB.23223.19	full-splice_match	1110065P20Rik
PB.23223.32	novel_not_in_catalog	1110065P20Rik
PB.23223.22	full-splice_match	1110065P20Rik
PB.23223.4	full-splice_match	1110065P20Rik
PB.32388.11	full-splice_match	1190005I06Rik
PB.32388.12	novel_in_catalog	1190005I06Rik
PB.3200.2	full-splice_match	1190007I07Rik
PB.3200.5	full-splice_match	1190007I07Rik
PB.12567.1	full-splice_match	1300002E11Rik
PB.12567.10	full-splice_match	1300002E11Rik
PB.12567.12	full-splice_match	1300002E11Rik
PB.12567.18	full-splice_match	1300002E11Rik
PB.12567.2	full-splice_match	1300002E11Rik
PB.12567.4	novel_in_catalog	1300002E11Rik
PB.30589.2	full-splice_match	1500002F19Rik
PB.20792.10	full-splice_match	1500004A13Rik
PB.20792.4	full-splice_match	1500004A13Rik
PB.20792.5	full-splice_match	1500004A13Rik
PB.20792.6	novel_in_catalog	1500004A13Rik
PB.20792.8	novel_in_catalog	1500004A13Rik
PB.3241.1	full-splice_match	1500009L16Rik
PB.3241.2	full-splice_match	1500009L16Rik
PB.25574.3	full-splice_match	1500011B03Rik
PB.25572.5	novel_not_in_catalog	1500011B03Rik
PB.25572.8	full-splice_match	1500011B03Rik
PB.25574.2	full-splice_match	1500011B03Rik
PB.3324.1	incomplete-splice_match	1500026H17Rik
PB.13487.1	full-splice_match	1600012H06Rik
PB.13487.6	full-splice_match	1600012H06Rik
PB.29195.12	full-splice_match	1600014C10Rik
PB.29195.3	full-splice_match	1600014C10Rik
PB.29195.7	full-splice_match	1600014C10Rik
PB.27611.12	novel_not_in_catalog	1600020E01Rik
PB.27611.19	novel_not_in_catalog	1600020E01Rik
PB.27611.9	novel_not_in_catalog	1600020E01Rik
PB.27611.30	full-splice_match	1600020E01Rik
PB.27611.35	novel_not_in_catalog	1600020E01Rik
PB.27611.40	novel_in_catalog	1600020E01Rik
PB.17078.11	novel_not_in_catalog	1700001K23Rik
PB.17618.1	full-splice_match	1700007K13Rik
PB.12734.3	full-splice_match	1700007L15Rik
PB.29242.1	full-splice_match	1700008O03Rik
PB.13415.1	full-splice_match	1700010I14Rik
PB.26873.2	full-splice_match	1700012C14Rik
PB.5153.2	full-splice_match	1700016K19Rik
PB.33392.1	full-splice_match	1700017B05Rik
PB.413.4	novel_not_in_catalog	1700019D03Rik
PB.2559.12	full-splice_match	1700021F05Rik
PB.2559.2	full-splice_match	1700021F05Rik
PB.2559.4	novel_in_catalog	1700021F05Rik
PB.2559.5	novel_not_in_catalog	1700021F05Rik
PB.2559.8	novel_not_in_catalog	1700021F05Rik
PB.2559.16	full-splice_match	1700021F05Rik
PB.5960.2	novel_in_catalog	1700023F06Rik
PB.1446.10	full-splice_match	1700025G04Rik
PB.1446.8	full-splice_match	1700025G04Rik
PB.1446.28	incomplete-splice_match	1700025G04Rik
PB.26665.2	novel_in_catalog	1700028E10Rik
PB.26665.3	full-splice_match	1700028E10Rik
PB.29237.4	novel_in_catalog	1700028J19Rik
PB.25385.1	novel_in_catalog	1700028K03Rik
PB.12200.7	full-splice_match	1700037C18Rik
PB.12200.6	novel_in_catalog	1700037C18Rik
PB.18989.13	novel_not_in_catalog	1700037H04Rik
PB.18989.9	novel_not_in_catalog	1700037H04Rik
PB.24039.4	novel_not_in_catalog	1700045H11Rik
PB.6995.25	novel_in_catalog	1700047I17Rik2
PB.6995.23	full-splice_match	1700047I17Rik2
PB.6995.16	full-splice_match	1700047I17Rik2
PB.6995.12	full-splice_match	1700047I17Rik2
PB.34635.1	full-splice_match	1700048O20Rik
PB.34635.2	full-splice_match	1700048O20Rik
PB.34635.4	full-splice_match	1700048O20Rik
PB.34060.1	novel_not_in_catalog	1700065D16Rik
PB.15467.13	novel_in_catalog	1700086O06Rik
PB.11532.1	full-splice_match	1700088E04Rik
PB.11532.8	full-splice_match	1700088E04Rik
PB.11532.4	full-splice_match	1700088E04Rik
PB.11532.12	novel_not_in_catalog	1700088E04Rik
PB.13319.1	novel_not_in_catalog	1700102H20Rik
PB.20164.2	novel_not_in_catalog	1700112D23Rik
PB.20746.3	full-splice_match	1700113A16Rik
PB.20746.9	incomplete-splice_match	1700113A16Rik
PB.10003.12	full-splice_match	1700123O20Rik
PB.10003.4	full-splice_match	1700123O20Rik
PB.10003.15	novel_not_in_catalog	1700123O20Rik
PB.16365.1	full-splice_match	1810009A15Rik
PB.16365.12	novel_in_catalog	1810009A15Rik
PB.6063.2	novel_not_in_catalog	1810010H24Rik
PB.12293.21	incomplete-splice_match	1810013L24Rik
PB.12293.7	incomplete-splice_match	1810013L24Rik
PB.12293.8	incomplete-splice_match	1810013L24Rik
PB.12293.14	full-splice_match	1810013L24Rik
PB.12293.2	full-splice_match	1810013L24Rik
PB.12293.30	full-splice_match	1810013L24Rik
PB.12293.4	full-splice_match	1810013L24Rik
PB.12293.20	incomplete-splice_match	1810013L24Rik
PB.29606.134	full-splice_match	1810026B05Rik
PB.29606.113	novel_in_catalog	1810026B05Rik
PB.29606.119	full-splice_match	1810026B05Rik
PB.29606.120	full-splice_match	1810026B05Rik
PB.29606.122	full-splice_match	1810026B05Rik
PB.29606.135	full-splice_match	1810026B05Rik
PB.29606.137	full-splice_match	1810026B05Rik
PB.34784.21	incomplete-splice_match	1810030O07Rik
PB.34784.14	novel_not_in_catalog	1810030O07Rik
PB.34784.16	full-splice_match	1810030O07Rik
PB.34784.3	full-splice_match	1810030O07Rik
PB.21441.2	full-splice_match	1810037I17Rik
PB.27711.1	full-splice_match	1810044D09Rik
PB.16082.32	full-splice_match	1810055G02Rik
PB.16082.41	novel_not_in_catalog	1810055G02Rik
PB.16082.31	full-splice_match	1810055G02Rik
PB.16082.12	full-splice_match	1810055G02Rik
PB.16082.13	full-splice_match	1810055G02Rik
PB.16082.6	full-splice_match	1810055G02Rik
PB.16082.7	full-splice_match	1810055G02Rik
PB.26947.16	full-splice_match	1810058I24Rik
PB.26947.3	full-splice_match	1810058I24Rik
PB.26947.1	novel_not_in_catalog	1810058I24Rik
PB.26947.17	full-splice_match	1810058I24Rik
PB.20263.5	novel_not_in_catalog	1810062G17Rik
PB.4712.1	novel_not_in_catalog	1810063I02Rik
PB.4629.3	full-splice_match	2010001A14Rik
PB.4629.4	full-splice_match	2010001A14Rik
PB.4629.5	full-splice_match	2010001A14Rik
PB.4629.6	novel_in_catalog	2010001A14Rik
PB.266.10	incomplete-splice_match	2010300C02Rik
PB.34689.1	novel_not_in_catalog	2010315B03Rik
PB.34689.2	novel_not_in_catalog	2010315B03Rik
PB.29014.1	novel_in_catalog	2200002D01Rik
PB.8673.6	full-splice_match	2210016F16Rik
PB.8673.7	full-splice_match	2210016F16Rik
PB.25580.8	novel_in_catalog	2210016L21Rik
PB.25580.3	full-splice_match	2210016L21Rik
PB.25580.6	full-splice_match	2210016L21Rik
PB.25580.29	incomplete-splice_match	2210016L21Rik
PB.26894.3	full-splice_match	2210408F21Rik
PB.8899.3	full-splice_match	2210408I21Rik
PB.33539.56	full-splice_match	2300009A05Rik
PB.28296.3	full-splice_match	2310001H17Rik
PB.28296.4	novel_not_in_catalog	2310001H17Rik
PB.29234.3	novel_not_in_catalog	2310002F09Rik
PB.29234.5	novel_not_in_catalog	2310002F09Rik
PB.29234.7	novel_not_in_catalog	2310002F09Rik
PB.33826.1	full-splice_match	2310009A05Rik
PB.1392.1	full-splice_match	2310009B15Rik
PB.1392.3	full-splice_match	2310009B15Rik
PB.29823.4	full-splice_match	2310010J17Rik
PB.30170.5	incomplete-splice_match	2310014F06Rik
PB.30170.1	full-splice_match	2310014F06Rik
PB.30170.3	novel_not_in_catalog	2310014F06Rik
PB.7300.422	novel_in_catalog	2310015A10Rik
PB.7300.435	full-splice_match	2310015A10Rik
PB.28914.39	incomplete-splice_match	2310022A10Rik
PB.28914.17	full-splice_match	2310022A10Rik
PB.28914.28	full-splice_match	2310022A10Rik
PB.32527.59	novel_not_in_catalog	2310022B05Rik
PB.32527.58	full-splice_match	2310022B05Rik
PB.32527.60	full-splice_match	2310022B05Rik
PB.33261.1	full-splice_match	2310030G06Rik
PB.33261.6	full-splice_match	2310030G06Rik
PB.4676.41	novel_in_catalog	2310033P09Rik
PB.4676.46	novel_in_catalog	2310033P09Rik
PB.4676.30	full-splice_match	2310033P09Rik
PB.4676.39	novel_in_catalog	2310033P09Rik
PB.4676.42	novel_in_catalog	2310033P09Rik
PB.30561.14	novel_not_in_catalog	2310057M21Rik
PB.30561.32	novel_in_catalog	2310057M21Rik
PB.30561.33	incomplete-splice_match	2310057M21Rik
PB.30561.5	novel_not_in_catalog	2310057M21Rik
PB.14195.13	novel_not_in_catalog	2310061I04Rik
PB.14195.6	full-splice_match	2310061I04Rik
PB.4864.1	novel_not_in_catalog	2310065F04Rik
PB.4864.3	novel_not_in_catalog	2310065F04Rik
PB.4864.4	novel_in_catalog	2310065F04Rik
PB.29236.79	novel_not_in_catalog	2410002F23Rik
PB.29236.1	novel_not_in_catalog	2410002F23Rik
PB.29236.18	full-splice_match	2410002F23Rik
PB.29236.19	novel_not_in_catalog	2410002F23Rik
PB.29236.2	novel_in_catalog	2410002F23Rik
PB.29236.3	full-splice_match	2410002F23Rik
PB.29236.43	novel_not_in_catalog	2410002F23Rik
PB.29236.49	novel_in_catalog	2410002F23Rik
PB.29236.58	novel_in_catalog	2410002F23Rik
PB.29236.8	full-splice_match	2410002F23Rik
PB.29236.54	novel_not_in_catalog	2410002F23Rik
PB.21725.22	full-splice_match	2410004B18Rik
PB.21725.28	full-splice_match	2410004B18Rik
PB.21725.37	full-splice_match	2410004B18Rik
PB.21725.23	full-splice_match	2410004B18Rik
PB.21725.26	full-splice_match	2410004B18Rik
PB.21725.21	full-splice_match	2410004B18Rik
PB.21725.29	full-splice_match	2410004B18Rik
PB.21725.24	novel_in_catalog	2410004B18Rik
PB.21725.52	full-splice_match	2410004B18Rik
PB.21725.32	novel_in_catalog	2410004B18Rik
PB.4813.13	novel_in_catalog	2410006H16Rik
PB.4813.16	novel_in_catalog	2410006H16Rik
PB.4813.2	full-splice_match	2410006H16Rik
PB.4813.4	incomplete-splice_match	2410006H16Rik
PB.25681.1	full-splice_match	2410131K14Rik
PB.25681.2	full-splice_match	2410131K14Rik
PB.25681.7	full-splice_match	2410131K14Rik
PB.19276.1	full-splice_match	2500004C02Rik
PB.12508.9	full-splice_match	2510002D24Rik
PB.12508.11	incomplete-splice_match	2510002D24Rik
PB.12563.76	full-splice_match	2510009E07Rik
PB.12563.13	novel_not_in_catalog	2510009E07Rik
PB.12563.25	full-splice_match	2510009E07Rik
PB.12563.32	full-splice_match	2510009E07Rik
PB.12563.27	novel_not_in_catalog	2510009E07Rik
PB.12563.69	full-splice_match	2510009E07Rik
PB.12563.73	full-splice_match	2510009E07Rik
PB.12563.82	novel_not_in_catalog	2510009E07Rik
PB.12563.84	full-splice_match	2510009E07Rik
PB.12563.79	novel_in_catalog	2510009E07Rik
PB.23942.11	incomplete-splice_match	2510039O18Rik
PB.23942.13	full-splice_match	2510039O18Rik
PB.23942.23	incomplete-splice_match	2510039O18Rik
PB.23942.4	novel_not_in_catalog	2510039O18Rik
PB.23942.66	incomplete-splice_match	2510039O18Rik
PB.23942.70	novel_not_in_catalog	2510039O18Rik
PB.26750.1	full-splice_match	2610001J05Rik
PB.26750.3	novel_not_in_catalog	2610001J05Rik
PB.26750.5	full-splice_match	2610001J05Rik
PB.26750.7	full-splice_match	2610001J05Rik
PB.35344.5	full-splice_match	2610002M06Rik
PB.2998.11	full-splice_match	2610008E11Rik
PB.12346.4	full-splice_match	2610020C07Rik
PB.5416.5	full-splice_match	2610027K06Rik
PB.5416.9	full-splice_match	2610027K06Rik
PB.6153.21	novel_not_in_catalog	2610035D17Rik
PB.6153.1	novel_not_in_catalog	2610035D17Rik
PB.6153.10	full-splice_match	2610035D17Rik
PB.6153.14	novel_not_in_catalog	2610035D17Rik
PB.6153.15	novel_not_in_catalog	2610035D17Rik
PB.6153.16	novel_not_in_catalog	2610035D17Rik
PB.6153.17	novel_not_in_catalog	2610035D17Rik
PB.6153.18	full-splice_match	2610035D17Rik
PB.6153.28	novel_not_in_catalog	2610035D17Rik
PB.6153.4	novel_not_in_catalog	2610035D17Rik
PB.6153.5	novel_not_in_catalog	2610035D17Rik
PB.32607.1	full-splice_match	2610044O15Rik8
PB.21913.10	full-splice_match	2610301B20Rik
PB.21913.3	full-splice_match	2610301B20Rik
PB.8217.10	novel_not_in_catalog	2610307P16Rik
PB.8217.24	novel_not_in_catalog	2610307P16Rik
PB.8217.45	novel_not_in_catalog	2610307P16Rik
PB.8217.78	incomplete-splice_match	2610307P16Rik
PB.8217.14	novel_not_in_catalog	2610307P16Rik
PB.8217.19	novel_not_in_catalog	2610307P16Rik
PB.8217.23	novel_not_in_catalog	2610307P16Rik
PB.8217.25	novel_in_catalog	2610307P16Rik
PB.8217.27	novel_not_in_catalog	2610307P16Rik
PB.8217.41	novel_not_in_catalog	2610307P16Rik
PB.8217.43	novel_not_in_catalog	2610307P16Rik
PB.20319.1	novel_not_in_catalog	2610316D01Rik
PB.20319.4	novel_not_in_catalog	2610316D01Rik
PB.9405.2	novel_not_in_catalog	2610318M16Rik
PB.9405.3	novel_not_in_catalog	2610318M16Rik
PB.9405.9	novel_not_in_catalog	2610318M16Rik
PB.5252.37	incomplete-splice_match	2610507B11Rik
PB.5252.17	novel_not_in_catalog	2610507B11Rik
PB.4675.44	novel_not_in_catalog	2610507I01Rik
PB.4675.53	novel_not_in_catalog	2610507I01Rik
PB.4675.56	novel_not_in_catalog	2610507I01Rik
PB.23093.1	full-splice_match	2610528J11Rik
PB.24401.5	novel_in_catalog	2700038G22Rik
PB.15756.3	novel_not_in_catalog	2700046A07Rik
PB.16722.2	full-splice_match	2700046G09Rik
PB.7133.4	incomplete-splice_match	2700049A03Rik
PB.7133.3	novel_not_in_catalog	2700049A03Rik
PB.15227.12	full-splice_match	2700062C07Rik
PB.15227.2	full-splice_match	2700062C07Rik
PB.15227.3	novel_in_catalog	2700062C07Rik
PB.15227.4	full-splice_match	2700062C07Rik
PB.19991.1	full-splice_match	2700069I18Rik
PB.19991.2	novel_in_catalog	2700069I18Rik
PB.16325.12	novel_in_catalog	2700081O15Rik
PB.16325.13	novel_in_catalog	2700081O15Rik
PB.4838.1	full-splice_match	2810001G20Rik
PB.18497.2	full-splice_match	2810002D19Rik
PB.32533.17	full-splice_match	2810004N23Rik
PB.32533.14	incomplete-splice_match	2810004N23Rik
PB.32533.10	incomplete-splice_match	2810004N23Rik
PB.32533.6	full-splice_match	2810004N23Rik
PB.32533.1	novel_in_catalog	2810004N23Rik
PB.25852.4	full-splice_match	2810006K23Rik
PB.4660.1	novel_not_in_catalog	2810021J22Rik
PB.7862.4	full-splice_match	2810029C07Rik
PB.4963.12	full-splice_match	2810408A11Rik
PB.4963.5	novel_in_catalog	2810408A11Rik
PB.4963.6	full-splice_match	2810408A11Rik
PB.4963.11	novel_not_in_catalog	2810408A11Rik
PB.4963.7	novel_in_catalog	2810408A11Rik
PB.4963.9	novel_not_in_catalog	2810408A11Rik
PB.4963.8	novel_not_in_catalog	2810408A11Rik
PB.6428.14	incomplete-splice_match	2810410L24Rik
PB.6428.2	novel_not_in_catalog	2810410L24Rik
PB.6428.6	incomplete-splice_match	2810410L24Rik
PB.6428.7	novel_not_in_catalog	2810410L24Rik
PB.6428.8	novel_not_in_catalog	2810410L24Rik
PB.1440.1	novel_not_in_catalog	2810414N06Rik
PB.25521.37	incomplete-splice_match	2900026A02Rik
PB.25521.15	full-splice_match	2900026A02Rik
PB.25521.16	full-splice_match	2900026A02Rik
PB.25521.22	full-splice_match	2900026A02Rik
PB.25521.12	novel_not_in_catalog	2900026A02Rik
PB.25521.26	incomplete-splice_match	2900026A02Rik
PB.6315.2	full-splice_match	2900041M22Rik
PB.6743.1	full-splice_match	2900060N12Rik
PB.29734.12	full-splice_match	2900076A07Rik
PB.29734.5	novel_in_catalog	2900076A07Rik
PB.35538.14	novel_in_catalog	3010001F23Rik
PB.35538.4	novel_in_catalog	3010001F23Rik
PB.35538.5	novel_in_catalog	3010001F23Rik
PB.28500.2	full-splice_match	3010003L21Rik
PB.12367.2	full-splice_match	3110001I22Rik
PB.1151.1	full-splice_match	3110009E18Rik
PB.29746.13	novel_not_in_catalog	3110040N11Rik
PB.29746.17	novel_not_in_catalog	3110040N11Rik
PB.29746.8	novel_not_in_catalog	3110040N11Rik
PB.29746.7	novel_not_in_catalog	3110040N11Rik
PB.26324.4	novel_not_in_catalog	3110082I17Rik
PB.9446.3	full-splice_match	3830406C13Rik
PB.9446.6	full-splice_match	3830406C13Rik
PB.9446.7	full-splice_match	3830406C13Rik
PB.18470.7	novel_not_in_catalog	4631405J19Rik
PB.18470.8	incomplete-splice_match	4631405J19Rik
PB.29853.16	novel_not_in_catalog	4632427E13Rik
PB.13447.2	full-splice_match	4732491K20Rik
PB.16106.2	full-splice_match	4833408A19Rik_Gm16312
PB.14955.39	novel_not_in_catalog	4833418N02Rik
PB.9363.26	novel_in_catalog	4833420G17Rik
PB.9363.1	incomplete-splice_match	4833420G17Rik
PB.9363.16	novel_in_catalog	4833420G17Rik
PB.9363.23	novel_in_catalog	4833420G17Rik
PB.9363.3	full-splice_match	4833420G17Rik
PB.8571.3	full-splice_match	4833439L19Rik
PB.8571.50	novel_in_catalog	4833439L19Rik
PB.8571.46	novel_in_catalog	4833439L19Rik
PB.8571.5	novel_not_in_catalog	4833439L19Rik
PB.8571.10	novel_in_catalog	4833439L19Rik
PB.8571.18	novel_not_in_catalog	4833439L19Rik
PB.8571.2	full-splice_match	4833439L19Rik
PB.8571.6	full-splice_match	4833439L19Rik
PB.8571.65	full-splice_match	4833439L19Rik
PB.8571.69	novel_not_in_catalog	4833439L19Rik
PB.31793.2	full-splice_match	4921524J17Rik
PB.31793.7	full-splice_match	4921524J17Rik
PB.31793.1	full-splice_match	4921524J17Rik
PB.31793.11	incomplete-splice_match	4921524J17Rik
PB.31793.9	full-splice_match	4921524J17Rik
PB.19377.1	novel_not_in_catalog	4930405A21Rik
PB.17312.2	full-splice_match	4930412O13Rik
PB.15202.1	novel_not_in_catalog	4930426D05Rik
PB.15202.3	novel_not_in_catalog	4930426D05Rik
PB.15202.5	novel_not_in_catalog	4930426D05Rik
PB.15202.6	novel_not_in_catalog	4930426D05Rik
PB.3480.3	full-splice_match	4930430F08Rik
PB.7163.4	incomplete-splice_match	4930447C04Rik
PB.9410.5	incomplete-splice_match	4930452B06Rik
PB.9410.6	incomplete-splice_match	4930452B06Rik
PB.13021.2	full-splice_match	4930453N24Rik
PB.13021.5	full-splice_match	4930453N24Rik
PB.13021.8	novel_not_in_catalog	4930453N24Rik
PB.23856.3	full-splice_match	4930455G09Rik
PB.23856.4	full-splice_match	4930455G09Rik
PB.16201.15	novel_not_in_catalog	4930481A15Rik
PB.16201.7	novel_in_catalog	4930481A15Rik
PB.1564.1	novel_in_catalog	4930523C07Rik
PB.1564.20	novel_not_in_catalog	4930523C07Rik
PB.1564.3	full-splice_match	4930523C07Rik
PB.1564.6	novel_not_in_catalog	4930523C07Rik
PB.1564.7	full-splice_match	4930523C07Rik
PB.1564.4	full-splice_match	4930523C07Rik
PB.4260.1	full-splice_match	4930524B15Rik
PB.13879.2	full-splice_match	4930539E08Rik
PB.21583.49	full-splice_match	4930539J05Rik
PB.10820.2	novel_in_catalog	4930556M19Rik
PB.10820.4	full-splice_match	4930556M19Rik
PB.20609.34	full-splice_match	4930579G24Rik
PB.33006.11	novel_not_in_catalog	4930581F22Rik
PB.32743.1	full-splice_match	4931406C07Rik
PB.32743.10	full-splice_match	4931406C07Rik
PB.32743.12	full-splice_match	4931406C07Rik
PB.29123.25	full-splice_match	4931406P16Rik
PB.9999.2	full-splice_match	4931414P19Rik
PB.32037.19	novel_not_in_catalog	4931428F04Rik
PB.32037.3	full-splice_match	4931428F04Rik
PB.32037.5	novel_not_in_catalog	4931428F04Rik
PB.32037.9	novel_not_in_catalog	4931428F04Rik
PB.20274.3	incomplete-splice_match	4932438A13Rik
PB.20274.30	incomplete-splice_match	4932438A13Rik
PB.15322.2	novel_not_in_catalog	4933408B17Rik
PB.22065.12	full-splice_match	4933421O10Rik
PB.22065.13	full-splice_match	4933421O10Rik
PB.22065.8	full-splice_match	4933421O10Rik
PB.22065.9	novel_not_in_catalog	4933421O10Rik
PB.5044.2	full-splice_match	4933427D14Rik
PB.21277.5	novel_in_catalog	4933431E20Rik
PB.20856.15	novel_in_catalog	4933434E20Rik
PB.20856.1	full-splice_match	4933434E20Rik
PB.20856.10	novel_not_in_catalog	4933434E20Rik
PB.20856.2	novel_not_in_catalog	4933434E20Rik
PB.4689.11	novel_not_in_catalog	4933439C10Rik
PB.4689.4	full-splice_match	4933439C10Rik
PB.1777.1	full-splice_match	4933439K11Rik
PB.24383.31	novel_not_in_catalog	5031425E22Rik
PB.3605.7	full-splice_match	5330438D12Rik
PB.19391.2	full-splice_match	5430405H02Rik
PB.19391.4	full-splice_match	5430405H02Rik
PB.25258.5	full-splice_match	5430416N02Rik
PB.25258.6	novel_not_in_catalog	5430416N02Rik
PB.35324.20	full-splice_match	5530601H04Rik
PB.35324.23	full-splice_match	5530601H04Rik
PB.35325.1	full-splice_match	5530601H04Rik
PB.812.4	novel_not_in_catalog	5730419F03Rik
PB.5323.16	novel_not_in_catalog	5730455P16Rik
PB.24796.10	full-splice_match	5730480H06Rik
PB.6692.1	novel_not_in_catalog	5730507C01Rik
PB.24374.1	novel_not_in_catalog	6030443J06Rik
PB.10864.3	incomplete-splice_match	6030458C11Rik
PB.5032.10	novel_not_in_catalog	6330403K07Rik
PB.26291.1	full-splice_match	6330418K02Rik
PB.26291.2	full-splice_match	6330418K02Rik
PB.26291.5	full-splice_match	6330418K02Rik
PB.21001.16	full-splice_match	6330562C20Rik
PB.19349.1	novel_in_catalog	6430550D23Rik
PB.34269.2	full-splice_match	6430571L13Rik
PB.20600.1	full-splice_match	6430573P05Rik
PB.20305.2	full-splice_match	6430590A07Rik
PB.17645.28	novel_not_in_catalog	6530402F18Rik
PB.15964.16	full-splice_match	8030462N17Rik
PB.15964.11	novel_in_catalog	8030462N17Rik
PB.15964.19	full-splice_match	8030462N17Rik
PB.15964.15	novel_in_catalog	8030462N17Rik
PB.15964.17	novel_in_catalog	8030462N17Rik
PB.3920.2	full-splice_match	8430429K09Rik
PB.3920.6	full-splice_match	8430429K09Rik
PB.14889.1	full-splice_match	8430430B14Rik
PB.13490.7	full-splice_match	9030025P20Rik
PB.13490.8	incomplete-splice_match	9030025P20Rik
PB.2547.9	full-splice_match	9030612E09Rik_Gm29246
PB.4169.3	novel_not_in_catalog	9130230N09Rik
PB.17316.97	full-splice_match	9230102O04Rik
PB.17316.100	novel_in_catalog	9230102O04Rik
PB.17316.101	novel_in_catalog	9230102O04Rik
PB.17316.104	novel_in_catalog	9230102O04Rik
PB.17316.106	novel_not_in_catalog	9230102O04Rik
PB.17316.96	incomplete-splice_match	9230102O04Rik
PB.24812.3	novel_not_in_catalog	9230114K14Rik
PB.28706.3	novel_not_in_catalog	9330104G04Rik
PB.7067.17	novel_not_in_catalog	9330151L19Rik
PB.8200.2	full-splice_match	9330162012Rik
PB.384.1	novel_not_in_catalog	9330175M20Rik
PB.24219.2	full-splice_match	9430015G10Rik
PB.30619.1	full-splice_match	9430038I01Rik
PB.8560.1	full-splice_match	9530014B07Rik
PB.4538.29	novel_not_in_catalog	9530068E07Rik
PB.4538.36	full-splice_match	9530068E07Rik
PB.4538.10	novel_not_in_catalog	9530068E07Rik
PB.4538.13	full-splice_match	9530068E07Rik
PB.4538.30	full-splice_match	9530068E07Rik
PB.4538.39	novel_not_in_catalog	9530068E07Rik
PB.4538.16	novel_not_in_catalog	9530068E07Rik
PB.4538.2	full-splice_match	9530068E07Rik
PB.4538.5	full-splice_match	9530068E07Rik
PB.4538.7	novel_not_in_catalog	9530068E07Rik
PB.32873.9	incomplete-splice_match	9530077C05Rik
PB.32873.7	novel_in_catalog	9530077C05Rik
PB.24789.2	incomplete-splice_match	9630001P10Rik
PB.10351.4	novel_not_in_catalog	9930012K11Rik
PB.11233.4	full-splice_match	9930014A18Rik
PB.16660.17	novel_not_in_catalog	9930021J03Rik
PB.16660.28	novel_not_in_catalog	9930021J03Rik
PB.23226.2	novel_in_catalog	9930104L06Rik
PB.29353.1	full-splice_match	A030001D20Rik
PB.29353.4	full-splice_match	A030001D20Rik
PB.29353.5	full-splice_match	A030001D20Rik
PB.2098.37	full-splice_match	A130010J15Rik
PB.2098.38	full-splice_match	A130010J15Rik
PB.11901.1	novel_not_in_catalog	A130051J06Rik
PB.29470.5	full-splice_match	A230056P14Rik
PB.34843.14	novel_not_in_catalog	A230072C01Rik
PB.34843.8	novel_not_in_catalog	A230072C01Rik
PB.28131.2	incomplete-splice_match	A2m
PB.2113.6	novel_not_in_catalog	A330023F24Rik
PB.2113.1	novel_not_in_catalog	A330023F24Rik
PB.10722.2	full-splice_match	A330035P11Rik
PB.10722.3	incomplete-splice_match	A330035P11Rik
PB.8460.1	full-splice_match	A330048O09Rik
PB.15967.1	novel_not_in_catalog	A330094K24Rik
PB.24126.1	full-splice_match	A430005L14Rik
PB.24126.11	incomplete-splice_match	A430005L14Rik
PB.24126.2	full-splice_match	A430005L14Rik
PB.18003.2	full-splice_match	A430018G15Rik
PB.9563.1	full-splice_match	A430057M04Rik
PB.18981.44	full-splice_match	A730017L22Rik
PB.29601.9	novel_not_in_catalog	A730056A06Rik
PB.29601.5	novel_not_in_catalog	A730056A06Rik
PB.29601.6	full-splice_match	A730056A06Rik
PB.29601.7	full-splice_match	A730056A06Rik
PB.63.2	full-splice_match	A830018L16Rik
PB.15281.4	full-splice_match	A830052D11Rik
PB.8910.31	novel_not_in_catalog	A830082K12Rik
PB.8910.18	novel_not_in_catalog	A830082K12Rik
PB.8910.36	novel_not_in_catalog	A830082K12Rik
PB.8910.44	novel_not_in_catalog	A830082K12Rik
PB.16137.8	novel_in_catalog	A930001C03Rik
PB.12513.1	full-splice_match	A930003A15Rik
PB.12513.3	full-splice_match	A930003A15Rik
PB.21353.6	full-splice_match	A930005H10Rik
PB.16644.8	incomplete-splice_match	A930007I19Rik
PB.16644.7	novel_in_catalog	A930007I19Rik
PB.16644.9	incomplete-splice_match	A930007I19Rik
PB.14206.3	full-splice_match	A930015D03Rik
PB.23452.1	novel_not_in_catalog	A930031H19Rik
PB.23452.2	full-splice_match	A930031H19Rik
PB.23452.3	novel_not_in_catalog	A930031H19Rik
PB.12149.1	full-splice_match	Aaas
PB.25908.39	novel_in_catalog	Aacs
PB.25908.11	novel_in_catalog	Aacs
PB.25908.12	novel_in_catalog	Aacs
PB.33541.29	novel_not_in_catalog	Aagab
PB.33541.8	incomplete-splice_match	Aagab
PB.33541.30	novel_in_catalog	Aagab
PB.27621.19	novel_in_catalog	Aak1
PB.27621.6	incomplete-splice_match	Aak1
PB.27621.7	incomplete-splice_match	Aak1
PB.27621.9	incomplete-splice_match	Aak1
PB.29887.6	full-splice_match	Aamdc
PB.29887.2	full-splice_match	Aamdc
PB.29887.8	novel_not_in_catalog	Aamdc
PB.29887.9	full-splice_match	Aamdc
PB.29887.12	full-splice_match	Aamdc
PB.723.6	novel_in_catalog	Aamp
PB.723.55	novel_in_catalog	Aamp
PB.723.60	novel_in_catalog	Aamp
PB.723.19	novel_in_catalog	Aamp
PB.723.31	novel_in_catalog	Aamp
PB.723.35	novel_in_catalog	Aamp
PB.723.69	novel_in_catalog	Aamp
PB.723.127	full-splice_match	Aamp
PB.723.67	novel_in_catalog	Aamp
PB.723.7	novel_in_catalog	Aamp
PB.723.46	novel_in_catalog	Aamp
PB.723.29	novel_in_catalog	Aamp
PB.723.128	novel_in_catalog	Aamp
PB.19373.1	novel_not_in_catalog	Aar2
PB.19373.11	novel_not_in_catalog	Aar2
PB.19373.15	novel_not_in_catalog	Aar2
PB.19373.5	full-splice_match	Aar2
PB.19373.8	novel_not_in_catalog	Aar2
PB.19373.22	incomplete-splice_match	Aar2
PB.11134.1	full-splice_match	Aard
PB.32212.58	novel_in_catalog	Aars
PB.32212.18	full-splice_match	Aars
PB.32212.2	novel_in_catalog	Aars
PB.32212.22	novel_in_catalog	Aars
PB.32212.27	novel_in_catalog	Aars
PB.32212.46	novel_not_in_catalog	Aars
PB.32212.26	novel_not_in_catalog	Aars
PB.32212.36	incomplete-splice_match	Aars
PB.5850.19	incomplete-splice_match	Aarsd1
PB.5850.4	full-splice_match	Aarsd1
PB.25059.1	full-splice_match	Aasdh
PB.25059.5	incomplete-splice_match	Aasdh
PB.25059.6	incomplete-splice_match	Aasdh
PB.32621.6	full-splice_match	Aasdhppt
PB.32621.9	novel_in_catalog	Aasdhppt
PB.32621.1	novel_not_in_catalog	Aasdhppt
PB.32621.16	full-splice_match	Aasdhppt
PB.32621.25	incomplete-splice_match	Aasdhppt
PB.32621.8	novel_in_catalog	Aasdhppt
PB.5385.26	incomplete-splice_match	Aatf
PB.5385.25	incomplete-splice_match	Aatf
PB.5385.18	incomplete-splice_match	Aatf
PB.6421.3	novel_not_in_catalog	Aatk
PB.6421.7	incomplete-splice_match	Aatk
PB.22375.34	incomplete-splice_match	Abca1
PB.22375.40	incomplete-splice_match	Abca1
PB.22375.19	incomplete-splice_match	Abca1
PB.17505.3	incomplete-splice_match	Abca2
PB.17505.19	incomplete-splice_match	Abca2
PB.17505.15	incomplete-splice_match	Abca2
PB.17505.20	novel_in_catalog	Abca2
PB.13624.11	incomplete-splice_match	Abca3
PB.6136.6	novel_in_catalog	Abca5
PB.32511.3	full-splice_match	Abcb10
PB.32511.8	full-splice_match	Abcb10
PB.763.12	novel_not_in_catalog	Abcb6
PB.763.13	novel_in_catalog	Abcb6
PB.763.5	novel_in_catalog	Abcb6
PB.24416.3	novel_not_in_catalog	Abcb8
PB.24416.5	novel_in_catalog	Abcb8
PB.24416.17	novel_not_in_catalog	Abcb8
PB.25846.3	novel_not_in_catalog	Abcb9
PB.25846.2	full-splice_match	Abcb9
PB.14331.1	novel_not_in_catalog	Abcc10
PB.14331.5	full-splice_match	Abcc10
PB.12529.51	novel_in_catalog	Abcc5
PB.12529.21	incomplete-splice_match	Abcc5
PB.12529.27	incomplete-splice_match	Abcc5
PB.12529.30	incomplete-splice_match	Abcc5
PB.12529.31	incomplete-splice_match	Abcc5
PB.12529.34	novel_not_in_catalog	Abcc5
PB.12529.36	full-splice_match	Abcc5
PB.12529.42	full-splice_match	Abcc5
PB.35058.11	full-splice_match	Abcd1
PB.35058.18	novel_in_catalog	Abcd1
PB.11844.2	incomplete-splice_match	Abcd2
PB.11844.6	full-splice_match	Abcd2
PB.21412.7	full-splice_match	Abcd3
PB.21412.25	full-splice_match	Abcd3
PB.7437.1	full-splice_match	Abcd4
PB.7437.4	novel_in_catalog	Abcd4
PB.31657.10	incomplete-splice_match	Abce1
PB.31657.14	incomplete-splice_match	Abce1
PB.31657.2	full-splice_match	Abce1
PB.31657.7	full-splice_match	Abce1
PB.31657.21	incomplete-splice_match	Abce1
PB.14202.35	novel_in_catalog	Abcf1
PB.14202.12	novel_in_catalog	Abcf1
PB.14202.49	incomplete-splice_match	Abcf1
PB.14202.41	incomplete-splice_match	Abcf1
PB.14202.7	full-splice_match	Abcf1
PB.14202.53	novel_in_catalog	Abcf1
PB.24430.80	incomplete-splice_match	Abcf2
PB.24430.3	full-splice_match	Abcf2
PB.24430.45	novel_not_in_catalog	Abcf2
PB.24430.47	incomplete-splice_match	Abcf2
PB.24430.6	novel_not_in_catalog	Abcf2
PB.24430.62	incomplete-splice_match	Abcf2
PB.24430.68	incomplete-splice_match	Abcf2
PB.24430.1	novel_not_in_catalog	Abcf2
PB.24430.16	novel_not_in_catalog	Abcf2
PB.12533.16	incomplete-splice_match	Abcf3
PB.12533.13	incomplete-splice_match	Abcf3
PB.12533.28	incomplete-splice_match	Abcf3
PB.12533.30	incomplete-splice_match	Abcf3
PB.12533.4	full-splice_match	Abcf3
PB.12533.8	full-splice_match	Abcf3
PB.12533.42	incomplete-splice_match	Abcf3
PB.12533.17	novel_not_in_catalog	Abcf3
PB.12533.25	novel_in_catalog	Abcf3
PB.27267.14	full-splice_match	Abcg2
PB.14904.1	novel_in_catalog	Abcg5
PB.12921.11	full-splice_match	Abhd10
PB.12921.16	full-splice_match	Abhd10
PB.12921.18	full-splice_match	Abhd10
PB.12921.31	full-splice_match	Abhd10
PB.12921.34	novel_in_catalog	Abhd10
PB.12921.3	novel_not_in_catalog	Abhd10
PB.12921.26	novel_not_in_catalog	Abhd10
PB.12921.19	novel_in_catalog	Abhd10
PB.26137.15	novel_in_catalog	Abhd11
PB.26137.22	novel_in_catalog	Abhd11
PB.26137.4	full-splice_match	Abhd11
PB.26137.3	full-splice_match	Abhd11
PB.26137.31	full-splice_match	Abhd11
PB.26137.5	full-splice_match	Abhd11
PB.26137.7	full-splice_match	Abhd11
PB.19202.29	novel_in_catalog	Abhd12
PB.19202.2	full-splice_match	Abhd12
PB.19202.31	novel_not_in_catalog	Abhd12
PB.19202.42	full-splice_match	Abhd12
PB.19202.50	incomplete-splice_match	Abhd12
PB.19202.8	novel_not_in_catalog	Abhd12
PB.7109.2	novel_not_in_catalog	Abhd12b
PB.30875.16	full-splice_match	Abhd13
PB.30875.19	full-splice_match	Abhd13
PB.30875.20	full-splice_match	Abhd13
PB.30875.5	full-splice_match	Abhd13
PB.30875.6	full-splice_match	Abhd13
PB.30875.24	full-splice_match	Abhd13
PB.34245.1	novel_not_in_catalog	Abhd14a
PB.34245.5	novel_not_in_catalog	Abhd14a
PB.34245.2	novel_in_catalog	Abhd14a
PB.34243.1	novel_in_catalog	Abhd14b
PB.34243.2	full-splice_match	Abhd14b
PB.34243.4	full-splice_match	Abhd14b
PB.34243.5	full-splice_match	Abhd14b
PB.14141.19	novel_in_catalog	Abhd16a
PB.14141.22	novel_in_catalog	Abhd16a
PB.14141.24	incomplete-splice_match	Abhd16a
PB.14141.27	full-splice_match	Abhd16a
PB.14141.3	novel_not_in_catalog	Abhd16a
PB.14141.41	novel_in_catalog	Abhd16a
PB.3088.132	novel_not_in_catalog	Abhd17a
PB.3088.131	novel_not_in_catalog	Abhd17a
PB.3088.153	full-splice_match	Abhd17a
PB.3088.93	full-splice_match	Abhd17a
PB.16531.17	full-splice_match	Abhd17b
PB.16531.34	novel_not_in_catalog	Abhd17b
PB.16531.25	novel_not_in_catalog	Abhd17b
PB.16531.7	full-splice_match	Abhd17b
PB.16531.35	novel_not_in_catalog	Abhd17b
PB.16531.19	novel_not_in_catalog	Abhd17b
PB.29784.16	novel_not_in_catalog	Abhd17c
PB.29784.1	full-splice_match	Abhd17c
PB.29784.14	full-splice_match	Abhd17c
PB.29784.18	full-splice_match	Abhd17c
PB.29784.22	full-splice_match	Abhd17c
PB.29784.23	full-splice_match	Abhd17c
PB.20301.3	novel_not_in_catalog	Abhd18
PB.29645.18	full-splice_match	Abhd2
PB.29645.7	full-splice_match	Abhd2
PB.29645.8	incomplete-splice_match	Abhd2
PB.9978.46	full-splice_match	Abhd4
PB.9978.16	full-splice_match	Abhd4
PB.9978.1	full-splice_match	Abhd4
PB.34644.16	full-splice_match	Abhd5
PB.34644.18	full-splice_match	Abhd5
PB.34644.2	full-splice_match	Abhd5
PB.34644.35	novel_not_in_catalog	Abhd5
PB.34644.28	novel_in_catalog	Abhd5
PB.9392.1	full-splice_match	Abhd6
PB.9392.12	full-splice_match	Abhd6
PB.9392.17	full-splice_match	Abhd6
PB.9392.4	full-splice_match	Abhd6
PB.17451.62	incomplete-splice_match	Abi1
PB.17451.13	novel_not_in_catalog	Abi1
PB.17451.18	full-splice_match	Abi1
PB.17451.21	full-splice_match	Abi1
PB.17451.8	full-splice_match	Abi1
PB.12976.5	novel_not_in_catalog	Abi3bp
PB.12976.18	incomplete-splice_match	Abi3bp
PB.22418.10	full-splice_match	Abitram
PB.22418.16	full-splice_match	Abitram
PB.17752.19	full-splice_match	Abl1
PB.17752.24	full-splice_match	Abl1
PB.17752.25	novel_not_in_catalog	Abl1
PB.17752.26	full-splice_match	Abl1
PB.17166.61	novel_not_in_catalog	Ablim1
PB.17166.117	novel_not_in_catalog	Ablim1
PB.17166.38	novel_not_in_catalog	Ablim1
PB.17166.53	novel_not_in_catalog	Ablim1
PB.17166.88	novel_in_catalog	Ablim1
PB.17166.111	incomplete-splice_match	Ablim1
PB.17166.68	novel_not_in_catalog	Ablim1
PB.17166.90	incomplete-splice_match	Ablim1
PB.17166.87	incomplete-splice_match	Ablim1
PB.17166.59	novel_not_in_catalog	Ablim1
PB.17166.56	novel_not_in_catalog	Ablim1
PB.17166.71	novel_not_in_catalog	Ablim1
PB.17166.45	novel_not_in_catalog	Ablim1
PB.17166.69	novel_not_in_catalog	Ablim1
PB.17166.116	incomplete-splice_match	Ablim1
PB.24684.1	novel_in_catalog	Ablim2
PB.24684.3	novel_not_in_catalog	Ablim2
PB.24684.6	novel_in_catalog	Ablim2
PB.15748.1	novel_not_in_catalog	Ablim3
PB.15748.2	novel_not_in_catalog	Ablim3
PB.5175.36	incomplete-splice_match	Abr
PB.5175.2	novel_not_in_catalog	Abr
PB.5175.1	incomplete-splice_match	Abr
PB.2282.1	full-splice_match	Abracl
PB.2282.4	novel_not_in_catalog	Abracl
PB.2282.7	full-splice_match	Abracl
PB.2282.8	full-splice_match	Abracl
PB.25266.3	full-splice_match	Abraxas1
PB.25266.7	novel_not_in_catalog	Abraxas1
PB.30584.1	full-splice_match	Abraxas2
PB.8141.7	novel_in_catalog	Abt1
PB.27676.1	full-splice_match	Abtb1
PB.27676.18	novel_in_catalog	Abtb1
PB.27676.4	novel_in_catalog	Abtb1
PB.27676.27	novel_not_in_catalog	Abtb1
PB.27676.33	novel_not_in_catalog	Abtb1
PB.18532.20	novel_not_in_catalog	Abtb2
PB.18532.24	incomplete-splice_match	Abtb2
PB.18532.33	incomplete-splice_match	Abtb2
PB.35753.37	novel_not_in_catalog	AC149090.1
PB.33093.1	full-splice_match	AC160966.1
PB.34541.2	novel_in_catalog	Acaa1a
PB.34541.22	full-splice_match	Acaa1a
PB.34541.3	novel_not_in_catalog	Acaa1a
PB.34541.4	novel_not_in_catalog	Acaa1a
PB.34541.21	novel_in_catalog	Acaa1a
PB.34541.8	novel_in_catalog	Acaa1a
PB.15915.25	incomplete-splice_match	Acaa2
PB.15915.24	incomplete-splice_match	Acaa2
PB.15915.30	novel_not_in_catalog	Acaa2
PB.15915.27	incomplete-splice_match	Acaa2
PB.15915.3	novel_not_in_catalog	Acaa2
PB.5382.11	incomplete-splice_match	Acaca
PB.5382.12	novel_in_catalog	Acaca
PB.5382.20	novel_not_in_catalog	Acaca
PB.5382.16	full-splice_match	Acaca
PB.5382.27	novel_not_in_catalog	Acaca
PB.25545.1	incomplete-splice_match	Acacb
PB.25747.1	full-splice_match	Acad10
PB.34194.1	novel_not_in_catalog	Acad11
PB.34194.2	full-splice_match	Acad11
PB.34194.5	incomplete-splice_match	Acad11
PB.32898.27	novel_in_catalog	Acad8
PB.32898.14	full-splice_match	Acad8
PB.32898.9	novel_in_catalog	Acad8
PB.32898.25	novel_in_catalog	Acad8
PB.20257.3	full-splice_match	Acad9
PB.20257.17	novel_not_in_catalog	Acad9
PB.20257.31	incomplete-splice_match	Acad9
PB.645.2	full-splice_match	Acadl
PB.21795.3	novel_in_catalog	Acadm
PB.21795.23	full-splice_match	Acadm
PB.25588.17	novel_in_catalog	Acads
PB.25588.19	full-splice_match	Acads
PB.25588.6	full-splice_match	Acads
PB.25588.9	novel_in_catalog	Acads
PB.25588.3	novel_not_in_catalog	Acads
PB.30560.21	full-splice_match	Acadsb
PB.30560.37	full-splice_match	Acadsb
PB.30560.38	full-splice_match	Acadsb
PB.4972.41	novel_not_in_catalog	Acadvl
PB.4972.39	novel_not_in_catalog	Acadvl
PB.4972.47	incomplete-splice_match	Acadvl
PB.4972.51	incomplete-splice_match	Acadvl
PB.12667.33	incomplete-splice_match	Acap2
PB.12667.7	incomplete-splice_match	Acap2
PB.12667.39	incomplete-splice_match	Acap2
PB.24203.24	novel_not_in_catalog	Acap3
PB.33310.16	full-splice_match	Acat1
PB.33310.19	full-splice_match	Acat1
PB.33310.31	full-splice_match	Acat1
PB.33310.32	incomplete-splice_match	Acat1
PB.33310.43	incomplete-splice_match	Acat1
PB.33310.25	novel_not_in_catalog	Acat1
PB.13467.22	novel_not_in_catalog	Acat2
PB.13467.1	full-splice_match	Acat2
PB.13467.23	novel_not_in_catalog	Acat2
PB.13467.34	full-splice_match	Acat2
PB.1866.8	incomplete-splice_match	Acbd3
PB.1866.1	incomplete-splice_match	Acbd3
PB.1866.17	incomplete-splice_match	Acbd3
PB.1866.4	incomplete-splice_match	Acbd3
PB.1866.14	incomplete-splice_match	Acbd3
PB.1866.2	full-splice_match	Acbd3
PB.1866.22	full-splice_match	Acbd3
PB.1866.6	incomplete-splice_match	Acbd3
PB.1866.9	full-splice_match	Acbd3
PB.5947.11	novel_in_catalog	Acbd4
PB.5947.40	novel_in_catalog	Acbd4
PB.5947.20	novel_in_catalog	Acbd4
PB.5947.1	novel_in_catalog	Acbd4
PB.5947.14	novel_in_catalog	Acbd4
PB.5947.2	full-splice_match	Acbd4
PB.5947.3	novel_in_catalog	Acbd4
PB.5947.4	novel_in_catalog	Acbd4
PB.5947.44	novel_in_catalog	Acbd4
PB.5947.9	novel_in_catalog	Acbd4
PB.17452.29	incomplete-splice_match	Acbd5
PB.17452.4	novel_in_catalog	Acbd5
PB.17452.14	incomplete-splice_match	Acbd5
PB.17452.9	incomplete-splice_match	Acbd5
PB.1518.22	novel_in_catalog	Acbd6
PB.1518.1	full-splice_match	Acbd6
PB.1518.3	full-splice_match	Acbd6
PB.1518.27	incomplete-splice_match	Acbd6
PB.1518.8	novel_in_catalog	Acbd6
PB.1518.25	full-splice_match	Acbd6
PB.17240.2	full-splice_match	Acbd7
PB.17240.5	incomplete-splice_match	Acbd7
PB.17240.7	novel_not_in_catalog	Acbd7
PB.18486.12	novel_not_in_catalog	Accs
PB.32064.7	novel_in_catalog	Acd
PB.32064.61	novel_in_catalog	Acd
PB.32064.17	novel_in_catalog	Acd
PB.32064.18	novel_in_catalog	Acd
PB.32064.23	incomplete-splice_match	Acd
PB.32064.24	novel_in_catalog	Acd
PB.32064.42	novel_in_catalog	Acd
PB.32064.45	novel_in_catalog	Acd
PB.32064.81	novel_not_in_catalog	Acd
PB.32064.15	novel_not_in_catalog	Acd
PB.32064.12	novel_in_catalog	Acd
PB.32064.19	full-splice_match	Acd
PB.32064.52	novel_not_in_catalog	Acd
PB.22640.8	novel_in_catalog	Acer2
PB.22640.15	incomplete-splice_match	Acer2
PB.22640.12	incomplete-splice_match	Acer2
PB.22640.9	novel_in_catalog	Acer2
PB.22640.14	novel_not_in_catalog	Acer2
PB.22640.16	incomplete-splice_match	Acer2
PB.22640.11	full-splice_match	Acer2
PB.22640.13	novel_not_in_catalog	Acer2
PB.22640.4	full-splice_match	Acer2
PB.22640.7	novel_in_catalog	Acer2
PB.22640.18	novel_in_catalog	Acer2
PB.22640.2	novel_in_catalog	Acer2
PB.29904.3	full-splice_match	Acer3
PB.29904.4	full-splice_match	Acer3
PB.29904.9	full-splice_match	Acer3
PB.10004.129	incomplete-splice_match	Acin1
PB.10004.143	incomplete-splice_match	Acin1
PB.10004.31	full-splice_match	Acin1
PB.10004.84	novel_in_catalog	Acin1
PB.10004.153	incomplete-splice_match	Acin1
PB.10004.123	incomplete-splice_match	Acin1
PB.10004.124	incomplete-splice_match	Acin1
PB.10004.130	incomplete-splice_match	Acin1
PB.10004.139	incomplete-splice_match	Acin1
PB.10004.64	incomplete-splice_match	Acin1
PB.10004.38	novel_in_catalog	Acin1
PB.10004.4	full-splice_match	Acin1
PB.10004.74	incomplete-splice_match	Acin1
PB.10004.35	novel_in_catalog	Acin1
PB.10004.67	incomplete-splice_match	Acin1
PB.10004.22	incomplete-splice_match	Acin1
PB.10004.3	full-splice_match	Acin1
PB.10004.121	novel_in_catalog	Acin1
PB.969.6	full-splice_match	Ackr3
PB.969.7	full-splice_match	Ackr3
PB.34195.4	novel_not_in_catalog	Ackr4
PB.34195.5	novel_not_in_catalog	Ackr4
PB.5793.1	novel_not_in_catalog	Acly
PB.5793.14	novel_in_catalog	Acly
PB.5793.76	novel_in_catalog	Acly
PB.5793.2	full-splice_match	Acly
PB.5793.3	full-splice_match	Acly
PB.5793.34	full-splice_match	Acly
PB.5793.36	full-splice_match	Acly
PB.5793.65	incomplete-splice_match	Acly
PB.5793.73	incomplete-splice_match	Acly
PB.5793.88	incomplete-splice_match	Acly
PB.11645.59	novel_in_catalog	Aco2
PB.11645.18	incomplete-splice_match	Aco2
PB.11645.3	novel_in_catalog	Aco2
PB.11645.35	incomplete-splice_match	Aco2
PB.11645.46	incomplete-splice_match	Aco2
PB.11645.6	incomplete-splice_match	Aco2
PB.11645.7	incomplete-splice_match	Aco2
PB.11645.34	novel_not_in_catalog	Aco2
PB.11645.89	novel_in_catalog	Aco2
PB.7409.21	full-splice_match	Acot1
PB.7409.22	full-splice_match	Acot1
PB.7409.20	novel_in_catalog	Acot1
PB.7409.30	novel_not_in_catalog	Acot1
PB.22858.1	incomplete-splice_match	Acot11
PB.7409.9	novel_not_in_catalog	Acot2
PB.24113.7	novel_in_catalog	Acot7
PB.24113.1	full-splice_match	Acot7
PB.24113.34	incomplete-splice_match	Acot7
PB.24113.27	incomplete-splice_match	Acot7
PB.24113.18	full-splice_match	Acot7
PB.24113.25	full-splice_match	Acot7
PB.19587.11	novel_in_catalog	Acot8
PB.19587.14	novel_not_in_catalog	Acot8
PB.19587.4	full-splice_match	Acot8
PB.6253.67	incomplete-splice_match	Acox1
PB.6253.61	full-splice_match	Acox1
PB.6253.10	novel_in_catalog	Acox1
PB.6253.26	full-splice_match	Acox1
PB.9403.1	full-splice_match	Acox2
PB.24679.5	incomplete-splice_match	Acox3
PB.24679.15	novel_in_catalog	Acox3
PB.6788.6	full-splice_match	Acp1
PB.6788.2	full-splice_match	Acp1
PB.6788.7	full-splice_match	Acp1
PB.18407.18	full-splice_match	Acp2
PB.18407.2	full-splice_match	Acp2
PB.18407.27	full-splice_match	Acp2
PB.18407.3	full-splice_match	Acp2
PB.18407.37	full-splice_match	Acp2
PB.18407.4	full-splice_match	Acp2
PB.18407.6	full-splice_match	Acp2
PB.18407.1	novel_not_in_catalog	Acp2
PB.18407.29	full-splice_match	Acp2
PB.32865.6	full-splice_match	Acp5
PB.21081.13	novel_not_in_catalog	Acp6
PB.21081.1	novel_not_in_catalog	Acp6
PB.28968.8	novel_not_in_catalog	Acp7
PB.28968.9	novel_not_in_catalog	Acp7
PB.28968.10	novel_not_in_catalog	Acp7
PB.28968.2	full-splice_match	Acp7
PB.28968.7	full-splice_match	Acp7
PB.28198.54	novel_in_catalog	Acrbp
PB.5569.2	full-splice_match	Acsf2
PB.5569.20	full-splice_match	Acsf2
PB.32455.2	full-splice_match	Acsf3
PB.31311.4	novel_not_in_catalog	Acsl1
PB.31311.15	novel_in_catalog	Acsl1
PB.31311.18	novel_not_in_catalog	Acsl1
PB.31311.2	full-splice_match	Acsl1
PB.31311.36	novel_not_in_catalog	Acsl1
PB.31311.9	incomplete-splice_match	Acsl1
PB.31311.44	novel_in_catalog	Acsl1
PB.31311.25	novel_not_in_catalog	Acsl1
PB.817.172	incomplete-splice_match	Acsl3
PB.817.101	incomplete-splice_match	Acsl3
PB.817.61	incomplete-splice_match	Acsl3
PB.817.18	incomplete-splice_match	Acsl3
PB.817.15	incomplete-splice_match	Acsl3
PB.817.107	novel_in_catalog	Acsl3
PB.817.21	full-splice_match	Acsl3
PB.817.22	full-splice_match	Acsl3
PB.817.27	incomplete-splice_match	Acsl3
PB.817.31	full-splice_match	Acsl3
PB.817.46	incomplete-splice_match	Acsl3
PB.817.50	incomplete-splice_match	Acsl3
PB.817.58	incomplete-splice_match	Acsl3
PB.817.68	incomplete-splice_match	Acsl3
PB.817.72	full-splice_match	Acsl3
PB.817.8	incomplete-splice_match	Acsl3
PB.817.82	full-splice_match	Acsl3
PB.817.170	incomplete-splice_match	Acsl3
PB.817.104	incomplete-splice_match	Acsl3
PB.817.12	incomplete-splice_match	Acsl3
PB.35465.10	incomplete-splice_match	Acsl4
PB.35465.3	full-splice_match	Acsl4
PB.35465.4	incomplete-splice_match	Acsl4
PB.35465.15	incomplete-splice_match	Acsl4
PB.17128.3	incomplete-splice_match	Acsl5
PB.4589.4	full-splice_match	Acsl6
PB.19330.14	novel_not_in_catalog	Acss2
PB.3498.11	incomplete-splice_match	Acss3
PB.3498.17	incomplete-splice_match	Acss3
PB.3498.19	incomplete-splice_match	Acss3
PB.3498.21	incomplete-splice_match	Acss3
PB.3498.7	full-splice_match	Acss3
PB.26462.272	novel_not_in_catalog	Actb
PB.26462.64	novel_not_in_catalog	Actb
PB.26462.156	novel_in_catalog	Actb
PB.26462.174	novel_not_in_catalog	Actb
PB.26462.229	full-splice_match	Actb
PB.26462.230	full-splice_match	Actb
PB.26462.251	novel_in_catalog	Actb
PB.26462.31	novel_not_in_catalog	Actb
PB.26462.314	novel_not_in_catalog	Actb
PB.26462.359	full-splice_match	Actb
PB.26462.361	incomplete-splice_match	Actb
PB.26462.56	novel_in_catalog	Actb
PB.26462.81	novel_not_in_catalog	Actb
PB.26462.90	novel_not_in_catalog	Actb
PB.26462.94	novel_not_in_catalog	Actb
PB.26462.124	novel_not_in_catalog	Actb
PB.26462.109	novel_not_in_catalog	Actb
PB.26462.252	novel_in_catalog	Actb
PB.26462.57	novel_in_catalog	Actb
PB.26462.243	full-splice_match	Actb
PB.26462.289	full-splice_match	Actb
PB.26462.50	full-splice_match	Actb
PB.26462.247	novel_in_catalog	Actb
PB.26462.291	novel_in_catalog	Actb
PB.26462.237	novel_in_catalog	Actb
PB.6446.251	full-splice_match	Actg1
PB.6446.250	incomplete-splice_match	Actg1
PB.6446.247	incomplete-splice_match	Actg1
PB.6446.118	novel_not_in_catalog	Actg1
PB.6446.13	novel_not_in_catalog	Actg1
PB.6446.164	novel_not_in_catalog	Actg1
PB.6446.18	novel_in_catalog	Actg1
PB.6446.192	novel_not_in_catalog	Actg1
PB.6446.211	full-splice_match	Actg1
PB.6446.216	full-splice_match	Actg1
PB.6446.217	full-splice_match	Actg1
PB.6446.218	full-splice_match	Actg1
PB.6446.243	incomplete-splice_match	Actg1
PB.6446.29	novel_in_catalog	Actg1
PB.6446.49	novel_not_in_catalog	Actg1
PB.6446.58	novel_not_in_catalog	Actg1
PB.6446.94	novel_not_in_catalog	Actg1
PB.6446.96	novel_not_in_catalog	Actg1
PB.6446.11	novel_in_catalog	Actg1
PB.6446.147	incomplete-splice_match	Actg1
PB.6446.97	novel_in_catalog	Actg1
PB.6446.6	novel_in_catalog	Actg1
PB.6446.15	incomplete-splice_match	Actg1
PB.20225.23	novel_in_catalog	Actl6a
PB.20225.3	incomplete-splice_match	Actl6a
PB.20225.1	full-splice_match	Actl6a
PB.7306.18	novel_in_catalog	Actn1
PB.7306.30	novel_in_catalog	Actn1
PB.7306.73	incomplete-splice_match	Actn1
PB.7306.90	incomplete-splice_match	Actn1
PB.7306.12	novel_in_catalog	Actn1
PB.7306.13	full-splice_match	Actn1
PB.7306.66	incomplete-splice_match	Actn1
PB.28990.114	novel_not_in_catalog	Actn4
PB.28990.71	novel_in_catalog	Actn4
PB.28990.141	novel_not_in_catalog	Actn4
PB.28990.177	novel_not_in_catalog	Actn4
PB.28990.180	incomplete-splice_match	Actn4
PB.28990.16	novel_not_in_catalog	Actn4
PB.28990.162	novel_in_catalog	Actn4
PB.28990.78	novel_in_catalog	Actn4
PB.28990.205	incomplete-splice_match	Actn4
PB.28990.206	incomplete-splice_match	Actn4
PB.28990.200	incomplete-splice_match	Actn4
PB.28990.171	novel_in_catalog	Actn4
PB.28990.184	incomplete-splice_match	Actn4
PB.28990.66	novel_in_catalog	Actn4
PB.28990.135	novel_not_in_catalog	Actn4
PB.28990.159	incomplete-splice_match	Actn4
PB.28990.161	incomplete-splice_match	Actn4
PB.28990.163	incomplete-splice_match	Actn4
PB.28990.168	incomplete-splice_match	Actn4
PB.28990.174	incomplete-splice_match	Actn4
PB.28990.176	incomplete-splice_match	Actn4
PB.28990.178	incomplete-splice_match	Actn4
PB.28990.183	incomplete-splice_match	Actn4
PB.28990.192	incomplete-splice_match	Actn4
PB.28990.193	incomplete-splice_match	Actn4
PB.28990.67	novel_in_catalog	Actn4
PB.28990.79	novel_not_in_catalog	Actn4
PB.28990.88	novel_not_in_catalog	Actn4
PB.28990.203	novel_in_catalog	Actn4
PB.28990.213	incomplete-splice_match	Actn4
PB.28990.11	novel_in_catalog	Actn4
PB.7122.1	full-splice_match	Actr10
PB.7122.2	full-splice_match	Actr10
PB.16997.45	full-splice_match	Actr1a
PB.16997.48	incomplete-splice_match	Actr1a
PB.252.1	novel_in_catalog	Actr1b
PB.252.4	novel_in_catalog	Actr1b
PB.252.94	incomplete-splice_match	Actr1b
PB.252.91	incomplete-splice_match	Actr1b
PB.252.2	full-splice_match	Actr1b
PB.252.71	novel_not_in_catalog	Actr1b
PB.252.48	novel_in_catalog	Actr1b
PB.252.52	novel_in_catalog	Actr1b
PB.252.54	novel_not_in_catalog	Actr1b
PB.4115.36	incomplete-splice_match	Actr2
PB.4115.33	full-splice_match	Actr2
PB.4115.1	novel_not_in_catalog	Actr2
PB.4115.2	full-splice_match	Actr2
PB.4115.5	full-splice_match	Actr2
PB.1175.2	novel_not_in_catalog	Actr3
PB.1175.28	full-splice_match	Actr3
PB.1175.41	novel_not_in_catalog	Actr3
PB.1175.42	full-splice_match	Actr3
PB.1175.50	incomplete-splice_match	Actr3
PB.1175.18	novel_not_in_catalog	Actr3
PB.1175.24	novel_in_catalog	Actr3
PB.24467.6	novel_in_catalog	Actr3b
PB.19445.9	novel_not_in_catalog	Actr5
PB.19445.2	novel_not_in_catalog	Actr5
PB.19445.21	novel_not_in_catalog	Actr5
PB.19445.30	novel_not_in_catalog	Actr5
PB.3326.1	full-splice_match	Actr6
PB.9674.46	novel_not_in_catalog	Actr8
PB.9674.53	full-splice_match	Actr8
PB.18043.1	novel_not_in_catalog	Acvr1
PB.18043.32	incomplete-splice_match	Acvr1
PB.12095.57	full-splice_match	Acvr1b
PB.12095.59	novel_in_catalog	Acvr1b
PB.12095.60	incomplete-splice_match	Acvr1b
PB.12095.62	full-splice_match	Acvr1b
PB.17969.19	full-splice_match	Acvr2a
PB.17969.6	full-splice_match	Acvr2a
PB.12095.47	incomplete-splice_match	Acvrl1
PB.12095.1	full-splice_match	Acvrl1
PB.12095.7	full-splice_match	Acvrl1
PB.34242.16	novel_in_catalog	Acy1
PB.34242.6	novel_in_catalog	Acy1
PB.34242.14	novel_not_in_catalog	Acy1
PB.34242.2	full-splice_match	Acy1
PB.16103.1	novel_not_in_catalog	Acy3
PB.16103.4	full-splice_match	Acy3
PB.7461.10	full-splice_match	Acyp1
PB.7461.13	full-splice_match	Acyp1
PB.19544.1	novel_in_catalog	Ada
PB.19544.4	novel_not_in_catalog	Ada
PB.18775.20	novel_in_catalog	Adal
PB.18775.21	novel_in_catalog	Adal
PB.33774.11	incomplete-splice_match	Adam10
PB.33774.14	incomplete-splice_match	Adam10
PB.33774.2	incomplete-splice_match	Adam10
PB.33774.20	incomplete-splice_match	Adam10
PB.33774.3	incomplete-splice_match	Adam10
PB.33774.8	full-splice_match	Adam10
PB.33774.15	incomplete-splice_match	Adam10
PB.33774.22	novel_not_in_catalog	Adam10
PB.5934.9	incomplete-splice_match	Adam11
PB.20823.69	full-splice_match	Adam15
PB.20823.28	novel_not_in_catalog	Adam15
PB.20823.3	full-splice_match	Adam15
PB.20823.35	novel_not_in_catalog	Adam15
PB.20823.31	novel_not_in_catalog	Adam15
PB.6711.33	incomplete-splice_match	Adam17
PB.6711.26	novel_in_catalog	Adam17
PB.6711.1	full-splice_match	Adam17
PB.6711.21	incomplete-splice_match	Adam17
PB.6711.3	full-splice_match	Adam17
PB.6711.7	full-splice_match	Adam17
PB.31076.2	novel_in_catalog	Adam5
PB.31079.14	novel_not_in_catalog	Adam9
PB.31079.31	incomplete-splice_match	Adam9
PB.13104.14	novel_in_catalog	Adamts1
PB.13104.19	full-splice_match	Adamts1
PB.13104.57	novel_not_in_catalog	Adamts1
PB.13104.61	incomplete-splice_match	Adamts1
PB.13104.67	novel_not_in_catalog	Adamts1
PB.13104.7	full-splice_match	Adamts1
PB.13104.75	incomplete-splice_match	Adamts1
PB.13104.81	incomplete-splice_match	Adamts1
PB.13104.88	incomplete-splice_match	Adamts1
PB.14031.5	full-splice_match	Adamts10
PB.17582.1	full-splice_match	Adamts13
PB.29556.3	novel_in_catalog	Adamts17
PB.29556.1	full-splice_match	Adamts17
PB.29556.10	incomplete-splice_match	Adamts17
PB.29556.11	incomplete-splice_match	Adamts17
PB.29556.19	full-splice_match	Adamts17
PB.29556.2	full-splice_match	Adamts17
PB.29556.8	full-splice_match	Adamts17
PB.29556.21	incomplete-splice_match	Adamts17
PB.29556.14	novel_in_catalog	Adamts17
PB.15683.13	incomplete-splice_match	Adamts19
PB.15683.19	incomplete-splice_match	Adamts19
PB.15683.3	novel_in_catalog	Adamts19
PB.15683.4	incomplete-splice_match	Adamts19
PB.15683.5	incomplete-splice_match	Adamts19
PB.15683.6	incomplete-splice_match	Adamts19
PB.15683.2	novel_not_in_catalog	Adamts19
PB.4466.10	incomplete-splice_match	Adamts2
PB.4466.18	novel_not_in_catalog	Adamts2
PB.4466.35	novel_not_in_catalog	Adamts2
PB.4466.38	incomplete-splice_match	Adamts2
PB.4466.40	full-splice_match	Adamts2
PB.4466.19	novel_not_in_catalog	Adamts2
PB.11886.1	full-splice_match	Adamts20
PB.25123.1	incomplete-splice_match	Adamts3
PB.25123.7	incomplete-splice_match	Adamts3
PB.25123.12	full-splice_match	Adamts3
PB.25123.14	incomplete-splice_match	Adamts3
PB.25123.17	incomplete-splice_match	Adamts3
PB.13106.5	full-splice_match	Adamts5
PB.13106.12	novel_not_in_catalog	Adamts5
PB.13106.6	full-splice_match	Adamts5
PB.13106.7	full-splice_match	Adamts5
PB.34021.2	novel_in_catalog	Adamts7
PB.32945.2	full-splice_match	Adamts8
PB.27747.21	incomplete-splice_match	Adamts9
PB.22627.9	incomplete-splice_match	Adamtsl1
PB.21014.2	full-splice_match	Adamtsl4
PB.26317.1	full-splice_match	Adap1
PB.20832.18	full-splice_match	Adar
PB.2951.1	novel_not_in_catalog	Adarb1
PB.7536.20	full-splice_match	Adck1
PB.7536.5	full-splice_match	Adck1
PB.7536.9	full-splice_match	Adck1
PB.7536.12	novel_in_catalog	Adck1
PB.7536.19	novel_not_in_catalog	Adck1
PB.27022.7	novel_not_in_catalog	Adck2
PB.27022.1	full-splice_match	Adck2
PB.11414.24	novel_in_catalog	Adck5
PB.11414.22	novel_not_in_catalog	Adck5
PB.4053.12	incomplete-splice_match	Adcy1
PB.4053.7	incomplete-splice_match	Adcy1
PB.8810.27	incomplete-splice_match	Adcy2
PB.8810.3	full-splice_match	Adcy2
PB.8810.23	incomplete-splice_match	Adcy2
PB.6560.15	incomplete-splice_match	Adcy3
PB.6560.2	novel_in_catalog	Adcy3
PB.6560.6	novel_in_catalog	Adcy3
PB.12758.13	incomplete-splice_match	Adcy5
PB.12758.2	novel_not_in_catalog	Adcy5
PB.12758.5	incomplete-splice_match	Adcy5
PB.11964.40	novel_not_in_catalog	Adcy6
PB.24655.17	incomplete-splice_match	Add1
PB.24655.11	novel_in_catalog	Add1
PB.24655.15	novel_in_catalog	Add1
PB.24655.18	incomplete-splice_match	Add1
PB.24655.22	full-splice_match	Add1
PB.24655.24	novel_in_catalog	Add1
PB.24655.25	full-splice_match	Add1
PB.24655.34	novel_in_catalog	Add1
PB.24655.41	incomplete-splice_match	Add1
PB.24655.48	incomplete-splice_match	Add1
PB.24655.61	novel_not_in_catalog	Add1
PB.24655.72	full-splice_match	Add1
PB.24655.77	incomplete-splice_match	Add1
PB.24655.8	incomplete-splice_match	Add1
PB.24655.84	full-splice_match	Add1
PB.24655.49	full-splice_match	Add1
PB.24655.91	full-splice_match	Add1
PB.24655.116	novel_not_in_catalog	Add1
PB.17076.80	novel_in_catalog	Add3
PB.17076.99	novel_not_in_catalog	Add3
PB.17076.91	novel_not_in_catalog	Add3
PB.17076.93	novel_in_catalog	Add3
PB.17076.60	novel_in_catalog	Add3
PB.17076.57	incomplete-splice_match	Add3
PB.17076.10	incomplete-splice_match	Add3
PB.17076.100	incomplete-splice_match	Add3
PB.17076.112	novel_not_in_catalog	Add3
PB.17076.12	incomplete-splice_match	Add3
PB.17076.18	full-splice_match	Add3
PB.17076.20	full-splice_match	Add3
PB.17076.26	full-splice_match	Add3
PB.17076.33	full-splice_match	Add3
PB.17076.38	full-splice_match	Add3
PB.17076.45	incomplete-splice_match	Add3
PB.17076.65	full-splice_match	Add3
PB.17076.69	novel_in_catalog	Add3
PB.17076.70	novel_in_catalog	Add3
PB.17076.72	novel_in_catalog	Add3
PB.17076.87	incomplete-splice_match	Add3
PB.17076.109	incomplete-splice_match	Add3
PB.17076.123	incomplete-splice_match	Add3
PB.17076.63	incomplete-splice_match	Add3
PB.31139.6	novel_not_in_catalog	Adgra2
PB.24807.43	full-splice_match	Adgra3
PB.24807.2	full-splice_match	Adgra3
PB.24807.22	incomplete-splice_match	Adgra3
PB.24807.28	incomplete-splice_match	Adgra3
PB.24807.29	incomplete-splice_match	Adgra3
PB.24807.31	incomplete-splice_match	Adgra3
PB.24807.4	novel_not_in_catalog	Adgra3
PB.23419.16	novel_not_in_catalog	Adgrb2
PB.31958.1	full-splice_match	Adgrg1
PB.35585.4	full-splice_match	Adgrg2
PB.35585.5	incomplete-splice_match	Adgrg2
PB.2266.14	incomplete-splice_match	Adgrg6
PB.31708.3	novel_not_in_catalog	Adgrl1
PB.31708.10	incomplete-splice_match	Adgrl1
PB.31708.70	incomplete-splice_match	Adgrl1
PB.31708.64	incomplete-splice_match	Adgrl1
PB.21757.10	novel_not_in_catalog	Adgrl2
PB.21757.13	incomplete-splice_match	Adgrl2
PB.21757.9	novel_in_catalog	Adgrl2
PB.21757.45	novel_not_in_catalog	Adgrl2
PB.21757.62	full-splice_match	Adgrl2
PB.25085.28	novel_in_catalog	Adgrl3
PB.21624.1	full-splice_match	Adh1
PB.21625.1	full-splice_match	Adh5
PB.6776.1	full-splice_match	Adi1
PB.1323.46	novel_not_in_catalog	Adipor1
PB.1323.132	novel_not_in_catalog	Adipor1
PB.1323.85	novel_not_in_catalog	Adipor1
PB.1323.110	novel_not_in_catalog	Adipor1
PB.1323.44	novel_not_in_catalog	Adipor1
PB.1323.131	incomplete-splice_match	Adipor1
PB.1323.40	incomplete-splice_match	Adipor1
PB.1323.10	full-splice_match	Adipor1
PB.1323.25	novel_in_catalog	Adipor1
PB.1323.3	full-splice_match	Adipor1
PB.1323.35	novel_in_catalog	Adipor1
PB.1323.41	incomplete-splice_match	Adipor1
PB.1323.49	full-splice_match	Adipor1
PB.1323.52	full-splice_match	Adipor1
PB.1323.73	novel_not_in_catalog	Adipor1
PB.1323.77	novel_not_in_catalog	Adipor1
PB.1323.92	full-splice_match	Adipor1
PB.1323.23	novel_in_catalog	Adipor1
PB.1323.26	novel_not_in_catalog	Adipor1
PB.1323.47	novel_not_in_catalog	Adipor1
PB.1323.143	novel_in_catalog	Adipor1
PB.1323.17	incomplete-splice_match	Adipor1
PB.28062.14	full-splice_match	Adipor2
PB.28062.18	full-splice_match	Adipor2
PB.28062.35	novel_not_in_catalog	Adipor2
PB.28062.27	novel_in_catalog	Adipor2
PB.28062.56	novel_not_in_catalog	Adipor2
PB.9547.1	full-splice_match	Adk
PB.9547.13	full-splice_match	Adk
PB.9547.5	full-splice_match	Adk
PB.9547.28	full-splice_match	Adk
PB.9547.23	novel_not_in_catalog	Adk
PB.30138.1	full-splice_match	Adm
PB.30138.5	incomplete-splice_match	Adm
PB.19726.36	full-splice_match	Adnp
PB.19726.23	full-splice_match	Adnp
PB.19726.25	full-splice_match	Adnp
PB.19726.40	full-splice_match	Adnp
PB.19726.46	novel_in_catalog	Adnp
PB.19726.49	novel_not_in_catalog	Adnp
PB.19726.56	novel_not_in_catalog	Adnp
PB.19726.79	full-splice_match	Adnp
PB.15993.11	full-splice_match	Adnp2
PB.2896.1	full-splice_match	Adora2a
PB.4799.1	full-splice_match	Adora2b
PB.33464.1	full-splice_match	Adpgk
PB.33464.6	full-splice_match	Adpgk
PB.33464.9	incomplete-splice_match	Adpgk
PB.33464.23	novel_not_in_catalog	Adpgk
PB.12832.1	full-splice_match	Adprh
PB.30942.5	novel_not_in_catalog	Adprhl1
PB.30942.2	full-splice_match	Adprhl1
PB.23269.24	incomplete-splice_match	Adprhl2
PB.23269.17	novel_not_in_catalog	Adprhl2
PB.23269.14	novel_not_in_catalog	Adprhl2
PB.23269.21	novel_not_in_catalog	Adprhl2
PB.23269.7	novel_in_catalog	Adprhl2
PB.23269.2	novel_in_catalog	Adprhl2
PB.23269.4	novel_in_catalog	Adprhl2
PB.23269.5	full-splice_match	Adprhl2
PB.4861.4	full-splice_match	Adprm
PB.4861.5	novel_in_catalog	Adprm
PB.19915.51	novel_not_in_catalog	Adrm1
PB.19915.63	novel_not_in_catalog	Adrm1
PB.19915.95	novel_in_catalog	Adrm1
PB.19915.136	novel_not_in_catalog	Adrm1
PB.19915.122	novel_in_catalog	Adrm1
PB.19915.50	incomplete-splice_match	Adrm1
PB.19915.56	novel_in_catalog	Adrm1
PB.19915.68	full-splice_match	Adrm1
PB.19915.96	novel_in_catalog	Adrm1
PB.19915.54	novel_not_in_catalog	Adrm1
PB.19915.93	novel_in_catalog	Adrm1
PB.11609.1	full-splice_match	Adsl
PB.11609.2	full-splice_match	Adsl
PB.11609.22	incomplete-splice_match	Adsl
PB.11609.3	full-splice_match	Adsl
PB.11609.33	incomplete-splice_match	Adsl
PB.11609.7	novel_in_catalog	Adsl
PB.1813.6	novel_not_in_catalog	Adss
PB.1813.32	incomplete-splice_match	Adss
PB.1813.1	full-splice_match	Adss
PB.1813.10	full-splice_match	Adss
PB.1813.25	incomplete-splice_match	Adss
PB.7899.3	full-splice_match	Adssl1
PB.4013.38	incomplete-splice_match	Aebp1
PB.4013.4	incomplete-splice_match	Aebp1
PB.4013.1	novel_not_in_catalog	Aebp1
PB.4013.14	incomplete-splice_match	Aebp1
PB.4013.17	novel_not_in_catalog	Aebp1
PB.4013.33	incomplete-splice_match	Aebp1
PB.4013.8	full-splice_match	Aebp1
PB.4013.32	novel_not_in_catalog	Aebp1
PB.4013.3	novel_not_in_catalog	Aebp1
PB.4013.43	novel_not_in_catalog	Aebp1
PB.28398.10	novel_in_catalog	Aebp2
PB.28398.11	incomplete-splice_match	Aebp2
PB.28398.16	incomplete-splice_match	Aebp2
PB.28398.22	incomplete-splice_match	Aebp2
PB.28398.36	novel_in_catalog	Aebp2
PB.28398.39	novel_in_catalog	Aebp2
PB.28398.62	novel_not_in_catalog	Aebp2
PB.29638.1	full-splice_match	Aen
PB.29638.6	full-splice_match	Aen
PB.29638.4	full-splice_match	Aen
PB.24686.5	incomplete-splice_match	Afap1
PB.24686.18	incomplete-splice_match	Afap1
PB.24686.2	full-splice_match	Afap1
PB.24686.3	incomplete-splice_match	Afap1
PB.15747.44	full-splice_match	Afap1l1
PB.15747.68	incomplete-splice_match	Afap1l1
PB.17161.17	incomplete-splice_match	Afap1l2
PB.17161.1	full-splice_match	Afap1l2
PB.17161.9	incomplete-splice_match	Afap1l2
PB.17161.18	full-splice_match	Afap1l2
PB.13476.68	novel_in_catalog	Afdn
PB.13476.9	incomplete-splice_match	Afdn
PB.13476.26	novel_in_catalog	Afdn
PB.25312.20	incomplete-splice_match	Aff1
PB.25312.24	incomplete-splice_match	Aff1
PB.25312.32	incomplete-splice_match	Aff1
PB.25312.39	incomplete-splice_match	Aff1
PB.25312.46	incomplete-splice_match	Aff1
PB.25312.48	incomplete-splice_match	Aff1
PB.25312.5	novel_in_catalog	Aff1
PB.25312.29	incomplete-splice_match	Aff1
PB.35012.5	novel_in_catalog	Aff2
PB.286.15	novel_not_in_catalog	Aff3
PB.286.24	novel_not_in_catalog	Aff3
PB.286.28	novel_not_in_catalog	Aff3
PB.286.39	novel_not_in_catalog	Aff3
PB.286.66	novel_not_in_catalog	Aff3
PB.286.54	novel_not_in_catalog	Aff3
PB.4546.45	novel_not_in_catalog	Aff4
PB.4546.50	novel_not_in_catalog	Aff4
PB.4546.12	incomplete-splice_match	Aff4
PB.4546.20	incomplete-splice_match	Aff4
PB.4546.23	incomplete-splice_match	Aff4
PB.4546.35	incomplete-splice_match	Aff4
PB.4546.40	incomplete-splice_match	Aff4
PB.4546.41	incomplete-splice_match	Aff4
PB.4546.48	novel_not_in_catalog	Aff4
PB.4546.55	incomplete-splice_match	Aff4
PB.4546.68	novel_not_in_catalog	Aff4
PB.2524.6	incomplete-splice_match	Afg1l
PB.2524.4	novel_not_in_catalog	Afg1l
PB.32485.1	full-splice_match	Afg3l1
PB.32485.9	novel_not_in_catalog	Afg3l1
PB.15824.1	full-splice_match	Afg3l2
PB.15824.15	incomplete-splice_match	Afg3l2
PB.15824.9	novel_not_in_catalog	Afg3l2
PB.6331.24	full-splice_match	Afmid
PB.4135.44	incomplete-splice_match	Aftph
PB.4135.43	incomplete-splice_match	Aftph
PB.4135.1	full-splice_match	Aftph
PB.4135.15	full-splice_match	Aftph
PB.4135.19	incomplete-splice_match	Aftph
PB.4135.36	incomplete-splice_match	Aftph
PB.4135.37	novel_not_in_catalog	Aftph
PB.4135.39	incomplete-splice_match	Aftph
PB.4135.41	incomplete-splice_match	Aftph
PB.31348.10	novel_not_in_catalog	Aga
PB.31348.2	novel_not_in_catalog	Aga
PB.31348.3	full-splice_match	Aga
PB.31348.4	incomplete-splice_match	Aga
PB.31348.11	incomplete-splice_match	Aga
PB.960.10	incomplete-splice_match	Agap1
PB.960.26	incomplete-splice_match	Agap1
PB.960.4	incomplete-splice_match	Agap1
PB.960.6	full-splice_match	Agap1
PB.960.8	incomplete-splice_match	Agap1
PB.24422.85	novel_in_catalog	Agap3
PB.24422.11	novel_in_catalog	Agap3
PB.24422.1	full-splice_match	Agap3
PB.24422.74	novel_in_catalog	Agap3
PB.24422.54	novel_not_in_catalog	Agap3
PB.18388.2	novel_in_catalog	Agbl2
PB.24543.25	incomplete-splice_match	Agbl5
PB.14098.4	incomplete-splice_match	Ager
PB.14098.2	full-splice_match	Ager
PB.14098.9	incomplete-splice_match	Ager
PB.845.1	full-splice_match	Agfg1
PB.845.12	novel_not_in_catalog	Agfg1
PB.845.27	novel_not_in_catalog	Agfg1
PB.845.28	full-splice_match	Agfg1
PB.845.4	full-splice_match	Agfg1
PB.845.7	full-splice_match	Agfg1
PB.845.47	incomplete-splice_match	Agfg1
PB.26260.18	full-splice_match	Agfg2
PB.26260.19	full-splice_match	Agfg2
PB.9036.16	incomplete-splice_match	Aggf1
PB.9036.23	incomplete-splice_match	Aggf1
PB.27040.3	full-splice_match	Agk
PB.27040.2	full-splice_match	Agk
PB.27040.4	incomplete-splice_match	Agk
PB.21376.11	incomplete-splice_match	Agl
PB.21376.16	incomplete-splice_match	Agl
PB.23275.30	incomplete-splice_match	Ago1
PB.23275.14	novel_in_catalog	Ago1
PB.23275.17	novel_in_catalog	Ago1
PB.11296.4	novel_in_catalog	Ago2
PB.11296.36	novel_in_catalog	Ago2
PB.11296.18	full-splice_match	Ago2
PB.23274.27	novel_not_in_catalog	Ago3
PB.23278.5	novel_in_catalog	Ago4
PB.14100.15	incomplete-splice_match	Agpat1
PB.14100.14	full-splice_match	Agpat1
PB.14100.3	full-splice_match	Agpat1
PB.17559.17	novel_in_catalog	Agpat2
PB.17559.11	novel_not_in_catalog	Agpat2
PB.2983.143	novel_in_catalog	Agpat3
PB.2983.126	novel_not_in_catalog	Agpat3
PB.2983.175	novel_not_in_catalog	Agpat3
PB.2983.104	novel_in_catalog	Agpat3
PB.2983.105	full-splice_match	Agpat3
PB.2983.106	novel_in_catalog	Agpat3
PB.2983.111	novel_not_in_catalog	Agpat3
PB.2983.112	full-splice_match	Agpat3
PB.2983.124	novel_not_in_catalog	Agpat3
PB.2983.127	novel_not_in_catalog	Agpat3
PB.2983.136	novel_in_catalog	Agpat3
PB.2983.142	novel_in_catalog	Agpat3
PB.2983.167	novel_in_catalog	Agpat3
PB.2983.84	novel_in_catalog	Agpat3
PB.2983.148	novel_not_in_catalog	Agpat3
PB.2983.184	novel_not_in_catalog	Agpat3
PB.13442.13	novel_not_in_catalog	Agpat4
PB.13442.7	novel_in_catalog	Agpat4
PB.13442.1	novel_in_catalog	Agpat4
PB.13442.16	novel_in_catalog	Agpat4
PB.13442.24	full-splice_match	Agpat4
PB.13442.3	novel_in_catalog	Agpat4
PB.13442.46	incomplete-splice_match	Agpat4
PB.13442.6	full-splice_match	Agpat4
PB.13442.53	incomplete-splice_match	Agpat4
PB.13442.57	novel_not_in_catalog	Agpat4
PB.31006.8	incomplete-splice_match	Agpat5
PB.31006.7	incomplete-splice_match	Agpat5
PB.31006.15	full-splice_match	Agpat5
PB.31006.2	full-splice_match	Agpat5
PB.31006.26	full-splice_match	Agpat5
PB.31006.5	full-splice_match	Agpat5
PB.31006.6	full-splice_match	Agpat5
PB.31006.19	novel_not_in_catalog	Agpat5
PB.31006.3	incomplete-splice_match	Agpat5
PB.18260.1	incomplete-splice_match	Agps
PB.18260.15	full-splice_match	Agps
PB.18260.24	novel_not_in_catalog	Agps
PB.6859.1	full-splice_match	Agr3
PB.6859.2	full-splice_match	Agr3
PB.6859.4	novel_not_in_catalog	Agr3
PB.24226.8	novel_not_in_catalog	Agrn
PB.24226.37	incomplete-splice_match	Agrn
PB.32523.1	full-splice_match	Agt
PB.32523.5	full-splice_match	Agt
PB.8684.10	novel_in_catalog	Agtpbp1
PB.8684.2	novel_in_catalog	Agtpbp1
PB.23947.19	novel_not_in_catalog	Agtrap
PB.23947.20	full-splice_match	Agtrap
PB.23947.25	full-splice_match	Agtrap
PB.23947.29	full-splice_match	Agtrap
PB.23947.7	full-splice_match	Agtrap
PB.23947.17	novel_not_in_catalog	Agtrap
PB.23947.21	novel_not_in_catalog	Agtrap
PB.1845.6	incomplete-splice_match	Ahctf1
PB.1845.23	incomplete-splice_match	Ahctf1
PB.19312.1	full-splice_match	Ahcy
PB.19312.10	novel_not_in_catalog	Ahcy
PB.21269.35	novel_not_in_catalog	Ahcyl1
PB.21269.47	incomplete-splice_match	Ahcyl1
PB.21269.55	incomplete-splice_match	Ahcyl1
PB.21269.50	novel_not_in_catalog	Ahcyl1
PB.21269.23	full-splice_match	Ahcyl1
PB.26858.11	full-splice_match	Ahcyl2
PB.26858.13	incomplete-splice_match	Ahcyl2
PB.26858.14	incomplete-splice_match	Ahcyl2
PB.23514.38	incomplete-splice_match	Ahdc1
PB.23514.1	novel_in_catalog	Ahdc1
PB.23514.5	full-splice_match	Ahdc1
PB.16376.25	full-splice_match	Ahnak
PB.16376.5	full-splice_match	Ahnak
PB.16376.54	novel_in_catalog	Ahnak
PB.16376.6	full-splice_match	Ahnak
PB.16376.8	full-splice_match	Ahnak
PB.16376.9	full-splice_match	Ahnak
PB.7912.1	novel_not_in_catalog	Ahnak2
PB.6857.13	full-splice_match	Ahr
PB.6857.20	incomplete-splice_match	Ahr
PB.6857.31	incomplete-splice_match	Ahr
PB.6857.32	incomplete-splice_match	Ahr
PB.7521.17	incomplete-splice_match	Ahsa1
PB.7521.3	novel_not_in_catalog	Ahsa1
PB.7521.39	novel_in_catalog	Ahsa1
PB.4183.13	full-splice_match	Ahsa2
PB.4183.41	full-splice_match	Ahsa2
PB.4183.44	novel_not_in_catalog	Ahsa2
PB.4183.8	novel_not_in_catalog	Ahsa2
PB.4183.42	novel_not_in_catalog	Ahsa2
PB.4183.32	novel_in_catalog	Ahsa2
PB.4183.34	novel_in_catalog	Ahsa2
PB.13818.3	full-splice_match	AI413582
PB.13818.1	full-splice_match	AI413582
PB.13818.2	novel_in_catalog	AI413582
PB.7230.3	full-splice_match	AI463170
PB.7230.2	full-splice_match	AI463170
PB.25804.12	novel_not_in_catalog	AI480526
PB.24395.10	novel_not_in_catalog	AI506816
PB.24395.12	novel_not_in_catalog	AI506816
PB.24395.16	novel_not_in_catalog	AI506816
PB.24395.19	novel_not_in_catalog	AI506816
PB.24395.3	novel_not_in_catalog	AI506816
PB.33293.39	full-splice_match	AI593442
PB.341.1	incomplete-splice_match	AI597479
PB.341.2	novel_in_catalog	AI597479
PB.341.4	full-splice_match	AI597479
PB.16202.4	full-splice_match	AI837181
PB.16202.6	full-splice_match	AI837181
PB.16202.10	novel_not_in_catalog	AI837181
PB.27126.1	full-splice_match	AI854703
PB.27126.2	novel_in_catalog	AI854703
PB.1930.3	full-splice_match	Aida
PB.17759.8	novel_not_in_catalog	Aif1l
PB.17759.1	full-splice_match	Aif1l
PB.17759.2	full-splice_match	Aif1l
PB.17759.15	novel_not_in_catalog	Aif1l
PB.17759.20	novel_not_in_catalog	Aif1l
PB.34931.1	full-splice_match	Aifm1
PB.34931.5	full-splice_match	Aifm1
PB.34931.4	novel_in_catalog	Aifm1
PB.34931.23	incomplete-splice_match	Aifm1
PB.12450.1	novel_in_catalog	Aifm3
PB.2257.4	novel_in_catalog	Aig1
PB.2257.21	incomplete-splice_match	Aig1
PB.2257.2	full-splice_match	Aig1
PB.2257.7	novel_not_in_catalog	Aig1
PB.2257.9	full-splice_match	Aig1
PB.2257.29	incomplete-splice_match	Aig1
PB.2257.35	incomplete-splice_match	Aig1
PB.21553.1	full-splice_match	Aimp1
PB.26512.4	full-splice_match	Aimp2
PB.26512.3	full-splice_match	Aimp2
PB.16117.2	full-splice_match	Aip
PB.16117.7	novel_in_catalog	Aip
PB.16117.12	novel_not_in_catalog	Aip
PB.16117.20	incomplete-splice_match	Aip
PB.13458.11	full-splice_match	Airn
PB.13458.1	novel_not_in_catalog	Airn
PB.13458.4	full-splice_match	Airn
PB.24125.1	full-splice_match	Ajap1
PB.24125.4	full-splice_match	Ajap1
PB.17788.2	full-splice_match	Ak1
PB.23336.1	full-splice_match	Ak2
PB.23336.2	full-splice_match	Ak2
PB.23336.6	novel_not_in_catalog	Ak2
PB.16631.37	incomplete-splice_match	Ak3
PB.16631.35	full-splice_match	Ak3
PB.16631.28	full-splice_match	Ak3
PB.16631.6	full-splice_match	Ak3
PB.21786.2	novel_not_in_catalog	Ak5
PB.9140.12	full-splice_match	Ak6
PB.9140.6	full-splice_match	Ak6
PB.9140.7	novel_in_catalog	Ak6
PB.5499.1	full-splice_match	Akap1
PB.5499.11	incomplete-splice_match	Akap1
PB.5499.5	incomplete-splice_match	Akap1
PB.4795.38	full-splice_match	Akap10
PB.4795.40	full-splice_match	Akap10
PB.10463.25	incomplete-splice_match	Akap11
PB.10463.13	incomplete-splice_match	Akap11
PB.10463.14	incomplete-splice_match	Akap11
PB.2129.37	novel_not_in_catalog	Akap12
PB.2129.14	incomplete-splice_match	Akap12
PB.2129.20	incomplete-splice_match	Akap12
PB.2129.34	incomplete-splice_match	Akap12
PB.2129.51	incomplete-splice_match	Akap12
PB.2129.9	incomplete-splice_match	Akap12
PB.2129.115	novel_not_in_catalog	Akap12
PB.2129.116	novel_not_in_catalog	Akap12
PB.2129.120	novel_not_in_catalog	Akap12
PB.2129.143	novel_not_in_catalog	Akap12
PB.29619.16	incomplete-splice_match	Akap13
PB.29619.1	incomplete-splice_match	Akap13
PB.29619.11	incomplete-splice_match	Akap13
PB.29619.14	incomplete-splice_match	Akap13
PB.29619.24	incomplete-splice_match	Akap13
PB.29619.4	incomplete-splice_match	Akap13
PB.29619.49	novel_not_in_catalog	Akap13
PB.2367.4	novel_in_catalog	Akap7
PB.14001.189	novel_not_in_catalog	Akap8
PB.14001.191	full-splice_match	Akap8
PB.14001.192	full-splice_match	Akap8
PB.14001.193	full-splice_match	Akap8
PB.14001.201	incomplete-splice_match	Akap8
PB.14001.228	incomplete-splice_match	Akap8
PB.14001.230	incomplete-splice_match	Akap8
PB.14001.195	incomplete-splice_match	Akap8
PB.14001.205	novel_in_catalog	Akap8
PB.14001.243	novel_not_in_catalog	Akap8l
PB.14001.255	novel_not_in_catalog	Akap8l
PB.14001.238	novel_not_in_catalog	Akap8l
PB.14001.251	novel_not_in_catalog	Akap8l
PB.14001.294	novel_not_in_catalog	Akap8l
PB.14001.315	novel_not_in_catalog	Akap8l
PB.14001.329	novel_not_in_catalog	Akap8l
PB.14001.246	novel_not_in_catalog	Akap8l
PB.14001.272	novel_not_in_catalog	Akap8l
PB.14001.312	novel_not_in_catalog	Akap8l
PB.24257.52	novel_not_in_catalog	Akap9
PB.24257.53	incomplete-splice_match	Akap9
PB.24257.11	incomplete-splice_match	Akap9
PB.24257.19	incomplete-splice_match	Akap9
PB.24257.46	incomplete-splice_match	Akap9
PB.24257.30	novel_not_in_catalog	Akap9
PB.24257.41	novel_not_in_catalog	Akap9
PB.24257.12	incomplete-splice_match	Akap9
PB.24257.15	full-splice_match	Akap9
PB.24257.58	full-splice_match	Akap9
PB.24257.7	full-splice_match	Akap9
PB.24257.26	novel_not_in_catalog	Akap9
PB.24257.29	incomplete-splice_match	Akap9
PB.24257.22	novel_not_in_catalog	Akap9
PB.24257.103	incomplete-splice_match	Akap9
PB.24257.86	novel_in_catalog	Akap9
PB.24257.1	novel_not_in_catalog	Akap9
PB.24257.100	incomplete-splice_match	Akap9
PB.24257.9	novel_not_in_catalog	Akap9
PB.30104.7	novel_not_in_catalog	Akip1
PB.30104.1	full-splice_match	Akip1
PB.30104.3	full-splice_match	Akip1
PB.30104.5	novel_in_catalog	Akip1
PB.23194.11	full-splice_match	Akirin1
PB.23194.13	full-splice_match	Akirin1
PB.23194.30	full-splice_match	Akirin1
PB.23194.33	full-splice_match	Akirin1
PB.23194.34	full-splice_match	Akirin1
PB.23194.16	novel_in_catalog	Akirin1
PB.23194.38	novel_not_in_catalog	Akirin1
PB.22089.31	novel_not_in_catalog	Akirin2
PB.22089.13	full-splice_match	Akirin2
PB.22089.7	full-splice_match	Akirin2
PB.22089.17	incomplete-splice_match	Akirin2
PB.22089.19	novel_not_in_catalog	Akirin2
PB.23014.58	novel_in_catalog	Akr1a1
PB.23014.2	novel_in_catalog	Akr1a1
PB.23014.36	novel_not_in_catalog	Akr1a1
PB.23014.3	novel_in_catalog	Akr1a1
PB.23014.60	incomplete-splice_match	Akr1a1
PB.23014.11	novel_not_in_catalog	Akr1a1
PB.23014.5	novel_in_catalog	Akr1a1
PB.26923.1	full-splice_match	Akr1b8
PB.7979.2	novel_in_catalog	Akr1c13
PB.7982.13	novel_in_catalog	Akr1e1
PB.7982.16	full-splice_match	Akr1e1
PB.7982.18	full-splice_match	Akr1e1
PB.7982.19	incomplete-splice_match	Akr1e1
PB.7982.4	full-splice_match	Akr1e1
PB.7982.7	full-splice_match	Akr1e1
PB.7982.8	full-splice_match	Akr1e1
PB.23765.11	novel_in_catalog	Akr7a5
PB.23765.2	novel_in_catalog	Akr7a5
PB.7901.184	novel_in_catalog	Akt1
PB.7901.99	novel_not_in_catalog	Akt1
PB.7901.135	novel_not_in_catalog	Akt1
PB.7901.150	novel_not_in_catalog	Akt1
PB.7901.168	full-splice_match	Akt1
PB.7901.188	incomplete-splice_match	Akt1
PB.7901.23	novel_not_in_catalog	Akt1
PB.7901.33	novel_in_catalog	Akt1
PB.7901.43	novel_in_catalog	Akt1
PB.7901.56	novel_not_in_catalog	Akt1
PB.7901.79	novel_not_in_catalog	Akt1
PB.7901.153	novel_not_in_catalog	Akt1
PB.29277.6	novel_in_catalog	Akt1s1
PB.29277.24	incomplete-splice_match	Akt1s1
PB.29277.100	novel_in_catalog	Akt1s1
PB.29277.3	full-splice_match	Akt1s1
PB.29277.4	novel_in_catalog	Akt1s1
PB.29277.1	novel_in_catalog	Akt1s1
PB.29277.106	novel_not_in_catalog	Akt1s1
PB.29277.16	full-splice_match	Akt1s1
PB.29277.49	full-splice_match	Akt1s1
PB.29277.37	novel_in_catalog	Akt1s1
PB.29277.65	novel_not_in_catalog	Akt1s1
PB.28914.242	novel_not_in_catalog	Akt2
PB.28914.133	novel_not_in_catalog	Akt2
PB.28914.171	novel_in_catalog	Akt2
PB.28914.113	novel_in_catalog	Akt2
PB.28914.312	novel_not_in_catalog	Akt2
PB.28914.110	incomplete-splice_match	Akt2
PB.28914.127	novel_in_catalog	Akt2
PB.28914.129	full-splice_match	Akt2
PB.28914.130	novel_in_catalog	Akt2
PB.28914.139	novel_in_catalog	Akt2
PB.28914.150	incomplete-splice_match	Akt2
PB.28914.283	full-splice_match	Akt2
PB.28914.289	novel_not_in_catalog	Akt2
PB.28914.302	novel_not_in_catalog	Akt2
PB.28914.52	novel_not_in_catalog	Akt2
PB.28914.59	novel_not_in_catalog	Akt2
PB.28914.80	novel_not_in_catalog	Akt2
PB.1806.18	incomplete-splice_match	Akt3
PB.31880.39	novel_in_catalog	Aktip
PB.31880.58	novel_not_in_catalog	Aktip
PB.31880.62	incomplete-splice_match	Aktip
PB.31880.18	full-splice_match	Aktip
PB.31880.29	full-splice_match	Aktip
PB.31880.48	full-splice_match	Aktip
PB.31880.55	full-splice_match	Aktip
PB.31880.11	novel_in_catalog	Aktip
PB.19054.12	full-splice_match	AL731706.1
PB.22508.10	full-splice_match	Alad
PB.22508.12	full-splice_match	Alad
PB.34233.87	full-splice_match	Alas1
PB.34233.19	novel_not_in_catalog	Alas1
PB.34233.78	full-splice_match	Alas1
PB.34233.106	incomplete-splice_match	Alas1
PB.12953.13	incomplete-splice_match	Alcam
PB.12953.3	novel_not_in_catalog	Alcam
PB.12953.5	novel_not_in_catalog	Alcam
PB.12953.16	incomplete-splice_match	Alcam
PB.29307.55	novel_in_catalog	Aldh16a1
PB.16824.39	incomplete-splice_match	Aldh18a1
PB.16824.1	full-splice_match	Aldh18a1
PB.16824.41	incomplete-splice_match	Aldh18a1
PB.16824.50	incomplete-splice_match	Aldh18a1
PB.16824.8	novel_in_catalog	Aldh18a1
PB.16523.11	novel_not_in_catalog	Aldh1a1
PB.16523.17	novel_not_in_catalog	Aldh1a1
PB.16523.20	novel_not_in_catalog	Aldh1a1
PB.16523.46	novel_not_in_catalog	Aldh1a1
PB.16523.25	incomplete-splice_match	Aldh1a1
PB.16523.15	novel_not_in_catalog	Aldh1a1
PB.16523.3	novel_not_in_catalog	Aldh1a1
PB.16523.31	novel_not_in_catalog	Aldh1a1
PB.16523.41	novel_not_in_catalog	Aldh1a1
PB.16523.44	novel_not_in_catalog	Aldh1a1
PB.16523.74	novel_not_in_catalog	Aldh1a1
PB.16523.9	novel_not_in_catalog	Aldh1a1
PB.16523.13	novel_not_in_catalog	Aldh1a1
PB.16523.29	novel_not_in_catalog	Aldh1a1
PB.16523.26	novel_in_catalog	Aldh1a1
PB.16523.6	full-splice_match	Aldh1a1
PB.33782.1	full-splice_match	Aldh1a2
PB.16524.1	full-splice_match	Aldh1a7
PB.22288.1	full-splice_match	Aldh1b1
PB.27698.1	full-splice_match	Aldh1l1
PB.25743.70	novel_not_in_catalog	Aldh2
PB.25743.8	novel_not_in_catalog	Aldh2
PB.25743.84	incomplete-splice_match	Aldh2
PB.4777.12	incomplete-splice_match	Aldh3a2
PB.4777.17	incomplete-splice_match	Aldh3a2
PB.4777.2	full-splice_match	Aldh3a2
PB.16099.3	full-splice_match	Aldh3b1
PB.23784.32	incomplete-splice_match	Aldh4a1
PB.23784.12	novel_in_catalog	Aldh4a1
PB.23784.3	full-splice_match	Aldh4a1
PB.8203.4	full-splice_match	Aldh5a1
PB.8203.3	novel_in_catalog	Aldh5a1
PB.7435.1	novel_not_in_catalog	Aldh6a1
PB.15652.34	novel_not_in_catalog	Aldh7a1
PB.15652.18	novel_not_in_catalog	Aldh7a1
PB.15652.19	novel_not_in_catalog	Aldh7a1
PB.15652.41	incomplete-splice_match	Aldh7a1
PB.1666.3	full-splice_match	Aldh9a1
PB.1666.18	novel_in_catalog	Aldh9a1
PB.30382.419	full-splice_match	Aldoa
PB.30382.438	novel_in_catalog	Aldoa
PB.30382.440	novel_in_catalog	Aldoa
PB.30382.526	incomplete-splice_match	Aldoa
PB.30382.439	novel_in_catalog	Aldoa
PB.30382.460	novel_not_in_catalog	Aldoa
PB.30382.498	novel_in_catalog	Aldoa
PB.30382.521	full-splice_match	Aldoa
PB.30382.522	full-splice_match	Aldoa
PB.30382.525	incomplete-splice_match	Aldoa
PB.30382.502	novel_in_catalog	Aldoa
PB.30382.409	novel_in_catalog	Aldoa
PB.30382.421	novel_in_catalog	Aldoa
PB.30382.483	novel_not_in_catalog	Aldoa
PB.5255.19	incomplete-splice_match	Aldoc
PB.5255.11	novel_in_catalog	Aldoc
PB.5255.16	novel_in_catalog	Aldoc
PB.5255.2	incomplete-splice_match	Aldoc
PB.5255.22	novel_in_catalog	Aldoc
PB.5255.12	novel_not_in_catalog	Aldoc
PB.5255.15	novel_in_catalog	Aldoc
PB.12247.3	novel_not_in_catalog	Alg1
PB.12247.6	novel_not_in_catalog	Alg1
PB.31030.1	full-splice_match	Alg11
PB.31030.4	novel_not_in_catalog	Alg11
PB.11777.1	full-splice_match	Alg12
PB.35482.7	incomplete-splice_match	Alg13
PB.35482.4	full-splice_match	Alg13
PB.35483.1	incomplete-splice_match	Alg13
PB.21395.12	novel_not_in_catalog	Alg14
PB.21395.1	full-splice_match	Alg14
PB.21395.7	full-splice_match	Alg14
PB.22331.18	full-splice_match	Alg2
PB.22331.3	novel_not_in_catalog	Alg2
PB.22331.4	full-splice_match	Alg2
PB.22331.9	full-splice_match	Alg2
PB.20395.15	novel_not_in_catalog	Alg5
PB.22738.7	novel_in_catalog	Alg6
PB.29877.2	full-splice_match	Alg8
PB.33263.10	novel_in_catalog	Alg9
PB.33263.2	full-splice_match	Alg9
PB.33263.17	novel_in_catalog	Alg9
PB.6787.3	novel_in_catalog	Alkal2
PB.7533.10	full-splice_match	Alkbh1
PB.7533.37	full-splice_match	Alkbh1
PB.7533.48	incomplete-splice_match	Alkbh1
PB.7533.11	novel_in_catalog	Alkbh1
PB.7533.14	full-splice_match	Alkbh1
PB.7533.19	novel_in_catalog	Alkbh1
PB.25543.4	full-splice_match	Alkbh2
PB.18490.1	full-splice_match	Alkbh3
PB.18490.8	novel_in_catalog	Alkbh3
PB.18490.3	novel_in_catalog	Alkbh3
PB.18490.4	novel_in_catalog	Alkbh3
PB.26200.2	full-splice_match	Alkbh4
PB.26200.7	full-splice_match	Alkbh4
PB.26200.10	full-splice_match	Alkbh4
PB.4747.13	full-splice_match	Alkbh5
PB.4747.4	full-splice_match	Alkbh5
PB.4747.75	full-splice_match	Alkbh5
[truncated: 44,801 more rows]

## Sheet: FC _Otos+ 
isoform	structural_category	associated_gene
PB.4188.14	incomplete-splice_match	0610010F05Rik
PB.4188.16	incomplete-splice_match	0610010F05Rik
PB.4986.11	full-splice_match	0610010K14Rik
PB.27431.9	full-splice_match	0610030E20Rik
PB.27431.3	full-splice_match	0610030E20Rik
PB.24881.3	novel_not_in_catalog	0610040J01Rik
PB.24881.1	full-splice_match	0610040J01Rik
PB.24881.7	full-splice_match	0610040J01Rik
PB.25437.1	full-splice_match	1010001B22Rik
PB.6546.11	full-splice_match	1110002L01Rik
PB.6546.4	full-splice_match	1110002L01Rik
PB.30220.19	full-splice_match	1110004F10Rik
PB.30220.4	full-splice_match	1110004F10Rik
PB.30220.3	full-splice_match	1110004F10Rik
PB.30220.5	full-splice_match	1110004F10Rik
PB.30220.6	full-splice_match	1110004F10Rik
PB.35017.2	full-splice_match	1110012L19Rik
PB.33264.8	novel_not_in_catalog	1110032A03Rik
PB.33264.5	full-splice_match	1110032A03Rik
PB.14132.6	full-splice_match	1110038B12Rik
PB.14132.9	novel_in_catalog	1110038B12Rik
PB.11446.4	full-splice_match	1110038F14Rik
PB.18419.14	novel_not_in_catalog	1110051M20Rik
PB.18419.4	incomplete-splice_match	1110051M20Rik
PB.18419.36	novel_in_catalog	1110051M20Rik
PB.16532.3	full-splice_match	1110059E24Rik
PB.34658.2	full-splice_match	1110059G10Rik
PB.34658.5	novel_not_in_catalog	1110059G10Rik
PB.23223.34	full-splice_match	1110065P20Rik
PB.23223.19	full-splice_match	1110065P20Rik
PB.23223.22	full-splice_match	1110065P20Rik
PB.32388.11	full-splice_match	1190005I06Rik
PB.12567.2	full-splice_match	1300002E11Rik
PB.25574.3	full-splice_match	1500011B03Rik
PB.25574.6	full-splice_match	1500011B03Rik
PB.25572.8	full-splice_match	1500011B03Rik
PB.25574.2	full-splice_match	1500011B03Rik
PB.3324.1	incomplete-splice_match	1500026H17Rik
PB.3054.333	incomplete-splice_match	1600002K03Rik_Cirbp
PB.29195.3	full-splice_match	1600014C10Rik
PB.27611.34	full-splice_match	1600020E01Rik
PB.23417.3	novel_in_catalog	1700003M07Rik
PB.29242.1	full-splice_match	1700008O03Rik
PB.5114.12	novel_in_catalog	1700016P03Rik
PB.2559.15	incomplete-splice_match	1700021F05Rik
PB.2559.2	full-splice_match	1700021F05Rik
PB.2559.4	novel_in_catalog	1700021F05Rik
PB.5960.2	novel_in_catalog	1700023F06Rik
PB.1446.10	full-splice_match	1700025G04Rik
PB.1446.8	full-splice_match	1700025G04Rik
PB.18452.12	full-splice_match	1700029I15Rik_Pex16
PB.31587.2	full-splice_match	1700030K09Rik
PB.12200.9	novel_in_catalog	1700037C18Rik
PB.11532.4	full-splice_match	1700088E04Rik
PB.11532.13	novel_in_catalog	1700088E04Rik
PB.10003.20	novel_not_in_catalog	1700123O20Rik
PB.10003.7	novel_in_catalog	1700123O20Rik
PB.16365.1	full-splice_match	1810009A15Rik
PB.16365.6	novel_not_in_catalog	1810009A15Rik
PB.6063.1	full-splice_match	1810010H24Rik
PB.12293.1	incomplete-splice_match	1810013L24Rik
PB.12293.5	incomplete-splice_match	1810013L24Rik
PB.12293.7	incomplete-splice_match	1810013L24Rik
PB.12293.4	full-splice_match	1810013L24Rik
PB.18888.1	full-splice_match	1810024B03Rik
PB.29606.111	novel_in_catalog	1810026B05Rik
PB.29606.113	novel_in_catalog	1810026B05Rik
PB.29606.119	full-splice_match	1810026B05Rik
PB.34784.21	incomplete-splice_match	1810030O07Rik
PB.34784.3	full-splice_match	1810030O07Rik
PB.26947.22	novel_not_in_catalog	1810058I24Rik
PB.26947.7	full-splice_match	1810058I24Rik
PB.4629.6	novel_in_catalog	2010001A14Rik
PB.34716.2	full-splice_match	2010204K13Rik
PB.34689.2	novel_not_in_catalog	2010315B03Rik
PB.34689.5	novel_not_in_catalog	2010315B03Rik
PB.8673.17	incomplete-splice_match	2210016F16Rik
PB.25580.19	novel_in_catalog	2210016L21Rik
PB.25580.15	novel_in_catalog	2210016L21Rik
PB.25580.3	full-splice_match	2210016L21Rik
PB.25580.6	full-splice_match	2210016L21Rik
PB.7179.3	novel_not_in_catalog	2210039B01Rik
PB.8899.8	full-splice_match	2210408I21Rik
PB.33539.56	full-splice_match	2300009A05Rik
PB.33826.1	full-splice_match	2310009A05Rik
PB.1392.1	full-splice_match	2310009B15Rik
PB.29823.4	full-splice_match	2310010J17Rik
PB.30170.11	novel_not_in_catalog	2310014F06Rik
PB.28914.17	full-splice_match	2310022A10Rik
PB.28914.22	full-splice_match	2310022A10Rik
PB.28914.27	novel_in_catalog	2310022A10Rik
PB.32527.15	novel_not_in_catalog	2310022B05Rik
PB.32527.54	full-splice_match	2310022B05Rik
PB.32527.67	incomplete-splice_match	2310022B05Rik
PB.4676.29	incomplete-splice_match	2310033P09Rik
PB.4676.30	full-splice_match	2310033P09Rik
PB.4676.43	novel_in_catalog	2310033P09Rik
PB.27610.2	full-splice_match	2310040G24Rik
PB.30561.21	novel_not_in_catalog	2310057M21Rik
PB.14195.7	novel_in_catalog	2310061I04Rik
PB.29236.1	novel_not_in_catalog	2410002F23Rik
PB.29236.3	full-splice_match	2410002F23Rik
PB.29236.34	novel_not_in_catalog	2410002F23Rik
PB.29236.38	novel_not_in_catalog	2410002F23Rik
PB.29236.60	novel_not_in_catalog	2410002F23Rik
PB.29236.71	novel_not_in_catalog	2410002F23Rik
PB.29236.8	full-splice_match	2410002F23Rik
PB.21725.22	full-splice_match	2410004B18Rik
PB.21725.26	full-splice_match	2410004B18Rik
PB.21725.44	novel_in_catalog	2410004B18Rik
PB.21725.39	novel_in_catalog	2410004B18Rik
PB.5944.3	full-splice_match	2410004I01Rik
PB.4813.11	novel_in_catalog	2410006H16Rik
PB.4813.2	full-splice_match	2410006H16Rik
PB.6723.6	incomplete-splice_match	2410018L13Rik
PB.6723.2	novel_not_in_catalog	2410018L13Rik
PB.25681.1	full-splice_match	2410131K14Rik
PB.25681.2	full-splice_match	2410131K14Rik
PB.25681.7	full-splice_match	2410131K14Rik
PB.19276.1	full-splice_match	2500004C02Rik
PB.12508.5	full-splice_match	2510002D24Rik
PB.12563.15	full-splice_match	2510009E07Rik
PB.12563.16	full-splice_match	2510009E07Rik
PB.12563.32	full-splice_match	2510009E07Rik
PB.12563.73	full-splice_match	2510009E07Rik
PB.12563.82	novel_not_in_catalog	2510009E07Rik
PB.23942.67	novel_not_in_catalog	2510039O18Rik
PB.23942.32	novel_not_in_catalog	2510039O18Rik
PB.23942.11	incomplete-splice_match	2510039O18Rik
PB.26750.1	full-splice_match	2610001J05Rik
PB.26750.5	full-splice_match	2610001J05Rik
PB.26750.7	full-splice_match	2610001J05Rik
PB.35344.5	full-splice_match	2610002M06Rik
PB.2998.7	full-splice_match	2610008E11Rik
PB.6153.7	novel_not_in_catalog	2610035D17Rik
PB.27372.1	novel_not_in_catalog	2610300M13Rik
PB.8217.18	novel_not_in_catalog	2610307P16Rik
PB.5252.37	incomplete-splice_match	2610507B11Rik
PB.5252.23	incomplete-splice_match	2610507B11Rik
PB.4675.52	full-splice_match	2610507I01Rik
PB.4675.53	novel_not_in_catalog	2610507I01Rik
PB.15756.2	full-splice_match	2700046A07Rik
PB.15756.11	full-splice_match	2700046A07Rik
PB.16722.1	novel_not_in_catalog	2700046G09Rik
PB.7132.3	incomplete-splice_match	2700049A03Rik
PB.15227.15	full-splice_match	2700062C07Rik
PB.15227.2	full-splice_match	2700062C07Rik
PB.15227.8	novel_not_in_catalog	2700062C07Rik
PB.19991.1	full-splice_match	2700069I18Rik
PB.19991.4	novel_not_in_catalog	2700069I18Rik
PB.19991.5	novel_not_in_catalog	2700069I18Rik
PB.19991.6	novel_not_in_catalog	2700069I18Rik
PB.16325.20	full-splice_match	2700081O15Rik
PB.16325.4	full-splice_match	2700081O15Rik
PB.6991.1	full-splice_match	2700097O09Rik
PB.32533.17	full-splice_match	2810004N23Rik
PB.32533.6	full-splice_match	2810004N23Rik
PB.25852.5	full-splice_match	2810006K23Rik
PB.6586.3	novel_not_in_catalog	2810032G03Rik
PB.6586.1	full-splice_match	2810032G03Rik
PB.35346.3	full-splice_match	2810403D21Rik
PB.4963.24	incomplete-splice_match	2810408A11Rik
PB.4963.20	novel_not_in_catalog	2810408A11Rik
PB.4963.6	full-splice_match	2810408A11Rik
PB.4963.23	incomplete-splice_match	2810408A11Rik
PB.874.2	full-splice_match	2810459M11Rik
PB.13702.1	incomplete-splice_match	2810468N07Rik
PB.13702.3	full-splice_match	2810468N07Rik
PB.13702.5	full-splice_match	2810468N07Rik
PB.29734.5	novel_in_catalog	2900076A07Rik
PB.35538.14	novel_in_catalog	3010001F23Rik
PB.35538.16	novel_not_in_catalog	3010001F23Rik
PB.35538.2	novel_in_catalog	3010001F23Rik
PB.12367.2	full-splice_match	3110001I22Rik
PB.1151.1	full-splice_match	3110009E18Rik
PB.1151.3	full-splice_match	3110009E18Rik
PB.29746.15	novel_not_in_catalog	3110040N11Rik
PB.29746.17	novel_not_in_catalog	3110040N11Rik
PB.7129.4	full-splice_match	3110056K07Rik
PB.7129.7	incomplete-splice_match	3110056K07Rik
PB.29853.10	novel_not_in_catalog	4632427E13Rik
PB.29853.9	full-splice_match	4632427E13Rik
PB.16106.2	full-splice_match	4833408A19Rik_Gm16312
PB.9363.6	full-splice_match	4833420G17Rik
PB.16989.6	novel_not_in_catalog	4833438C02Rik
PB.8571.3	full-splice_match	4833439L19Rik
PB.8571.50	novel_in_catalog	4833439L19Rik
PB.8571.73	incomplete-splice_match	4833439L19Rik
PB.8571.6	full-splice_match	4833439L19Rik
PB.8571.65	full-splice_match	4833439L19Rik
PB.8571.84	incomplete-splice_match	4833439L19Rik
PB.31793.2	full-splice_match	4921524J17Rik
PB.31793.4	full-splice_match	4921524J17Rik
PB.31793.9	full-splice_match	4921524J17Rik
PB.19906.6	novel_not_in_catalog	4921531C22Rik
PB.3480.4	full-splice_match	4930430F08Rik
PB.9410.2	novel_in_catalog	4930452B06Rik
PB.13021.5	full-splice_match	4930453N24Rik
PB.16201.15	novel_not_in_catalog	4930481A15Rik
PB.30588.3	novel_not_in_catalog	4930483O08Rik
PB.15672.1	full-splice_match	4930511M06Rik
PB.1564.21	novel_in_catalog	4930523C07Rik
PB.21583.49	full-splice_match	4930539J05Rik
PB.34994.1	full-splice_match	4930550L24Rik
PB.5045.1	full-splice_match	4930563E22Rik
PB.21808.7	full-splice_match	4930570G19Rik
PB.22190.44	novel_not_in_catalog	4930578G10Rik
PB.20609.34	full-splice_match	4930579G24Rik
PB.33006.7	novel_in_catalog	4930581F22Rik
PB.10721.14	full-splice_match	4930594M22Rik
PB.10721.4	novel_not_in_catalog	4930594M22Rik
PB.26996.7	novel_not_in_catalog	4930599N23Rik
PB.32743.10	full-splice_match	4931406C07Rik
PB.32743.19	novel_not_in_catalog	4931406C07Rik
PB.32037.3	full-splice_match	4931428F04Rik
PB.20274.1	novel_in_catalog	4932438A13Rik
PB.22065.8	full-splice_match	4933421O10Rik
PB.251.3	novel_not_in_catalog	4933424G06Rik
PB.5044.2	full-splice_match	4933427D14Rik
PB.21277.7	full-splice_match	4933431E20Rik
PB.21277.12	full-splice_match	4933431E20Rik
PB.21277.14	novel_in_catalog	4933431E20Rik
PB.20856.1	full-splice_match	4933434E20Rik
PB.4689.12	full-splice_match	4933439C10Rik
PB.4689.7	incomplete-splice_match	4933439C10Rik
PB.24383.12	novel_not_in_catalog	5031425E22Rik
PB.11717.18	full-splice_match	5031439G07Rik
PB.11717.75	incomplete-splice_match	5031439G07Rik
PB.32398.3	full-splice_match	5033426O07Rik
PB.25258.13	full-splice_match	5430416N02Rik
PB.25258.5	full-splice_match	5430416N02Rik
PB.30557.3	incomplete-splice_match	5430419D17Rik
PB.35324.6	novel_in_catalog	5530601H04Rik
PB.23281.7	full-splice_match	5730409E04Rik
PB.5323.7	novel_not_in_catalog	5730455P16Rik
PB.24796.21	incomplete-splice_match	5730480H06Rik
PB.24796.8	full-splice_match	5730480H06Rik
PB.10864.13	incomplete-splice_match	6030458C11Rik
PB.10864.8	novel_not_in_catalog	6030458C11Rik
PB.26291.1	full-splice_match	6330418K02Rik
PB.21001.16	full-splice_match	6330562C20Rik
PB.15964.37	full-splice_match	8030462N17Rik
PB.15964.14	novel_in_catalog	8030462N17Rik
PB.3920.9	full-splice_match	8430429K09Rik
PB.13490.7	full-splice_match	9030025P20Rik
PB.13490.16	incomplete-splice_match	9030025P20Rik
PB.28706.2	novel_not_in_catalog	9330104G04Rik
PB.7067.2	novel_not_in_catalog	9330151L19Rik
PB.8200.2	full-splice_match	9330162012Rik
PB.28252.7	full-splice_match	9330179D12Rik
PB.24219.4	full-splice_match	9430015G10Rik
PB.24219.2	full-splice_match	9430015G10Rik
PB.4538.36	full-splice_match	9530068E07Rik
PB.4538.26	full-splice_match	9530068E07Rik
PB.4538.30	full-splice_match	9530068E07Rik
PB.4538.3	full-splice_match	9530068E07Rik
PB.4538.2	full-splice_match	9530068E07Rik
PB.4538.5	full-splice_match	9530068E07Rik
PB.10351.3	novel_not_in_catalog	9930012K11Rik
PB.11233.4	full-splice_match	9930014A18Rik
PB.11233.7	novel_not_in_catalog	9930014A18Rik
PB.23226.2	novel_in_catalog	9930104L06Rik
PB.35514.1	novel_not_in_catalog	A230072E10Rik
PB.28131.17	incomplete-splice_match	A2m
PB.28131.9	incomplete-splice_match	A2m
PB.28131.10	incomplete-splice_match	A2m
PB.28131.13	incomplete-splice_match	A2m
PB.28131.14	incomplete-splice_match	A2m
PB.28131.3	incomplete-splice_match	A2m
PB.28131.4	incomplete-splice_match	A2m
PB.32379.1	full-splice_match	A330074K22Rik
PB.15967.2	full-splice_match	A330094K24Rik
PB.24126.1	full-splice_match	A430005L14Rik
PB.11689.175	full-splice_match	A4galt
PB.11689.181	novel_in_catalog	A4galt
PB.21979.5	full-splice_match	A530072M11Rik
PB.869.4	novel_not_in_catalog	A630001G21Rik
PB.18981.42	novel_not_in_catalog	A730017L22Rik
PB.8359.5	novel_not_in_catalog	A730081D07Rik
PB.21353.2	full-splice_match	A930005H10Rik
PB.16644.8	incomplete-splice_match	A930007I19Rik
PB.14206.3	full-splice_match	A930015D03Rik
PB.2820.1	novel_not_in_catalog	A930033H14Rik
PB.6402.6	incomplete-splice_match	A930037H05Rik
PB.12149.1	full-splice_match	Aaas
PB.25908.7	incomplete-splice_match	Aacs
PB.27621.6	incomplete-splice_match	Aak1
PB.29887.6	full-splice_match	Aamdc
PB.29887.4	novel_in_catalog	Aamdc
PB.29887.2	full-splice_match	Aamdc
PB.29887.25	full-splice_match	Aamdc
PB.29887.16	full-splice_match	Aamdc
PB.29887.30	novel_not_in_catalog	Aamdc
PB.723.136	incomplete-splice_match	Aamp
PB.723.127	full-splice_match	Aamp
PB.723.33	novel_in_catalog	Aamp
PB.11134.1	full-splice_match	Aard
PB.32212.18	full-splice_match	Aars
PB.32212.2	novel_in_catalog	Aars
PB.14287.8	novel_in_catalog	Aars2
PB.5850.1	full-splice_match	Aarsd1
PB.5850.14	novel_in_catalog	Aarsd1
PB.5850.4	full-splice_match	Aarsd1
PB.5850.3	novel_in_catalog	Aarsd1
PB.32621.16	full-splice_match	Aasdhppt
PB.32621.4	full-splice_match	Aasdhppt
PB.6421.2	full-splice_match	Aatk
PB.12276.9	full-splice_match	Abat
PB.22375.1	incomplete-splice_match	Abca1
PB.13624.11	incomplete-splice_match	Abca3
PB.6132.13	full-splice_match	Abca6
PB.6132.15	novel_not_in_catalog	Abca6
PB.3044.6	incomplete-splice_match	Abca7
PB.24416.3	novel_not_in_catalog	Abcb8
PB.24416.24	novel_not_in_catalog	Abcb8
PB.24416.31	novel_not_in_catalog	Abcb8
PB.24416.12	novel_in_catalog	Abcb8
PB.24416.29	novel_in_catalog	Abcb8
PB.25846.2	full-splice_match	Abcb9
PB.12390.2	incomplete-splice_match	Abcc1
PB.12529.51	novel_in_catalog	Abcc5
PB.12529.21	incomplete-splice_match	Abcc5
PB.12529.34	novel_not_in_catalog	Abcc5
PB.12529.36	full-splice_match	Abcc5
PB.12529.42	full-splice_match	Abcc5
PB.12529.47	full-splice_match	Abcc5
PB.29388.7	incomplete-splice_match	Abcc6
PB.28419.18	incomplete-splice_match	Abcc9
PB.28419.1	incomplete-splice_match	Abcc9
PB.35058.12	novel_not_in_catalog	Abcd1
PB.35058.11	full-splice_match	Abcd1
PB.7437.7	novel_in_catalog	Abcd4
PB.14202.49	incomplete-splice_match	Abcf1
PB.14202.7	full-splice_match	Abcf1
PB.24430.73	novel_in_catalog	Abcf2
PB.24430.3	full-splice_match	Abcf2
PB.24430.44	full-splice_match	Abcf2
PB.24430.51	incomplete-splice_match	Abcf2
PB.24430.68	incomplete-splice_match	Abcf2
PB.12533.24	full-splice_match	Abcf3
PB.12533.4	full-splice_match	Abcf3
PB.12533.8	full-splice_match	Abcf3
PB.27267.14	full-splice_match	Abcg2
PB.27267.24	full-splice_match	Abcg2
PB.27267.30	novel_in_catalog	Abcg2
PB.27267.31	novel_not_in_catalog	Abcg2
PB.27267.4	novel_in_catalog	Abcg2
PB.27267.18	incomplete-splice_match	Abcg2
PB.12921.11	full-splice_match	Abhd10
PB.12921.27	novel_not_in_catalog	Abhd10
PB.12921.14	novel_in_catalog	Abhd10
PB.26137.11	full-splice_match	Abhd11
PB.26137.3	full-splice_match	Abhd11
PB.26137.5	full-splice_match	Abhd11
PB.26137.7	full-splice_match	Abhd11
PB.19202.20	novel_not_in_catalog	Abhd12
PB.19202.2	full-splice_match	Abhd12
PB.19202.31	novel_not_in_catalog	Abhd12
PB.19202.45	incomplete-splice_match	Abhd12
PB.19202.50	incomplete-splice_match	Abhd12
PB.30875.16	full-splice_match	Abhd13
PB.30875.6	full-splice_match	Abhd13
PB.34245.1	novel_not_in_catalog	Abhd14a
PB.34245.5	novel_not_in_catalog	Abhd14a
PB.34245.11	novel_not_in_catalog	Abhd14a
PB.34245.8	novel_not_in_catalog	Abhd14a
PB.34245.2	novel_in_catalog	Abhd14a
PB.34243.1	novel_in_catalog	Abhd14b
PB.34243.4	full-splice_match	Abhd14b
PB.5197.11	full-splice_match	Abhd15
PB.5197.12	full-splice_match	Abhd15
PB.5197.3	full-splice_match	Abhd15
PB.14141.13	incomplete-splice_match	Abhd16a
PB.14141.50	novel_not_in_catalog	Abhd16a
PB.3088.100	novel_not_in_catalog	Abhd17a
PB.16531.17	full-splice_match	Abhd17b
PB.29784.1	full-splice_match	Abhd17c
PB.29784.14	full-splice_match	Abhd17c
PB.29784.18	full-splice_match	Abhd17c
PB.29645.27	novel_in_catalog	Abhd2
PB.29645.21	full-splice_match	Abhd2
PB.29645.3	incomplete-splice_match	Abhd2
PB.29645.36	novel_in_catalog	Abhd2
PB.29645.4	full-splice_match	Abhd2
PB.29645.43	full-splice_match	Abhd2
PB.29645.7	full-splice_match	Abhd2
PB.9978.6	full-splice_match	Abhd4
PB.9978.66	incomplete-splice_match	Abhd4
PB.9978.1	full-splice_match	Abhd4
PB.34644.1	full-splice_match	Abhd5
PB.34644.18	full-splice_match	Abhd5
PB.34644.2	full-splice_match	Abhd5
PB.34644.24	incomplete-splice_match	Abhd5
PB.34644.21	novel_not_in_catalog	Abhd5
PB.34644.23	novel_not_in_catalog	Abhd5
PB.34644.40	novel_not_in_catalog	Abhd5
PB.9392.1	full-splice_match	Abhd6
PB.9392.4	full-splice_match	Abhd6
PB.31544.41	full-splice_match	Abhd8
PB.31544.3	novel_not_in_catalog	Abhd8
PB.31544.4	novel_not_in_catalog	Abhd8
PB.17451.18	full-splice_match	Abi1
PB.17451.2	full-splice_match	Abi1
PB.17451.47	full-splice_match	Abi1
PB.17451.58	incomplete-splice_match	Abi1
PB.17451.55	incomplete-splice_match	Abi1
PB.17451.21	full-splice_match	Abi1
PB.17451.4	full-splice_match	Abi1
PB.571.12	incomplete-splice_match	Abi2
PB.12976.11	novel_not_in_catalog	Abi3bp
PB.17752.41	incomplete-splice_match	Abl1
PB.17752.9	incomplete-splice_match	Abl1
PB.17752.19	full-splice_match	Abl1
PB.17752.32	full-splice_match	Abl1
PB.1534.13	novel_not_in_catalog	Abl2
PB.17166.111	incomplete-splice_match	Ablim1
PB.17166.90	incomplete-splice_match	Ablim1
PB.17166.87	incomplete-splice_match	Ablim1
PB.17166.59	novel_not_in_catalog	Ablim1
PB.17166.80	incomplete-splice_match	Ablim1
PB.17166.33	novel_not_in_catalog	Ablim1
PB.17166.37	novel_not_in_catalog	Ablim1
PB.15748.1	novel_not_in_catalog	Ablim3
PB.5175.22	incomplete-splice_match	Abr
PB.5175.1	incomplete-splice_match	Abr
PB.5175.40	incomplete-splice_match	Abr
PB.2282.1	full-splice_match	Abracl
PB.25266.1	full-splice_match	Abraxas1
PB.30584.3	full-splice_match	Abraxas2
PB.30584.10	novel_not_in_catalog	Abraxas2
PB.8141.13	full-splice_match	Abt1
PB.27676.12	novel_in_catalog	Abtb1
PB.18532.16	novel_in_catalog	Abtb2
PB.18532.5	incomplete-splice_match	Abtb2
PB.18532.76	novel_not_in_catalog	Abtb2
PB.34541.38	incomplete-splice_match	Acaa1a
PB.34541.7	novel_not_in_catalog	Acaa1a
PB.34541.41	incomplete-splice_match	Acaa1a
PB.5382.4	incomplete-splice_match	Acaca
PB.32898.9	novel_in_catalog	Acad8
PB.20257.3	full-splice_match	Acad9
PB.20257.6	novel_not_in_catalog	Acad9
PB.645.2	full-splice_match	Acadl
PB.645.15	novel_not_in_catalog	Acadl
PB.25588.6	full-splice_match	Acads
PB.25588.22	novel_in_catalog	Acads
PB.25588.11	novel_in_catalog	Acads
PB.25588.7	full-splice_match	Acads
PB.25588.8	novel_not_in_catalog	Acads
PB.30560.52	incomplete-splice_match	Acadsb
PB.30560.18	full-splice_match	Acadsb
PB.30560.38	full-splice_match	Acadsb
PB.29640.11	incomplete-splice_match	Acan
PB.29640.3	full-splice_match	Acan
PB.29640.4	incomplete-splice_match	Acan
PB.12667.15	incomplete-splice_match	Acap2
PB.12667.19	incomplete-splice_match	Acap2
PB.12667.25	incomplete-splice_match	Acap2
PB.12667.27	incomplete-splice_match	Acap2
PB.12667.8	incomplete-splice_match	Acap2
PB.24203.11	novel_not_in_catalog	Acap3
PB.33310.45	incomplete-splice_match	Acat1
PB.33310.19	full-splice_match	Acat1
PB.33310.32	incomplete-splice_match	Acat1
PB.33310.8	novel_not_in_catalog	Acat1
PB.13467.45	incomplete-splice_match	Acat2
PB.13467.50	incomplete-splice_match	Acat2
PB.1866.21	novel_not_in_catalog	Acbd3
PB.1866.1	incomplete-splice_match	Acbd3
PB.1866.17	incomplete-splice_match	Acbd3
PB.1866.10	full-splice_match	Acbd3
PB.1866.2	full-splice_match	Acbd3
PB.1866.6	incomplete-splice_match	Acbd3
PB.1866.9	full-splice_match	Acbd3
PB.5947.1	novel_in_catalog	Acbd4
PB.5947.3	novel_in_catalog	Acbd4
PB.17452.22	incomplete-splice_match	Acbd5
PB.17452.4	novel_in_catalog	Acbd5
PB.1518.3	full-splice_match	Acbd6
PB.1518.16	incomplete-splice_match	Acbd6
PB.32064.85	novel_in_catalog	Acd
PB.32064.14	novel_not_in_catalog	Acd
PB.32064.23	incomplete-splice_match	Acd
PB.32064.42	novel_in_catalog	Acd
PB.32064.65	novel_in_catalog	Acd
PB.32064.15	novel_not_in_catalog	Acd
PB.32064.47	novel_not_in_catalog	Acd
PB.32064.89	incomplete-splice_match	Acd
PB.22640.15	incomplete-splice_match	Acer2
PB.29904.9	full-splice_match	Acer3
PB.26236.1	full-splice_match	Ache
PB.10004.125	incomplete-splice_match	Acin1
PB.10004.130	incomplete-splice_match	Acin1
PB.10004.145	incomplete-splice_match	Acin1
PB.10004.42	novel_in_catalog	Acin1
PB.10004.64	incomplete-splice_match	Acin1
PB.10004.66	novel_in_catalog	Acin1
PB.10004.56	full-splice_match	Acin1
PB.10004.11	novel_not_in_catalog	Acin1
PB.969.19	full-splice_match	Ackr3
PB.5793.1	novel_not_in_catalog	Acly
PB.5793.76	novel_in_catalog	Acly
PB.5793.2	full-splice_match	Acly
PB.5793.77	novel_in_catalog	Acly
PB.5793.19	novel_in_catalog	Acly
PB.5793.85	novel_in_catalog	Acly
PB.11645.15	novel_not_in_catalog	Aco2
PB.11645.16	incomplete-splice_match	Aco2
PB.11645.28	incomplete-splice_match	Aco2
PB.11645.29	full-splice_match	Aco2
PB.11645.51	novel_in_catalog	Aco2
PB.7409.22	full-splice_match	Acot1
PB.7409.26	full-splice_match	Acot1
PB.22858.5	full-splice_match	Acot11
PB.7409.3	full-splice_match	Acot2
PB.7417.8	full-splice_match	Acot6
PB.24113.1	full-splice_match	Acot7
PB.24113.16	novel_in_catalog	Acot7
PB.24113.18	full-splice_match	Acot7
PB.24113.13	novel_not_in_catalog	Acot7
PB.19587.4	full-splice_match	Acot8
PB.35553.12	novel_not_in_catalog	Acot9
PB.6253.34	full-splice_match	Acox1
PB.6253.8	full-splice_match	Acox1
PB.24679.7	novel_in_catalog	Acox3
PB.6788.6	full-splice_match	Acp1
PB.6788.7	full-splice_match	Acp1
PB.18407.3	full-splice_match	Acp2
PB.18407.24	novel_in_catalog	Acp2
PB.32865.1	full-splice_match	Acp5
PB.32865.2	full-splice_match	Acp5
PB.21081.10	novel_not_in_catalog	Acp6
PB.33325.1	full-splice_match	Acsbg1
PB.5569.2	full-splice_match	Acsf2
PB.5569.6	novel_not_in_catalog	Acsf2
PB.32455.2	full-splice_match	Acsf3
PB.31311.4	novel_not_in_catalog	Acsl1
PB.31311.19	incomplete-splice_match	Acsl1
PB.31311.11	full-splice_match	Acsl1
PB.31311.2	full-splice_match	Acsl1
PB.31311.30	novel_in_catalog	Acsl1
PB.31311.9	incomplete-splice_match	Acsl1
PB.817.21	full-splice_match	Acsl3
PB.817.8	incomplete-splice_match	Acsl3
PB.817.81	incomplete-splice_match	Acsl3
PB.817.82	full-splice_match	Acsl3
PB.817.104	incomplete-splice_match	Acsl3
PB.19330.1	novel_not_in_catalog	Acss2
PB.19330.12	novel_not_in_catalog	Acss2
PB.26462.231	novel_not_in_catalog	Actb
PB.26462.31	novel_not_in_catalog	Actb
PB.26462.361	incomplete-splice_match	Actb
PB.26462.249	novel_in_catalog	Actb
PB.26462.243	full-splice_match	Actb
PB.26462.247	novel_in_catalog	Actb
PB.26462.237	novel_in_catalog	Actb
PB.6446.252	incomplete-splice_match	Actg1
PB.6446.203	novel_not_in_catalog	Actg1
PB.6446.247	incomplete-splice_match	Actg1
PB.6446.13	novel_not_in_catalog	Actg1
PB.6446.150	novel_not_in_catalog	Actg1
PB.20225.1	full-splice_match	Actl6a
PB.7306.86	incomplete-splice_match	Actn1
PB.7306.13	full-splice_match	Actn1
PB.28990.176	incomplete-splice_match	Actn4
PB.28990.183	incomplete-splice_match	Actn4
PB.28990.43	novel_not_in_catalog	Actn4
PB.7122.1	full-splice_match	Actr10
PB.7122.2	full-splice_match	Actr10
PB.16997.45	full-splice_match	Actr1a
PB.252.65	novel_not_in_catalog	Actr1b
PB.252.72	novel_not_in_catalog	Actr1b
PB.252.2	full-splice_match	Actr1b
PB.252.67	novel_not_in_catalog	Actr1b
PB.252.90	incomplete-splice_match	Actr1b
PB.252.48	novel_in_catalog	Actr1b
PB.4115.14	novel_in_catalog	Actr2
PB.4115.13	full-splice_match	Actr2
PB.4115.5	full-splice_match	Actr2
PB.4115.22	novel_in_catalog	Actr2
PB.1175.28	full-splice_match	Actr3
PB.1175.50	incomplete-splice_match	Actr3
PB.1175.66	incomplete-splice_match	Actr3
PB.1175.45	novel_in_catalog	Actr3
PB.19445.31	novel_not_in_catalog	Actr5
PB.19445.8	novel_not_in_catalog	Actr5
PB.19445.22	novel_not_in_catalog	Actr5
PB.19445.7	novel_not_in_catalog	Actr5
PB.19445.25	novel_in_catalog	Actr5
PB.3326.8	novel_not_in_catalog	Actr6
PB.3326.1	full-splice_match	Actr6
PB.9674.38	incomplete-splice_match	Actr8
PB.18043.44	novel_not_in_catalog	Acvr1
PB.34242.6	novel_in_catalog	Acy1
PB.34242.2	full-splice_match	Acy1
PB.19544.2	full-splice_match	Ada
PB.18775.17	novel_in_catalog	Adal
PB.33774.2	incomplete-splice_match	Adam10
PB.33774.20	incomplete-splice_match	Adam10
PB.33774.28	incomplete-splice_match	Adam10
PB.33774.45	incomplete-splice_match	Adam10
PB.5934.9	incomplete-splice_match	Adam11
PB.20823.3	full-splice_match	Adam15
PB.20823.58	incomplete-splice_match	Adam15
PB.6711.32	incomplete-splice_match	Adam17
PB.6711.10	novel_not_in_catalog	Adam17
PB.6711.22	incomplete-splice_match	Adam17
PB.6711.3	full-splice_match	Adam17
PB.24290.6	novel_not_in_catalog	Adam22
PB.602.12	incomplete-splice_match	Adam23
PB.18984.1	full-splice_match	Adam33
PB.13104.14	novel_in_catalog	Adamts1
PB.13104.13	full-splice_match	Adamts1
PB.13104.1	full-splice_match	Adamts1
PB.13104.19	full-splice_match	Adamts1
PB.13104.41	full-splice_match	Adamts1
PB.13104.42	full-splice_match	Adamts1
PB.13104.47	full-splice_match	Adamts1
PB.13104.59	full-splice_match	Adamts1
PB.13104.61	incomplete-splice_match	Adamts1
PB.13104.7	full-splice_match	Adamts1
PB.13104.75	incomplete-splice_match	Adamts1
PB.13104.87	incomplete-splice_match	Adamts1
PB.13104.98	incomplete-splice_match	Adamts1
PB.14031.42	incomplete-splice_match	Adamts10
PB.14031.5	full-splice_match	Adamts10
PB.14031.17	full-splice_match	Adamts10
PB.14031.62	novel_not_in_catalog	Adamts10
PB.10828.11	incomplete-splice_match	Adamts12
PB.10828.9	incomplete-splice_match	Adamts12
PB.2689.59	full-splice_match	Adamts14
PB.2689.65	incomplete-splice_match	Adamts14
PB.4466.11	novel_in_catalog	Adamts2
PB.1722.6	incomplete-splice_match	Adamts4
PB.13106.12	novel_not_in_catalog	Adamts5
PB.34021.3	incomplete-splice_match	Adamts7
PB.22627.19	novel_not_in_catalog	Adamtsl1
PB.22627.3	incomplete-splice_match	Adamtsl1
PB.22627.12	novel_not_in_catalog	Adamtsl1
PB.29756.2	full-splice_match	Adamtsl3
PB.32255.8	novel_not_in_catalog	Adat1
PB.27022.1	full-splice_match	Adck2
PB.8810.22	novel_not_in_catalog	Adcy2
PB.6560.7	incomplete-splice_match	Adcy3
PB.10066.7	novel_in_catalog	Adcy4
PB.12217.22	incomplete-splice_match	Adcy9
PB.27234.6	incomplete-splice_match	Adcyap1r1
PB.24655.16	incomplete-splice_match	Add1
PB.24655.20	novel_not_in_catalog	Add1
PB.24655.24	novel_in_catalog	Add1
PB.24655.25	full-splice_match	Add1
PB.24655.4	novel_in_catalog	Add1
PB.24655.12	incomplete-splice_match	Add1
PB.24655.52	novel_not_in_catalog	Add1
PB.17076.36	novel_not_in_catalog	Add3
PB.17076.120	incomplete-splice_match	Add3
PB.17076.145	novel_in_catalog	Add3
PB.17076.10	incomplete-splice_match	Add3
PB.17076.12	incomplete-splice_match	Add3
PB.17076.18	full-splice_match	Add3
PB.17076.19	full-splice_match	Add3
PB.17076.26	full-splice_match	Add3
PB.17076.33	full-splice_match	Add3
PB.17076.45	incomplete-splice_match	Add3
PB.17076.8	full-splice_match	Add3
PB.31139.19	novel_in_catalog	Adgra2
PB.31139.8	novel_not_in_catalog	Adgra2
PB.24807.8	novel_not_in_catalog	Adgra3
PB.24807.14	incomplete-splice_match	Adgra3
PB.24807.2	full-splice_match	Adgra3
PB.24807.19	novel_not_in_catalog	Adgra3
PB.23419.7	novel_not_in_catalog	Adgrb2
PB.25946.21	novel_not_in_catalog	Adgrd1
PB.31958.1	full-splice_match	Adgrg1
PB.31958.2	full-splice_match	Adgrg1
PB.31958.8	incomplete-splice_match	Adgrg1
PB.31708.5	incomplete-splice_match	Adgrl1
PB.31708.24	incomplete-splice_match	Adgrl1
PB.31708.64	incomplete-splice_match	Adgrl1
PB.21757.33	novel_in_catalog	Adgrl2
PB.21757.62	full-splice_match	Adgrl2
PB.25085.54	incomplete-splice_match	Adgrl3
PB.8925.1	full-splice_match	Adgrv1
PB.21624.1	full-splice_match	Adh1
PB.21625.1	full-splice_match	Adh5
PB.35.1	novel_not_in_catalog	Adhfe1
PB.6776.1	full-splice_match	Adi1
PB.6776.3	full-splice_match	Adi1
PB.1323.3	full-splice_match	Adipor1
PB.1323.33	novel_in_catalog	Adipor1
PB.1323.92	full-splice_match	Adipor1
PB.1323.47	novel_not_in_catalog	Adipor1
PB.1323.144	novel_in_catalog	Adipor1
PB.1323.139	incomplete-splice_match	Adipor1
PB.28062.54	incomplete-splice_match	Adipor2
PB.28062.52	full-splice_match	Adipor2
PB.28062.18	full-splice_match	Adipor2
PB.28062.40	novel_not_in_catalog	Adipor2
PB.28062.5	novel_not_in_catalog	Adipor2
PB.9547.15	novel_in_catalog	Adk
PB.9547.1	full-splice_match	Adk
PB.9547.5	full-splice_match	Adk
PB.9547.28	full-splice_match	Adk
PB.30138.3	full-splice_match	Adm
PB.30138.1	full-splice_match	Adm
PB.19726.59	incomplete-splice_match	Adnp
PB.19726.60	incomplete-splice_match	Adnp
PB.2896.1	full-splice_match	Adora2a
PB.33464.14	novel_in_catalog	Adpgk
PB.33464.1	full-splice_match	Adpgk
PB.33464.13	incomplete-splice_match	Adpgk
PB.23269.5	full-splice_match	Adprhl2
PB.4861.4	full-splice_match	Adprm
PB.4861.5	novel_in_catalog	Adprm
PB.4363.1	full-splice_match	Adra1b
PB.4363.6	novel_not_in_catalog	Adra1b
PB.17121.1	full-splice_match	Adra2a
PB.17121.3	novel_not_in_catalog	Adra2a
PB.17121.4	novel_not_in_catalog	Adra2a
PB.19915.62	novel_not_in_catalog	Adrm1
PB.19915.99	novel_in_catalog	Adrm1
PB.19915.82	novel_in_catalog	Adrm1
PB.19915.100	incomplete-splice_match	Adrm1
PB.19915.50	incomplete-splice_match	Adrm1
PB.19915.68	full-splice_match	Adrm1
PB.19915.54	novel_not_in_catalog	Adrm1
PB.19915.58	incomplete-splice_match	Adrm1
PB.19915.65	novel_in_catalog	Adrm1
PB.19915.92	novel_in_catalog	Adrm1
PB.11609.1	full-splice_match	Adsl
PB.11609.2	full-splice_match	Adsl
PB.11609.3	full-splice_match	Adsl
PB.1813.32	incomplete-splice_match	Adss
PB.1813.17	full-splice_match	Adss
PB.4013.1	novel_not_in_catalog	Aebp1
PB.4013.8	full-splice_match	Aebp1
PB.4013.3	novel_not_in_catalog	Aebp1
PB.28398.10	novel_in_catalog	Aebp2
PB.28398.11	incomplete-splice_match	Aebp2
PB.28398.15	novel_in_catalog	Aebp2
PB.28398.28	novel_not_in_catalog	Aebp2
PB.28398.6	full-splice_match	Aebp2
PB.29638.6	full-splice_match	Aen
PB.24686.3	incomplete-splice_match	Afap1
PB.24686.7	incomplete-splice_match	Afap1
PB.15747.44	full-splice_match	Afap1l1
PB.15747.63	incomplete-splice_match	Afap1l1
PB.17161.1	full-splice_match	Afap1l2
PB.17161.9	incomplete-splice_match	Afap1l2
PB.13476.26	novel_in_catalog	Afdn
PB.25312.19	incomplete-splice_match	Aff1
PB.25312.20	incomplete-splice_match	Aff1
PB.25312.31	incomplete-splice_match	Aff1
PB.25312.38	novel_in_catalog	Aff1
PB.25312.4	novel_not_in_catalog	Aff1
PB.286.15	novel_not_in_catalog	Aff3
PB.286.19	novel_not_in_catalog	Aff3
PB.286.60	novel_not_in_catalog	Aff3
PB.286.62	novel_not_in_catalog	Aff3
PB.286.95	novel_not_in_catalog	Aff3
PB.4546.12	incomplete-splice_match	Aff4
PB.4546.20	incomplete-splice_match	Aff4
PB.4546.29	novel_in_catalog	Aff4
PB.4546.38	incomplete-splice_match	Aff4
PB.4546.39	incomplete-splice_match	Aff4
PB.4546.48	novel_not_in_catalog	Aff4
PB.32485.12	incomplete-splice_match	Afg3l1
PB.15824.1	full-splice_match	Afg3l2
PB.6331.21	novel_not_in_catalog	Afmid
PB.4135.44	incomplete-splice_match	Aftph
PB.4135.36	incomplete-splice_match	Aftph
PB.31348.3	full-splice_match	Aga
PB.960.25	novel_in_catalog	Agap1
PB.3756.1	incomplete-splice_match	Agap2
PB.3756.3	incomplete-splice_match	Agap2
PB.24422.1	full-splice_match	Agap3
PB.24422.4	full-splice_match	Agap3
PB.24422.50	full-splice_match	Agap3
PB.26928.16	novel_in_catalog	Agbl3
PB.26928.2	full-splice_match	Agbl3
PB.24543.16	incomplete-splice_match	Agbl5
PB.845.1	full-splice_match	Agfg1
PB.845.22	full-splice_match	Agfg1
PB.845.3	full-splice_match	Agfg1
PB.845.4	full-splice_match	Agfg1
PB.845.62	incomplete-splice_match	Agfg1
PB.845.7	full-splice_match	Agfg1
PB.26260.19	full-splice_match	Agfg2
PB.9036.23	incomplete-splice_match	Aggf1
PB.27040.19	novel_not_in_catalog	Agk
PB.27040.2	full-splice_match	Agk
PB.6875.1	full-splice_match	Agmo
PB.11296.17	novel_in_catalog	Ago2
PB.23274.37	novel_not_in_catalog	Ago3
PB.14100.3	full-splice_match	Agpat1
PB.14100.5	novel_in_catalog	Agpat1
PB.14100.7	novel_in_catalog	Agpat1
PB.17559.6	novel_not_in_catalog	Agpat2
PB.2983.102	full-splice_match	Agpat3
PB.2983.112	full-splice_match	Agpat3
PB.2983.84	novel_in_catalog	Agpat3
PB.2983.85	full-splice_match	Agpat3
PB.13442.7	novel_in_catalog	Agpat4
PB.13442.6	full-splice_match	Agpat4
PB.31006.2	full-splice_match	Agpat5
PB.18260.1	incomplete-splice_match	Agps
PB.32523.12	incomplete-splice_match	Agt
PB.32523.4	novel_not_in_catalog	Agt
PB.32523.1	full-splice_match	Agt
PB.32523.10	full-splice_match	Agt
PB.32523.13	incomplete-splice_match	Agt
PB.32523.5	full-splice_match	Agt
PB.8684.24	full-splice_match	Agtpbp1
PB.23947.22	novel_not_in_catalog	Agtrap
PB.23947.20	full-splice_match	Agtrap
PB.23947.25	full-splice_match	Agtrap
PB.23947.29	full-splice_match	Agtrap
PB.1845.17	incomplete-splice_match	Ahctf1
PB.19312.8	novel_not_in_catalog	Ahcy
PB.21269.41	novel_not_in_catalog	Ahcyl1
PB.21269.10	novel_not_in_catalog	Ahcyl1
PB.21269.61	incomplete-splice_match	Ahcyl1
PB.21269.55	incomplete-splice_match	Ahcyl1
PB.21269.60	incomplete-splice_match	Ahcyl1
PB.21269.7	novel_in_catalog	Ahcyl1
PB.26858.11	full-splice_match	Ahcyl2
PB.26858.28	full-splice_match	Ahcyl2
PB.26858.40	incomplete-splice_match	Ahcyl2
PB.23514.10	novel_in_catalog	Ahdc1
PB.23514.1	novel_in_catalog	Ahdc1
PB.23514.9	full-splice_match	Ahdc1
PB.2315.6	incomplete-splice_match	Ahi1
PB.2315.20	incomplete-splice_match	Ahi1
PB.16376.17	novel_in_catalog	Ahnak
PB.16376.76	novel_not_in_catalog	Ahnak
PB.16376.47	full-splice_match	Ahnak
PB.6857.11	full-splice_match	Ahr
PB.4183.26	novel_not_in_catalog	Ahsa2
PB.4183.13	full-splice_match	Ahsa2
PB.13818.3	full-splice_match	AI413582
PB.24395.12	novel_not_in_catalog	AI506816
PB.24395.3	novel_not_in_catalog	AI506816
PB.16202.4	full-splice_match	AI837181
PB.29211.1	full-splice_match	AI987944
PB.1930.4	full-splice_match	Aida
PB.17759.8	novel_not_in_catalog	Aif1l
PB.17759.1	full-splice_match	Aif1l
PB.17759.17	full-splice_match	Aif1l
PB.17759.19	novel_not_in_catalog	Aif1l
PB.17759.2	full-splice_match	Aif1l
PB.17759.3	novel_not_in_catalog	Aif1l
PB.17759.5	full-splice_match	Aif1l
PB.34931.1	full-splice_match	Aifm1
PB.34931.19	novel_in_catalog	Aifm1
PB.2712.6	full-splice_match	Aifm2
PB.2257.11	full-splice_match	Aig1
PB.2257.2	full-splice_match	Aig1
PB.2257.9	full-splice_match	Aig1
PB.21553.5	incomplete-splice_match	Aimp1
PB.21553.1	full-splice_match	Aimp1
PB.26512.3	full-splice_match	Aimp2
PB.16117.2	full-splice_match	Aip
PB.16117.7	novel_in_catalog	Aip
PB.13458.3	novel_not_in_catalog	Airn
PB.13458.9	novel_not_in_catalog	Airn
PB.17788.17	incomplete-splice_match	Ak1
PB.17788.2	full-splice_match	Ak1
PB.23336.1	full-splice_match	Ak2
PB.23336.7	full-splice_match	Ak2
PB.23336.2	full-splice_match	Ak2
PB.16631.6	full-splice_match	Ak3
PB.22798.16	novel_not_in_catalog	Ak4
PB.21786.1	novel_not_in_catalog	Ak5
PB.9140.6	full-splice_match	Ak6
PB.5499.10	incomplete-splice_match	Akap1
PB.5499.9	incomplete-splice_match	Akap1
PB.10463.10	incomplete-splice_match	Akap11
PB.10463.11	incomplete-splice_match	Akap11
PB.10463.17	incomplete-splice_match	Akap11
PB.2129.19	incomplete-splice_match	Akap12
PB.2129.21	incomplete-splice_match	Akap12
PB.2129.24	incomplete-splice_match	Akap12
PB.2129.34	incomplete-splice_match	Akap12
PB.2129.49	incomplete-splice_match	Akap12
PB.2129.9	incomplete-splice_match	Akap12
PB.2129.141	novel_not_in_catalog	Akap12
PB.2129.106	novel_not_in_catalog	Akap12
PB.2129.137	novel_not_in_catalog	Akap12
PB.2129.143	novel_not_in_catalog	Akap12
PB.29619.72	incomplete-splice_match	Akap13
PB.34871.3	full-splice_match	Akap17b
PB.34871.9	incomplete-splice_match	Akap17b
PB.6961.6	incomplete-splice_match	Akap6
PB.2367.15	novel_in_catalog	Akap7
PB.2367.2	novel_in_catalog	Akap7
PB.2367.7	novel_not_in_catalog	Akap7
PB.2367.6	full-splice_match	Akap7
PB.14001.191	full-splice_match	Akap8
PB.14001.199	full-splice_match	Akap8
PB.14001.243	novel_not_in_catalog	Akap8l
PB.14001.301	novel_not_in_catalog	Akap8l
PB.14001.315	novel_not_in_catalog	Akap8l
PB.14001.325	novel_not_in_catalog	Akap8l
PB.14001.329	novel_not_in_catalog	Akap8l
PB.14001.245	novel_not_in_catalog	Akap8l
PB.14001.246	novel_not_in_catalog	Akap8l
PB.14001.268	novel_not_in_catalog	Akap8l
PB.14001.306	novel_not_in_catalog	Akap8l
PB.14001.247	novel_not_in_catalog	Akap8l
PB.14001.266	novel_not_in_catalog	Akap8l
PB.24257.15	full-splice_match	Akap9
PB.24257.49	full-splice_match	Akap9
PB.24257.50	full-splice_match	Akap9
PB.24257.7	full-splice_match	Akap9
PB.24257.54	novel_in_catalog	Akap9
PB.24257.16	incomplete-splice_match	Akap9
PB.24257.39	incomplete-splice_match	Akap9
PB.30104.5	novel_in_catalog	Akip1
PB.30104.11	novel_not_in_catalog	Akip1
PB.23194.45	novel_in_catalog	Akirin1
PB.23194.11	full-splice_match	Akirin1
PB.23194.13	full-splice_match	Akirin1
PB.23194.32	full-splice_match	Akirin1
PB.23194.34	full-splice_match	Akirin1
PB.22089.3	incomplete-splice_match	Akirin2
PB.22089.13	full-splice_match	Akirin2
PB.23014.19	novel_in_catalog	Akr1a1
PB.23014.60	incomplete-splice_match	Akr1a1
PB.23014.5	novel_in_catalog	Akr1a1
PB.23014.46	full-splice_match	Akr1a1
PB.26922.6	novel_not_in_catalog	Akr1b3
PB.26922.11	novel_not_in_catalog	Akr1b3
PB.7982.4	full-splice_match	Akr1e1
PB.7982.8	full-splice_match	Akr1e1
PB.7982.12	novel_not_in_catalog	Akr1e1
PB.7901.64	novel_not_in_catalog	Akt1
PB.7901.136	novel_in_catalog	Akt1
PB.7901.164	novel_not_in_catalog	Akt1
PB.7901.168	full-splice_match	Akt1
PB.7901.23	novel_not_in_catalog	Akt1
PB.7901.43	novel_in_catalog	Akt1
PB.7901.7	novel_in_catalog	Akt1
PB.7901.29	novel_in_catalog	Akt1
PB.7901.11	novel_not_in_catalog	Akt1
PB.29277.40	novel_in_catalog	Akt1s1
PB.29277.16	full-splice_match	Akt1s1
PB.29277.37	novel_in_catalog	Akt1s1
PB.29277.10	novel_in_catalog	Akt1s1
PB.28914.287	novel_not_in_catalog	Akt2
PB.28914.339	novel_not_in_catalog	Akt2
PB.28914.251	novel_in_catalog	Akt2
PB.28914.258	novel_in_catalog	Akt2
PB.28914.283	full-splice_match	Akt2
PB.28914.290	novel_not_in_catalog	Akt2
PB.28914.306	novel_in_catalog	Akt2
PB.28914.311	novel_not_in_catalog	Akt2
PB.28914.108	novel_in_catalog	Akt2
PB.28914.240	novel_not_in_catalog	Akt2
PB.1806.22	incomplete-splice_match	Akt3
PB.31880.18	full-splice_match	Aktip
PB.31880.29	full-splice_match	Aktip
PB.31880.33	full-splice_match	Aktip
PB.31880.55	full-splice_match	Aktip
PB.31880.5	novel_in_catalog	Aktip
PB.31880.47	novel_in_catalog	Aktip
PB.31880.2	novel_not_in_catalog	Aktip
PB.19054.11	full-splice_match	AL731706.1
PB.22508.10	full-splice_match	Alad
PB.34233.50	incomplete-splice_match	Alas1
PB.34233.78	full-splice_match	Alas1
PB.34233.52	novel_in_catalog	Alas1
PB.34233.96	incomplete-splice_match	Alas1
PB.34233.83	novel_not_in_catalog	Alas1
PB.12953.13	incomplete-splice_match	Alcam
PB.12953.3	novel_not_in_catalog	Alcam
PB.12953.5	novel_not_in_catalog	Alcam
PB.12953.9	incomplete-splice_match	Alcam
PB.29307.60	novel_in_catalog	Aldh16a1
PB.16824.1	full-splice_match	Aldh18a1
PB.16824.29	incomplete-splice_match	Aldh18a1
PB.16824.43	incomplete-splice_match	Aldh18a1
PB.16523.15	novel_not_in_catalog	Aldh1a1
PB.16523.18	novel_not_in_catalog	Aldh1a1
PB.16523.22	novel_not_in_catalog	Aldh1a1
PB.16523.23	novel_not_in_catalog	Aldh1a1
PB.16523.3	novel_not_in_catalog	Aldh1a1
PB.16523.41	novel_not_in_catalog	Aldh1a1
PB.16523.52	novel_not_in_catalog	Aldh1a1
PB.16523.60	novel_not_in_catalog	Aldh1a1
PB.16523.79	novel_not_in_catalog	Aldh1a1
PB.16523.9	novel_not_in_catalog	Aldh1a1
PB.16523.57	novel_not_in_catalog	Aldh1a1
PB.16523.24	incomplete-splice_match	Aldh1a1
PB.33782.1	full-splice_match	Aldh1a2
PB.25743.83	incomplete-splice_match	Aldh2
PB.25743.78	novel_in_catalog	Aldh2
PB.25743.13	novel_in_catalog	Aldh2
PB.4775.7	novel_not_in_catalog	Aldh3a1
PB.4775.11	incomplete-splice_match	Aldh3a1
PB.4777.10	full-splice_match	Aldh3a2
PB.4777.8	full-splice_match	Aldh3a2
PB.16099.3	full-splice_match	Aldh3b1
PB.23784.3	full-splice_match	Aldh4a1
PB.23784.4	full-splice_match	Aldh4a1
PB.7435.20	novel_not_in_catalog	Aldh6a1
PB.7435.13	novel_not_in_catalog	Aldh6a1
PB.15652.40	novel_in_catalog	Aldh7a1
PB.15652.48	novel_in_catalog	Aldh7a1
PB.15652.16	novel_in_catalog	Aldh7a1
PB.15652.7	novel_in_catalog	Aldh7a1
PB.1666.10	incomplete-splice_match	Aldh9a1
PB.1666.3	full-splice_match	Aldh9a1
PB.1666.4	full-splice_match	Aldh9a1
PB.30382.419	full-splice_match	Aldoa
PB.30382.513	novel_in_catalog	Aldoa
PB.30382.530	incomplete-splice_match	Aldoa
PB.30382.526	incomplete-splice_match	Aldoa
PB.30382.439	novel_in_catalog	Aldoa
PB.30382.463	novel_not_in_catalog	Aldoa
PB.30382.514	novel_not_in_catalog	Aldoa
PB.30382.421	novel_in_catalog	Aldoa
PB.30382.427	novel_in_catalog	Aldoa
PB.30382.430	novel_in_catalog	Aldoa
PB.30382.433	novel_in_catalog	Aldoa
PB.31030.1	full-splice_match	Alg11
PB.11777.1	full-splice_match	Alg12
PB.21395.1	full-splice_match	Alg14
PB.21395.2	full-splice_match	Alg14
PB.21395.6	full-splice_match	Alg14
PB.22331.11	full-splice_match	Alg2
PB.22331.4	full-splice_match	Alg2
PB.22331.9	full-splice_match	Alg2
PB.20395.13	novel_not_in_catalog	Alg5
PB.22738.3	novel_in_catalog	Alg6
PB.29877.2	full-splice_match	Alg8
PB.33263.15	novel_in_catalog	Alg9
PB.6787.4	incomplete-splice_match	Alkal2
PB.7533.18	full-splice_match	Alkbh1
PB.25543.4	full-splice_match	Alkbh2
PB.18490.33	incomplete-splice_match	Alkbh3
PB.18490.1	full-splice_match	Alkbh3
PB.18490.2	novel_in_catalog	Alkbh3
PB.26200.2	full-splice_match	Alkbh4
PB.4747.13	full-splice_match	Alkbh5
PB.4747.45	novel_not_in_catalog	Alkbh5
PB.29065.14	novel_not_in_catalog	Alkbh6
PB.29065.5	novel_in_catalog	Alkbh6
PB.29065.2	full-splice_match	Alkbh6
PB.29065.30	novel_in_catalog	Alkbh6
PB.32612.11	incomplete-splice_match	Alkbh8
PB.4987.7	novel_not_in_catalog	Alox12
PB.4917.3	full-splice_match	Alox8
PB.21473.10	novel_in_catalog	Alpk1
PB.23719.11	novel_in_catalog	Alpl
PB.23719.3	full-splice_match	Alpl
PB.23719.40	full-splice_match	Alpl
PB.6471.19	novel_not_in_catalog	Alyref
PB.6471.37	full-splice_match	Alyref
PB.6471.32	full-splice_match	Alyref
PB.10823.3	novel_in_catalog	Amacr
PB.10823.1	full-splice_match	Amacr
PB.18436.25	incomplete-splice_match	Ambra1
PB.2491.1	full-splice_match	Amd1
PB.2491.11	full-splice_match	Amd1
PB.2491.9	full-splice_match	Amd1
PB.3368.2	full-splice_match	Amdhd1
PB.13618.50	novel_in_catalog	Amdhd2
PB.13618.57	novel_in_catalog	Amdhd2
PB.13618.46	full-splice_match	Amdhd2
PB.10158.2	incomplete-splice_match	Amer2
PB.31924.2	full-splice_match	Amfr
PB.31924.20	novel_not_in_catalog	Amfr
PB.31924.26	full-splice_match	Amfr
PB.31924.5	novel_in_catalog	Amfr
PB.31924.6	full-splice_match	Amfr
PB.12153.33	full-splice_match	Amhr2
PB.21289.25	novel_not_in_catalog	Amigo1
PB.11928.17	novel_not_in_catalog	Amigo2
PB.11928.6	novel_not_in_catalog	Amigo2
PB.34304.24	full-splice_match	Amigo3_Gmppb
PB.15263.1	full-splice_match	Ammecr1l
PB.15263.13	novel_not_in_catalog	Ammecr1l
PB.15263.3	novel_not_in_catalog	Ammecr1l
PB.32725.12	novel_not_in_catalog	Amotl1
PB.32725.17	incomplete-splice_match	Amotl1
PB.32725.14	novel_in_catalog	Amotl1
PB.34162.1	novel_not_in_catalog	Amotl2
PB.34162.11	full-splice_match	Amotl2
PB.34162.12	novel_not_in_catalog	Amotl2
PB.34162.15	incomplete-splice_match	Amotl2
PB.34162.6	full-splice_match	Amotl2
PB.21285.20	full-splice_match	Ampd2
PB.30139.6	novel_not_in_catalog	Ampd3
PB.8081.1	full-splice_match	Amph
PB.26367.35	incomplete-splice_match	Amz1
PB.26367.34	incomplete-splice_match	Amz1
PB.6113.18	novel_not_in_catalog	Amz2
PB.6113.29	novel_not_in_catalog	Amz2
PB.6113.36	novel_not_in_catalog	Amz2
PB.18922.2	incomplete-splice_match	Anapc1
PB.18922.5	incomplete-splice_match	Anapc1
PB.18922.17	incomplete-splice_match	Anapc1
PB.18922.32	incomplete-splice_match	Anapc1
PB.31656.16	novel_in_catalog	Anapc10
PB.31656.18	full-splice_match	Anapc10
PB.31656.2	novel_in_catalog	Anapc10
PB.6464.6	full-splice_match	Anapc11
PB.30007.16	novel_not_in_catalog	Anapc15
PB.30007.4	full-splice_match	Anapc15
PB.30007.6	full-splice_match	Anapc15
PB.2665.11	full-splice_match	Anapc16
PB.2665.24	full-splice_match	Anapc16
PB.2665.5	novel_not_in_catalog	Anapc16
PB.17488.17	full-splice_match	Anapc2
PB.17488.22	incomplete-splice_match	Anapc2
PB.17488.37	incomplete-splice_match	Anapc2
PB.17488.6	full-splice_match	Anapc2
PB.24825.13	incomplete-splice_match	Anapc4
PB.24825.4	incomplete-splice_match	Anapc4
PB.24825.9	incomplete-splice_match	Anapc4
PB.25789.62	novel_in_catalog	Anapc5
PB.25789.127	novel_not_in_catalog	Anapc5
PB.25789.135	incomplete-splice_match	Anapc5
PB.25789.76	novel_not_in_catalog	Anapc5
PB.25789.92	incomplete-splice_match	Anapc5
PB.25789.126	novel_not_in_catalog	Anapc5
PB.25789.139	incomplete-splice_match	Anapc5
PB.25789.20	novel_not_in_catalog	Anapc5
PB.25772.23	novel_in_catalog	Anapc7
PB.25772.15	incomplete-splice_match	Anapc7
PB.25772.2	full-splice_match	Anapc7
PB.25772.3	incomplete-splice_match	Anapc7
PB.9934.4	full-splice_match	Ang
PB.2034.9	full-splice_match	Angel2
PB.2034.49	full-splice_match	Angel2
PB.31003.2	full-splice_match	Angpt2
PB.19216.4	novel_not_in_catalog	Angpt4
PB.1544.5	incomplete-splice_match	Angptl1
PB.14042.1	novel_in_catalog	Angptl4
PB.14042.6	full-splice_match	Angptl4
PB.32789.5	full-splice_match	Angptl6
PB.10926.4	full-splice_match	Ank
PB.10926.6	novel_in_catalog	Ank
PB.21464.100	novel_not_in_catalog	Ank2
PB.21464.52	novel_in_catalog	Ank2
PB.21464.56	novel_not_in_catalog	Ank2
PB.21464.50	incomplete-splice_match	Ank2
PB.21464.129	incomplete-splice_match	Ank2
PB.21464.179	full-splice_match	Ank2
PB.5056.86	incomplete-splice_match	Ankfy1
PB.15405.3	novel_in_catalog	Ankhd1
PB.25450.12	incomplete-splice_match	Ankle2
PB.25450.18	incomplete-splice_match	Ankle2
PB.6866.4	novel_not_in_catalog	Ankmy2
PB.30908.3	novel_in_catalog	Ankrd10
PB.30908.27	novel_in_catalog	Ankrd10
PB.30908.25	novel_in_catalog	Ankrd10
PB.30908.1	full-splice_match	Ankrd10
PB.30908.9	novel_not_in_catalog	Ankrd10
PB.30908.55	full-splice_match	Ankrd10
PB.30908.7	full-splice_match	Ankrd10
PB.32463.141	novel_in_catalog	Ankrd11
PB.32463.39	novel_in_catalog	Ankrd11
PB.32463.207	incomplete-splice_match	Ankrd11
PB.32463.142	incomplete-splice_match	Ankrd11
PB.32463.118	incomplete-splice_match	Ankrd11
PB.32463.31	incomplete-splice_match	Ankrd11
PB.32463.55	incomplete-splice_match	Ankrd11
PB.32463.67	novel_not_in_catalog	Ankrd11
PB.32463.89	novel_in_catalog	Ankrd11
PB.32463.72	novel_not_in_catalog	Ankrd11
PB.32463.4	incomplete-splice_match	Ankrd11
PB.32463.210	incomplete-splice_match	Ankrd11
PB.32463.214	incomplete-splice_match	Ankrd11
PB.14646.31	incomplete-splice_match	Ankrd12
PB.14646.40	novel_in_catalog	Ankrd12
PB.14646.70	novel_not_in_catalog	Ankrd12
PB.14646.32	full-splice_match	Ankrd12
PB.5199.4	full-splice_match	Ankrd13b
PB.5199.7	novel_not_in_catalog	Ankrd13b
PB.21835.10	full-splice_match	Ankrd13c
PB.21835.11	novel_not_in_catalog	Ankrd13c
PB.17334.27	novel_in_catalog	Ankrd16
PB.25127.29	incomplete-splice_match	Ankrd17
PB.28029.4	novel_in_catalog	Ankrd26
PB.29168.6	novel_not_in_catalog	Ankrd27
PB.9735.33	incomplete-splice_match	Ankrd28
PB.21068.7	novel_in_catalog	Ankrd35
PB.31300.1	full-splice_match	Ankrd37
PB.31300.12	novel_in_catalog	Ankrd37
PB.31300.3	novel_not_in_catalog	Ankrd37
PB.31300.6	novel_not_in_catalog	Ankrd37
PB.31300.8	novel_not_in_catalog	Ankrd37
PB.242.21	full-splice_match	Ankrd39
PB.242.20	full-splice_match	Ankrd39
PB.5553.4	incomplete-splice_match	Ankrd40
PB.5553.9	incomplete-splice_match	Ankrd40
PB.437.22	incomplete-splice_match	Ankrd44
PB.20289.20	novel_in_catalog	Ankrd50
PB.20289.10	full-splice_match	Ankrd50
PB.20289.5	full-splice_match	Ankrd50
PB.3846.1	incomplete-splice_match	Ankrd52
PB.11526.2	full-splice_match	Ankrd54
PB.11526.5	novel_in_catalog	Ankrd54
PB.13839.10	full-splice_match	Anks1
PB.13839.50	full-splice_match	Anks1
PB.12241.271	novel_in_catalog	Anks3
PB.12241.227	novel_in_catalog	Anks3
PB.12241.246	novel_not_in_catalog	Anks3
PB.12241.286	novel_not_in_catalog	Anks3
PB.12241.289	novel_in_catalog	Anks3
PB.12241.228	full-splice_match	Anks3
PB.12241.276	novel_not_in_catalog	Anks3
PB.22318.20	novel_in_catalog	Anks6
PB.764.2	novel_not_in_catalog	Ankzf1
PB.764.16	incomplete-splice_match	Ankzf1
PB.34642.18	novel_not_in_catalog	Ano10
PB.34642.6	full-splice_match	Ano10
PB.3318.38	incomplete-splice_match	Ano4
PB.11900.35	incomplete-splice_match	Ano6
PB.11900.16	novel_in_catalog	Ano6
PB.11900.13	novel_not_in_catalog	Ano6
PB.11900.14	incomplete-splice_match	Ano6
PB.11900.33	incomplete-splice_match	Ano6
PB.11900.51	incomplete-splice_match	Ano6
PB.11900.9	full-splice_match	Ano6
PB.11900.42	incomplete-splice_match	Ano6
PB.11900.1	incomplete-splice_match	Ano6
PB.31547.2	full-splice_match	Ano8
PB.33514.66	novel_not_in_catalog	Anp32a
PB.33514.14	incomplete-splice_match	Anp32a
PB.33514.1	full-splice_match	Anp32a
PB.33514.3	full-splice_match	Anp32a
PB.33514.40	full-splice_match	Anp32a
PB.22303.23	incomplete-splice_match	Anp32b
PB.22303.21	full-splice_match	Anp32b
PB.21011.108	novel_in_catalog	Anp32e
PB.21011.95	incomplete-splice_match	Anp32e
PB.21011.79	full-splice_match	Anp32e
PB.21011.90	full-splice_match	Anp32e
PB.29672.1	novel_not_in_catalog	Anpep
PB.29672.21	novel_not_in_catalog	Anpep
PB.16521.1	full-splice_match	Anxa1
PB.9613.10	incomplete-splice_match	Anxa11
PB.9613.15	full-splice_match	Anxa11
PB.9613.2	full-splice_match	Anxa11
PB.25217.1	full-splice_match	Anxa3
PB.25217.2	full-splice_match	Anxa3
PB.27619.38	full-splice_match	Anxa4
PB.27619.45	full-splice_match	Anxa4
PB.27619.49	full-splice_match	Anxa4
PB.20264.93	incomplete-splice_match	Anxa5
PB.20264.7	full-splice_match	Anxa5
PB.20264.12	novel_in_catalog	Anxa5
PB.20264.26	novel_not_in_catalog	Anxa5
PB.4609.113	incomplete-splice_match	Anxa6
PB.4609.133	incomplete-splice_match	Anxa6
PB.4609.139	novel_in_catalog	Anxa6
PB.4609.48	novel_not_in_catalog	Anxa6
PB.9515.10	full-splice_match	Anxa7
PB.9515.9	full-splice_match	Anxa7
PB.8714.10	novel_in_catalog	Aopep
PB.8714.3	novel_in_catalog	Aopep
PB.8714.47	full-splice_match	Aopep
PB.8714.49	incomplete-splice_match	Aopep
PB.8714.63	incomplete-splice_match	Aopep
PB.8714.86	novel_not_in_catalog	Aopep
PB.8714.111	full-splice_match	Aopep
PB.8714.113	full-splice_match	Aopep
PB.8714.115	full-splice_match	Aopep
PB.8714.122	incomplete-splice_match	Aopep
PB.8714.125	incomplete-splice_match	Aopep
PB.8714.38	full-splice_match	Aopep
PB.8714.95	novel_not_in_catalog	Aopep
PB.21476.37	incomplete-splice_match	Ap1ar
PB.21476.1	full-splice_match	Ap1ar
PB.21476.39	novel_not_in_catalog	Ap1ar
PB.21476.43	incomplete-splice_match	Ap1ar
PB.3983.18	novel_not_in_catalog	Ap1b1
PB.3983.15	novel_not_in_catalog	Ap1b1
PB.32169.3	incomplete-splice_match	Ap1g1
PB.31576.1	incomplete-splice_match	Ap1m1
PB.31576.13	novel_in_catalog	Ap1m1
PB.31576.8	novel_in_catalog	Ap1m1
PB.26230.1	novel_not_in_catalog	Ap1s1
PB.35625.13	full-splice_match	Ap1s2
PB.29283.509	novel_not_in_catalog	Ap2a1
PB.30725.13	full-splice_match	Ap2a2
PB.30725.28	novel_not_in_catalog	Ap2a2
PB.30725.35	full-splice_match	Ap2a2
PB.30725.8	incomplete-splice_match	Ap2a2
PB.5358.7	incomplete-splice_match	Ap2b1
PB.5358.22	novel_in_catalog	Ap2b1
PB.5358.14	incomplete-splice_match	Ap2b1
PB.12532.66	incomplete-splice_match	Ap2m1
PB.12532.113	incomplete-splice_match	Ap2m1
PB.12532.146	novel_not_in_catalog	Ap2m1
PB.12532.68	novel_in_catalog	Ap2m1
PB.12532.76	incomplete-splice_match	Ap2m1
PB.12532.87	novel_in_catalog	Ap2m1
PB.12532.141	novel_in_catalog	Ap2m1
PB.12532.70	novel_in_catalog	Ap2m1
PB.9026.30	novel_not_in_catalog	Ap3b1
PB.9026.10	incomplete-splice_match	Ap3b1
PB.3099.2	novel_not_in_catalog	Ap3d1
PB.3099.46	novel_not_in_catalog	Ap3d1
PB.9548.11	full-splice_match	Ap3m1
PB.9548.5	full-splice_match	Ap3m1
PB.15575.14	incomplete-splice_match	Ap3s1
PB.15575.2	full-splice_match	Ap3s1
PB.15575.8	full-splice_match	Ap3s1
PB.15575.31	incomplete-splice_match	Ap3s1
PB.29673.17	incomplete-splice_match	Ap3s2
PB.21182.4	full-splice_match	Ap4b1
PB.26283.4	full-splice_match	Ap4m1
PB.26283.8	full-splice_match	Ap4m1
PB.26283.2	incomplete-splice_match	Ap4m1
PB.6941.5	novel_not_in_catalog	Ap4s1
PB.6941.4	novel_not_in_catalog	Ap4s1
PB.6941.8	novel_not_in_catalog	Ap4s1
PB.6941.10	novel_not_in_catalog	Ap4s1
PB.18991.2	full-splice_match	Ap5s1
PB.18991.1	full-splice_match	Ap5s1
PB.3339.25	full-splice_match	Apaf1
PB.3339.11	incomplete-splice_match	Apaf1
PB.3339.15	incomplete-splice_match	Apaf1
PB.16566.3	novel_in_catalog	Apba1
PB.3148.1	novel_not_in_catalog	Apba3
PB.3148.8	incomplete-splice_match	Apba3
PB.30053.1	novel_not_in_catalog	Apbb1
PB.30053.10	full-splice_match	Apbb1
PB.30053.9	novel_in_catalog	Apbb1
PB.24952.89	incomplete-splice_match	Apbb2
PB.24952.4	novel_not_in_catalog	Apbb2
PB.24952.6	novel_not_in_catalog	Apbb2
PB.24952.70	novel_in_catalog	Apbb2
PB.24952.8	novel_not_in_catalog	Apbb2
PB.24952.48	novel_in_catalog	Apbb2
PB.24952.124	novel_not_in_catalog	Apbb2
PB.24952.92	incomplete-splice_match	Apbb2
PB.15409.36	full-splice_match	Apbb3
PB.15307.15	novel_not_in_catalog	Apc
PB.15307.3	incomplete-splice_match	Apc
PB.15307.51	incomplete-splice_match	Apc
PB.3068.2	novel_in_catalog	Apc2
PB.15757.37	novel_in_catalog	Apcdd1
PB.15757.45	incomplete-splice_match	Apcdd1
PB.15757.101	novel_not_in_catalog	Apcdd1
PB.15757.13	full-splice_match	Apcdd1
PB.15757.15	full-splice_match	Apcdd1
PB.15757.31	incomplete-splice_match	Apcdd1
PB.15757.38	novel_not_in_catalog	Apcdd1
PB.15757.4	full-splice_match	Apcdd1
PB.15757.64	novel_not_in_catalog	Apcdd1
PB.15757.7	full-splice_match	Apcdd1
PB.15757.8	incomplete-splice_match	Apcdd1
PB.34308.2	full-splice_match	Apeh
PB.34308.13	novel_in_catalog	Apeh
PB.9928.6	full-splice_match	Apex1
PB.21011.17	full-splice_match	Aph1a
PB.21011.58	full-splice_match	Aph1a
PB.21011.16	full-splice_match	Aph1a
PB.21011.40	novel_in_catalog	Aph1a
PB.33656.14	full-splice_match	Aph1c
PB.18499.94	incomplete-splice_match	Api5
PB.18499.62	novel_not_in_catalog	Api5
PB.18499.82	incomplete-splice_match	Api5
PB.18499.84	incomplete-splice_match	Api5
PB.18499.95	incomplete-splice_match	Api5
PB.18526.4	full-splice_match	Apip
PB.18526.5	incomplete-splice_match	Apip
PB.18526.1	full-splice_match	Apip
PB.27641.11	incomplete-splice_match	Aplf
PB.27641.2	novel_in_catalog	Aplf
PB.29075.21	novel_in_catalog	Aplp1
PB.29075.29	novel_in_catalog	Aplp1
PB.32956.128	incomplete-splice_match	Aplp2
PB.32956.104	incomplete-splice_match	Aplp2
PB.32956.106	incomplete-splice_match	Aplp2
PB.32956.116	incomplete-splice_match	Aplp2
PB.32956.120	incomplete-splice_match	Aplp2
PB.32956.126	incomplete-splice_match	Aplp2
PB.32956.29	full-splice_match	Aplp2
PB.32956.31	full-splice_match	Aplp2
PB.32956.61	full-splice_match	Aplp2
PB.32956.68	full-splice_match	Aplp2
PB.32956.84	full-splice_match	Aplp2
PB.32956.95	incomplete-splice_match	Aplp2
PB.32956.96	incomplete-splice_match	Aplp2
PB.32956.122	novel_in_catalog	Aplp2
PB.33206.1	full-splice_match	Apoa4
PB.14418.1	full-splice_match	Apobec2
PB.30368.12	incomplete-splice_match	Apobr
PB.12674.111	incomplete-splice_match	Apod
PB.12674.146	incomplete-splice_match	Apod
PB.12674.102	full-splice_match	Apod
PB.12674.108	full-splice_match	Apod
PB.12674.116	novel_not_in_catalog	Apod
PB.28787.294	novel_not_in_catalog	Apoe
PB.28787.226	novel_not_in_catalog	Apoe
PB.28787.203	novel_not_in_catalog	Apoe
PB.28787.214	novel_not_in_catalog	Apoe
PB.28787.334	novel_not_in_catalog	Apoe
PB.3837.1	full-splice_match	Apof
PB.35359.1	full-splice_match	Apool
PB.35359.4	full-splice_match	Apool
PB.13100.16	novel_in_catalog	App
PB.13100.404	incomplete-splice_match	App
PB.13100.396	incomplete-splice_match	App
PB.13100.393	incomplete-splice_match	App
PB.13100.139	full-splice_match	App
PB.13100.157	full-splice_match	App
PB.13100.159	novel_in_catalog	App
PB.13100.161	novel_not_in_catalog	App
PB.13100.162	novel_in_catalog	App
PB.13100.166	full-splice_match	App
PB.13100.242	full-splice_match	App
PB.13100.244	full-splice_match	App
PB.13100.245	full-splice_match	App
PB.13100.254	full-splice_match	App
PB.13100.256	full-splice_match	App
PB.13100.257	full-splice_match	App
PB.13100.258	novel_in_catalog	App
PB.13100.262	full-splice_match	App
PB.13100.264	novel_in_catalog	App
PB.13100.265	incomplete-splice_match	App
PB.13100.270	incomplete-splice_match	App
PB.13100.277	novel_in_catalog	App
PB.13100.295	novel_not_in_catalog	App
PB.13100.3	full-splice_match	App
PB.13100.335	incomplete-splice_match	App
PB.13100.336	incomplete-splice_match	App
PB.13100.341	incomplete-splice_match	App
PB.13100.343	incomplete-splice_match	App
PB.13100.347	incomplete-splice_match	App
PB.13100.348	incomplete-splice_match	App
PB.13100.354	incomplete-splice_match	App
PB.13100.367	incomplete-splice_match	App
PB.13100.62	novel_not_in_catalog	App
PB.13100.82	novel_in_catalog	App
PB.13100.137	novel_not_in_catalog	App
PB.13100.8	novel_in_catalog	App
PB.5413.45	incomplete-splice_match	Appbp2
PB.5413.52	incomplete-splice_match	Appbp2
PB.9653.30	incomplete-splice_match	Appl1
PB.9653.5	full-splice_match	Appl1
PB.3240.36	novel_not_in_catalog	Appl2
PB.3240.14	incomplete-splice_match	Appl2
PB.3240.19	incomplete-splice_match	Appl2
PB.3240.22	novel_in_catalog	Appl2
PB.3240.34	incomplete-splice_match	Appl2
PB.22122.42	incomplete-splice_match	Aptx
PB.22122.12	full-splice_match	Aptx
PB.22122.28	full-splice_match	Aptx
PB.22122.44	novel_in_catalog	Aptx
PB.27233.1	full-splice_match	Aqp1
PB.27233.36	novel_not_in_catalog	Aqp1
PB.27233.61	novel_not_in_catalog	Aqp1
PB.18630.19	incomplete-splice_match	Aqr
PB.18630.13	incomplete-splice_match	Aqr
PB.34839.4	novel_in_catalog	Araf
PB.34839.29	full-splice_match	Araf
PB.34839.51	full-splice_match	Araf
PB.34839.52	novel_not_in_catalog	Araf
PB.34839.37	full-splice_match	Araf
PB.34839.82	novel_in_catalog	Araf
PB.29998.19	novel_in_catalog	Arap1
PB.29998.6	novel_not_in_catalog	Arap1
PB.29998.18	full-splice_match	Arap1
PB.24877.17	incomplete-splice_match	Arap2
PB.11319.151	incomplete-splice_match	Arc
PB.33171.47	incomplete-splice_match	Arcn1
PB.33171.45	incomplete-splice_match	Arcn1
PB.33171.44	incomplete-splice_match	Arcn1
PB.33171.22	full-splice_match	Arcn1
PB.33171.28	incomplete-splice_match	Arcn1
PB.33171.3	full-splice_match	Arcn1
PB.33171.33	incomplete-splice_match	Arcn1
PB.7444.5	incomplete-splice_match	Arel1
PB.4679.31	novel_in_catalog	Arf1
PB.4679.56	novel_not_in_catalog	Arf1
PB.4679.108	full-splice_match	Arf1
PB.4679.113	full-splice_match	Arf1
PB.4679.114	full-splice_match	Arf1
PB.4679.118	novel_not_in_catalog	Arf1
PB.5980.19	full-splice_match	Arf2
PB.5980.3	full-splice_match	Arf2
PB.11974.23	full-splice_match	Arf3
PB.11974.22	novel_not_in_catalog	Arf3
PB.9635.76	incomplete-splice_match	Arf4
PB.9635.24	full-splice_match	Arf4
PB.9635.65	full-splice_match	Arf4
PB.9635.62	novel_not_in_catalog	Arf4
PB.26808.37	incomplete-splice_match	Arf5
PB.26808.9	novel_in_catalog	Arf5
PB.7081.18	full-splice_match	Arf6
PB.7081.5	novel_not_in_catalog	Arf6
PB.7081.57	full-splice_match	Arf6
PB.7081.127	full-splice_match	Arf6
PB.7081.33	full-splice_match	Arf6
PB.19949.25	incomplete-splice_match	Arfgap1
PB.19949.10	novel_in_catalog	Arfgap1
PB.19949.15	novel_in_catalog	Arfgap1
PB.19949.33	full-splice_match	Arfgap1
PB.19949.35	novel_in_catalog	Arfgap1
PB.19949.8	novel_in_catalog	Arfgap1
PB.18412.38	novel_in_catalog	Arfgap2
PB.18412.46	novel_in_catalog	Arfgap2
PB.11689.234	novel_not_in_catalog	Arfgap3
PB.11689.197	novel_not_in_catalog	Arfgap3
PB.11689.219	full-splice_match	Arfgap3
PB.55.35	incomplete-splice_match	Arfgef1
PB.55.25	incomplete-splice_match	Arfgef1
PB.19646.21	incomplete-splice_match	Arfgef2
PB.20658.20	full-splice_match	Arfip1
PB.20658.24	incomplete-splice_match	Arfip1
PB.30054.57	full-splice_match	Arfip2
PB.30054.66	novel_in_catalog	Arfip2
PB.30054.50	novel_not_in_catalog	Arfip2
PB.19969.42	full-splice_match	Arfrp1
PB.19969.12	full-splice_match	Arfrp1
PB.19969.19	novel_in_catalog	Arfrp1
PB.19969.45	novel_in_catalog	Arfrp1
PB.19969.49	novel_in_catalog	Arfrp1
PB.7276.1	full-splice_match	Arg2
PB.7276.3	full-splice_match	Arg2
PB.30863.24	incomplete-splice_match	Arglu1
PB.30863.21	full-splice_match	Arglu1
PB.30863.16	full-splice_match	Arglu1
PB.30863.2	full-splice_match	Arglu1
PB.18426.3	full-splice_match	Arhgap1
PB.18426.8	novel_in_catalog	Arhgap1
PB.18426.5	full-splice_match	Arhgap1
PB.18426.7	full-splice_match	Arhgap1
PB.31626.13	novel_not_in_catalog	Arhgap10
PB.31626.2	full-splice_match	Arhgap10
PB.31626.11	novel_not_in_catalog	Arhgap10
PB.31626.24	novel_not_in_catalog	Arhgap10
PB.31626.25	novel_not_in_catalog	Arhgap10
PB.15050.18	novel_in_catalog	Arhgap12
PB.30326.14	novel_not_in_catalog	Arhgap17
PB.30326.3	novel_not_in_catalog	Arhgap17
PB.2378.8	incomplete-splice_match	Arhgap18
PB.33280.2	novel_not_in_catalog	Arhgap20
PB.33280.19	incomplete-splice_match	Arhgap20
PB.33280.38	incomplete-splice_match	Arhgap20
PB.33280.43	novel_not_in_catalog	Arhgap20
PB.17439.66	full-splice_match	Arhgap21
PB.5673.43	incomplete-splice_match	Arhgap23
PB.15488.27	incomplete-splice_match	Arhgap26
PB.15488.25	incomplete-splice_match	Arhgap26
PB.5968.9	novel_in_catalog	Arhgap27
PB.14676.85	novel_not_in_catalog	Arhgap28
PB.14676.83	incomplete-splice_match	Arhgap28
PB.14676.27	full-splice_match	Arhgap28
PB.14676.74	incomplete-splice_match	Arhgap28
PB.14676.29	novel_in_catalog	Arhgap28
PB.14676.43	novel_not_in_catalog	Arhgap28
PB.21416.2	incomplete-splice_match	Arhgap29
PB.21416.18	incomplete-splice_match	Arhgap29
PB.21416.3	incomplete-splice_match	Arhgap29
PB.12845.43	incomplete-splice_match	Arhgap31
PB.12845.20	full-splice_match	Arhgap31
PB.12845.30	incomplete-splice_match	Arhgap31
PB.12845.31	incomplete-splice_match	Arhgap31
PB.12845.15	novel_not_in_catalog	Arhgap31
PB.29082.11	novel_not_in_catalog	Arhgap33
PB.29082.2	novel_not_in_catalog	Arhgap33
PB.32656.20	novel_in_catalog	Arhgap42
PB.32656.44	incomplete-splice_match	Arhgap42
PB.6957.32	novel_not_in_catalog	Arhgap5
PB.6957.10	novel_not_in_catalog	Arhgap5
PB.6957.17	novel_not_in_catalog	Arhgap5
PB.6957.36	novel_not_in_catalog	Arhgap5
PB.6957.39	full-splice_match	Arhgap5
PB.3782.2	full-splice_match	Arhgap9
PB.6463.185	novel_not_in_catalog	Arhgdia
PB.6463.233	full-splice_match	Arhgdia
PB.6463.245	full-splice_match	Arhgdia
PB.6463.216	novel_not_in_catalog	Arhgdia
PB.6463.8	novel_in_catalog	Arhgdia
PB.6463.2	novel_in_catalog	Arhgdia
PB.28381.2	full-splice_match	Arhgdib
PB.28381.4	full-splice_match	Arhgdib
PB.28845.119	full-splice_match	Arhgef1
PB.28845.39	novel_not_in_catalog	Arhgef1
PB.28845.42	full-splice_match	Arhgef1
PB.30978.31	incomplete-splice_match	Arhgef10
PB.30978.18	novel_in_catalog	Arhgef10
PB.33108.44	incomplete-splice_match	Arhgef12
PB.33108.66	novel_in_catalog	Arhgef12
PB.33108.118	novel_in_catalog	Arhgef12
PB.33108.123	incomplete-splice_match	Arhgef12
PB.33108.21	novel_not_in_catalog	Arhgef12
PB.30815.9	novel_not_in_catalog	Arhgef18
PB.30815.18	full-splice_match	Arhgef18
PB.20778.36	full-splice_match	Arhgef2
PB.20778.52	incomplete-splice_match	Arhgef2
PB.20778.27	incomplete-splice_match	Arhgef2
PB.3768.6	full-splice_match	Arhgef25
PB.3768.7	novel_not_in_catalog	Arhgef25
PB.3768.70	novel_in_catalog	Arhgef25
PB.3768.13	novel_in_catalog	Arhgef25
PB.3768.4	full-splice_match	Arhgef25
PB.3768.63	novel_not_in_catalog	Arhgef25
PB.3768.51	novel_not_in_catalog	Arhgef25
PB.9082.18	incomplete-splice_match	Arhgef28
PB.9656.3	novel_not_in_catalog	Arhgef3
PB.9656.16	full-splice_match	Arhgef3
PB.9656.15	incomplete-splice_match	Arhgef3
PB.217.7	novel_not_in_catalog	Arhgef4
PB.217.1	novel_in_catalog	Arhgef4
PB.9947.22	full-splice_match	Arhgef40
PB.9947.5	incomplete-splice_match	Arhgef40
PB.9947.8	full-splice_match	Arhgef40
PB.9947.51	incomplete-splice_match	Arhgef40
PB.9947.60	novel_in_catalog	Arhgef40
PB.27062.15	incomplete-splice_match	Arhgef5
PB.30909.3	novel_in_catalog	Arhgef7
PB.30909.32	novel_in_catalog	Arhgef7
PB.30909.19	incomplete-splice_match	Arhgef7
PB.35206.11	incomplete-splice_match	Arhgef9
PB.35206.2	novel_in_catalog	Arhgef9
PB.35206.19	novel_not_in_catalog	Arhgef9
PB.35206.3	novel_in_catalog	Arhgef9
PB.13327.35	novel_in_catalog	Arid1b
PB.13327.69	novel_not_in_catalog	Arid1b
PB.11910.6	incomplete-splice_match	Arid2
PB.7127.51	incomplete-splice_match	Arid4a
PB.7127.10	incomplete-splice_match	Arid4a
PB.7127.2	incomplete-splice_match	Arid4a
PB.7127.3	incomplete-splice_match	Arid4a
PB.7127.19	incomplete-splice_match	Arid4a
PB.8049.87	incomplete-splice_match	Arid4b
PB.8049.26	incomplete-splice_match	Arid4b
PB.8049.18	novel_not_in_catalog	Arid4b
PB.8049.1	full-splice_match	Arid4b
PB.229.14	full-splice_match	Arid5a
PB.229.6	full-splice_match	Arid5a
PB.229.122	novel_in_catalog	Arid5a
PB.229.7	full-splice_match	Arid5a
PB.229.10	full-splice_match	Arid5a
PB.229.40	novel_in_catalog	Arid5a
PB.229.56	full-splice_match	Arid5a
PB.229.119	novel_in_catalog	Arid5a
PB.229.30	full-splice_match	Arid5a
PB.2809.80	incomplete-splice_match	Arid5b
PB.2809.30	full-splice_match	Arid5b
PB.2809.35	full-splice_match	Arid5b
PB.2809.115	incomplete-splice_match	Arid5b
PB.2809.49	full-splice_match	Arid5b
PB.2809.67	incomplete-splice_match	Arid5b
PB.2809.170	full-splice_match	Arid5b
PB.2809.116	incomplete-splice_match	Arid5b
PB.2809.68	incomplete-splice_match	Arid5b
PB.33468.112	novel_not_in_catalog	Arih1
PB.34344.13	full-splice_match	Arih2
PB.3307.9	incomplete-splice_match	Arl1
PB.3307.64	novel_not_in_catalog	Arl1
PB.3307.1	novel_not_in_catalog	Arl1
PB.3307.2	novel_not_in_catalog	Arl1
PB.3307.50	novel_not_in_catalog	Arl1
PB.8572.4	full-splice_match	Arl10
PB.13017.35	incomplete-splice_match	Arl13b
PB.18586.2	novel_not_in_catalog	Arl14ep
PB.18586.8	full-splice_match	Arl14ep
PB.18586.22	full-splice_match	Arl14ep
PB.6452.20	full-splice_match	Arl16
PB.6452.13	full-splice_match	Arl16
PB.6452.15	full-splice_match	Arl16
PB.6452.33	novel_not_in_catalog	Arl16
PB.16260.35	novel_in_catalog	Arl2
PB.16260.30	full-splice_match	Arl2
PB.16260.43	full-splice_match	Arl2
PB.31943.118	novel_in_catalog	Arl2bp
PB.31943.71	full-splice_match	Arl2bp
PB.31943.82	full-splice_match	Arl2bp
PB.31943.78	novel_not_in_catalog	Arl2bp
PB.17006.20	incomplete-splice_match	Arl3
PB.17006.26	incomplete-splice_match	Arl3
PB.6887.71	full-splice_match	Arl4a
PB.6887.68	full-splice_match	Arl4a
PB.6887.57	full-splice_match	Arl4a
PB.6887.17	full-splice_match	Arl4a
PB.6887.18	full-splice_match	Arl4a
PB.6887.23	full-splice_match	Arl4a
PB.6887.26	full-splice_match	Arl4a
PB.6887.29	full-splice_match	Arl4a
PB.6887.49	novel_not_in_catalog	Arl4a
PB.6887.51	full-splice_match	Arl4a
PB.6887.56	full-splice_match	Arl4a
PB.6887.44	novel_not_in_catalog	Arl4a
PB.6887.73	full-splice_match	Arl4a
PB.5869.2	novel_not_in_catalog	Arl4d
PB.18005.22	full-splice_match	Arl5a
PB.18005.17	full-splice_match	Arl5a
PB.18005.21	full-splice_match	Arl5a
PB.17381.5	full-splice_match	Arl5b
PB.17381.38	novel_not_in_catalog	Arl5b
PB.13012.4	full-splice_match	Arl6
PB.13012.3	novel_in_catalog	Arl6
PB.30238.27	novel_in_catalog	Arl6ip1
PB.30238.18	novel_not_in_catalog	Arl6ip1
PB.30238.2	full-splice_match	Arl6ip1
PB.30238.26	full-splice_match	Arl6ip1
PB.25836.123	incomplete-splice_match	Arl6ip4
PB.27870.16	full-splice_match	Arl8b
PB.27870.23	full-splice_match	Arl8b
PB.20081.14	full-splice_match	Armc1
PB.20081.18	full-splice_match	Armc1
PB.30488.5	novel_not_in_catalog	Armc5
PB.30488.6	novel_not_in_catalog	Armc5
PB.31481.1	full-splice_match	Armc6
PB.31481.11	novel_not_in_catalog	Armc6
PB.31481.2	novel_in_catalog	Armc6
PB.6204.5	novel_in_catalog	Armc7
PB.6204.1	full-splice_match	Armc7
PB.35398.1	full-splice_match	Armcx1
PB.35398.10	novel_in_catalog	Armcx1
PB.35398.12	full-splice_match	Armcx1
PB.35398.4	full-splice_match	Armcx1
PB.35398.28	novel_not_in_catalog	Armcx1
PB.35402.2	full-splice_match	Armcx2
PB.35402.26	full-splice_match	Armcx2
PB.35402.27	novel_in_catalog	Armcx2
PB.35400.49	novel_not_in_catalog	Armcx3
PB.35400.6	full-splice_match	Armcx3
PB.35400.15	full-splice_match	Armcx3
PB.35406.3	novel_in_catalog	Armcx5
PB.35406.2	full-splice_match	Armcx5
PB.35406.61	novel_in_catalog	Armcx5
PB.35401.1	novel_not_in_catalog	Armcx6
PB.35401.15	full-splice_match	Armcx6
PB.35401.5	full-splice_match	Armcx6
PB.35401.7	novel_not_in_catalog	Armcx6
PB.23051.10	novel_not_in_catalog	Armh1
PB.16974.16	incomplete-splice_match	Armh3
PB.9915.30	incomplete-splice_match	Armh4
PB.9915.1	full-splice_match	Armh4
PB.9915.12	full-splice_match	Armh4
PB.9915.2	full-splice_match	Armh4
PB.9915.24	incomplete-splice_match	Armh4
PB.9915.9	full-splice_match	Armh4
PB.2138.3	novel_not_in_catalog	Armt1
PB.21005.12	novel_not_in_catalog	Arnt
PB.21005.20	novel_not_in_catalog	Arnt
PB.21005.10	novel_not_in_catalog	Arnt
PB.21005.6	novel_not_in_catalog	Arnt
PB.21005.35	incomplete-splice_match	Arnt
PB.29788.11	novel_in_catalog	Arnt2
PB.30183.21	novel_not_in_catalog	Arntl
PB.30183.28	novel_not_in_catalog	Arntl
PB.28471.7	novel_not_in_catalog	Arntl2
PB.26545.41	full-splice_match	Arpc1a
PB.26545.15	novel_in_catalog	Arpc1a
PB.26548.17	novel_not_in_catalog	Arpc1b
PB.26548.55	incomplete-splice_match	Arpc1b
PB.26548.123	novel_not_in_catalog	Arpc1b
PB.26548.2	full-splice_match	Arpc1b
PB.720.36	incomplete-splice_match	Arpc2
PB.720.17	novel_in_catalog	Arpc2
PB.720.12	incomplete-splice_match	Arpc2
PB.720.22	incomplete-splice_match	Arpc2
PB.25767.97	incomplete-splice_match	Arpc3
PB.1465.81	novel_not_in_catalog	Arpc5
PB.17932.9	full-splice_match	Arpc5l
PB.33841.12	full-splice_match	Arpp19
PB.33841.14	full-splice_match	Arpp19
PB.33841.2	full-splice_match	Arpp19
PB.33841.34	full-splice_match	Arpp19
PB.33841.4	full-splice_match	Arpp19
PB.33841.8	full-splice_match	Arpp19
PB.4995.24	novel_not_in_catalog	Arrb2
PB.4995.2	full-splice_match	Arrb2
PB.4995.20	novel_not_in_catalog	Arrb2
PB.4995.7	full-splice_match	Arrb2
PB.4995.9	novel_in_catalog	Arrb2
PB.17467.11	novel_not_in_catalog	Arrdc1
PB.17467.2	novel_in_catalog	Arrdc1
PB.8916.7	incomplete-splice_match	Arrdc3
PB.8916.3	novel_in_catalog	Arrdc3
PB.29580.15	novel_in_catalog	Arrdc4
PB.29580.9	full-splice_match	Arrdc4
PB.9014.14	novel_not_in_catalog	Arsb
PB.25164.5	novel_in_catalog	Art3
PB.25164.7	novel_in_catalog	Art3
PB.28378.2	full-splice_match	Art4
PB.32529.6	novel_in_catalog	Arv1
PB.12491.22	incomplete-splice_match	Arvcf
PB.12491.23	novel_in_catalog	Arvcf
PB.17010.2	full-splice_match	As3mt
PB.17010.17	incomplete-splice_match	As3mt
PB.31281.1	full-splice_match	Asah1
PB.11249.47	novel_in_catalog	Asap1
PB.11249.32	incomplete-splice_match	Asap1
PB.6703.4	incomplete-splice_match	Asap2
PB.23665.29	incomplete-splice_match	Asap3
PB.23665.16	novel_not_in_catalog	Asap3
PB.23665.19	full-splice_match	Asap3
PB.23665.33	full-splice_match	Asap3
PB.23665.30	novel_in_catalog	Asap3
PB.4249.79	full-splice_match	Asb3
PB.29553.14	incomplete-splice_match	Asb7
PB.11949.17	full-splice_match	Asb8
PB.11949.2	full-splice_match	Asb8
PB.2664.1	full-splice_match	Ascc1
PB.2664.2	novel_in_catalog	Ascc1
PB.3969.10	incomplete-splice_match	Ascc2
PB.3969.12	novel_in_catalog	Ascc2
PB.2587.27	novel_not_in_catalog	Ascc3
PB.2608.2	full-splice_match	Asf1a
PB.2608.8	full-splice_match	Asf1a
PB.4969.374	incomplete-splice_match	Asgr1
PB.4969.369	novel_not_in_catalog	Asgr1
PB.20797.10	novel_not_in_catalog	Ash1l
PB.20797.29	novel_not_in_catalog	Ash1l
PB.20797.30	novel_not_in_catalog	Ash1l
PB.31114.44	incomplete-splice_match	Ash2l
PB.12039.3	full-splice_match	Asic1
PB.25974.7	novel_not_in_catalog	Asl
PB.31787.693	novel_not_in_catalog	Asna1
PB.31787.694	novel_not_in_catalog	Asna1
PB.31787.666	novel_in_catalog	Asna1
PB.26710.1	full-splice_match	Asns
PB.21903.45	novel_not_in_catalog	Asph
PB.21903.52	novel_not_in_catalog	Asph
PB.21903.7	novel_not_in_catalog	Asph
[truncated: 22,877 more rows]

## Sheet: RMC
isoform	structural_category	associated_gene
[truncated: 30,948 more rows]

[truncated: 6 more sheets: CEC, Microglia, Capillary Pericytes , OHC, IPhC   IBC_S100a6+, IHC]
