# Supplementary material for: Cochlear transcript diversity and its role in auditory functions implied by an otoferlin short isoform
Source: Nat Commun. 2023 May 29;14:3085. doi: 10.1038/s41467-023-38621-3 (PMC10227054; doi:10.1038/s41467-023-38621-3)
Supplement: Supplementary file 8 — Supplementary Data 5 [file 41467_2023_38621_MOESM8_ESM.xlsx]

## Sheet: Sheet1
Gene Name	Isoform	Forward Primer	Reverse Primer	Prediected size	Sanger Sequence
Gjb6	Gjb6-PB.10102.2	TAAAGGCACAGCAAAGGTCT	CCCTCTGCAAGGACTTCTGT	155bp	GTGGCTTCTCTCTGTCTCAGCAGCGGTAGTGGTGGTGGCACTGCACTGCTGCTCTGTTTAGGGTCACAGTGGGAATGTCACCTTTCAATAACAGCCACCAGTGTGACCTGGGTTGGTGGATCAGTCTTGTA
Gjb6	Gjb6-PB.10102.9	GATTCCATTCCCGCTGTGAA	GTTTGATGTCCTCCAGGTCTT	193bp	ACTTTTTTTTCTCTCCACGTATAACTTTCGGGCAGTTTCATGTCTGTAGTAGGCCACGTGCATGGCCACCAACAGGGCTGGGGTAGACACAAAGATCAGGCGCCGGCGCTTCACAGCGGGAATGGAATCA
Calb1	Calb1-PB.21971.7	TAGAGTTGGCTCACGTCTTACC	ACATATCAGATCAGAAGCAGC	198bp	GGCATTCGAGCTGAGCAACGGTGCTTAGTTCCTCGGTTTCGATGAAGCCGCTGTGGTCAGTATCATACTTTCTCCAAGTCTTCATGAATTCCTCGCAGGACTTCAGTTGCTGGCATCGAAAGAGCAGCAAGAAATTCTCTTCTGTGGGTAAGACGTGAGCCAACTCTAA
Calb1	Calb1-PB.21971.27	ACCGAGGAACTTAAGAACTT	ATGAGTTCTTGCCTACATCTT	131bp	TTGTCTACATGACGTCTGTGTACTCTGCTAGTTTTGTATCATCCACAGTCTTGTTTGCTTTCTCTAGTAGGTCCTTTAGAAAGTTCTTAAGTTCCTCGGTC
Otof	Otof-PB.24523.24	GACTGCAAGACCCTTTGCCT	TGCTGGCTCATCTTGTCTTT	137bp	GGGGCTTTTGGCCGAGTTTTGCCGAGTTTCATGGCCGAGAACACACTCCTTCCCGCTCTCTTCCTCTGGTGTGGTGTGGCCGTGTGCTCACGCTGAGGGTCTTGCAGTCATCTTGCAGTCA
Slc26a4	Slc26a4-PB.6806.4	ATTGCGGAGCTGTATCCTTCCT	TGACCCATTCCATCACTTCACT	97bp	GCGGGGTCTGATGAGGTCATTGCGATGGTGAGGCTCTGTTTATTTGTGCAGTGAAGTGATGGAATGGGTCA
S1pr2	Sipr2-PB.32798.7	TTGTCAGGCCTCTTTCCAAG	GCACATGGCCAGCTAGAGTC	140bp	GTTGATATCGGAGGCTGGAGCAGAGTAGAGAGTCCTCCAGCGCTTGGTTACAGGGAGGGCCCACATGTTATGTAGTCTCCCCAGCCTGGGCTTGGAAAGAGGCCTGACAAA
Ocm	Ocm-PB.26515.14	GAGCAACAAAACGTGGATGG	ATGTGGCTAGATGGGTAGAC	151bp	GCAGTGGGGGGGGAGGGATGTATGCTGTCCCGTTTGTCCCGTACTTTCTCCACGGCAAGCCCTAGCGTTGGACATTCACCTGAATTTCATTAAAGAATGTAAATTGTCTACCCATCTAGCCACAT
