# Supplementary material for: Cochlear transcript diversity and its role in auditory functions implied by an otoferlin short isoform
Source: Nat Commun. 2023 May 29;14:3085. doi: 10.1038/s41467-023-38621-3 (PMC10227054; doi:10.1038/s41467-023-38621-3)
Supplement: Supplementary file 9 — Supplementary Data 6 [file 41467_2023_38621_MOESM9_ESM.xlsx]

## Sheet: total peptide
isoform	structural_category	associated_gene	PEP.StrippedSequence	PP.PIMID	uniprot.Accession
PB.1951.1	full-splice_match	Marc1	LPIFGQYFALENPGTIR	_LPIFGQYFALENPGTIR_	sp|Q9CW42|MARC1_MOUSE;tr|D3YZZ3|D3YZZ3_MOUSE;tr|A0A087WPC2|A0A087WPC2_MOUSE
PB.1951.1	full-splice_match	Marc1	LPIFGQYFALENPGTIR	_LPIFGQYFALENPGTIR_	sp|Q9CW42|MARC1_MOUSE;tr|D3YZZ3|D3YZZ3_MOUSE;tr|A0A087WPC2|A0A087WPC2_MOUSE
PB.1952.1	full-splice_match	Marc2	LVQFDTSMK	_LVQFDTSMK_	sp|Q922Q1|MARC2_MOUSE;tr|E0CZH6|E0CZH6_MOUSE
PB.1952.1	full-splice_match	Marc2	LVQFDTSMK	_LVQFDTSM[Oxidation (M)]K_	sp|Q922Q1|MARC2_MOUSE;tr|E0CZH6|E0CZH6_MOUSE
PB.1952.1	full-splice_match	Marc2	LVQFDTSMK	_LVQFDTSMK_	sp|Q922Q1|MARC2_MOUSE;tr|E0CZH6|E0CZH6_MOUSE
PB.1952.1	full-splice_match	Marc2	EDGHMVTAR	_EDGHM[Oxidation (M)]VTAR_	sp|Q922Q1|MARC2_MOUSE;tr|E0CZH6|E0CZH6_MOUSE
PB.1952.1	full-splice_match	Marc2	VWIYPIK	_VWIYPIK_	sp|Q922Q1|MARC2_MOUSE
PB.1952.1	full-splice_match	Marc2	LFGLDIK	_LFGLDIK_	sp|Q922Q1|MARC2_MOUSE;tr|E0CZH6|E0CZH6_MOUSE
PB.1952.1	full-splice_match	Marc2	GRDCGDEVAQWFTNYLK	_GRDC[Carbamidomethyl (C)]GDEVAQWFTNYLK_	sp|Q922Q1|MARC2_MOUSE;tr|E0CZH6|E0CZH6_MOUSE
PB.1952.1	full-splice_match	Marc2	GRDCGDEVAQWFTNYLK	_GRDC[Carbamidomethyl (C)]GDEVAQWFTNYLK_	sp|Q922Q1|MARC2_MOUSE;tr|E0CZH6|E0CZH6_MOUSE
PB.1952.1	full-splice_match	Marc2	LFGLDIK	_LFGLDIK_	sp|Q922Q1|MARC2_MOUSE;tr|E0CZH6|E0CZH6_MOUSE
PB.1952.1	full-splice_match	Marc2	LYPSESYLQNYEVAYPDCSPVHLISEASLVDLNTR	_LYPSESYLQNYEVAYPDC[Carbamidomethyl (C)]SPVHLISEASLVDLNTR_	sp|Q922Q1|MARC2_MOUSE;tr|E0CZH6|E0CZH6_MOUSE
PB.1952.1	full-splice_match	Marc2	VWIYPIK	_VWIYPIK_	sp|Q922Q1|MARC2_MOUSE
PB.1952.1	full-splice_match	Marc2	SIYQSSPLFGMYFSVEK	_SIYQSSPLFGM[Oxidation (M)]YFSVEK_	sp|Q922Q1|MARC2_MOUSE
PB.1952.1	full-splice_match	Marc2	SIYQSSPLFGMYFSVEK	_SIYQSSPLFGM[Oxidation (M)]YFSVEK_	sp|Q922Q1|MARC2_MOUSE
PB.1952.1	full-splice_match	Marc2	EDGHMVTAR	_EDGHMVTAR_	sp|Q922Q1|MARC2_MOUSE;tr|E0CZH6|E0CZH6_MOUSE
PB.1952.1	full-splice_match	Marc2	EDGHMVTAR	_EDGHMVTAR_	sp|Q922Q1|MARC2_MOUSE;tr|E0CZH6|E0CZH6_MOUSE
PB.1952.1	full-splice_match	Marc2	SIYQSSPLFGMYFSVEK	_SIYQSSPLFGMYFSVEK_	sp|Q922Q1|MARC2_MOUSE
PB.1952.1	full-splice_match	Marc2	SIYQSSPLFGMYFSVEK	_SIYQSSPLFGMYFSVEK_	sp|Q922Q1|MARC2_MOUSE
PB.1952.1	full-splice_match	Marc2	EPLETLK	_EPLETLK_	sp|Q9CW42|MARC1_MOUSE;sp|Q922Q1|MARC2_MOUSE;tr|D3YZZ3|D3YZZ3_MOUSE;tr|A0A087WPC2|A0A087WPC2_MOUSE
PB.1952.1	full-splice_match	Marc2	EPLETLK	_EPLETLK_	sp|Q9CW42|MARC1_MOUSE;sp|Q922Q1|MARC2_MOUSE;tr|D3YZZ3|D3YZZ3_MOUSE;tr|A0A087WPC2|A0A087WPC2_MOUSE
PB.1952.1	full-splice_match	Marc2	VGDPVYR	_VGDPVYR_	sp|Q922Q1|MARC2_MOUSE
PB.1952.1	full-splice_match	Marc2	VGDPVYR	_VGDPVYR_	sp|Q922Q1|MARC2_MOUSE
PB.1952.1	full-splice_match	Marc2	KEPLETLK	_KEPLETLK_	sp|Q9CW42|MARC1_MOUSE;sp|Q922Q1|MARC2_MOUSE;tr|D3YZZ3|D3YZZ3_MOUSE;tr|A0A087WPC2|A0A087WPC2_MOUSE
PB.1952.1	full-splice_match	Marc2	KEPLETLK	_KEPLETLK_	sp|Q9CW42|MARC1_MOUSE;sp|Q922Q1|MARC2_MOUSE;tr|D3YZZ3|D3YZZ3_MOUSE;tr|A0A087WPC2|A0A087WPC2_MOUSE
PB.1952.1	full-splice_match	Marc2	QLQQVGTVSK	_QLQQVGTVSK_	sp|Q922Q1|MARC2_MOUSE
PB.1952.1	full-splice_match	Marc2	QLQQVGTVSK	_QLQQVGTVSK_	sp|Q922Q1|MARC2_MOUSE
PB.1952.1	full-splice_match	Marc2	CVLTTVDPDTGIIDR	_C[Carbamidomethyl (C)]VLTTVDPDTGIIDR_	sp|Q922Q1|MARC2_MOUSE
PB.1952.1	full-splice_match	Marc2	CVLTTVDPDTGIIDRK	_C[Carbamidomethyl (C)]VLTTVDPDTGIIDRK_	sp|Q922Q1|MARC2_MOUSE
PB.1952.1	full-splice_match	Marc2	CVLTTVDPDTGIIDRK	_C[Carbamidomethyl (C)]VLTTVDPDTGIIDRK_	sp|Q922Q1|MARC2_MOUSE
PB.1952.1	full-splice_match	Marc2	LGLPGQPR	_LGLPGQPR_	sp|Q922Q1|MARC2_MOUSE
PB.1952.1	full-splice_match	Marc2	LVQFDTSMK	_LVQFDTSM[Oxidation (M)]K_	sp|Q922Q1|MARC2_MOUSE;tr|E0CZH6|E0CZH6_MOUSE
PB.1952.23	full-splice_match	Marc2	LVQFDTSMK	_LVQFDTSMK_	sp|Q922Q1|MARC2_MOUSE;tr|E0CZH6|E0CZH6_MOUSE
PB.1952.23	full-splice_match	Marc2	LVQFDTSMK	_LVQFDTSM[Oxidation (M)]K_	sp|Q922Q1|MARC2_MOUSE;tr|E0CZH6|E0CZH6_MOUSE
PB.1952.23	full-splice_match	Marc2	LVQFDTSMK	_LVQFDTSMK_	sp|Q922Q1|MARC2_MOUSE;tr|E0CZH6|E0CZH6_MOUSE
PB.1952.23	full-splice_match	Marc2	EDGHMVTAR	_EDGHM[Oxidation (M)]VTAR_	sp|Q922Q1|MARC2_MOUSE;tr|E0CZH6|E0CZH6_MOUSE
PB.1952.23	full-splice_match	Marc2	VWIYPIK	_VWIYPIK_	sp|Q922Q1|MARC2_MOUSE
PB.1952.23	full-splice_match	Marc2	LFGLDIK	_LFGLDIK_	sp|Q922Q1|MARC2_MOUSE;tr|E0CZH6|E0CZH6_MOUSE
PB.1952.23	full-splice_match	Marc2	GRDCGDEVAQWFTNYLK	_GRDC[Carbamidomethyl (C)]GDEVAQWFTNYLK_	sp|Q922Q1|MARC2_MOUSE;tr|E0CZH6|E0CZH6_MOUSE
PB.1952.23	full-splice_match	Marc2	GRDCGDEVAQWFTNYLK	_GRDC[Carbamidomethyl (C)]GDEVAQWFTNYLK_	sp|Q922Q1|MARC2_MOUSE;tr|E0CZH6|E0CZH6_MOUSE
PB.1952.23	full-splice_match	Marc2	LFGLDIK	_LFGLDIK_	sp|Q922Q1|MARC2_MOUSE;tr|E0CZH6|E0CZH6_MOUSE
PB.1952.23	full-splice_match	Marc2	LYPSESYLQNYEVAYPDCSPVHLISEASLVDLNTR	_LYPSESYLQNYEVAYPDC[Carbamidomethyl (C)]SPVHLISEASLVDLNTR_	sp|Q922Q1|MARC2_MOUSE;tr|E0CZH6|E0CZH6_MOUSE
PB.1952.23	full-splice_match	Marc2	VWIYPIK	_VWIYPIK_	sp|Q922Q1|MARC2_MOUSE
PB.1952.23	full-splice_match	Marc2	SIYQSSPLFGMYFSVEK	_SIYQSSPLFGM[Oxidation (M)]YFSVEK_	sp|Q922Q1|MARC2_MOUSE
PB.1952.23	full-splice_match	Marc2	SIYQSSPLFGMYFSVEK	_SIYQSSPLFGM[Oxidation (M)]YFSVEK_	sp|Q922Q1|MARC2_MOUSE
PB.1952.23	full-splice_match	Marc2	EDGHMVTAR	_EDGHMVTAR_	sp|Q922Q1|MARC2_MOUSE;tr|E0CZH6|E0CZH6_MOUSE
PB.1952.23	full-splice_match	Marc2	EDGHMVTAR	_EDGHMVTAR_	sp|Q922Q1|MARC2_MOUSE;tr|E0CZH6|E0CZH6_MOUSE
PB.1952.23	full-splice_match	Marc2	SIYQSSPLFGMYFSVEK	_SIYQSSPLFGMYFSVEK_	sp|Q922Q1|MARC2_MOUSE
PB.1952.23	full-splice_match	Marc2	SIYQSSPLFGMYFSVEK	_SIYQSSPLFGMYFSVEK_	sp|Q922Q1|MARC2_MOUSE
PB.1952.23	full-splice_match	Marc2	EPLETLK	_EPLETLK_	sp|Q9CW42|MARC1_MOUSE;sp|Q922Q1|MARC2_MOUSE;tr|D3YZZ3|D3YZZ3_MOUSE;tr|A0A087WPC2|A0A087WPC2_MOUSE
PB.1952.23	full-splice_match	Marc2	EPLETLK	_EPLETLK_	sp|Q9CW42|MARC1_MOUSE;sp|Q922Q1|MARC2_MOUSE;tr|D3YZZ3|D3YZZ3_MOUSE;tr|A0A087WPC2|A0A087WPC2_MOUSE
PB.1952.23	full-splice_match	Marc2	VGDPVYR	_VGDPVYR_	sp|Q922Q1|MARC2_MOUSE
PB.1952.23	full-splice_match	Marc2	VGDPVYR	_VGDPVYR_	sp|Q922Q1|MARC2_MOUSE
PB.1952.23	full-splice_match	Marc2	KEPLETLK	_KEPLETLK_	sp|Q9CW42|MARC1_MOUSE;sp|Q922Q1|MARC2_MOUSE;tr|D3YZZ3|D3YZZ3_MOUSE;tr|A0A087WPC2|A0A087WPC2_MOUSE
PB.1952.23	full-splice_match	Marc2	KEPLETLK	_KEPLETLK_	sp|Q9CW42|MARC1_MOUSE;sp|Q922Q1|MARC2_MOUSE;tr|D3YZZ3|D3YZZ3_MOUSE;tr|A0A087WPC2|A0A087WPC2_MOUSE
PB.1952.23	full-splice_match	Marc2	QLQQVGTVSK	_QLQQVGTVSK_	sp|Q922Q1|MARC2_MOUSE
PB.1952.23	full-splice_match	Marc2	QLQQVGTVSK	_QLQQVGTVSK_	sp|Q922Q1|MARC2_MOUSE
PB.1952.23	full-splice_match	Marc2	CVLTTVDPDTGIIDR	_C[Carbamidomethyl (C)]VLTTVDPDTGIIDR_	sp|Q922Q1|MARC2_MOUSE
PB.1952.23	full-splice_match	Marc2	CVLTTVDPDTGIIDRK	_C[Carbamidomethyl (C)]VLTTVDPDTGIIDRK_	sp|Q922Q1|MARC2_MOUSE
PB.1952.23	full-splice_match	Marc2	CVLTTVDPDTGIIDRK	_C[Carbamidomethyl (C)]VLTTVDPDTGIIDRK_	sp|Q922Q1|MARC2_MOUSE
PB.1952.23	full-splice_match	Marc2	LGLPGQPR	_LGLPGQPR_	sp|Q922Q1|MARC2_MOUSE
PB.1952.23	full-splice_match	Marc2	LVQFDTSMK	_LVQFDTSM[Oxidation (M)]K_	sp|Q922Q1|MARC2_MOUSE;tr|E0CZH6|E0CZH6_MOUSE
PB.1952.3	novel_not_in_catalog	Marc2	LVQFDTSMK	_LVQFDTSMK_	sp|Q922Q1|MARC2_MOUSE;tr|E0CZH6|E0CZH6_MOUSE
PB.1952.3	novel_not_in_catalog	Marc2	LVQFDTSMK	_LVQFDTSM[Oxidation (M)]K_	sp|Q922Q1|MARC2_MOUSE;tr|E0CZH6|E0CZH6_MOUSE
PB.1952.3	novel_not_in_catalog	Marc2	LVQFDTSMK	_LVQFDTSMK_	sp|Q922Q1|MARC2_MOUSE;tr|E0CZH6|E0CZH6_MOUSE
PB.1952.3	novel_not_in_catalog	Marc2	EDGHMVTAR	_EDGHM[Oxidation (M)]VTAR_	sp|Q922Q1|MARC2_MOUSE;tr|E0CZH6|E0CZH6_MOUSE
PB.1952.3	novel_not_in_catalog	Marc2	VWIYPIK	_VWIYPIK_	sp|Q922Q1|MARC2_MOUSE
PB.1952.3	novel_not_in_catalog	Marc2	LFGLDIK	_LFGLDIK_	sp|Q922Q1|MARC2_MOUSE;tr|E0CZH6|E0CZH6_MOUSE
PB.1952.3	novel_not_in_catalog	Marc2	GRDCGDEVAQWFTNYLK	_GRDC[Carbamidomethyl (C)]GDEVAQWFTNYLK_	sp|Q922Q1|MARC2_MOUSE;tr|E0CZH6|E0CZH6_MOUSE
PB.1952.3	novel_not_in_catalog	Marc2	GRDCGDEVAQWFTNYLK	_GRDC[Carbamidomethyl (C)]GDEVAQWFTNYLK_	sp|Q922Q1|MARC2_MOUSE;tr|E0CZH6|E0CZH6_MOUSE
PB.1952.3	novel_not_in_catalog	Marc2	LFGLDIK	_LFGLDIK_	sp|Q922Q1|MARC2_MOUSE;tr|E0CZH6|E0CZH6_MOUSE
PB.1952.3	novel_not_in_catalog	Marc2	LYPSESYLQNYEVAYPDCSPVHLISEASLVDLNTR	_LYPSESYLQNYEVAYPDC[Carbamidomethyl (C)]SPVHLISEASLVDLNTR_	sp|Q922Q1|MARC2_MOUSE;tr|E0CZH6|E0CZH6_MOUSE
PB.1952.3	novel_not_in_catalog	Marc2	VWIYPIK	_VWIYPIK_	sp|Q922Q1|MARC2_MOUSE
PB.1952.3	novel_not_in_catalog	Marc2	SIYQSSPLFGMYFSVEK	_SIYQSSPLFGM[Oxidation (M)]YFSVEK_	sp|Q922Q1|MARC2_MOUSE
PB.1952.3	novel_not_in_catalog	Marc2	SIYQSSPLFGMYFSVEK	_SIYQSSPLFGM[Oxidation (M)]YFSVEK_	sp|Q922Q1|MARC2_MOUSE
PB.1952.3	novel_not_in_catalog	Marc2	EDGHMVTAR	_EDGHMVTAR_	sp|Q922Q1|MARC2_MOUSE;tr|E0CZH6|E0CZH6_MOUSE
PB.1952.3	novel_not_in_catalog	Marc2	EDGHMVTAR	_EDGHMVTAR_	sp|Q922Q1|MARC2_MOUSE;tr|E0CZH6|E0CZH6_MOUSE
PB.1952.3	novel_not_in_catalog	Marc2	SIYQSSPLFGMYFSVEK	_SIYQSSPLFGMYFSVEK_	sp|Q922Q1|MARC2_MOUSE
PB.1952.3	novel_not_in_catalog	Marc2	SIYQSSPLFGMYFSVEK	_SIYQSSPLFGMYFSVEK_	sp|Q922Q1|MARC2_MOUSE
PB.1952.3	novel_not_in_catalog	Marc2	EPLETLK	_EPLETLK_	sp|Q9CW42|MARC1_MOUSE;sp|Q922Q1|MARC2_MOUSE;tr|D3YZZ3|D3YZZ3_MOUSE;tr|A0A087WPC2|A0A087WPC2_MOUSE
PB.1952.3	novel_not_in_catalog	Marc2	EPLETLK	_EPLETLK_	sp|Q9CW42|MARC1_MOUSE;sp|Q922Q1|MARC2_MOUSE;tr|D3YZZ3|D3YZZ3_MOUSE;tr|A0A087WPC2|A0A087WPC2_MOUSE
PB.1952.3	novel_not_in_catalog	Marc2	VGDPVYR	_VGDPVYR_	sp|Q922Q1|MARC2_MOUSE
PB.1952.3	novel_not_in_catalog	Marc2	VGDPVYR	_VGDPVYR_	sp|Q922Q1|MARC2_MOUSE
PB.1952.3	novel_not_in_catalog	Marc2	KEPLETLK	_KEPLETLK_	sp|Q9CW42|MARC1_MOUSE;sp|Q922Q1|MARC2_MOUSE;tr|D3YZZ3|D3YZZ3_MOUSE;tr|A0A087WPC2|A0A087WPC2_MOUSE
PB.1952.3	novel_not_in_catalog	Marc2	KEPLETLK	_KEPLETLK_	sp|Q9CW42|MARC1_MOUSE;sp|Q922Q1|MARC2_MOUSE;tr|D3YZZ3|D3YZZ3_MOUSE;tr|A0A087WPC2|A0A087WPC2_MOUSE
PB.1952.3	novel_not_in_catalog	Marc2	QLQQVGTVSK	_QLQQVGTVSK_	sp|Q922Q1|MARC2_MOUSE
PB.1952.3	novel_not_in_catalog	Marc2	QLQQVGTVSK	_QLQQVGTVSK_	sp|Q922Q1|MARC2_MOUSE
PB.1952.3	novel_not_in_catalog	Marc2	CVLTTVDPDTGIIDR	_C[Carbamidomethyl (C)]VLTTVDPDTGIIDR_	sp|Q922Q1|MARC2_MOUSE
PB.1952.3	novel_not_in_catalog	Marc2	CVLTTVDPDTGIIDRK	_C[Carbamidomethyl (C)]VLTTVDPDTGIIDRK_	sp|Q922Q1|MARC2_MOUSE
PB.1952.3	novel_not_in_catalog	Marc2	CVLTTVDPDTGIIDRK	_C[Carbamidomethyl (C)]VLTTVDPDTGIIDRK_	sp|Q922Q1|MARC2_MOUSE
PB.1952.3	novel_not_in_catalog	Marc2	LGLPGQPR	_LGLPGQPR_	sp|Q922Q1|MARC2_MOUSE
PB.1952.3	novel_not_in_catalog	Marc2	LVQFDTSMK	_LVQFDTSM[Oxidation (M)]K_	sp|Q922Q1|MARC2_MOUSE;tr|E0CZH6|E0CZH6_MOUSE
PB.1952.6	full-splice_match	Marc2	LVQFDTSMK	_LVQFDTSMK_	sp|Q922Q1|MARC2_MOUSE;tr|E0CZH6|E0CZH6_MOUSE
PB.1952.6	full-splice_match	Marc2	LVQFDTSMK	_LVQFDTSM[Oxidation (M)]K_	sp|Q922Q1|MARC2_MOUSE;tr|E0CZH6|E0CZH6_MOUSE
PB.1952.6	full-splice_match	Marc2	LVQFDTSMK	_LVQFDTSMK_	sp|Q922Q1|MARC2_MOUSE;tr|E0CZH6|E0CZH6_MOUSE
PB.1952.6	full-splice_match	Marc2	EDGHMVTAR	_EDGHM[Oxidation (M)]VTAR_	sp|Q922Q1|MARC2_MOUSE;tr|E0CZH6|E0CZH6_MOUSE
PB.1952.6	full-splice_match	Marc2	VWIYPIK	_VWIYPIK_	sp|Q922Q1|MARC2_MOUSE
PB.1952.6	full-splice_match	Marc2	LFGLDIK	_LFGLDIK_	sp|Q922Q1|MARC2_MOUSE;tr|E0CZH6|E0CZH6_MOUSE
PB.1952.6	full-splice_match	Marc2	GRDCGDEVAQWFTNYLK	_GRDC[Carbamidomethyl (C)]GDEVAQWFTNYLK_	sp|Q922Q1|MARC2_MOUSE;tr|E0CZH6|E0CZH6_MOUSE
PB.1952.6	full-splice_match	Marc2	GRDCGDEVAQWFTNYLK	_GRDC[Carbamidomethyl (C)]GDEVAQWFTNYLK_	sp|Q922Q1|MARC2_MOUSE;tr|E0CZH6|E0CZH6_MOUSE
PB.1952.6	full-splice_match	Marc2	LFGLDIK	_LFGLDIK_	sp|Q922Q1|MARC2_MOUSE;tr|E0CZH6|E0CZH6_MOUSE
PB.1952.6	full-splice_match	Marc2	LYPSESYLQNYEVAYPDCSPVHLISEASLVDLNTR	_LYPSESYLQNYEVAYPDC[Carbamidomethyl (C)]SPVHLISEASLVDLNTR_	sp|Q922Q1|MARC2_MOUSE;tr|E0CZH6|E0CZH6_MOUSE
PB.1952.6	full-splice_match	Marc2	VWIYPIK	_VWIYPIK_	sp|Q922Q1|MARC2_MOUSE
PB.1952.6	full-splice_match	Marc2	SIYQSSPLFGMYFSVEK	_SIYQSSPLFGM[Oxidation (M)]YFSVEK_	sp|Q922Q1|MARC2_MOUSE
PB.1952.6	full-splice_match	Marc2	SIYQSSPLFGMYFSVEK	_SIYQSSPLFGM[Oxidation (M)]YFSVEK_	sp|Q922Q1|MARC2_MOUSE
PB.1952.6	full-splice_match	Marc2	EDGHMVTAR	_EDGHMVTAR_	sp|Q922Q1|MARC2_MOUSE;tr|E0CZH6|E0CZH6_MOUSE
PB.1952.6	full-splice_match	Marc2	EDGHMVTAR	_EDGHMVTAR_	sp|Q922Q1|MARC2_MOUSE;tr|E0CZH6|E0CZH6_MOUSE
PB.1952.6	full-splice_match	Marc2	SIYQSSPLFGMYFSVEK	_SIYQSSPLFGMYFSVEK_	sp|Q922Q1|MARC2_MOUSE
PB.1952.6	full-splice_match	Marc2	SIYQSSPLFGMYFSVEK	_SIYQSSPLFGMYFSVEK_	sp|Q922Q1|MARC2_MOUSE
PB.1952.6	full-splice_match	Marc2	EPLETLK	_EPLETLK_	sp|Q9CW42|MARC1_MOUSE;sp|Q922Q1|MARC2_MOUSE;tr|D3YZZ3|D3YZZ3_MOUSE;tr|A0A087WPC2|A0A087WPC2_MOUSE
PB.1952.6	full-splice_match	Marc2	EPLETLK	_EPLETLK_	sp|Q9CW42|MARC1_MOUSE;sp|Q922Q1|MARC2_MOUSE;tr|D3YZZ3|D3YZZ3_MOUSE;tr|A0A087WPC2|A0A087WPC2_MOUSE
PB.1952.6	full-splice_match	Marc2	VGDPVYR	_VGDPVYR_	sp|Q922Q1|MARC2_MOUSE
PB.1952.6	full-splice_match	Marc2	VGDPVYR	_VGDPVYR_	sp|Q922Q1|MARC2_MOUSE
PB.1952.6	full-splice_match	Marc2	KEPLETLK	_KEPLETLK_	sp|Q9CW42|MARC1_MOUSE;sp|Q922Q1|MARC2_MOUSE;tr|D3YZZ3|D3YZZ3_MOUSE;tr|A0A087WPC2|A0A087WPC2_MOUSE
PB.1952.6	full-splice_match	Marc2	KEPLETLK	_KEPLETLK_	sp|Q9CW42|MARC1_MOUSE;sp|Q922Q1|MARC2_MOUSE;tr|D3YZZ3|D3YZZ3_MOUSE;tr|A0A087WPC2|A0A087WPC2_MOUSE
PB.1952.6	full-splice_match	Marc2	QLQQVGTVSK	_QLQQVGTVSK_	sp|Q922Q1|MARC2_MOUSE
PB.1952.6	full-splice_match	Marc2	QLQQVGTVSK	_QLQQVGTVSK_	sp|Q922Q1|MARC2_MOUSE
PB.1952.6	full-splice_match	Marc2	CVLTTVDPDTGIIDR	_C[Carbamidomethyl (C)]VLTTVDPDTGIIDR_	sp|Q922Q1|MARC2_MOUSE
PB.1952.6	full-splice_match	Marc2	CVLTTVDPDTGIIDRK	_C[Carbamidomethyl (C)]VLTTVDPDTGIIDRK_	sp|Q922Q1|MARC2_MOUSE
PB.1952.6	full-splice_match	Marc2	CVLTTVDPDTGIIDRK	_C[Carbamidomethyl (C)]VLTTVDPDTGIIDRK_	sp|Q922Q1|MARC2_MOUSE
PB.1952.6	full-splice_match	Marc2	LGLPGQPR	_LGLPGQPR_	sp|Q922Q1|MARC2_MOUSE
PB.1952.6	full-splice_match	Marc2	LVQFDTSMK	_LVQFDTSM[Oxidation (M)]K_	sp|Q922Q1|MARC2_MOUSE;tr|E0CZH6|E0CZH6_MOUSE
PB.16784.14	novel_not_in_catalog	March5	LMFSSVNSNLQR	_LMFSSVNSNLQR_	sp|Q3KNM2|MARH5_MOUSE;tr|A2RTC8|A2RTC8_MOUSE;tr|A0A0R4J1H0|A0A0R4J1H0_MOUSE;tr|F6W8T3|F6W8T3_MOUSE
PB.16784.14	novel_not_in_catalog	March5	EGLDVMER	_EGLDVM[Oxidation (M)]ER_	sp|Q3KNM2|MARH5_MOUSE;tr|A2RTC8|A2RTC8_MOUSE;tr|A0A0R4J1H0|A0A0R4J1H0_MOUSE;tr|F6W8T3|F6W8T3_MOUSE
PB.16784.14	novel_not_in_catalog	March5	LGPVVYVLDLADR	_LGPVVYVLDLADR_	sp|Q3KNM2|MARH5_MOUSE;tr|A2RTC8|A2RTC8_MOUSE;tr|A0A0R4J1H0|A0A0R4J1H0_MOUSE
PB.16784.14	novel_not_in_catalog	March5	LGPVVYVLDLADR	_LGPVVYVLDLADR_	sp|Q3KNM2|MARH5_MOUSE;tr|A2RTC8|A2RTC8_MOUSE;tr|A0A0R4J1H0|A0A0R4J1H0_MOUSE
PB.16784.14	novel_not_in_catalog	March5	MIRWEDYVLR	_MIRWEDYVLR_	sp|Q3KNM2|MARH5_MOUSE;tr|A2RTC8|A2RTC8_MOUSE;tr|A0A0R4J1H0|A0A0R4J1H0_MOUSE;tr|F6W8T3|F6W8T3_MOUSE
PB.16784.14	novel_not_in_catalog	March5	EGLDVMER	_EGLDVMER_	sp|Q3KNM2|MARH5_MOUSE;tr|A2RTC8|A2RTC8_MOUSE;tr|A0A0R4J1H0|A0A0R4J1H0_MOUSE;tr|F6W8T3|F6W8T3_MOUSE
PB.16784.14	novel_not_in_catalog	March5	EGLDVMER	_EGLDVMER_	sp|Q3KNM2|MARH5_MOUSE;tr|A2RTC8|A2RTC8_MOUSE;tr|A0A0R4J1H0|A0A0R4J1H0_MOUSE;tr|F6W8T3|F6W8T3_MOUSE
PB.16784.14	novel_not_in_catalog	March5	PDQALQQMLDR	_PDQALQQM[Oxidation (M)]LDR_	sp|Q3KNM2|MARH5_MOUSE;tr|A2RTC8|A2RTC8_MOUSE;tr|A0A0R4J1H0|A0A0R4J1H0_MOUSE
PB.16784.14	novel_not_in_catalog	March5	WEDYVLR	_WEDYVLR_	sp|Q3KNM2|MARH5_MOUSE;tr|A2RTC8|A2RTC8_MOUSE;tr|A0A0R4J1H0|A0A0R4J1H0_MOUSE;tr|F6W8T3|F6W8T3_MOUSE
PB.16784.14	novel_not_in_catalog	March5	PDQALQQMLDR	_PDQALQQMLDR_	sp|Q3KNM2|MARH5_MOUSE;tr|A2RTC8|A2RTC8_MOUSE;tr|A0A0R4J1H0|A0A0R4J1H0_MOUSE
PB.16784.14	novel_not_in_catalog	March5	IPAEANPLADHVSATR	_IPAEANPLADHVSATR_	sp|Q3KNM2|MARH5_MOUSE;tr|A2RTC8|A2RTC8_MOUSE;tr|A0A0R4J1H0|A0A0R4J1H0_MOUSE
PB.16784.14	novel_not_in_catalog	March5	IPAEANPLADHVSATR	_IPAEANPLADHVSATR_	sp|Q3KNM2|MARH5_MOUSE;tr|A2RTC8|A2RTC8_MOUSE;tr|A0A0R4J1H0|A0A0R4J1H0_MOUSE
PB.16784.17	novel_not_in_catalog	March5	LMFSSVNSNLQR	_LMFSSVNSNLQR_	sp|Q3KNM2|MARH5_MOUSE;tr|A2RTC8|A2RTC8_MOUSE;tr|A0A0R4J1H0|A0A0R4J1H0_MOUSE;tr|F6W8T3|F6W8T3_MOUSE
PB.16784.17	novel_not_in_catalog	March5	EGLDVMER	_EGLDVM[Oxidation (M)]ER_	sp|Q3KNM2|MARH5_MOUSE;tr|A2RTC8|A2RTC8_MOUSE;tr|A0A0R4J1H0|A0A0R4J1H0_MOUSE;tr|F6W8T3|F6W8T3_MOUSE
PB.16784.17	novel_not_in_catalog	March5	LGPVVYVLDLADR	_LGPVVYVLDLADR_	sp|Q3KNM2|MARH5_MOUSE;tr|A2RTC8|A2RTC8_MOUSE;tr|A0A0R4J1H0|A0A0R4J1H0_MOUSE
PB.16784.17	novel_not_in_catalog	March5	LGPVVYVLDLADR	_LGPVVYVLDLADR_	sp|Q3KNM2|MARH5_MOUSE;tr|A2RTC8|A2RTC8_MOUSE;tr|A0A0R4J1H0|A0A0R4J1H0_MOUSE
PB.16784.17	novel_not_in_catalog	March5	MIRWEDYVLR	_MIRWEDYVLR_	sp|Q3KNM2|MARH5_MOUSE;tr|A2RTC8|A2RTC8_MOUSE;tr|A0A0R4J1H0|A0A0R4J1H0_MOUSE;tr|F6W8T3|F6W8T3_MOUSE
PB.16784.17	novel_not_in_catalog	March5	EGLDVMER	_EGLDVMER_	sp|Q3KNM2|MARH5_MOUSE;tr|A2RTC8|A2RTC8_MOUSE;tr|A0A0R4J1H0|A0A0R4J1H0_MOUSE;tr|F6W8T3|F6W8T3_MOUSE
PB.16784.17	novel_not_in_catalog	March5	EGLDVMER	_EGLDVMER_	sp|Q3KNM2|MARH5_MOUSE;tr|A2RTC8|A2RTC8_MOUSE;tr|A0A0R4J1H0|A0A0R4J1H0_MOUSE;tr|F6W8T3|F6W8T3_MOUSE
PB.16784.17	novel_not_in_catalog	March5	PDQALQQMLDR	_PDQALQQM[Oxidation (M)]LDR_	sp|Q3KNM2|MARH5_MOUSE;tr|A2RTC8|A2RTC8_MOUSE;tr|A0A0R4J1H0|A0A0R4J1H0_MOUSE
PB.16784.17	novel_not_in_catalog	March5	WEDYVLR	_WEDYVLR_	sp|Q3KNM2|MARH5_MOUSE;tr|A2RTC8|A2RTC8_MOUSE;tr|A0A0R4J1H0|A0A0R4J1H0_MOUSE;tr|F6W8T3|F6W8T3_MOUSE
PB.16784.17	novel_not_in_catalog	March5	PDQALQQMLDR	_PDQALQQMLDR_	sp|Q3KNM2|MARH5_MOUSE;tr|A2RTC8|A2RTC8_MOUSE;tr|A0A0R4J1H0|A0A0R4J1H0_MOUSE
PB.16784.17	novel_not_in_catalog	March5	IPAEANPLADHVSATR	_IPAEANPLADHVSATR_	sp|Q3KNM2|MARH5_MOUSE;tr|A2RTC8|A2RTC8_MOUSE;tr|A0A0R4J1H0|A0A0R4J1H0_MOUSE
PB.16784.17	novel_not_in_catalog	March5	IPAEANPLADHVSATR	_IPAEANPLADHVSATR_	sp|Q3KNM2|MARH5_MOUSE;tr|A2RTC8|A2RTC8_MOUSE;tr|A0A0R4J1H0|A0A0R4J1H0_MOUSE
PB.16784.24	novel_not_in_catalog	March5	LMFSSVNSNLQR	_LMFSSVNSNLQR_	sp|Q3KNM2|MARH5_MOUSE;tr|A2RTC8|A2RTC8_MOUSE;tr|A0A0R4J1H0|A0A0R4J1H0_MOUSE;tr|F6W8T3|F6W8T3_MOUSE
PB.16784.24	novel_not_in_catalog	March5	EGLDVMER	_EGLDVM[Oxidation (M)]ER_	sp|Q3KNM2|MARH5_MOUSE;tr|A2RTC8|A2RTC8_MOUSE;tr|A0A0R4J1H0|A0A0R4J1H0_MOUSE;tr|F6W8T3|F6W8T3_MOUSE
PB.16784.24	novel_not_in_catalog	March5	LGPVVYVLDLADR	_LGPVVYVLDLADR_	sp|Q3KNM2|MARH5_MOUSE;tr|A2RTC8|A2RTC8_MOUSE;tr|A0A0R4J1H0|A0A0R4J1H0_MOUSE
PB.16784.24	novel_not_in_catalog	March5	LGPVVYVLDLADR	_LGPVVYVLDLADR_	sp|Q3KNM2|MARH5_MOUSE;tr|A2RTC8|A2RTC8_MOUSE;tr|A0A0R4J1H0|A0A0R4J1H0_MOUSE
PB.16784.24	novel_not_in_catalog	March5	MIRWEDYVLR	_MIRWEDYVLR_	sp|Q3KNM2|MARH5_MOUSE;tr|A2RTC8|A2RTC8_MOUSE;tr|A0A0R4J1H0|A0A0R4J1H0_MOUSE;tr|F6W8T3|F6W8T3_MOUSE
PB.16784.24	novel_not_in_catalog	March5	EGLDVMER	_EGLDVMER_	sp|Q3KNM2|MARH5_MOUSE;tr|A2RTC8|A2RTC8_MOUSE;tr|A0A0R4J1H0|A0A0R4J1H0_MOUSE;tr|F6W8T3|F6W8T3_MOUSE
PB.16784.24	novel_not_in_catalog	March5	EGLDVMER	_EGLDVMER_	sp|Q3KNM2|MARH5_MOUSE;tr|A2RTC8|A2RTC8_MOUSE;tr|A0A0R4J1H0|A0A0R4J1H0_MOUSE;tr|F6W8T3|F6W8T3_MOUSE
PB.16784.24	novel_not_in_catalog	March5	PDQALQQMLDR	_PDQALQQM[Oxidation (M)]LDR_	sp|Q3KNM2|MARH5_MOUSE;tr|A2RTC8|A2RTC8_MOUSE;tr|A0A0R4J1H0|A0A0R4J1H0_MOUSE
PB.16784.24	novel_not_in_catalog	March5	WEDYVLR	_WEDYVLR_	sp|Q3KNM2|MARH5_MOUSE;tr|A2RTC8|A2RTC8_MOUSE;tr|A0A0R4J1H0|A0A0R4J1H0_MOUSE;tr|F6W8T3|F6W8T3_MOUSE
PB.16784.24	novel_not_in_catalog	March5	PDQALQQMLDR	_PDQALQQMLDR_	sp|Q3KNM2|MARH5_MOUSE;tr|A2RTC8|A2RTC8_MOUSE;tr|A0A0R4J1H0|A0A0R4J1H0_MOUSE
PB.16784.24	novel_not_in_catalog	March5	IPAEANPLADHVSATR	_IPAEANPLADHVSATR_	sp|Q3KNM2|MARH5_MOUSE;tr|A2RTC8|A2RTC8_MOUSE;tr|A0A0R4J1H0|A0A0R4J1H0_MOUSE
PB.16784.24	novel_not_in_catalog	March5	IPAEANPLADHVSATR	_IPAEANPLADHVSATR_	sp|Q3KNM2|MARH5_MOUSE;tr|A2RTC8|A2RTC8_MOUSE;tr|A0A0R4J1H0|A0A0R4J1H0_MOUSE
PB.16784.28	full-splice_match	March5	LMFSSVNSNLQR	_LMFSSVNSNLQR_	sp|Q3KNM2|MARH5_MOUSE;tr|A2RTC8|A2RTC8_MOUSE;tr|A0A0R4J1H0|A0A0R4J1H0_MOUSE;tr|F6W8T3|F6W8T3_MOUSE
PB.16784.28	full-splice_match	March5	EGLDVMER	_EGLDVM[Oxidation (M)]ER_	sp|Q3KNM2|MARH5_MOUSE;tr|A2RTC8|A2RTC8_MOUSE;tr|A0A0R4J1H0|A0A0R4J1H0_MOUSE;tr|F6W8T3|F6W8T3_MOUSE
PB.16784.28	full-splice_match	March5	LGPVVYVLDLADR	_LGPVVYVLDLADR_	sp|Q3KNM2|MARH5_MOUSE;tr|A2RTC8|A2RTC8_MOUSE;tr|A0A0R4J1H0|A0A0R4J1H0_MOUSE
PB.16784.28	full-splice_match	March5	LGPVVYVLDLADR	_LGPVVYVLDLADR_	sp|Q3KNM2|MARH5_MOUSE;tr|A2RTC8|A2RTC8_MOUSE;tr|A0A0R4J1H0|A0A0R4J1H0_MOUSE
PB.16784.28	full-splice_match	March5	MIRWEDYVLR	_MIRWEDYVLR_	sp|Q3KNM2|MARH5_MOUSE;tr|A2RTC8|A2RTC8_MOUSE;tr|A0A0R4J1H0|A0A0R4J1H0_MOUSE;tr|F6W8T3|F6W8T3_MOUSE
PB.16784.28	full-splice_match	March5	EGLDVMER	_EGLDVMER_	sp|Q3KNM2|MARH5_MOUSE;tr|A2RTC8|A2RTC8_MOUSE;tr|A0A0R4J1H0|A0A0R4J1H0_MOUSE;tr|F6W8T3|F6W8T3_MOUSE
PB.16784.28	full-splice_match	March5	EGLDVMER	_EGLDVMER_	sp|Q3KNM2|MARH5_MOUSE;tr|A2RTC8|A2RTC8_MOUSE;tr|A0A0R4J1H0|A0A0R4J1H0_MOUSE;tr|F6W8T3|F6W8T3_MOUSE
PB.16784.28	full-splice_match	March5	PDQALQQMLDR	_PDQALQQM[Oxidation (M)]LDR_	sp|Q3KNM2|MARH5_MOUSE;tr|A2RTC8|A2RTC8_MOUSE;tr|A0A0R4J1H0|A0A0R4J1H0_MOUSE
PB.16784.28	full-splice_match	March5	WEDYVLR	_WEDYVLR_	sp|Q3KNM2|MARH5_MOUSE;tr|A2RTC8|A2RTC8_MOUSE;tr|A0A0R4J1H0|A0A0R4J1H0_MOUSE;tr|F6W8T3|F6W8T3_MOUSE
PB.16784.28	full-splice_match	March5	PDQALQQMLDR	_PDQALQQMLDR_	sp|Q3KNM2|MARH5_MOUSE;tr|A2RTC8|A2RTC8_MOUSE;tr|A0A0R4J1H0|A0A0R4J1H0_MOUSE
PB.16784.28	full-splice_match	March5	IPAEANPLADHVSATR	_IPAEANPLADHVSATR_	sp|Q3KNM2|MARH5_MOUSE;tr|A2RTC8|A2RTC8_MOUSE;tr|A0A0R4J1H0|A0A0R4J1H0_MOUSE
PB.16784.28	full-splice_match	March5	IPAEANPLADHVSATR	_IPAEANPLADHVSATR_	sp|Q3KNM2|MARH5_MOUSE;tr|A2RTC8|A2RTC8_MOUSE;tr|A0A0R4J1H0|A0A0R4J1H0_MOUSE
PB.16784.33	full-splice_match	March5	LMFSSVNSNLQR	_LMFSSVNSNLQR_	sp|Q3KNM2|MARH5_MOUSE;tr|A2RTC8|A2RTC8_MOUSE;tr|A0A0R4J1H0|A0A0R4J1H0_MOUSE;tr|F6W8T3|F6W8T3_MOUSE
PB.16784.33	full-splice_match	March5	EGLDVMER	_EGLDVM[Oxidation (M)]ER_	sp|Q3KNM2|MARH5_MOUSE;tr|A2RTC8|A2RTC8_MOUSE;tr|A0A0R4J1H0|A0A0R4J1H0_MOUSE;tr|F6W8T3|F6W8T3_MOUSE
PB.16784.33	full-splice_match	March5	LGPVVYVLDLADR	_LGPVVYVLDLADR_	sp|Q3KNM2|MARH5_MOUSE;tr|A2RTC8|A2RTC8_MOUSE;tr|A0A0R4J1H0|A0A0R4J1H0_MOUSE
PB.16784.33	full-splice_match	March5	LGPVVYVLDLADR	_LGPVVYVLDLADR_	sp|Q3KNM2|MARH5_MOUSE;tr|A2RTC8|A2RTC8_MOUSE;tr|A0A0R4J1H0|A0A0R4J1H0_MOUSE
PB.16784.33	full-splice_match	March5	MIRWEDYVLR	_MIRWEDYVLR_	sp|Q3KNM2|MARH5_MOUSE;tr|A2RTC8|A2RTC8_MOUSE;tr|A0A0R4J1H0|A0A0R4J1H0_MOUSE;tr|F6W8T3|F6W8T3_MOUSE
PB.16784.33	full-splice_match	March5	EGLDVMER	_EGLDVMER_	sp|Q3KNM2|MARH5_MOUSE;tr|A2RTC8|A2RTC8_MOUSE;tr|A0A0R4J1H0|A0A0R4J1H0_MOUSE;tr|F6W8T3|F6W8T3_MOUSE
PB.16784.33	full-splice_match	March5	EGLDVMER	_EGLDVMER_	sp|Q3KNM2|MARH5_MOUSE;tr|A2RTC8|A2RTC8_MOUSE;tr|A0A0R4J1H0|A0A0R4J1H0_MOUSE;tr|F6W8T3|F6W8T3_MOUSE
PB.16784.33	full-splice_match	March5	PDQALQQMLDR	_PDQALQQM[Oxidation (M)]LDR_	sp|Q3KNM2|MARH5_MOUSE;tr|A2RTC8|A2RTC8_MOUSE;tr|A0A0R4J1H0|A0A0R4J1H0_MOUSE
PB.16784.33	full-splice_match	March5	WEDYVLR	_WEDYVLR_	sp|Q3KNM2|MARH5_MOUSE;tr|A2RTC8|A2RTC8_MOUSE;tr|A0A0R4J1H0|A0A0R4J1H0_MOUSE;tr|F6W8T3|F6W8T3_MOUSE
PB.16784.33	full-splice_match	March5	PDQALQQMLDR	_PDQALQQMLDR_	sp|Q3KNM2|MARH5_MOUSE;tr|A2RTC8|A2RTC8_MOUSE;tr|A0A0R4J1H0|A0A0R4J1H0_MOUSE
PB.16784.33	full-splice_match	March5	IPAEANPLADHVSATR	_IPAEANPLADHVSATR_	sp|Q3KNM2|MARH5_MOUSE;tr|A2RTC8|A2RTC8_MOUSE;tr|A0A0R4J1H0|A0A0R4J1H0_MOUSE
PB.16784.33	full-splice_match	March5	IPAEANPLADHVSATR	_IPAEANPLADHVSATR_	sp|Q3KNM2|MARH5_MOUSE;tr|A2RTC8|A2RTC8_MOUSE;tr|A0A0R4J1H0|A0A0R4J1H0_MOUSE
PB.16784.36	full-splice_match	March5	LMFSSVNSNLQR	_LMFSSVNSNLQR_	sp|Q3KNM2|MARH5_MOUSE;tr|A2RTC8|A2RTC8_MOUSE;tr|A0A0R4J1H0|A0A0R4J1H0_MOUSE;tr|F6W8T3|F6W8T3_MOUSE
PB.16784.36	full-splice_match	March5	EGLDVMER	_EGLDVM[Oxidation (M)]ER_	sp|Q3KNM2|MARH5_MOUSE;tr|A2RTC8|A2RTC8_MOUSE;tr|A0A0R4J1H0|A0A0R4J1H0_MOUSE;tr|F6W8T3|F6W8T3_MOUSE
PB.16784.36	full-splice_match	March5	LGPVVYVLDLADR	_LGPVVYVLDLADR_	sp|Q3KNM2|MARH5_MOUSE;tr|A2RTC8|A2RTC8_MOUSE;tr|A0A0R4J1H0|A0A0R4J1H0_MOUSE
PB.16784.36	full-splice_match	March5	LGPVVYVLDLADR	_LGPVVYVLDLADR_	sp|Q3KNM2|MARH5_MOUSE;tr|A2RTC8|A2RTC8_MOUSE;tr|A0A0R4J1H0|A0A0R4J1H0_MOUSE
PB.16784.36	full-splice_match	March5	MIRWEDYVLR	_MIRWEDYVLR_	sp|Q3KNM2|MARH5_MOUSE;tr|A2RTC8|A2RTC8_MOUSE;tr|A0A0R4J1H0|A0A0R4J1H0_MOUSE;tr|F6W8T3|F6W8T3_MOUSE
PB.16784.36	full-splice_match	March5	EGLDVMER	_EGLDVMER_	sp|Q3KNM2|MARH5_MOUSE;tr|A2RTC8|A2RTC8_MOUSE;tr|A0A0R4J1H0|A0A0R4J1H0_MOUSE;tr|F6W8T3|F6W8T3_MOUSE
PB.16784.36	full-splice_match	March5	EGLDVMER	_EGLDVMER_	sp|Q3KNM2|MARH5_MOUSE;tr|A2RTC8|A2RTC8_MOUSE;tr|A0A0R4J1H0|A0A0R4J1H0_MOUSE;tr|F6W8T3|F6W8T3_MOUSE
PB.16784.36	full-splice_match	March5	PDQALQQMLDR	_PDQALQQM[Oxidation (M)]LDR_	sp|Q3KNM2|MARH5_MOUSE;tr|A2RTC8|A2RTC8_MOUSE;tr|A0A0R4J1H0|A0A0R4J1H0_MOUSE
PB.16784.36	full-splice_match	March5	WEDYVLR	_WEDYVLR_	sp|Q3KNM2|MARH5_MOUSE;tr|A2RTC8|A2RTC8_MOUSE;tr|A0A0R4J1H0|A0A0R4J1H0_MOUSE;tr|F6W8T3|F6W8T3_MOUSE
PB.16784.36	full-splice_match	March5	PDQALQQMLDR	_PDQALQQMLDR_	sp|Q3KNM2|MARH5_MOUSE;tr|A2RTC8|A2RTC8_MOUSE;tr|A0A0R4J1H0|A0A0R4J1H0_MOUSE
PB.16784.36	full-splice_match	March5	IPAEANPLADHVSATR	_IPAEANPLADHVSATR_	sp|Q3KNM2|MARH5_MOUSE;tr|A2RTC8|A2RTC8_MOUSE;tr|A0A0R4J1H0|A0A0R4J1H0_MOUSE
PB.16784.36	full-splice_match	March5	IPAEANPLADHVSATR	_IPAEANPLADHVSATR_	sp|Q3KNM2|MARH5_MOUSE;tr|A2RTC8|A2RTC8_MOUSE;tr|A0A0R4J1H0|A0A0R4J1H0_MOUSE
PB.16784.38	full-splice_match	March5	LMFSSVNSNLQR	_LMFSSVNSNLQR_	sp|Q3KNM2|MARH5_MOUSE;tr|A2RTC8|A2RTC8_MOUSE;tr|A0A0R4J1H0|A0A0R4J1H0_MOUSE;tr|F6W8T3|F6W8T3_MOUSE
PB.16784.38	full-splice_match	March5	EGLDVMER	_EGLDVM[Oxidation (M)]ER_	sp|Q3KNM2|MARH5_MOUSE;tr|A2RTC8|A2RTC8_MOUSE;tr|A0A0R4J1H0|A0A0R4J1H0_MOUSE;tr|F6W8T3|F6W8T3_MOUSE
PB.16784.38	full-splice_match	March5	LGPVVYVLDLADR	_LGPVVYVLDLADR_	sp|Q3KNM2|MARH5_MOUSE;tr|A2RTC8|A2RTC8_MOUSE;tr|A0A0R4J1H0|A0A0R4J1H0_MOUSE
PB.16784.38	full-splice_match	March5	LGPVVYVLDLADR	_LGPVVYVLDLADR_	sp|Q3KNM2|MARH5_MOUSE;tr|A2RTC8|A2RTC8_MOUSE;tr|A0A0R4J1H0|A0A0R4J1H0_MOUSE
PB.16784.38	full-splice_match	March5	MIRWEDYVLR	_MIRWEDYVLR_	sp|Q3KNM2|MARH5_MOUSE;tr|A2RTC8|A2RTC8_MOUSE;tr|A0A0R4J1H0|A0A0R4J1H0_MOUSE;tr|F6W8T3|F6W8T3_MOUSE
PB.16784.38	full-splice_match	March5	EGLDVMER	_EGLDVMER_	sp|Q3KNM2|MARH5_MOUSE;tr|A2RTC8|A2RTC8_MOUSE;tr|A0A0R4J1H0|A0A0R4J1H0_MOUSE;tr|F6W8T3|F6W8T3_MOUSE
PB.16784.38	full-splice_match	March5	EGLDVMER	_EGLDVMER_	sp|Q3KNM2|MARH5_MOUSE;tr|A2RTC8|A2RTC8_MOUSE;tr|A0A0R4J1H0|A0A0R4J1H0_MOUSE;tr|F6W8T3|F6W8T3_MOUSE
PB.16784.38	full-splice_match	March5	PDQALQQMLDR	_PDQALQQM[Oxidation (M)]LDR_	sp|Q3KNM2|MARH5_MOUSE;tr|A2RTC8|A2RTC8_MOUSE;tr|A0A0R4J1H0|A0A0R4J1H0_MOUSE
PB.16784.38	full-splice_match	March5	WEDYVLR	_WEDYVLR_	sp|Q3KNM2|MARH5_MOUSE;tr|A2RTC8|A2RTC8_MOUSE;tr|A0A0R4J1H0|A0A0R4J1H0_MOUSE;tr|F6W8T3|F6W8T3_MOUSE
PB.16784.38	full-splice_match	March5	PDQALQQMLDR	_PDQALQQMLDR_	sp|Q3KNM2|MARH5_MOUSE;tr|A2RTC8|A2RTC8_MOUSE;tr|A0A0R4J1H0|A0A0R4J1H0_MOUSE
PB.16784.38	full-splice_match	March5	IPAEANPLADHVSATR	_IPAEANPLADHVSATR_	sp|Q3KNM2|MARH5_MOUSE;tr|A2RTC8|A2RTC8_MOUSE;tr|A0A0R4J1H0|A0A0R4J1H0_MOUSE
PB.16784.38	full-splice_match	March5	IPAEANPLADHVSATR	_IPAEANPLADHVSATR_	sp|Q3KNM2|MARH5_MOUSE;tr|A2RTC8|A2RTC8_MOUSE;tr|A0A0R4J1H0|A0A0R4J1H0_MOUSE
PB.16784.54	novel_not_in_catalog	March5	LMFSSVNSNLQR	_LMFSSVNSNLQR_	sp|Q3KNM2|MARH5_MOUSE;tr|A2RTC8|A2RTC8_MOUSE;tr|A0A0R4J1H0|A0A0R4J1H0_MOUSE;tr|F6W8T3|F6W8T3_MOUSE
PB.16784.54	novel_not_in_catalog	March5	EGLDVMER	_EGLDVM[Oxidation (M)]ER_	sp|Q3KNM2|MARH5_MOUSE;tr|A2RTC8|A2RTC8_MOUSE;tr|A0A0R4J1H0|A0A0R4J1H0_MOUSE;tr|F6W8T3|F6W8T3_MOUSE
PB.16784.54	novel_not_in_catalog	March5	LGPVVYVLDLADR	_LGPVVYVLDLADR_	sp|Q3KNM2|MARH5_MOUSE;tr|A2RTC8|A2RTC8_MOUSE;tr|A0A0R4J1H0|A0A0R4J1H0_MOUSE
PB.16784.54	novel_not_in_catalog	March5	LGPVVYVLDLADR	_LGPVVYVLDLADR_	sp|Q3KNM2|MARH5_MOUSE;tr|A2RTC8|A2RTC8_MOUSE;tr|A0A0R4J1H0|A0A0R4J1H0_MOUSE
PB.16784.54	novel_not_in_catalog	March5	MIRWEDYVLR	_MIRWEDYVLR_	sp|Q3KNM2|MARH5_MOUSE;tr|A2RTC8|A2RTC8_MOUSE;tr|A0A0R4J1H0|A0A0R4J1H0_MOUSE;tr|F6W8T3|F6W8T3_MOUSE
PB.16784.54	novel_not_in_catalog	March5	EGLDVMER	_EGLDVMER_	sp|Q3KNM2|MARH5_MOUSE;tr|A2RTC8|A2RTC8_MOUSE;tr|A0A0R4J1H0|A0A0R4J1H0_MOUSE;tr|F6W8T3|F6W8T3_MOUSE
PB.16784.54	novel_not_in_catalog	March5	EGLDVMER	_EGLDVMER_	sp|Q3KNM2|MARH5_MOUSE;tr|A2RTC8|A2RTC8_MOUSE;tr|A0A0R4J1H0|A0A0R4J1H0_MOUSE;tr|F6W8T3|F6W8T3_MOUSE
PB.16784.54	novel_not_in_catalog	March5	PDQALQQMLDR	_PDQALQQM[Oxidation (M)]LDR_	sp|Q3KNM2|MARH5_MOUSE;tr|A2RTC8|A2RTC8_MOUSE;tr|A0A0R4J1H0|A0A0R4J1H0_MOUSE
PB.16784.54	novel_not_in_catalog	March5	WEDYVLR	_WEDYVLR_	sp|Q3KNM2|MARH5_MOUSE;tr|A2RTC8|A2RTC8_MOUSE;tr|A0A0R4J1H0|A0A0R4J1H0_MOUSE;tr|F6W8T3|F6W8T3_MOUSE
PB.16784.54	novel_not_in_catalog	March5	PDQALQQMLDR	_PDQALQQMLDR_	sp|Q3KNM2|MARH5_MOUSE;tr|A2RTC8|A2RTC8_MOUSE;tr|A0A0R4J1H0|A0A0R4J1H0_MOUSE
PB.16784.54	novel_not_in_catalog	March5	IPAEANPLADHVSATR	_IPAEANPLADHVSATR_	sp|Q3KNM2|MARH5_MOUSE;tr|A2RTC8|A2RTC8_MOUSE;tr|A0A0R4J1H0|A0A0R4J1H0_MOUSE
PB.16784.54	novel_not_in_catalog	March5	IPAEANPLADHVSATR	_IPAEANPLADHVSATR_	sp|Q3KNM2|MARH5_MOUSE;tr|A2RTC8|A2RTC8_MOUSE;tr|A0A0R4J1H0|A0A0R4J1H0_MOUSE
PB.10954.10	full-splice_match	March6	NNNAVPAGEGLHAAHQAILQQGGPVGFQPYR	_NNNAVPAGEGLHAAHQAILQQGGPVGFQPYR_	sp|Q6ZQ89|MARH6_MOUSE;sp|Q6ZQ89-2|MARH6_MOUSE;sp|Q6ZQ89-3|MARH6_MOUSE
PB.10954.10	full-splice_match	March6	AAEELTWER	_AAEELTWER_	sp|Q6ZQ89|MARH6_MOUSE;sp|Q6ZQ89-2|MARH6_MOUSE;sp|Q6ZQ89-3|MARH6_MOUSE
PB.10954.12	full-splice_match	March6	NNNAVPAGEGLHAAHQAILQQGGPVGFQPYR	_NNNAVPAGEGLHAAHQAILQQGGPVGFQPYR_	sp|Q6ZQ89|MARH6_MOUSE;sp|Q6ZQ89-2|MARH6_MOUSE;sp|Q6ZQ89-3|MARH6_MOUSE
PB.10954.12	full-splice_match	March6	AAEELTWER	_AAEELTWER_	sp|Q6ZQ89|MARH6_MOUSE;sp|Q6ZQ89-2|MARH6_MOUSE;sp|Q6ZQ89-3|MARH6_MOUSE
PB.10954.14	incomplete-splice_match	March6	NNNAVPAGEGLHAAHQAILQQGGPVGFQPYR	_NNNAVPAGEGLHAAHQAILQQGGPVGFQPYR_	sp|Q6ZQ89|MARH6_MOUSE;sp|Q6ZQ89-2|MARH6_MOUSE;sp|Q6ZQ89-3|MARH6_MOUSE
PB.10954.14	incomplete-splice_match	March6	AAEELTWER	_AAEELTWER_	sp|Q6ZQ89|MARH6_MOUSE;sp|Q6ZQ89-2|MARH6_MOUSE;sp|Q6ZQ89-3|MARH6_MOUSE
PB.10954.2	novel_not_in_catalog	March6	NNNAVPAGEGLHAAHQAILQQGGPVGFQPYR	_NNNAVPAGEGLHAAHQAILQQGGPVGFQPYR_	sp|Q6ZQ89|MARH6_MOUSE;sp|Q6ZQ89-2|MARH6_MOUSE;sp|Q6ZQ89-3|MARH6_MOUSE
PB.10954.2	novel_not_in_catalog	March6	AAEELTWER	_AAEELTWER_	sp|Q6ZQ89|MARH6_MOUSE;sp|Q6ZQ89-2|MARH6_MOUSE;sp|Q6ZQ89-3|MARH6_MOUSE
PB.1042.11	full-splice_match	Sept2	TMLITHMQDLQEVTQDLHYENFR	_TMLITHM[Oxidation (M)]QDLQEVTQDLHYENFR_	sp|P42208|SEPT2_MOUSE;tr|E9Q3V6|E9Q3V6_MOUSE
PB.1042.11	full-splice_match	Sept2	VNIVPVIAK	_VNIVPVIAK_	sp|P42208|SEPT2_MOUSE;sp|Q80UG5|SEPT9_MOUSE;sp|Q80UG5-2|SEPT9_MOUSE;sp|Q80UG5-3|SEPT9_MOUSE;tr|D3Z3C0|D3Z3C0_MOUSE;tr|F6WYM0|F6WYM0_MOUSE;tr|A2A6U3|A2A6U3_MOUSE;tr|E9Q3V6|E9Q3V6_MOUSE;tr|D3YYB1|D3YYB1_MOUSE;tr|Q3TDR9|Q3TDR9_MOUSE;tr|A2A6U5|A2A6U5_MOUSE
PB.1042.11	full-splice_match	Sept2	VNIVPVIAK	_VNIVPVIAK_	sp|P42208|SEPT2_MOUSE;sp|Q80UG5|SEPT9_MOUSE;sp|Q80UG5-2|SEPT9_MOUSE;sp|Q80UG5-3|SEPT9_MOUSE;tr|D3Z3C0|D3Z3C0_MOUSE;tr|F6WYM0|F6WYM0_MOUSE;tr|A2A6U3|A2A6U3_MOUSE;tr|E9Q3V6|E9Q3V6_MOUSE;tr|D3YYB1|D3YYB1_MOUSE;tr|Q3TDR9|Q3TDR9_MOUSE;tr|A2A6U5|A2A6U5_MOUSE
PB.1042.11	full-splice_match	Sept2	TMLITHMQDLQEVTQDLHYENFR	_TM[Oxidation (M)]LITHMQDLQEVTQDLHYENFR_	sp|P42208|SEPT2_MOUSE;tr|E9Q3V6|E9Q3V6_MOUSE
PB.1042.11	full-splice_match	Sept2	TMLITHMQDLQEVTQDLHYENFR	_TM[Oxidation (M)]LITHMQDLQEVTQDLHYENFR_	sp|P42208|SEPT2_MOUSE;tr|E9Q3V6|E9Q3V6_MOUSE
PB.1042.11	full-splice_match	Sept2	LYPWGVVEVENPEHNDFLK	_LYPWGVVEVENPEHNDFLK_	sp|P42208|SEPT2_MOUSE;tr|E9Q3V6|E9Q3V6_MOUSE
PB.1042.11	full-splice_match	Sept2	LYPWGVVEVENPEHNDFLK	_LYPWGVVEVENPEHNDFLK_	sp|P42208|SEPT2_MOUSE;tr|E9Q3V6|E9Q3V6_MOUSE
PB.1042.11	full-splice_match	Sept2	PLDVAFMK	_PLDVAFM[Oxidation (M)]K_	sp|P42208|SEPT2_MOUSE;tr|D3Z3C0|D3Z3C0_MOUSE;tr|F6WYM0|F6WYM0_MOUSE;tr|E9Q3V6|E9Q3V6_MOUSE;tr|D3YYB1|D3YYB1_MOUSE
PB.1042.11	full-splice_match	Sept2	PLDVAFMK	_PLDVAFMK_	sp|P42208|SEPT2_MOUSE;tr|D3Z3C0|D3Z3C0_MOUSE;tr|F6WYM0|F6WYM0_MOUSE;tr|E9Q3V6|E9Q3V6_MOUSE;tr|D3YYB1|D3YYB1_MOUSE
PB.1042.11	full-splice_match	Sept2	TMLITHMQDLQEVTQDLHYENFR	_TMLITHMQDLQEVTQDLHYENFR_	sp|P42208|SEPT2_MOUSE;tr|E9Q3V6|E9Q3V6_MOUSE
PB.1042.11	full-splice_match	Sept2	TMLITHMQDLQEVTQDLHYENFR	_TMLITHMQDLQEVTQDLHYENFR_	sp|P42208|SEPT2_MOUSE;tr|E9Q3V6|E9Q3V6_MOUSE
PB.1042.11	full-splice_match	Sept2	TMLITHMQDLQEVTQDLHYENFR	_TMLITHM[Oxidation (M)]QDLQEVTQDLHYENFR_	sp|P42208|SEPT2_MOUSE;tr|E9Q3V6|E9Q3V6_MOUSE
PB.1042.11	full-splice_match	Sept2	QQPTQFINPETPGYVGFANLPNQVHR	_QQPTQFINPETPGYVGFANLPNQVHR_	sp|P42208|SEPT2_MOUSE;tr|D3YV76|D3YV76_MOUSE;tr|D3YZU7|D3YZU7_MOUSE;tr|D3Z3C0|D3Z3C0_MOUSE;tr|F6WYM0|F6WYM0_MOUSE;tr|D3Z1S1|D3Z1S1_MOUSE;tr|D3YYB1|D3YYB1_MOUSE
PB.1042.11	full-splice_match	Sept2	QQPTQFINPETPGYVGFANLPNQVHR	_QQPTQFINPETPGYVGFANLPNQVHR_	sp|P42208|SEPT2_MOUSE;tr|D3YV76|D3YV76_MOUSE;tr|D3YZU7|D3YZU7_MOUSE;tr|D3Z3C0|D3Z3C0_MOUSE;tr|F6WYM0|F6WYM0_MOUSE;tr|D3Z1S1|D3Z1S1_MOUSE;tr|D3YYB1|D3YYB1_MOUSE
PB.1042.11	full-splice_match	Sept2	ASIPFSVVGSNQLIEAK	_ASIPFSVVGSNQLIEAK_	sp|P42208|SEPT2_MOUSE;tr|E9Q3V6|E9Q3V6_MOUSE
PB.1042.11	full-splice_match	Sept2	ASIPFSVVGSNQLIEAK	_ASIPFSVVGSNQLIEAK_	sp|P42208|SEPT2_MOUSE;tr|E9Q3V6|E9Q3V6_MOUSE
PB.1042.11	full-splice_match	Sept2	STLINSLFLTDLYPER	_STLINSLFLTDLYPER_	sp|P42208|SEPT2_MOUSE;tr|D3YV76|D3YV76_MOUSE;tr|D3YZU7|D3YZU7_MOUSE;tr|D3Z3C0|D3Z3C0_MOUSE;tr|F6WYM0|F6WYM0_MOUSE;tr|D3Z1S1|D3Z1S1_MOUSE;tr|E9Q3V6|E9Q3V6_MOUSE;tr|D3YYB1|D3YYB1_MOUSE;tr|F6UKN5|F6UKN5_MOUSE
PB.1042.11	full-splice_match	Sept2	STLINSLFLTDLYPER	_STLINSLFLTDLYPER_	sp|P42208|SEPT2_MOUSE;tr|D3YV76|D3YV76_MOUSE;tr|D3YZU7|D3YZU7_MOUSE;tr|D3Z3C0|D3Z3C0_MOUSE;tr|F6WYM0|F6WYM0_MOUSE;tr|D3Z1S1|D3Z1S1_MOUSE;tr|E9Q3V6|E9Q3V6_MOUSE;tr|D3YYB1|D3YYB1_MOUSE;tr|F6UKN5|F6UKN5_MOUSE
PB.1042.11	full-splice_match	Sept2	MQAQMQMQMQGGDSDSGALGQHV	_M[Oxidation (M)]QAQM[Oxidation (M)]QM[Oxidation (M)]QM[Oxidation (M)]QGGDSDSGALGQHV_	sp|P42208|SEPT2_MOUSE;tr|G3UYQ0|G3UYQ0_MOUSE;tr|E9Q3V6|E9Q3V6_MOUSE
PB.1042.11	full-splice_match	Sept2	MQEMIAR	_MQEM[Oxidation (M)]IAR_	sp|P42208|SEPT2_MOUSE;tr|G3UYQ0|G3UYQ0_MOUSE;tr|E9Q3V6|E9Q3V6_MOUSE
PB.1042.11	full-splice_match	Sept2	MQEMIAR	_M[Oxidation (M)]QEMIAR_	sp|P42208|SEPT2_MOUSE;tr|G3UYQ0|G3UYQ0_MOUSE;tr|E9Q3V6|E9Q3V6_MOUSE
PB.1042.11	full-splice_match	Sept2	MQAQMQMQMQGGDSDSGALGQHV	_M[Oxidation (M)]QAQM[Oxidation (M)]QM[Oxidation (M)]QMQGGDSDSGALGQHV_	sp|P42208|SEPT2_MOUSE;tr|G3UYQ0|G3UYQ0_MOUSE;tr|E9Q3V6|E9Q3V6_MOUSE
PB.1042.11	full-splice_match	Sept2	MQAQMQMQMQGGDSDSGALGQHV	_M[Oxidation (M)]QAQM[Oxidation (M)]QMQM[Oxidation (M)]QGGDSDSGALGQHV_	sp|P42208|SEPT2_MOUSE;tr|G3UYQ0|G3UYQ0_MOUSE;tr|E9Q3V6|E9Q3V6_MOUSE
PB.1042.11	full-splice_match	Sept2	MQAQMQMQMQGGDSDSGALGQHV	_M[Oxidation (M)]QAQMQM[Oxidation (M)]QM[Oxidation (M)]QGGDSDSGALGQHV_	sp|P42208|SEPT2_MOUSE;tr|G3UYQ0|G3UYQ0_MOUSE;tr|E9Q3V6|E9Q3V6_MOUSE
PB.1042.11	full-splice_match	Sept2	MQAQMQMQMQGGDSDSGALGQHV	_M[Oxidation (M)]QAQM[Oxidation (M)]QMQM[Oxidation (M)]QGGDSDSGALGQHV_	sp|P42208|SEPT2_MOUSE;tr|G3UYQ0|G3UYQ0_MOUSE;tr|E9Q3V6|E9Q3V6_MOUSE
PB.1042.11	full-splice_match	Sept2	MQAQMQMQMQGGDSDSGALGQHV	_M[Oxidation (M)]QAQM[Oxidation (M)]QM[Oxidation (M)]QMQGGDSDSGALGQHV_	sp|P42208|SEPT2_MOUSE;tr|G3UYQ0|G3UYQ0_MOUSE;tr|E9Q3V6|E9Q3V6_MOUSE
PB.1042.11	full-splice_match	Sept2	DQILLEK	_DQILLEK_	sp|P42208|SEPT2_MOUSE;tr|G3UYQ0|G3UYQ0_MOUSE;tr|E9Q3V6|E9Q3V6_MOUSE
PB.1042.11	full-splice_match	Sept2	DQILLEK	_DQILLEK_	sp|P42208|SEPT2_MOUSE;tr|G3UYQ0|G3UYQ0_MOUSE;tr|E9Q3V6|E9Q3V6_MOUSE
PB.1042.11	full-splice_match	Sept2	ADTLTLK	_ADTLTLK_	sp|P42208|SEPT2_MOUSE;tr|D3Z3C0|D3Z3C0_MOUSE;tr|F6WYM0|F6WYM0_MOUSE;tr|E9Q3V6|E9Q3V6_MOUSE;tr|D3YYB1|D3YYB1_MOUSE
PB.1042.11	full-splice_match	Sept2	MQAQMQMQMQGGDSDSGALGQHV	_MQAQM[Oxidation (M)]QMQM[Oxidation (M)]QGGDSDSGALGQHV_	sp|P42208|SEPT2_MOUSE;tr|G3UYQ0|G3UYQ0_MOUSE;tr|E9Q3V6|E9Q3V6_MOUSE
PB.1042.11	full-splice_match	Sept2	MQAQMQMQMQGGDSDSGALGQHV	_M[Oxidation (M)]QAQMQMQM[Oxidation (M)]QGGDSDSGALGQHV_	sp|P42208|SEPT2_MOUSE;tr|G3UYQ0|G3UYQ0_MOUSE;tr|E9Q3V6|E9Q3V6_MOUSE
PB.1042.11	full-splice_match	Sept2	MQAQMQMQMQGGDSDSGALGQHV	_MQAQM[Oxidation (M)]QM[Oxidation (M)]QMQGGDSDSGALGQHV_	sp|P42208|SEPT2_MOUSE;tr|G3UYQ0|G3UYQ0_MOUSE;tr|E9Q3V6|E9Q3V6_MOUSE
PB.1042.11	full-splice_match	Sept2	MQAQMQMQMQGGDSDSGALGQHV	_M[Oxidation (M)]QAQMQMQM[Oxidation (M)]QGGDSDSGALGQHV_	sp|P42208|SEPT2_MOUSE;tr|G3UYQ0|G3UYQ0_MOUSE;tr|E9Q3V6|E9Q3V6_MOUSE
PB.1042.11	full-splice_match	Sept2	MQAQMQMQMQGGDSDSGALGQHV	_M[Oxidation (M)]QAQM[Oxidation (M)]QMQMQGGDSDSGALGQHV_	sp|P42208|SEPT2_MOUSE;tr|G3UYQ0|G3UYQ0_MOUSE;tr|E9Q3V6|E9Q3V6_MOUSE
PB.1042.11	full-splice_match	Sept2	ADTLTLK	_ADTLTLK_	sp|P42208|SEPT2_MOUSE;tr|D3Z3C0|D3Z3C0_MOUSE;tr|F6WYM0|F6WYM0_MOUSE;tr|E9Q3V6|E9Q3V6_MOUSE;tr|D3YYB1|D3YYB1_MOUSE
PB.1042.11	full-splice_match	Sept2	IYHLPDAESDEDEDFK	_IYHLPDAESDEDEDFK_	sp|P42208|SEPT2_MOUSE;tr|E9Q3V6|E9Q3V6_MOUSE
PB.1042.11	full-splice_match	Sept2	TVQIEASTVEIEER	_TVQIEASTVEIEER_	sp|P42208|SEPT2_MOUSE;tr|D3YZU7|D3YZU7_MOUSE;tr|D3Z3C0|D3Z3C0_MOUSE;tr|F6WYM0|F6WYM0_MOUSE;tr|D3Z1S1|D3Z1S1_MOUSE;tr|E9Q3V6|E9Q3V6_MOUSE;tr|D3YYB1|D3YYB1_MOUSE;tr|F6UKN5|F6UKN5_MOUSE
PB.1042.11	full-splice_match	Sept2	MQAQMQMQMQGGDSDSGALGQHV	_MQAQMQM[Oxidation (M)]QM[Oxidation (M)]QGGDSDSGALGQHV_	sp|P42208|SEPT2_MOUSE;tr|G3UYQ0|G3UYQ0_MOUSE;tr|E9Q3V6|E9Q3V6_MOUSE
PB.1042.11	full-splice_match	Sept2	YLHDESGLNR	_YLHDESGLNR_	sp|P42208|SEPT2_MOUSE;tr|D3Z3C0|D3Z3C0_MOUSE;tr|F6WYM0|F6WYM0_MOUSE;tr|D3Z1S1|D3Z1S1_MOUSE;tr|E9Q3V6|E9Q3V6_MOUSE;tr|D3YYB1|D3YYB1_MOUSE;tr|F6UKN5|F6UKN5_MOUSE
PB.1042.11	full-splice_match	Sept2	MQAQMQMQMQGGDSDSGALGQHV	_MQAQM[Oxidation (M)]QMQMQGGDSDSGALGQHV_	sp|P42208|SEPT2_MOUSE;tr|G3UYQ0|G3UYQ0_MOUSE;tr|E9Q3V6|E9Q3V6_MOUSE
PB.1042.11	full-splice_match	Sept2	MQAQMQMQMQGGDSDSGALGQHV	_M[Oxidation (M)]QAQMQMQMQGGDSDSGALGQHV_	sp|P42208|SEPT2_MOUSE;tr|G3UYQ0|G3UYQ0_MOUSE;tr|E9Q3V6|E9Q3V6_MOUSE
PB.1042.11	full-splice_match	Sept2	YLHDESGLNRR	_YLHDESGLNRR_	sp|P42208|SEPT2_MOUSE;tr|D3Z3C0|D3Z3C0_MOUSE;tr|F6WYM0|F6WYM0_MOUSE;tr|D3Z1S1|D3Z1S1_MOUSE;tr|E9Q3V6|E9Q3V6_MOUSE;tr|D3YYB1|D3YYB1_MOUSE;tr|F6UKN5|F6UKN5_MOUSE
PB.1042.11	full-splice_match	Sept2	YLHDESGLNRR	_YLHDESGLNRR_	sp|P42208|SEPT2_MOUSE;tr|D3Z3C0|D3Z3C0_MOUSE;tr|F6WYM0|F6WYM0_MOUSE;tr|D3Z1S1|D3Z1S1_MOUSE;tr|E9Q3V6|E9Q3V6_MOUSE;tr|D3YYB1|D3YYB1_MOUSE;tr|F6UKN5|F6UKN5_MOUSE
PB.1042.11	full-splice_match	Sept2	MQEMIAR	_MQEMIAR_	sp|P42208|SEPT2_MOUSE;tr|G3UYQ0|G3UYQ0_MOUSE;tr|E9Q3V6|E9Q3V6_MOUSE
PB.1042.11	full-splice_match	Sept2	MQEMIAR	_MQEMIAR_	sp|P42208|SEPT2_MOUSE;tr|G3UYQ0|G3UYQ0_MOUSE;tr|E9Q3V6|E9Q3V6_MOUSE
PB.1042.11	full-splice_match	Sept2	MQAQMQMQMQGGDSDSGALGQHV	_MQAQMQMQM[Oxidation (M)]QGGDSDSGALGQHV_	sp|P42208|SEPT2_MOUSE;tr|G3UYQ0|G3UYQ0_MOUSE;tr|E9Q3V6|E9Q3V6_MOUSE
PB.1042.11	full-splice_match	Sept2	IIPGAAEK	_IIPGAAEK_	sp|P42208|SEPT2_MOUSE;tr|D3YV76|D3YV76_MOUSE;tr|D3YZU7|D3YZU7_MOUSE;tr|D3Z3C0|D3Z3C0_MOUSE;tr|F6WYM0|F6WYM0_MOUSE;tr|D3Z1S1|D3Z1S1_MOUSE;tr|E9Q3V6|E9Q3V6_MOUSE;tr|D3YYB1|D3YYB1_MOUSE;tr|F6UKN5|F6UKN5_MOUSE
PB.1042.11	full-splice_match	Sept2	RILDEIEEHSIK	_RILDEIEEHSIK_	sp|P42208|SEPT2_MOUSE;tr|D3Z3C0|D3Z3C0_MOUSE;tr|F6WYM0|F6WYM0_MOUSE;tr|E9Q3V6|E9Q3V6_MOUSE;tr|D3YYB1|D3YYB1_MOUSE
PB.1042.11	full-splice_match	Sept2	IIPGAAEK	_IIPGAAEK_	sp|P42208|SEPT2_MOUSE;tr|D3YV76|D3YV76_MOUSE;tr|D3YZU7|D3YZU7_MOUSE;tr|D3Z3C0|D3Z3C0_MOUSE;tr|F6WYM0|F6WYM0_MOUSE;tr|D3Z1S1|D3Z1S1_MOUSE;tr|E9Q3V6|E9Q3V6_MOUSE;tr|D3YYB1|D3YYB1_MOUSE;tr|F6UKN5|F6UKN5_MOUSE
PB.1042.11	full-splice_match	Sept2	ILDEIEEHSIK	_ILDEIEEHSIK_	sp|P42208|SEPT2_MOUSE;tr|D3Z3C0|D3Z3C0_MOUSE;tr|F6WYM0|F6WYM0_MOUSE;tr|E9Q3V6|E9Q3V6_MOUSE;tr|D3YYB1|D3YYB1_MOUSE
PB.1042.11	full-splice_match	Sept2	ILDEIEEHSIK	_ILDEIEEHSIK_	sp|P42208|SEPT2_MOUSE;tr|D3Z3C0|D3Z3C0_MOUSE;tr|F6WYM0|F6WYM0_MOUSE;tr|E9Q3V6|E9Q3V6_MOUSE;tr|D3YYB1|D3YYB1_MOUSE
PB.1042.11	full-splice_match	Sept2	TIISYIDEQFER	_TIISYIDEQFER_	sp|P42208|SEPT2_MOUSE;tr|D3Z3C0|D3Z3C0_MOUSE;tr|F6WYM0|F6WYM0_MOUSE;tr|D3Z1S1|D3Z1S1_MOUSE;tr|E9Q3V6|E9Q3V6_MOUSE;tr|D3YYB1|D3YYB1_MOUSE;tr|F6UKN5|F6UKN5_MOUSE
PB.1042.11	full-splice_match	Sept2	TIISYIDEQFER	_TIISYIDEQFER_	sp|P42208|SEPT2_MOUSE;tr|D3Z3C0|D3Z3C0_MOUSE;tr|F6WYM0|F6WYM0_MOUSE;tr|D3Z1S1|D3Z1S1_MOUSE;tr|E9Q3V6|E9Q3V6_MOUSE;tr|D3YYB1|D3YYB1_MOUSE;tr|F6UKN5|F6UKN5_MOUSE
PB.1042.11	full-splice_match	Sept2	TMLITHMQDLQEVTQDLHYENFR	_TM[Oxidation (M)]LITHM[Oxidation (M)]QDLQEVTQDLHYENFR_	sp|P42208|SEPT2_MOUSE;tr|E9Q3V6|E9Q3V6_MOUSE
PB.1042.13	full-splice_match	Sept2	TMLITHMQDLQEVTQDLHYENFR	_TMLITHM[Oxidation (M)]QDLQEVTQDLHYENFR_	sp|P42208|SEPT2_MOUSE;tr|E9Q3V6|E9Q3V6_MOUSE
PB.1042.13	full-splice_match	Sept2	VNIVPVIAK	_VNIVPVIAK_	sp|P42208|SEPT2_MOUSE;sp|Q80UG5|SEPT9_MOUSE;sp|Q80UG5-2|SEPT9_MOUSE;sp|Q80UG5-3|SEPT9_MOUSE;tr|D3Z3C0|D3Z3C0_MOUSE;tr|F6WYM0|F6WYM0_MOUSE;tr|A2A6U3|A2A6U3_MOUSE;tr|E9Q3V6|E9Q3V6_MOUSE;tr|D3YYB1|D3YYB1_MOUSE;tr|Q3TDR9|Q3TDR9_MOUSE;tr|A2A6U5|A2A6U5_MOUSE
PB.1042.13	full-splice_match	Sept2	VNIVPVIAK	_VNIVPVIAK_	sp|P42208|SEPT2_MOUSE;sp|Q80UG5|SEPT9_MOUSE;sp|Q80UG5-2|SEPT9_MOUSE;sp|Q80UG5-3|SEPT9_MOUSE;tr|D3Z3C0|D3Z3C0_MOUSE;tr|F6WYM0|F6WYM0_MOUSE;tr|A2A6U3|A2A6U3_MOUSE;tr|E9Q3V6|E9Q3V6_MOUSE;tr|D3YYB1|D3YYB1_MOUSE;tr|Q3TDR9|Q3TDR9_MOUSE;tr|A2A6U5|A2A6U5_MOUSE
PB.1042.13	full-splice_match	Sept2	TMLITHMQDLQEVTQDLHYENFR	_TM[Oxidation (M)]LITHMQDLQEVTQDLHYENFR_	sp|P42208|SEPT2_MOUSE;tr|E9Q3V6|E9Q3V6_MOUSE
PB.1042.13	full-splice_match	Sept2	TMLITHMQDLQEVTQDLHYENFR	_TM[Oxidation (M)]LITHMQDLQEVTQDLHYENFR_	sp|P42208|SEPT2_MOUSE;tr|E9Q3V6|E9Q3V6_MOUSE
PB.1042.13	full-splice_match	Sept2	LYPWGVVEVENPEHNDFLK	_LYPWGVVEVENPEHNDFLK_	sp|P42208|SEPT2_MOUSE;tr|E9Q3V6|E9Q3V6_MOUSE
PB.1042.13	full-splice_match	Sept2	LYPWGVVEVENPEHNDFLK	_LYPWGVVEVENPEHNDFLK_	sp|P42208|SEPT2_MOUSE;tr|E9Q3V6|E9Q3V6_MOUSE
PB.1042.13	full-splice_match	Sept2	PLDVAFMK	_PLDVAFM[Oxidation (M)]K_	sp|P42208|SEPT2_MOUSE;tr|D3Z3C0|D3Z3C0_MOUSE;tr|F6WYM0|F6WYM0_MOUSE;tr|E9Q3V6|E9Q3V6_MOUSE;tr|D3YYB1|D3YYB1_MOUSE
PB.1042.13	full-splice_match	Sept2	PLDVAFMK	_PLDVAFMK_	sp|P42208|SEPT2_MOUSE;tr|D3Z3C0|D3Z3C0_MOUSE;tr|F6WYM0|F6WYM0_MOUSE;tr|E9Q3V6|E9Q3V6_MOUSE;tr|D3YYB1|D3YYB1_MOUSE
PB.1042.13	full-splice_match	Sept2	TMLITHMQDLQEVTQDLHYENFR	_TMLITHMQDLQEVTQDLHYENFR_	sp|P42208|SEPT2_MOUSE;tr|E9Q3V6|E9Q3V6_MOUSE
PB.1042.13	full-splice_match	Sept2	TMLITHMQDLQEVTQDLHYENFR	_TMLITHMQDLQEVTQDLHYENFR_	sp|P42208|SEPT2_MOUSE;tr|E9Q3V6|E9Q3V6_MOUSE
PB.1042.13	full-splice_match	Sept2	TMLITHMQDLQEVTQDLHYENFR	_TMLITHM[Oxidation (M)]QDLQEVTQDLHYENFR_	sp|P42208|SEPT2_MOUSE;tr|E9Q3V6|E9Q3V6_MOUSE
PB.1042.13	full-splice_match	Sept2	QQPTQFINPETPGYVGFANLPNQVHR	_QQPTQFINPETPGYVGFANLPNQVHR_	sp|P42208|SEPT2_MOUSE;tr|D3YV76|D3YV76_MOUSE;tr|D3YZU7|D3YZU7_MOUSE;tr|D3Z3C0|D3Z3C0_MOUSE;tr|F6WYM0|F6WYM0_MOUSE;tr|D3Z1S1|D3Z1S1_MOUSE;tr|D3YYB1|D3YYB1_MOUSE
PB.1042.13	full-splice_match	Sept2	QQPTQFINPETPGYVGFANLPNQVHR	_QQPTQFINPETPGYVGFANLPNQVHR_	sp|P42208|SEPT2_MOUSE;tr|D3YV76|D3YV76_MOUSE;tr|D3YZU7|D3YZU7_MOUSE;tr|D3Z3C0|D3Z3C0_MOUSE;tr|F6WYM0|F6WYM0_MOUSE;tr|D3Z1S1|D3Z1S1_MOUSE;tr|D3YYB1|D3YYB1_MOUSE
PB.1042.13	full-splice_match	Sept2	ASIPFSVVGSNQLIEAK	_ASIPFSVVGSNQLIEAK_	sp|P42208|SEPT2_MOUSE;tr|E9Q3V6|E9Q3V6_MOUSE
PB.1042.13	full-splice_match	Sept2	ASIPFSVVGSNQLIEAK	_ASIPFSVVGSNQLIEAK_	sp|P42208|SEPT2_MOUSE;tr|E9Q3V6|E9Q3V6_MOUSE
PB.1042.13	full-splice_match	Sept2	STLINSLFLTDLYPER	_STLINSLFLTDLYPER_	sp|P42208|SEPT2_MOUSE;tr|D3YV76|D3YV76_MOUSE;tr|D3YZU7|D3YZU7_MOUSE;tr|D3Z3C0|D3Z3C0_MOUSE;tr|F6WYM0|F6WYM0_MOUSE;tr|D3Z1S1|D3Z1S1_MOUSE;tr|E9Q3V6|E9Q3V6_MOUSE;tr|D3YYB1|D3YYB1_MOUSE;tr|F6UKN5|F6UKN5_MOUSE
PB.1042.13	full-splice_match	Sept2	STLINSLFLTDLYPER	_STLINSLFLTDLYPER_	sp|P42208|SEPT2_MOUSE;tr|D3YV76|D3YV76_MOUSE;tr|D3YZU7|D3YZU7_MOUSE;tr|D3Z3C0|D3Z3C0_MOUSE;tr|F6WYM0|F6WYM0_MOUSE;tr|D3Z1S1|D3Z1S1_MOUSE;tr|E9Q3V6|E9Q3V6_MOUSE;tr|D3YYB1|D3YYB1_MOUSE;tr|F6UKN5|F6UKN5_MOUSE
PB.1042.13	full-splice_match	Sept2	MQAQMQMQMQGGDSDSGALGQHV	_M[Oxidation (M)]QAQM[Oxidation (M)]QM[Oxidation (M)]QM[Oxidation (M)]QGGDSDSGALGQHV_	sp|P42208|SEPT2_MOUSE;tr|G3UYQ0|G3UYQ0_MOUSE;tr|E9Q3V6|E9Q3V6_MOUSE
PB.1042.13	full-splice_match	Sept2	MQEMIAR	_MQEM[Oxidation (M)]IAR_	sp|P42208|SEPT2_MOUSE;tr|G3UYQ0|G3UYQ0_MOUSE;tr|E9Q3V6|E9Q3V6_MOUSE
PB.1042.13	full-splice_match	Sept2	MQEMIAR	_M[Oxidation (M)]QEMIAR_	sp|P42208|SEPT2_MOUSE;tr|G3UYQ0|G3UYQ0_MOUSE;tr|E9Q3V6|E9Q3V6_MOUSE
PB.1042.13	full-splice_match	Sept2	MQAQMQMQMQGGDSDSGALGQHV	_M[Oxidation (M)]QAQM[Oxidation (M)]QM[Oxidation (M)]QMQGGDSDSGALGQHV_	sp|P42208|SEPT2_MOUSE;tr|G3UYQ0|G3UYQ0_MOUSE;tr|E9Q3V6|E9Q3V6_MOUSE
PB.1042.13	full-splice_match	Sept2	MQAQMQMQMQGGDSDSGALGQHV	_M[Oxidation (M)]QAQM[Oxidation (M)]QMQM[Oxidation (M)]QGGDSDSGALGQHV_	sp|P42208|SEPT2_MOUSE;tr|G3UYQ0|G3UYQ0_MOUSE;tr|E9Q3V6|E9Q3V6_MOUSE
PB.1042.13	full-splice_match	Sept2	MQAQMQMQMQGGDSDSGALGQHV	_M[Oxidation (M)]QAQMQM[Oxidation (M)]QM[Oxidation (M)]QGGDSDSGALGQHV_	sp|P42208|SEPT2_MOUSE;tr|G3UYQ0|G3UYQ0_MOUSE;tr|E9Q3V6|E9Q3V6_MOUSE
PB.1042.13	full-splice_match	Sept2	MQAQMQMQMQGGDSDSGALGQHV	_M[Oxidation (M)]QAQM[Oxidation (M)]QMQM[Oxidation (M)]QGGDSDSGALGQHV_	sp|P42208|SEPT2_MOUSE;tr|G3UYQ0|G3UYQ0_MOUSE;tr|E9Q3V6|E9Q3V6_MOUSE
PB.1042.13	full-splice_match	Sept2	MQAQMQMQMQGGDSDSGALGQHV	_M[Oxidation (M)]QAQM[Oxidation (M)]QM[Oxidation (M)]QMQGGDSDSGALGQHV_	sp|P42208|SEPT2_MOUSE;tr|G3UYQ0|G3UYQ0_MOUSE;tr|E9Q3V6|E9Q3V6_MOUSE
PB.1042.13	full-splice_match	Sept2	DQILLEK	_DQILLEK_	sp|P42208|SEPT2_MOUSE;tr|G3UYQ0|G3UYQ0_MOUSE;tr|E9Q3V6|E9Q3V6_MOUSE
PB.1042.13	full-splice_match	Sept2	DQILLEK	_DQILLEK_	sp|P42208|SEPT2_MOUSE;tr|G3UYQ0|G3UYQ0_MOUSE;tr|E9Q3V6|E9Q3V6_MOUSE
PB.1042.13	full-splice_match	Sept2	ADTLTLK	_ADTLTLK_	sp|P42208|SEPT2_MOUSE;tr|D3Z3C0|D3Z3C0_MOUSE;tr|F6WYM0|F6WYM0_MOUSE;tr|E9Q3V6|E9Q3V6_MOUSE;tr|D3YYB1|D3YYB1_MOUSE
PB.1042.13	full-splice_match	Sept2	MQAQMQMQMQGGDSDSGALGQHV	_MQAQM[Oxidation (M)]QMQM[Oxidation (M)]QGGDSDSGALGQHV_	sp|P42208|SEPT2_MOUSE;tr|G3UYQ0|G3UYQ0_MOUSE;tr|E9Q3V6|E9Q3V6_MOUSE
PB.1042.13	full-splice_match	Sept2	MQAQMQMQMQGGDSDSGALGQHV	_M[Oxidation (M)]QAQMQMQM[Oxidation (M)]QGGDSDSGALGQHV_	sp|P42208|SEPT2_MOUSE;tr|G3UYQ0|G3UYQ0_MOUSE;tr|E9Q3V6|E9Q3V6_MOUSE
PB.1042.13	full-splice_match	Sept2	MQAQMQMQMQGGDSDSGALGQHV	_MQAQM[Oxidation (M)]QM[Oxidation (M)]QMQGGDSDSGALGQHV_	sp|P42208|SEPT2_MOUSE;tr|G3UYQ0|G3UYQ0_MOUSE;tr|E9Q3V6|E9Q3V6_MOUSE
PB.1042.13	full-splice_match	Sept2	MQAQMQMQMQGGDSDSGALGQHV	_M[Oxidation (M)]QAQMQMQM[Oxidation (M)]QGGDSDSGALGQHV_	sp|P42208|SEPT2_MOUSE;tr|G3UYQ0|G3UYQ0_MOUSE;tr|E9Q3V6|E9Q3V6_MOUSE
PB.1042.13	full-splice_match	Sept2	MQAQMQMQMQGGDSDSGALGQHV	_M[Oxidation (M)]QAQM[Oxidation (M)]QMQMQGGDSDSGALGQHV_	sp|P42208|SEPT2_MOUSE;tr|G3UYQ0|G3UYQ0_MOUSE;tr|E9Q3V6|E9Q3V6_MOUSE
PB.1042.13	full-splice_match	Sept2	ADTLTLK	_ADTLTLK_	sp|P42208|SEPT2_MOUSE;tr|D3Z3C0|D3Z3C0_MOUSE;tr|F6WYM0|F6WYM0_MOUSE;tr|E9Q3V6|E9Q3V6_MOUSE;tr|D3YYB1|D3YYB1_MOUSE
PB.1042.13	full-splice_match	Sept2	IYHLPDAESDEDEDFK	_IYHLPDAESDEDEDFK_	sp|P42208|SEPT2_MOUSE;tr|E9Q3V6|E9Q3V6_MOUSE
PB.1042.13	full-splice_match	Sept2	TVQIEASTVEIEER	_TVQIEASTVEIEER_	sp|P42208|SEPT2_MOUSE;tr|D3YZU7|D3YZU7_MOUSE;tr|D3Z3C0|D3Z3C0_MOUSE;tr|F6WYM0|F6WYM0_MOUSE;tr|D3Z1S1|D3Z1S1_MOUSE;tr|E9Q3V6|E9Q3V6_MOUSE;tr|D3YYB1|D3YYB1_MOUSE;tr|F6UKN5|F6UKN5_MOUSE
PB.1042.13	full-splice_match	Sept2	MQAQMQMQMQGGDSDSGALGQHV	_MQAQMQM[Oxidation (M)]QM[Oxidation (M)]QGGDSDSGALGQHV_	sp|P42208|SEPT2_MOUSE;tr|G3UYQ0|G3UYQ0_MOUSE;tr|E9Q3V6|E9Q3V6_MOUSE
PB.1042.13	full-splice_match	Sept2	YLHDESGLNR	_YLHDESGLNR_	sp|P42208|SEPT2_MOUSE;tr|D3Z3C0|D3Z3C0_MOUSE;tr|F6WYM0|F6WYM0_MOUSE;tr|D3Z1S1|D3Z1S1_MOUSE;tr|E9Q3V6|E9Q3V6_MOUSE;tr|D3YYB1|D3YYB1_MOUSE;tr|F6UKN5|F6UKN5_MOUSE
PB.1042.13	full-splice_match	Sept2	MQAQMQMQMQGGDSDSGALGQHV	_MQAQM[Oxidation (M)]QMQMQGGDSDSGALGQHV_	sp|P42208|SEPT2_MOUSE;tr|G3UYQ0|G3UYQ0_MOUSE;tr|E9Q3V6|E9Q3V6_MOUSE
PB.1042.13	full-splice_match	Sept2	MQAQMQMQMQGGDSDSGALGQHV	_M[Oxidation (M)]QAQMQMQMQGGDSDSGALGQHV_	sp|P42208|SEPT2_MOUSE;tr|G3UYQ0|G3UYQ0_MOUSE;tr|E9Q3V6|E9Q3V6_MOUSE
PB.1042.13	full-splice_match	Sept2	YLHDESGLNRR	_YLHDESGLNRR_	sp|P42208|SEPT2_MOUSE;tr|D3Z3C0|D3Z3C0_MOUSE;tr|F6WYM0|F6WYM0_MOUSE;tr|D3Z1S1|D3Z1S1_MOUSE;tr|E9Q3V6|E9Q3V6_MOUSE;tr|D3YYB1|D3YYB1_MOUSE;tr|F6UKN5|F6UKN5_MOUSE
PB.1042.13	full-splice_match	Sept2	YLHDESGLNRR	_YLHDESGLNRR_	sp|P42208|SEPT2_MOUSE;tr|D3Z3C0|D3Z3C0_MOUSE;tr|F6WYM0|F6WYM0_MOUSE;tr|D3Z1S1|D3Z1S1_MOUSE;tr|E9Q3V6|E9Q3V6_MOUSE;tr|D3YYB1|D3YYB1_MOUSE;tr|F6UKN5|F6UKN5_MOUSE
PB.1042.13	full-splice_match	Sept2	MQEMIAR	_MQEMIAR_	sp|P42208|SEPT2_MOUSE;tr|G3UYQ0|G3UYQ0_MOUSE;tr|E9Q3V6|E9Q3V6_MOUSE
PB.1042.13	full-splice_match	Sept2	MQEMIAR	_MQEMIAR_	sp|P42208|SEPT2_MOUSE;tr|G3UYQ0|G3UYQ0_MOUSE;tr|E9Q3V6|E9Q3V6_MOUSE
PB.1042.13	full-splice_match	Sept2	MQAQMQMQMQGGDSDSGALGQHV	_MQAQMQMQM[Oxidation (M)]QGGDSDSGALGQHV_	sp|P42208|SEPT2_MOUSE;tr|G3UYQ0|G3UYQ0_MOUSE;tr|E9Q3V6|E9Q3V6_MOUSE
PB.1042.13	full-splice_match	Sept2	IIPGAAEK	_IIPGAAEK_	sp|P42208|SEPT2_MOUSE;tr|D3YV76|D3YV76_MOUSE;tr|D3YZU7|D3YZU7_MOUSE;tr|D3Z3C0|D3Z3C0_MOUSE;tr|F6WYM0|F6WYM0_MOUSE;tr|D3Z1S1|D3Z1S1_MOUSE;tr|E9Q3V6|E9Q3V6_MOUSE;tr|D3YYB1|D3YYB1_MOUSE;tr|F6UKN5|F6UKN5_MOUSE
PB.1042.13	full-splice_match	Sept2	RILDEIEEHSIK	_RILDEIEEHSIK_	sp|P42208|SEPT2_MOUSE;tr|D3Z3C0|D3Z3C0_MOUSE;tr|F6WYM0|F6WYM0_MOUSE;tr|E9Q3V6|E9Q3V6_MOUSE;tr|D3YYB1|D3YYB1_MOUSE
PB.1042.13	full-splice_match	Sept2	IIPGAAEK	_IIPGAAEK_	sp|P42208|SEPT2_MOUSE;tr|D3YV76|D3YV76_MOUSE;tr|D3YZU7|D3YZU7_MOUSE;tr|D3Z3C0|D3Z3C0_MOUSE;tr|F6WYM0|F6WYM0_MOUSE;tr|D3Z1S1|D3Z1S1_MOUSE;tr|E9Q3V6|E9Q3V6_MOUSE;tr|D3YYB1|D3YYB1_MOUSE;tr|F6UKN5|F6UKN5_MOUSE
PB.1042.13	full-splice_match	Sept2	ILDEIEEHSIK	_ILDEIEEHSIK_	sp|P42208|SEPT2_MOUSE;tr|D3Z3C0|D3Z3C0_MOUSE;tr|F6WYM0|F6WYM0_MOUSE;tr|E9Q3V6|E9Q3V6_MOUSE;tr|D3YYB1|D3YYB1_MOUSE
PB.1042.13	full-splice_match	Sept2	ILDEIEEHSIK	_ILDEIEEHSIK_	sp|P42208|SEPT2_MOUSE;tr|D3Z3C0|D3Z3C0_MOUSE;tr|F6WYM0|F6WYM0_MOUSE;tr|E9Q3V6|E9Q3V6_MOUSE;tr|D3YYB1|D3YYB1_MOUSE
PB.1042.13	full-splice_match	Sept2	TIISYIDEQFER	_TIISYIDEQFER_	sp|P42208|SEPT2_MOUSE;tr|D3Z3C0|D3Z3C0_MOUSE;tr|F6WYM0|F6WYM0_MOUSE;tr|D3Z1S1|D3Z1S1_MOUSE;tr|E9Q3V6|E9Q3V6_MOUSE;tr|D3YYB1|D3YYB1_MOUSE;tr|F6UKN5|F6UKN5_MOUSE
PB.1042.13	full-splice_match	Sept2	TIISYIDEQFER	_TIISYIDEQFER_	sp|P42208|SEPT2_MOUSE;tr|D3Z3C0|D3Z3C0_MOUSE;tr|F6WYM0|F6WYM0_MOUSE;tr|D3Z1S1|D3Z1S1_MOUSE;tr|E9Q3V6|E9Q3V6_MOUSE;tr|D3YYB1|D3YYB1_MOUSE;tr|F6UKN5|F6UKN5_MOUSE
PB.1042.13	full-splice_match	Sept2	TMLITHMQDLQEVTQDLHYENFR	_TM[Oxidation (M)]LITHM[Oxidation (M)]QDLQEVTQDLHYENFR_	sp|P42208|SEPT2_MOUSE;tr|E9Q3V6|E9Q3V6_MOUSE
PB.1042.15	full-splice_match	Sept2	TMLITHMQDLQEVTQDLHYENFR	_TMLITHM[Oxidation (M)]QDLQEVTQDLHYENFR_	sp|P42208|SEPT2_MOUSE;tr|E9Q3V6|E9Q3V6_MOUSE
PB.1042.15	full-splice_match	Sept2	VNIVPVIAK	_VNIVPVIAK_	sp|P42208|SEPT2_MOUSE;sp|Q80UG5|SEPT9_MOUSE;sp|Q80UG5-2|SEPT9_MOUSE;sp|Q80UG5-3|SEPT9_MOUSE;tr|D3Z3C0|D3Z3C0_MOUSE;tr|F6WYM0|F6WYM0_MOUSE;tr|A2A6U3|A2A6U3_MOUSE;tr|E9Q3V6|E9Q3V6_MOUSE;tr|D3YYB1|D3YYB1_MOUSE;tr|Q3TDR9|Q3TDR9_MOUSE;tr|A2A6U5|A2A6U5_MOUSE
PB.1042.15	full-splice_match	Sept2	VNIVPVIAK	_VNIVPVIAK_	sp|P42208|SEPT2_MOUSE;sp|Q80UG5|SEPT9_MOUSE;sp|Q80UG5-2|SEPT9_MOUSE;sp|Q80UG5-3|SEPT9_MOUSE;tr|D3Z3C0|D3Z3C0_MOUSE;tr|F6WYM0|F6WYM0_MOUSE;tr|A2A6U3|A2A6U3_MOUSE;tr|E9Q3V6|E9Q3V6_MOUSE;tr|D3YYB1|D3YYB1_MOUSE;tr|Q3TDR9|Q3TDR9_MOUSE;tr|A2A6U5|A2A6U5_MOUSE
PB.1042.15	full-splice_match	Sept2	TMLITHMQDLQEVTQDLHYENFR	_TM[Oxidation (M)]LITHMQDLQEVTQDLHYENFR_	sp|P42208|SEPT2_MOUSE;tr|E9Q3V6|E9Q3V6_MOUSE
PB.1042.15	full-splice_match	Sept2	TMLITHMQDLQEVTQDLHYENFR	_TM[Oxidation (M)]LITHMQDLQEVTQDLHYENFR_	sp|P42208|SEPT2_MOUSE;tr|E9Q3V6|E9Q3V6_MOUSE
PB.1042.15	full-splice_match	Sept2	LYPWGVVEVENPEHNDFLK	_LYPWGVVEVENPEHNDFLK_	sp|P42208|SEPT2_MOUSE;tr|E9Q3V6|E9Q3V6_MOUSE
PB.1042.15	full-splice_match	Sept2	LYPWGVVEVENPEHNDFLK	_LYPWGVVEVENPEHNDFLK_	sp|P42208|SEPT2_MOUSE;tr|E9Q3V6|E9Q3V6_MOUSE
PB.1042.15	full-splice_match	Sept2	PLDVAFMK	_PLDVAFM[Oxidation (M)]K_	sp|P42208|SEPT2_MOUSE;tr|D3Z3C0|D3Z3C0_MOUSE;tr|F6WYM0|F6WYM0_MOUSE;tr|E9Q3V6|E9Q3V6_MOUSE;tr|D3YYB1|D3YYB1_MOUSE
PB.1042.15	full-splice_match	Sept2	PLDVAFMK	_PLDVAFMK_	sp|P42208|SEPT2_MOUSE;tr|D3Z3C0|D3Z3C0_MOUSE;tr|F6WYM0|F6WYM0_MOUSE;tr|E9Q3V6|E9Q3V6_MOUSE;tr|D3YYB1|D3YYB1_MOUSE
PB.1042.15	full-splice_match	Sept2	TMLITHMQDLQEVTQDLHYENFR	_TMLITHMQDLQEVTQDLHYENFR_	sp|P42208|SEPT2_MOUSE;tr|E9Q3V6|E9Q3V6_MOUSE
PB.1042.15	full-splice_match	Sept2	TMLITHMQDLQEVTQDLHYENFR	_TMLITHMQDLQEVTQDLHYENFR_	sp|P42208|SEPT2_MOUSE;tr|E9Q3V6|E9Q3V6_MOUSE
PB.1042.15	full-splice_match	Sept2	TMLITHMQDLQEVTQDLHYENFR	_TMLITHM[Oxidation (M)]QDLQEVTQDLHYENFR_	sp|P42208|SEPT2_MOUSE;tr|E9Q3V6|E9Q3V6_MOUSE
PB.1042.15	full-splice_match	Sept2	QQPTQFINPETPGYVGFANLPNQVHR	_QQPTQFINPETPGYVGFANLPNQVHR_	sp|P42208|SEPT2_MOUSE;tr|D3YV76|D3YV76_MOUSE;tr|D3YZU7|D3YZU7_MOUSE;tr|D3Z3C0|D3Z3C0_MOUSE;tr|F6WYM0|F6WYM0_MOUSE;tr|D3Z1S1|D3Z1S1_MOUSE;tr|D3YYB1|D3YYB1_MOUSE
PB.1042.15	full-splice_match	Sept2	QQPTQFINPETPGYVGFANLPNQVHR	_QQPTQFINPETPGYVGFANLPNQVHR_	sp|P42208|SEPT2_MOUSE;tr|D3YV76|D3YV76_MOUSE;tr|D3YZU7|D3YZU7_MOUSE;tr|D3Z3C0|D3Z3C0_MOUSE;tr|F6WYM0|F6WYM0_MOUSE;tr|D3Z1S1|D3Z1S1_MOUSE;tr|D3YYB1|D3YYB1_MOUSE
PB.1042.15	full-splice_match	Sept2	ASIPFSVVGSNQLIEAK	_ASIPFSVVGSNQLIEAK_	sp|P42208|SEPT2_MOUSE;tr|E9Q3V6|E9Q3V6_MOUSE
PB.1042.15	full-splice_match	Sept2	ASIPFSVVGSNQLIEAK	_ASIPFSVVGSNQLIEAK_	sp|P42208|SEPT2_MOUSE;tr|E9Q3V6|E9Q3V6_MOUSE
PB.1042.15	full-splice_match	Sept2	STLINSLFLTDLYPER	_STLINSLFLTDLYPER_	sp|P42208|SEPT2_MOUSE;tr|D3YV76|D3YV76_MOUSE;tr|D3YZU7|D3YZU7_MOUSE;tr|D3Z3C0|D3Z3C0_MOUSE;tr|F6WYM0|F6WYM0_MOUSE;tr|D3Z1S1|D3Z1S1_MOUSE;tr|E9Q3V6|E9Q3V6_MOUSE;tr|D3YYB1|D3YYB1_MOUSE;tr|F6UKN5|F6UKN5_MOUSE
PB.1042.15	full-splice_match	Sept2	STLINSLFLTDLYPER	_STLINSLFLTDLYPER_	sp|P42208|SEPT2_MOUSE;tr|D3YV76|D3YV76_MOUSE;tr|D3YZU7|D3YZU7_MOUSE;tr|D3Z3C0|D3Z3C0_MOUSE;tr|F6WYM0|F6WYM0_MOUSE;tr|D3Z1S1|D3Z1S1_MOUSE;tr|E9Q3V6|E9Q3V6_MOUSE;tr|D3YYB1|D3YYB1_MOUSE;tr|F6UKN5|F6UKN5_MOUSE
PB.1042.15	full-splice_match	Sept2	MQAQMQMQMQGGDSDSGALGQHV	_M[Oxidation (M)]QAQM[Oxidation (M)]QM[Oxidation (M)]QM[Oxidation (M)]QGGDSDSGALGQHV_	sp|P42208|SEPT2_MOUSE;tr|G3UYQ0|G3UYQ0_MOUSE;tr|E9Q3V6|E9Q3V6_MOUSE
PB.1042.15	full-splice_match	Sept2	MQEMIAR	_MQEM[Oxidation (M)]IAR_	sp|P42208|SEPT2_MOUSE;tr|G3UYQ0|G3UYQ0_MOUSE;tr|E9Q3V6|E9Q3V6_MOUSE
PB.1042.15	full-splice_match	Sept2	MQEMIAR	_M[Oxidation (M)]QEMIAR_	sp|P42208|SEPT2_MOUSE;tr|G3UYQ0|G3UYQ0_MOUSE;tr|E9Q3V6|E9Q3V6_MOUSE
PB.1042.15	full-splice_match	Sept2	MQAQMQMQMQGGDSDSGALGQHV	_M[Oxidation (M)]QAQM[Oxidation (M)]QM[Oxidation (M)]QMQGGDSDSGALGQHV_	sp|P42208|SEPT2_MOUSE;tr|G3UYQ0|G3UYQ0_MOUSE;tr|E9Q3V6|E9Q3V6_MOUSE
PB.1042.15	full-splice_match	Sept2	MQAQMQMQMQGGDSDSGALGQHV	_M[Oxidation (M)]QAQM[Oxidation (M)]QMQM[Oxidation (M)]QGGDSDSGALGQHV_	sp|P42208|SEPT2_MOUSE;tr|G3UYQ0|G3UYQ0_MOUSE;tr|E9Q3V6|E9Q3V6_MOUSE
PB.1042.15	full-splice_match	Sept2	MQAQMQMQMQGGDSDSGALGQHV	_M[Oxidation (M)]QAQMQM[Oxidation (M)]QM[Oxidation (M)]QGGDSDSGALGQHV_	sp|P42208|SEPT2_MOUSE;tr|G3UYQ0|G3UYQ0_MOUSE;tr|E9Q3V6|E9Q3V6_MOUSE
PB.1042.15	full-splice_match	Sept2	MQAQMQMQMQGGDSDSGALGQHV	_M[Oxidation (M)]QAQM[Oxidation (M)]QMQM[Oxidation (M)]QGGDSDSGALGQHV_	sp|P42208|SEPT2_MOUSE;tr|G3UYQ0|G3UYQ0_MOUSE;tr|E9Q3V6|E9Q3V6_MOUSE
PB.1042.15	full-splice_match	Sept2	MQAQMQMQMQGGDSDSGALGQHV	_M[Oxidation (M)]QAQM[Oxidation (M)]QM[Oxidation (M)]QMQGGDSDSGALGQHV_	sp|P42208|SEPT2_MOUSE;tr|G3UYQ0|G3UYQ0_MOUSE;tr|E9Q3V6|E9Q3V6_MOUSE
PB.1042.15	full-splice_match	Sept2	DQILLEK	_DQILLEK_	sp|P42208|SEPT2_MOUSE;tr|G3UYQ0|G3UYQ0_MOUSE;tr|E9Q3V6|E9Q3V6_MOUSE
PB.1042.15	full-splice_match	Sept2	DQILLEK	_DQILLEK_	sp|P42208|SEPT2_MOUSE;tr|G3UYQ0|G3UYQ0_MOUSE;tr|E9Q3V6|E9Q3V6_MOUSE
PB.1042.15	full-splice_match	Sept2	ADTLTLK	_ADTLTLK_	sp|P42208|SEPT2_MOUSE;tr|D3Z3C0|D3Z3C0_MOUSE;tr|F6WYM0|F6WYM0_MOUSE;tr|E9Q3V6|E9Q3V6_MOUSE;tr|D3YYB1|D3YYB1_MOUSE
PB.1042.15	full-splice_match	Sept2	MQAQMQMQMQGGDSDSGALGQHV	_MQAQM[Oxidation (M)]QMQM[Oxidation (M)]QGGDSDSGALGQHV_	sp|P42208|SEPT2_MOUSE;tr|G3UYQ0|G3UYQ0_MOUSE;tr|E9Q3V6|E9Q3V6_MOUSE
PB.1042.15	full-splice_match	Sept2	MQAQMQMQMQGGDSDSGALGQHV	_M[Oxidation (M)]QAQMQMQM[Oxidation (M)]QGGDSDSGALGQHV_	sp|P42208|SEPT2_MOUSE;tr|G3UYQ0|G3UYQ0_MOUSE;tr|E9Q3V6|E9Q3V6_MOUSE
PB.1042.15	full-splice_match	Sept2	MQAQMQMQMQGGDSDSGALGQHV	_MQAQM[Oxidation (M)]QM[Oxidation (M)]QMQGGDSDSGALGQHV_	sp|P42208|SEPT2_MOUSE;tr|G3UYQ0|G3UYQ0_MOUSE;tr|E9Q3V6|E9Q3V6_MOUSE
PB.1042.15	full-splice_match	Sept2	MQAQMQMQMQGGDSDSGALGQHV	_M[Oxidation (M)]QAQMQMQM[Oxidation (M)]QGGDSDSGALGQHV_	sp|P42208|SEPT2_MOUSE;tr|G3UYQ0|G3UYQ0_MOUSE;tr|E9Q3V6|E9Q3V6_MOUSE
PB.1042.15	full-splice_match	Sept2	MQAQMQMQMQGGDSDSGALGQHV	_M[Oxidation (M)]QAQM[Oxidation (M)]QMQMQGGDSDSGALGQHV_	sp|P42208|SEPT2_MOUSE;tr|G3UYQ0|G3UYQ0_MOUSE;tr|E9Q3V6|E9Q3V6_MOUSE
PB.1042.15	full-splice_match	Sept2	ADTLTLK	_ADTLTLK_	sp|P42208|SEPT2_MOUSE;tr|D3Z3C0|D3Z3C0_MOUSE;tr|F6WYM0|F6WYM0_MOUSE;tr|E9Q3V6|E9Q3V6_MOUSE;tr|D3YYB1|D3YYB1_MOUSE
PB.1042.15	full-splice_match	Sept2	IYHLPDAESDEDEDFK	_IYHLPDAESDEDEDFK_	sp|P42208|SEPT2_MOUSE;tr|E9Q3V6|E9Q3V6_MOUSE
PB.1042.15	full-splice_match	Sept2	TVQIEASTVEIEER	_TVQIEASTVEIEER_	sp|P42208|SEPT2_MOUSE;tr|D3YZU7|D3YZU7_MOUSE;tr|D3Z3C0|D3Z3C0_MOUSE;tr|F6WYM0|F6WYM0_MOUSE;tr|D3Z1S1|D3Z1S1_MOUSE;tr|E9Q3V6|E9Q3V6_MOUSE;tr|D3YYB1|D3YYB1_MOUSE;tr|F6UKN5|F6UKN5_MOUSE
PB.1042.15	full-splice_match	Sept2	MQAQMQMQMQGGDSDSGALGQHV	_MQAQMQM[Oxidation (M)]QM[Oxidation (M)]QGGDSDSGALGQHV_	sp|P42208|SEPT2_MOUSE;tr|G3UYQ0|G3UYQ0_MOUSE;tr|E9Q3V6|E9Q3V6_MOUSE
PB.1042.15	full-splice_match	Sept2	YLHDESGLNR	_YLHDESGLNR_	sp|P42208|SEPT2_MOUSE;tr|D3Z3C0|D3Z3C0_MOUSE;tr|F6WYM0|F6WYM0_MOUSE;tr|D3Z1S1|D3Z1S1_MOUSE;tr|E9Q3V6|E9Q3V6_MOUSE;tr|D3YYB1|D3YYB1_MOUSE;tr|F6UKN5|F6UKN5_MOUSE
PB.1042.15	full-splice_match	Sept2	MQAQMQMQMQGGDSDSGALGQHV	_MQAQM[Oxidation (M)]QMQMQGGDSDSGALGQHV_	sp|P42208|SEPT2_MOUSE;tr|G3UYQ0|G3UYQ0_MOUSE;tr|E9Q3V6|E9Q3V6_MOUSE
PB.1042.15	full-splice_match	Sept2	MQAQMQMQMQGGDSDSGALGQHV	_M[Oxidation (M)]QAQMQMQMQGGDSDSGALGQHV_	sp|P42208|SEPT2_MOUSE;tr|G3UYQ0|G3UYQ0_MOUSE;tr|E9Q3V6|E9Q3V6_MOUSE
PB.1042.15	full-splice_match	Sept2	YLHDESGLNRR	_YLHDESGLNRR_	sp|P42208|SEPT2_MOUSE;tr|D3Z3C0|D3Z3C0_MOUSE;tr|F6WYM0|F6WYM0_MOUSE;tr|D3Z1S1|D3Z1S1_MOUSE;tr|E9Q3V6|E9Q3V6_MOUSE;tr|D3YYB1|D3YYB1_MOUSE;tr|F6UKN5|F6UKN5_MOUSE
PB.1042.15	full-splice_match	Sept2	YLHDESGLNRR	_YLHDESGLNRR_	sp|P42208|SEPT2_MOUSE;tr|D3Z3C0|D3Z3C0_MOUSE;tr|F6WYM0|F6WYM0_MOUSE;tr|D3Z1S1|D3Z1S1_MOUSE;tr|E9Q3V6|E9Q3V6_MOUSE;tr|D3YYB1|D3YYB1_MOUSE;tr|F6UKN5|F6UKN5_MOUSE
PB.1042.15	full-splice_match	Sept2	MQEMIAR	_MQEMIAR_	sp|P42208|SEPT2_MOUSE;tr|G3UYQ0|G3UYQ0_MOUSE;tr|E9Q3V6|E9Q3V6_MOUSE
PB.1042.15	full-splice_match	Sept2	MQEMIAR	_MQEMIAR_	sp|P42208|SEPT2_MOUSE;tr|G3UYQ0|G3UYQ0_MOUSE;tr|E9Q3V6|E9Q3V6_MOUSE
PB.1042.15	full-splice_match	Sept2	MQAQMQMQMQGGDSDSGALGQHV	_MQAQMQMQM[Oxidation (M)]QGGDSDSGALGQHV_	sp|P42208|SEPT2_MOUSE;tr|G3UYQ0|G3UYQ0_MOUSE;tr|E9Q3V6|E9Q3V6_MOUSE
PB.1042.15	full-splice_match	Sept2	IIPGAAEK	_IIPGAAEK_	sp|P42208|SEPT2_MOUSE;tr|D3YV76|D3YV76_MOUSE;tr|D3YZU7|D3YZU7_MOUSE;tr|D3Z3C0|D3Z3C0_MOUSE;tr|F6WYM0|F6WYM0_MOUSE;tr|D3Z1S1|D3Z1S1_MOUSE;tr|E9Q3V6|E9Q3V6_MOUSE;tr|D3YYB1|D3YYB1_MOUSE;tr|F6UKN5|F6UKN5_MOUSE
PB.1042.15	full-splice_match	Sept2	RILDEIEEHSIK	_RILDEIEEHSIK_	sp|P42208|SEPT2_MOUSE;tr|D3Z3C0|D3Z3C0_MOUSE;tr|F6WYM0|F6WYM0_MOUSE;tr|E9Q3V6|E9Q3V6_MOUSE;tr|D3YYB1|D3YYB1_MOUSE
PB.1042.15	full-splice_match	Sept2	IIPGAAEK	_IIPGAAEK_	sp|P42208|SEPT2_MOUSE;tr|D3YV76|D3YV76_MOUSE;tr|D3YZU7|D3YZU7_MOUSE;tr|D3Z3C0|D3Z3C0_MOUSE;tr|F6WYM0|F6WYM0_MOUSE;tr|D3Z1S1|D3Z1S1_MOUSE;tr|E9Q3V6|E9Q3V6_MOUSE;tr|D3YYB1|D3YYB1_MOUSE;tr|F6UKN5|F6UKN5_MOUSE
PB.1042.15	full-splice_match	Sept2	ILDEIEEHSIK	_ILDEIEEHSIK_	sp|P42208|SEPT2_MOUSE;tr|D3Z3C0|D3Z3C0_MOUSE;tr|F6WYM0|F6WYM0_MOUSE;tr|E9Q3V6|E9Q3V6_MOUSE;tr|D3YYB1|D3YYB1_MOUSE
PB.1042.15	full-splice_match	Sept2	ILDEIEEHSIK	_ILDEIEEHSIK_	sp|P42208|SEPT2_MOUSE;tr|D3Z3C0|D3Z3C0_MOUSE;tr|F6WYM0|F6WYM0_MOUSE;tr|E9Q3V6|E9Q3V6_MOUSE;tr|D3YYB1|D3YYB1_MOUSE
PB.1042.15	full-splice_match	Sept2	TIISYIDEQFER	_TIISYIDEQFER_	sp|P42208|SEPT2_MOUSE;tr|D3Z3C0|D3Z3C0_MOUSE;tr|F6WYM0|F6WYM0_MOUSE;tr|D3Z1S1|D3Z1S1_MOUSE;tr|E9Q3V6|E9Q3V6_MOUSE;tr|D3YYB1|D3YYB1_MOUSE;tr|F6UKN5|F6UKN5_MOUSE
PB.1042.15	full-splice_match	Sept2	TIISYIDEQFER	_TIISYIDEQFER_	sp|P42208|SEPT2_MOUSE;tr|D3Z3C0|D3Z3C0_MOUSE;tr|F6WYM0|F6WYM0_MOUSE;tr|D3Z1S1|D3Z1S1_MOUSE;tr|E9Q3V6|E9Q3V6_MOUSE;tr|D3YYB1|D3YYB1_MOUSE;tr|F6UKN5|F6UKN5_MOUSE
PB.1042.15	full-splice_match	Sept2	TMLITHMQDLQEVTQDLHYENFR	_TM[Oxidation (M)]LITHM[Oxidation (M)]QDLQEVTQDLHYENFR_	sp|P42208|SEPT2_MOUSE;tr|E9Q3V6|E9Q3V6_MOUSE
PB.1042.16	full-splice_match	Sept2	TMLITHMQDLQEVTQDLHYENFR	_TMLITHM[Oxidation (M)]QDLQEVTQDLHYENFR_	sp|P42208|SEPT2_MOUSE;tr|E9Q3V6|E9Q3V6_MOUSE
PB.1042.16	full-splice_match	Sept2	VNIVPVIAK	_VNIVPVIAK_	sp|P42208|SEPT2_MOUSE;sp|Q80UG5|SEPT9_MOUSE;sp|Q80UG5-2|SEPT9_MOUSE;sp|Q80UG5-3|SEPT9_MOUSE;tr|D3Z3C0|D3Z3C0_MOUSE;tr|F6WYM0|F6WYM0_MOUSE;tr|A2A6U3|A2A6U3_MOUSE;tr|E9Q3V6|E9Q3V6_MOUSE;tr|D3YYB1|D3YYB1_MOUSE;tr|Q3TDR9|Q3TDR9_MOUSE;tr|A2A6U5|A2A6U5_MOUSE
PB.1042.16	full-splice_match	Sept2	VNIVPVIAK	_VNIVPVIAK_	sp|P42208|SEPT2_MOUSE;sp|Q80UG5|SEPT9_MOUSE;sp|Q80UG5-2|SEPT9_MOUSE;sp|Q80UG5-3|SEPT9_MOUSE;tr|D3Z3C0|D3Z3C0_MOUSE;tr|F6WYM0|F6WYM0_MOUSE;tr|A2A6U3|A2A6U3_MOUSE;tr|E9Q3V6|E9Q3V6_MOUSE;tr|D3YYB1|D3YYB1_MOUSE;tr|Q3TDR9|Q3TDR9_MOUSE;tr|A2A6U5|A2A6U5_MOUSE
PB.1042.16	full-splice_match	Sept2	TMLITHMQDLQEVTQDLHYENFR	_TM[Oxidation (M)]LITHMQDLQEVTQDLHYENFR_	sp|P42208|SEPT2_MOUSE;tr|E9Q3V6|E9Q3V6_MOUSE
PB.1042.16	full-splice_match	Sept2	TMLITHMQDLQEVTQDLHYENFR	_TM[Oxidation (M)]LITHMQDLQEVTQDLHYENFR_	sp|P42208|SEPT2_MOUSE;tr|E9Q3V6|E9Q3V6_MOUSE
PB.1042.16	full-splice_match	Sept2	LYPWGVVEVENPEHNDFLK	_LYPWGVVEVENPEHNDFLK_	sp|P42208|SEPT2_MOUSE;tr|E9Q3V6|E9Q3V6_MOUSE
PB.1042.16	full-splice_match	Sept2	LYPWGVVEVENPEHNDFLK	_LYPWGVVEVENPEHNDFLK_	sp|P42208|SEPT2_MOUSE;tr|E9Q3V6|E9Q3V6_MOUSE
PB.1042.16	full-splice_match	Sept2	PLDVAFMK	_PLDVAFM[Oxidation (M)]K_	sp|P42208|SEPT2_MOUSE;tr|D3Z3C0|D3Z3C0_MOUSE;tr|F6WYM0|F6WYM0_MOUSE;tr|E9Q3V6|E9Q3V6_MOUSE;tr|D3YYB1|D3YYB1_MOUSE
PB.1042.16	full-splice_match	Sept2	PLDVAFMK	_PLDVAFMK_	sp|P42208|SEPT2_MOUSE;tr|D3Z3C0|D3Z3C0_MOUSE;tr|F6WYM0|F6WYM0_MOUSE;tr|E9Q3V6|E9Q3V6_MOUSE;tr|D3YYB1|D3YYB1_MOUSE
PB.1042.16	full-splice_match	Sept2	TMLITHMQDLQEVTQDLHYENFR	_TMLITHMQDLQEVTQDLHYENFR_	sp|P42208|SEPT2_MOUSE;tr|E9Q3V6|E9Q3V6_MOUSE
PB.1042.16	full-splice_match	Sept2	TMLITHMQDLQEVTQDLHYENFR	_TMLITHMQDLQEVTQDLHYENFR_	sp|P42208|SEPT2_MOUSE;tr|E9Q3V6|E9Q3V6_MOUSE
PB.1042.16	full-splice_match	Sept2	TMLITHMQDLQEVTQDLHYENFR	_TMLITHM[Oxidation (M)]QDLQEVTQDLHYENFR_	sp|P42208|SEPT2_MOUSE;tr|E9Q3V6|E9Q3V6_MOUSE
PB.1042.16	full-splice_match	Sept2	QQPTQFINPETPGYVGFANLPNQVHR	_QQPTQFINPETPGYVGFANLPNQVHR_	sp|P42208|SEPT2_MOUSE;tr|D3YV76|D3YV76_MOUSE;tr|D3YZU7|D3YZU7_MOUSE;tr|D3Z3C0|D3Z3C0_MOUSE;tr|F6WYM0|F6WYM0_MOUSE;tr|D3Z1S1|D3Z1S1_MOUSE;tr|D3YYB1|D3YYB1_MOUSE
PB.1042.16	full-splice_match	Sept2	QQPTQFINPETPGYVGFANLPNQVHR	_QQPTQFINPETPGYVGFANLPNQVHR_	sp|P42208|SEPT2_MOUSE;tr|D3YV76|D3YV76_MOUSE;tr|D3YZU7|D3YZU7_MOUSE;tr|D3Z3C0|D3Z3C0_MOUSE;tr|F6WYM0|F6WYM0_MOUSE;tr|D3Z1S1|D3Z1S1_MOUSE;tr|D3YYB1|D3YYB1_MOUSE
PB.1042.16	full-splice_match	Sept2	ASIPFSVVGSNQLIEAK	_ASIPFSVVGSNQLIEAK_	sp|P42208|SEPT2_MOUSE;tr|E9Q3V6|E9Q3V6_MOUSE
PB.1042.16	full-splice_match	Sept2	ASIPFSVVGSNQLIEAK	_ASIPFSVVGSNQLIEAK_	sp|P42208|SEPT2_MOUSE;tr|E9Q3V6|E9Q3V6_MOUSE
PB.1042.16	full-splice_match	Sept2	STLINSLFLTDLYPER	_STLINSLFLTDLYPER_	sp|P42208|SEPT2_MOUSE;tr|D3YV76|D3YV76_MOUSE;tr|D3YZU7|D3YZU7_MOUSE;tr|D3Z3C0|D3Z3C0_MOUSE;tr|F6WYM0|F6WYM0_MOUSE;tr|D3Z1S1|D3Z1S1_MOUSE;tr|E9Q3V6|E9Q3V6_MOUSE;tr|D3YYB1|D3YYB1_MOUSE;tr|F6UKN5|F6UKN5_MOUSE
PB.1042.16	full-splice_match	Sept2	STLINSLFLTDLYPER	_STLINSLFLTDLYPER_	sp|P42208|SEPT2_MOUSE;tr|D3YV76|D3YV76_MOUSE;tr|D3YZU7|D3YZU7_MOUSE;tr|D3Z3C0|D3Z3C0_MOUSE;tr|F6WYM0|F6WYM0_MOUSE;tr|D3Z1S1|D3Z1S1_MOUSE;tr|E9Q3V6|E9Q3V6_MOUSE;tr|D3YYB1|D3YYB1_MOUSE;tr|F6UKN5|F6UKN5_MOUSE
PB.1042.16	full-splice_match	Sept2	MQAQMQMQMQGGDSDSGALGQHV	_M[Oxidation (M)]QAQM[Oxidation (M)]QM[Oxidation (M)]QM[Oxidation (M)]QGGDSDSGALGQHV_	sp|P42208|SEPT2_MOUSE;tr|G3UYQ0|G3UYQ0_MOUSE;tr|E9Q3V6|E9Q3V6_MOUSE
PB.1042.16	full-splice_match	Sept2	MQEMIAR	_MQEM[Oxidation (M)]IAR_	sp|P42208|SEPT2_MOUSE;tr|G3UYQ0|G3UYQ0_MOUSE;tr|E9Q3V6|E9Q3V6_MOUSE
PB.1042.16	full-splice_match	Sept2	MQEMIAR	_M[Oxidation (M)]QEMIAR_	sp|P42208|SEPT2_MOUSE;tr|G3UYQ0|G3UYQ0_MOUSE;tr|E9Q3V6|E9Q3V6_MOUSE
PB.1042.16	full-splice_match	Sept2	MQAQMQMQMQGGDSDSGALGQHV	_M[Oxidation (M)]QAQM[Oxidation (M)]QM[Oxidation (M)]QMQGGDSDSGALGQHV_	sp|P42208|SEPT2_MOUSE;tr|G3UYQ0|G3UYQ0_MOUSE;tr|E9Q3V6|E9Q3V6_MOUSE
PB.1042.16	full-splice_match	Sept2	MQAQMQMQMQGGDSDSGALGQHV	_M[Oxidation (M)]QAQM[Oxidation (M)]QMQM[Oxidation (M)]QGGDSDSGALGQHV_	sp|P42208|SEPT2_MOUSE;tr|G3UYQ0|G3UYQ0_MOUSE;tr|E9Q3V6|E9Q3V6_MOUSE
PB.1042.16	full-splice_match	Sept2	MQAQMQMQMQGGDSDSGALGQHV	_M[Oxidation (M)]QAQMQM[Oxidation (M)]QM[Oxidation (M)]QGGDSDSGALGQHV_	sp|P42208|SEPT2_MOUSE;tr|G3UYQ0|G3UYQ0_MOUSE;tr|E9Q3V6|E9Q3V6_MOUSE
PB.1042.16	full-splice_match	Sept2	MQAQMQMQMQGGDSDSGALGQHV	_M[Oxidation (M)]QAQM[Oxidation (M)]QMQM[Oxidation (M)]QGGDSDSGALGQHV_	sp|P42208|SEPT2_MOUSE;tr|G3UYQ0|G3UYQ0_MOUSE;tr|E9Q3V6|E9Q3V6_MOUSE
PB.1042.16	full-splice_match	Sept2	MQAQMQMQMQGGDSDSGALGQHV	_M[Oxidation (M)]QAQM[Oxidation (M)]QM[Oxidation (M)]QMQGGDSDSGALGQHV_	sp|P42208|SEPT2_MOUSE;tr|G3UYQ0|G3UYQ0_MOUSE;tr|E9Q3V6|E9Q3V6_MOUSE
PB.1042.16	full-splice_match	Sept2	DQILLEK	_DQILLEK_	sp|P42208|SEPT2_MOUSE;tr|G3UYQ0|G3UYQ0_MOUSE;tr|E9Q3V6|E9Q3V6_MOUSE
PB.1042.16	full-splice_match	Sept2	DQILLEK	_DQILLEK_	sp|P42208|SEPT2_MOUSE;tr|G3UYQ0|G3UYQ0_MOUSE;tr|E9Q3V6|E9Q3V6_MOUSE
PB.1042.16	full-splice_match	Sept2	ADTLTLK	_ADTLTLK_	sp|P42208|SEPT2_MOUSE;tr|D3Z3C0|D3Z3C0_MOUSE;tr|F6WYM0|F6WYM0_MOUSE;tr|E9Q3V6|E9Q3V6_MOUSE;tr|D3YYB1|D3YYB1_MOUSE
PB.1042.16	full-splice_match	Sept2	MQAQMQMQMQGGDSDSGALGQHV	_MQAQM[Oxidation (M)]QMQM[Oxidation (M)]QGGDSDSGALGQHV_	sp|P42208|SEPT2_MOUSE;tr|G3UYQ0|G3UYQ0_MOUSE;tr|E9Q3V6|E9Q3V6_MOUSE
PB.1042.16	full-splice_match	Sept2	MQAQMQMQMQGGDSDSGALGQHV	_M[Oxidation (M)]QAQMQMQM[Oxidation (M)]QGGDSDSGALGQHV_	sp|P42208|SEPT2_MOUSE;tr|G3UYQ0|G3UYQ0_MOUSE;tr|E9Q3V6|E9Q3V6_MOUSE
PB.1042.16	full-splice_match	Sept2	MQAQMQMQMQGGDSDSGALGQHV	_MQAQM[Oxidation (M)]QM[Oxidation (M)]QMQGGDSDSGALGQHV_	sp|P42208|SEPT2_MOUSE;tr|G3UYQ0|G3UYQ0_MOUSE;tr|E9Q3V6|E9Q3V6_MOUSE
PB.1042.16	full-splice_match	Sept2	MQAQMQMQMQGGDSDSGALGQHV	_M[Oxidation (M)]QAQMQMQM[Oxidation (M)]QGGDSDSGALGQHV_	sp|P42208|SEPT2_MOUSE;tr|G3UYQ0|G3UYQ0_MOUSE;tr|E9Q3V6|E9Q3V6_MOUSE
PB.1042.16	full-splice_match	Sept2	MQAQMQMQMQGGDSDSGALGQHV	_M[Oxidation (M)]QAQM[Oxidation (M)]QMQMQGGDSDSGALGQHV_	sp|P42208|SEPT2_MOUSE;tr|G3UYQ0|G3UYQ0_MOUSE;tr|E9Q3V6|E9Q3V6_MOUSE
PB.1042.16	full-splice_match	Sept2	ADTLTLK	_ADTLTLK_	sp|P42208|SEPT2_MOUSE;tr|D3Z3C0|D3Z3C0_MOUSE;tr|F6WYM0|F6WYM0_MOUSE;tr|E9Q3V6|E9Q3V6_MOUSE;tr|D3YYB1|D3YYB1_MOUSE
PB.1042.16	full-splice_match	Sept2	IYHLPDAESDEDEDFK	_IYHLPDAESDEDEDFK_	sp|P42208|SEPT2_MOUSE;tr|E9Q3V6|E9Q3V6_MOUSE
PB.1042.16	full-splice_match	Sept2	TVQIEASTVEIEER	_TVQIEASTVEIEER_	sp|P42208|SEPT2_MOUSE;tr|D3YZU7|D3YZU7_MOUSE;tr|D3Z3C0|D3Z3C0_MOUSE;tr|F6WYM0|F6WYM0_MOUSE;tr|D3Z1S1|D3Z1S1_MOUSE;tr|E9Q3V6|E9Q3V6_MOUSE;tr|D3YYB1|D3YYB1_MOUSE;tr|F6UKN5|F6UKN5_MOUSE
PB.1042.16	full-splice_match	Sept2	MQAQMQMQMQGGDSDSGALGQHV	_MQAQMQM[Oxidation (M)]QM[Oxidation (M)]QGGDSDSGALGQHV_	sp|P42208|SEPT2_MOUSE;tr|G3UYQ0|G3UYQ0_MOUSE;tr|E9Q3V6|E9Q3V6_MOUSE
PB.1042.16	full-splice_match	Sept2	YLHDESGLNR	_YLHDESGLNR_	sp|P42208|SEPT2_MOUSE;tr|D3Z3C0|D3Z3C0_MOUSE;tr|F6WYM0|F6WYM0_MOUSE;tr|D3Z1S1|D3Z1S1_MOUSE;tr|E9Q3V6|E9Q3V6_MOUSE;tr|D3YYB1|D3YYB1_MOUSE;tr|F6UKN5|F6UKN5_MOUSE
PB.1042.16	full-splice_match	Sept2	MQAQMQMQMQGGDSDSGALGQHV	_MQAQM[Oxidation (M)]QMQMQGGDSDSGALGQHV_	sp|P42208|SEPT2_MOUSE;tr|G3UYQ0|G3UYQ0_MOUSE;tr|E9Q3V6|E9Q3V6_MOUSE
PB.1042.16	full-splice_match	Sept2	MQAQMQMQMQGGDSDSGALGQHV	_M[Oxidation (M)]QAQMQMQMQGGDSDSGALGQHV_	sp|P42208|SEPT2_MOUSE;tr|G3UYQ0|G3UYQ0_MOUSE;tr|E9Q3V6|E9Q3V6_MOUSE
PB.1042.16	full-splice_match	Sept2	YLHDESGLNRR	_YLHDESGLNRR_	sp|P42208|SEPT2_MOUSE;tr|D3Z3C0|D3Z3C0_MOUSE;tr|F6WYM0|F6WYM0_MOUSE;tr|D3Z1S1|D3Z1S1_MOUSE;tr|E9Q3V6|E9Q3V6_MOUSE;tr|D3YYB1|D3YYB1_MOUSE;tr|F6UKN5|F6UKN5_MOUSE
PB.1042.16	full-splice_match	Sept2	YLHDESGLNRR	_YLHDESGLNRR_	sp|P42208|SEPT2_MOUSE;tr|D3Z3C0|D3Z3C0_MOUSE;tr|F6WYM0|F6WYM0_MOUSE;tr|D3Z1S1|D3Z1S1_MOUSE;tr|E9Q3V6|E9Q3V6_MOUSE;tr|D3YYB1|D3YYB1_MOUSE;tr|F6UKN5|F6UKN5_MOUSE
PB.1042.16	full-splice_match	Sept2	MQEMIAR	_MQEMIAR_	sp|P42208|SEPT2_MOUSE;tr|G3UYQ0|G3UYQ0_MOUSE;tr|E9Q3V6|E9Q3V6_MOUSE
PB.1042.16	full-splice_match	Sept2	MQEMIAR	_MQEMIAR_	sp|P42208|SEPT2_MOUSE;tr|G3UYQ0|G3UYQ0_MOUSE;tr|E9Q3V6|E9Q3V6_MOUSE
PB.1042.16	full-splice_match	Sept2	MQAQMQMQMQGGDSDSGALGQHV	_MQAQMQMQM[Oxidation (M)]QGGDSDSGALGQHV_	sp|P42208|SEPT2_MOUSE;tr|G3UYQ0|G3UYQ0_MOUSE;tr|E9Q3V6|E9Q3V6_MOUSE
PB.1042.16	full-splice_match	Sept2	IIPGAAEK	_IIPGAAEK_	sp|P42208|SEPT2_MOUSE;tr|D3YV76|D3YV76_MOUSE;tr|D3YZU7|D3YZU7_MOUSE;tr|D3Z3C0|D3Z3C0_MOUSE;tr|F6WYM0|F6WYM0_MOUSE;tr|D3Z1S1|D3Z1S1_MOUSE;tr|E9Q3V6|E9Q3V6_MOUSE;tr|D3YYB1|D3YYB1_MOUSE;tr|F6UKN5|F6UKN5_MOUSE
PB.1042.16	full-splice_match	Sept2	RILDEIEEHSIK	_RILDEIEEHSIK_	sp|P42208|SEPT2_MOUSE;tr|D3Z3C0|D3Z3C0_MOUSE;tr|F6WYM0|F6WYM0_MOUSE;tr|E9Q3V6|E9Q3V6_MOUSE;tr|D3YYB1|D3YYB1_MOUSE
PB.1042.16	full-splice_match	Sept2	IIPGAAEK	_IIPGAAEK_	sp|P42208|SEPT2_MOUSE;tr|D3YV76|D3YV76_MOUSE;tr|D3YZU7|D3YZU7_MOUSE;tr|D3Z3C0|D3Z3C0_MOUSE;tr|F6WYM0|F6WYM0_MOUSE;tr|D3Z1S1|D3Z1S1_MOUSE;tr|E9Q3V6|E9Q3V6_MOUSE;tr|D3YYB1|D3YYB1_MOUSE;tr|F6UKN5|F6UKN5_MOUSE
PB.1042.16	full-splice_match	Sept2	ILDEIEEHSIK	_ILDEIEEHSIK_	sp|P42208|SEPT2_MOUSE;tr|D3Z3C0|D3Z3C0_MOUSE;tr|F6WYM0|F6WYM0_MOUSE;tr|E9Q3V6|E9Q3V6_MOUSE;tr|D3YYB1|D3YYB1_MOUSE
PB.1042.16	full-splice_match	Sept2	ILDEIEEHSIK	_ILDEIEEHSIK_	sp|P42208|SEPT2_MOUSE;tr|D3Z3C0|D3Z3C0_MOUSE;tr|F6WYM0|F6WYM0_MOUSE;tr|E9Q3V6|E9Q3V6_MOUSE;tr|D3YYB1|D3YYB1_MOUSE
PB.1042.16	full-splice_match	Sept2	TIISYIDEQFER	_TIISYIDEQFER_	sp|P42208|SEPT2_MOUSE;tr|D3Z3C0|D3Z3C0_MOUSE;tr|F6WYM0|F6WYM0_MOUSE;tr|D3Z1S1|D3Z1S1_MOUSE;tr|E9Q3V6|E9Q3V6_MOUSE;tr|D3YYB1|D3YYB1_MOUSE;tr|F6UKN5|F6UKN5_MOUSE
PB.1042.16	full-splice_match	Sept2	TIISYIDEQFER	_TIISYIDEQFER_	sp|P42208|SEPT2_MOUSE;tr|D3Z3C0|D3Z3C0_MOUSE;tr|F6WYM0|F6WYM0_MOUSE;tr|D3Z1S1|D3Z1S1_MOUSE;tr|E9Q3V6|E9Q3V6_MOUSE;tr|D3YYB1|D3YYB1_MOUSE;tr|F6UKN5|F6UKN5_MOUSE
PB.1042.16	full-splice_match	Sept2	TMLITHMQDLQEVTQDLHYENFR	_TM[Oxidation (M)]LITHM[Oxidation (M)]QDLQEVTQDLHYENFR_	sp|P42208|SEPT2_MOUSE;tr|E9Q3V6|E9Q3V6_MOUSE
PB.1042.18	novel_not_in_catalog	Sept2	TMLITHMQDLQEVTQDLHYENFR	_TMLITHM[Oxidation (M)]QDLQEVTQDLHYENFR_	sp|P42208|SEPT2_MOUSE;tr|E9Q3V6|E9Q3V6_MOUSE
PB.1042.18	novel_not_in_catalog	Sept2	VNIVPVIAK	_VNIVPVIAK_	sp|P42208|SEPT2_MOUSE;sp|Q80UG5|SEPT9_MOUSE;sp|Q80UG5-2|SEPT9_MOUSE;sp|Q80UG5-3|SEPT9_MOUSE;tr|D3Z3C0|D3Z3C0_MOUSE;tr|F6WYM0|F6WYM0_MOUSE;tr|A2A6U3|A2A6U3_MOUSE;tr|E9Q3V6|E9Q3V6_MOUSE;tr|D3YYB1|D3YYB1_MOUSE;tr|Q3TDR9|Q3TDR9_MOUSE;tr|A2A6U5|A2A6U5_MOUSE
PB.1042.18	novel_not_in_catalog	Sept2	VNIVPVIAK	_VNIVPVIAK_	sp|P42208|SEPT2_MOUSE;sp|Q80UG5|SEPT9_MOUSE;sp|Q80UG5-2|SEPT9_MOUSE;sp|Q80UG5-3|SEPT9_MOUSE;tr|D3Z3C0|D3Z3C0_MOUSE;tr|F6WYM0|F6WYM0_MOUSE;tr|A2A6U3|A2A6U3_MOUSE;tr|E9Q3V6|E9Q3V6_MOUSE;tr|D3YYB1|D3YYB1_MOUSE;tr|Q3TDR9|Q3TDR9_MOUSE;tr|A2A6U5|A2A6U5_MOUSE
PB.1042.18	novel_not_in_catalog	Sept2	TMLITHMQDLQEVTQDLHYENFR	_TM[Oxidation (M)]LITHMQDLQEVTQDLHYENFR_	sp|P42208|SEPT2_MOUSE;tr|E9Q3V6|E9Q3V6_MOUSE
PB.1042.18	novel_not_in_catalog	Sept2	TMLITHMQDLQEVTQDLHYENFR	_TM[Oxidation (M)]LITHMQDLQEVTQDLHYENFR_	sp|P42208|SEPT2_MOUSE;tr|E9Q3V6|E9Q3V6_MOUSE
PB.1042.18	novel_not_in_catalog	Sept2	LYPWGVVEVENPEHNDFLK	_LYPWGVVEVENPEHNDFLK_	sp|P42208|SEPT2_MOUSE;tr|E9Q3V6|E9Q3V6_MOUSE
PB.1042.18	novel_not_in_catalog	Sept2	LYPWGVVEVENPEHNDFLK	_LYPWGVVEVENPEHNDFLK_	sp|P42208|SEPT2_MOUSE;tr|E9Q3V6|E9Q3V6_MOUSE
PB.1042.18	novel_not_in_catalog	Sept2	PLDVAFMK	_PLDVAFM[Oxidation (M)]K_	sp|P42208|SEPT2_MOUSE;tr|D3Z3C0|D3Z3C0_MOUSE;tr|F6WYM0|F6WYM0_MOUSE;tr|E9Q3V6|E9Q3V6_MOUSE;tr|D3YYB1|D3YYB1_MOUSE
PB.1042.18	novel_not_in_catalog	Sept2	PLDVAFMK	_PLDVAFMK_	sp|P42208|SEPT2_MOUSE;tr|D3Z3C0|D3Z3C0_MOUSE;tr|F6WYM0|F6WYM0_MOUSE;tr|E9Q3V6|E9Q3V6_MOUSE;tr|D3YYB1|D3YYB1_MOUSE
PB.1042.18	novel_not_in_catalog	Sept2	TMLITHMQDLQEVTQDLHYENFR	_TMLITHMQDLQEVTQDLHYENFR_	sp|P42208|SEPT2_MOUSE;tr|E9Q3V6|E9Q3V6_MOUSE
PB.1042.18	novel_not_in_catalog	Sept2	TMLITHMQDLQEVTQDLHYENFR	_TMLITHMQDLQEVTQDLHYENFR_	sp|P42208|SEPT2_MOUSE;tr|E9Q3V6|E9Q3V6_MOUSE
PB.1042.18	novel_not_in_catalog	Sept2	TMLITHMQDLQEVTQDLHYENFR	_TMLITHM[Oxidation (M)]QDLQEVTQDLHYENFR_	sp|P42208|SEPT2_MOUSE;tr|E9Q3V6|E9Q3V6_MOUSE
PB.1042.18	novel_not_in_catalog	Sept2	QQPTQFINPETPGYVGFANLPNQVHR	_QQPTQFINPETPGYVGFANLPNQVHR_	sp|P42208|SEPT2_MOUSE;tr|D3YV76|D3YV76_MOUSE;tr|D3YZU7|D3YZU7_MOUSE;tr|D3Z3C0|D3Z3C0_MOUSE;tr|F6WYM0|F6WYM0_MOUSE;tr|D3Z1S1|D3Z1S1_MOUSE;tr|D3YYB1|D3YYB1_MOUSE
PB.1042.18	novel_not_in_catalog	Sept2	QQPTQFINPETPGYVGFANLPNQVHR	_QQPTQFINPETPGYVGFANLPNQVHR_	sp|P42208|SEPT2_MOUSE;tr|D3YV76|D3YV76_MOUSE;tr|D3YZU7|D3YZU7_MOUSE;tr|D3Z3C0|D3Z3C0_MOUSE;tr|F6WYM0|F6WYM0_MOUSE;tr|D3Z1S1|D3Z1S1_MOUSE;tr|D3YYB1|D3YYB1_MOUSE
PB.1042.18	novel_not_in_catalog	Sept2	ASIPFSVVGSNQLIEAK	_ASIPFSVVGSNQLIEAK_	sp|P42208|SEPT2_MOUSE;tr|E9Q3V6|E9Q3V6_MOUSE
PB.1042.18	novel_not_in_catalog	Sept2	ASIPFSVVGSNQLIEAK	_ASIPFSVVGSNQLIEAK_	sp|P42208|SEPT2_MOUSE;tr|E9Q3V6|E9Q3V6_MOUSE
PB.1042.18	novel_not_in_catalog	Sept2	STLINSLFLTDLYPER	_STLINSLFLTDLYPER_	sp|P42208|SEPT2_MOUSE;tr|D3YV76|D3YV76_MOUSE;tr|D3YZU7|D3YZU7_MOUSE;tr|D3Z3C0|D3Z3C0_MOUSE;tr|F6WYM0|F6WYM0_MOUSE;tr|D3Z1S1|D3Z1S1_MOUSE;tr|E9Q3V6|E9Q3V6_MOUSE;tr|D3YYB1|D3YYB1_MOUSE;tr|F6UKN5|F6UKN5_MOUSE
PB.1042.18	novel_not_in_catalog	Sept2	STLINSLFLTDLYPER	_STLINSLFLTDLYPER_	sp|P42208|SEPT2_MOUSE;tr|D3YV76|D3YV76_MOUSE;tr|D3YZU7|D3YZU7_MOUSE;tr|D3Z3C0|D3Z3C0_MOUSE;tr|F6WYM0|F6WYM0_MOUSE;tr|D3Z1S1|D3Z1S1_MOUSE;tr|E9Q3V6|E9Q3V6_MOUSE;tr|D3YYB1|D3YYB1_MOUSE;tr|F6UKN5|F6UKN5_MOUSE
PB.1042.18	novel_not_in_catalog	Sept2	MQAQMQMQMQGGDSDSGALGQHV	_M[Oxidation (M)]QAQM[Oxidation (M)]QM[Oxidation (M)]QM[Oxidation (M)]QGGDSDSGALGQHV_	sp|P42208|SEPT2_MOUSE;tr|G3UYQ0|G3UYQ0_MOUSE;tr|E9Q3V6|E9Q3V6_MOUSE
PB.1042.18	novel_not_in_catalog	Sept2	MQEMIAR	_MQEM[Oxidation (M)]IAR_	sp|P42208|SEPT2_MOUSE;tr|G3UYQ0|G3UYQ0_MOUSE;tr|E9Q3V6|E9Q3V6_MOUSE
PB.1042.18	novel_not_in_catalog	Sept2	MQEMIAR	_M[Oxidation (M)]QEMIAR_	sp|P42208|SEPT2_MOUSE;tr|G3UYQ0|G3UYQ0_MOUSE;tr|E9Q3V6|E9Q3V6_MOUSE
PB.1042.18	novel_not_in_catalog	Sept2	MQAQMQMQMQGGDSDSGALGQHV	_M[Oxidation (M)]QAQM[Oxidation (M)]QM[Oxidation (M)]QMQGGDSDSGALGQHV_	sp|P42208|SEPT2_MOUSE;tr|G3UYQ0|G3UYQ0_MOUSE;tr|E9Q3V6|E9Q3V6_MOUSE
PB.1042.18	novel_not_in_catalog	Sept2	MQAQMQMQMQGGDSDSGALGQHV	_M[Oxidation (M)]QAQM[Oxidation (M)]QMQM[Oxidation (M)]QGGDSDSGALGQHV_	sp|P42208|SEPT2_MOUSE;tr|G3UYQ0|G3UYQ0_MOUSE;tr|E9Q3V6|E9Q3V6_MOUSE
PB.1042.18	novel_not_in_catalog	Sept2	MQAQMQMQMQGGDSDSGALGQHV	_M[Oxidation (M)]QAQMQM[Oxidation (M)]QM[Oxidation (M)]QGGDSDSGALGQHV_	sp|P42208|SEPT2_MOUSE;tr|G3UYQ0|G3UYQ0_MOUSE;tr|E9Q3V6|E9Q3V6_MOUSE
PB.1042.18	novel_not_in_catalog	Sept2	MQAQMQMQMQGGDSDSGALGQHV	_M[Oxidation (M)]QAQM[Oxidation (M)]QMQM[Oxidation (M)]QGGDSDSGALGQHV_	sp|P42208|SEPT2_MOUSE;tr|G3UYQ0|G3UYQ0_MOUSE;tr|E9Q3V6|E9Q3V6_MOUSE
PB.1042.18	novel_not_in_catalog	Sept2	MQAQMQMQMQGGDSDSGALGQHV	_M[Oxidation (M)]QAQM[Oxidation (M)]QM[Oxidation (M)]QMQGGDSDSGALGQHV_	sp|P42208|SEPT2_MOUSE;tr|G3UYQ0|G3UYQ0_MOUSE;tr|E9Q3V6|E9Q3V6_MOUSE
PB.1042.18	novel_not_in_catalog	Sept2	DQILLEK	_DQILLEK_	sp|P42208|SEPT2_MOUSE;tr|G3UYQ0|G3UYQ0_MOUSE;tr|E9Q3V6|E9Q3V6_MOUSE
PB.1042.18	novel_not_in_catalog	Sept2	DQILLEK	_DQILLEK_	sp|P42208|SEPT2_MOUSE;tr|G3UYQ0|G3UYQ0_MOUSE;tr|E9Q3V6|E9Q3V6_MOUSE
PB.1042.18	novel_not_in_catalog	Sept2	ADTLTLK	_ADTLTLK_	sp|P42208|SEPT2_MOUSE;tr|D3Z3C0|D3Z3C0_MOUSE;tr|F6WYM0|F6WYM0_MOUSE;tr|E9Q3V6|E9Q3V6_MOUSE;tr|D3YYB1|D3YYB1_MOUSE
PB.1042.18	novel_not_in_catalog	Sept2	MQAQMQMQMQGGDSDSGALGQHV	_MQAQM[Oxidation (M)]QMQM[Oxidation (M)]QGGDSDSGALGQHV_	sp|P42208|SEPT2_MOUSE;tr|G3UYQ0|G3UYQ0_MOUSE;tr|E9Q3V6|E9Q3V6_MOUSE
PB.1042.18	novel_not_in_catalog	Sept2	MQAQMQMQMQGGDSDSGALGQHV	_M[Oxidation (M)]QAQMQMQM[Oxidation (M)]QGGDSDSGALGQHV_	sp|P42208|SEPT2_MOUSE;tr|G3UYQ0|G3UYQ0_MOUSE;tr|E9Q3V6|E9Q3V6_MOUSE
PB.1042.18	novel_not_in_catalog	Sept2	MQAQMQMQMQGGDSDSGALGQHV	_MQAQM[Oxidation (M)]QM[Oxidation (M)]QMQGGDSDSGALGQHV_	sp|P42208|SEPT2_MOUSE;tr|G3UYQ0|G3UYQ0_MOUSE;tr|E9Q3V6|E9Q3V6_MOUSE
PB.1042.18	novel_not_in_catalog	Sept2	MQAQMQMQMQGGDSDSGALGQHV	_M[Oxidation (M)]QAQMQMQM[Oxidation (M)]QGGDSDSGALGQHV_	sp|P42208|SEPT2_MOUSE;tr|G3UYQ0|G3UYQ0_MOUSE;tr|E9Q3V6|E9Q3V6_MOUSE
PB.1042.18	novel_not_in_catalog	Sept2	MQAQMQMQMQGGDSDSGALGQHV	_M[Oxidation (M)]QAQM[Oxidation (M)]QMQMQGGDSDSGALGQHV_	sp|P42208|SEPT2_MOUSE;tr|G3UYQ0|G3UYQ0_MOUSE;tr|E9Q3V6|E9Q3V6_MOUSE
PB.1042.18	novel_not_in_catalog	Sept2	ADTLTLK	_ADTLTLK_	sp|P42208|SEPT2_MOUSE;tr|D3Z3C0|D3Z3C0_MOUSE;tr|F6WYM0|F6WYM0_MOUSE;tr|E9Q3V6|E9Q3V6_MOUSE;tr|D3YYB1|D3YYB1_MOUSE
PB.1042.18	novel_not_in_catalog	Sept2	IYHLPDAESDEDEDFK	_IYHLPDAESDEDEDFK_	sp|P42208|SEPT2_MOUSE;tr|E9Q3V6|E9Q3V6_MOUSE
PB.1042.18	novel_not_in_catalog	Sept2	TVQIEASTVEIEER	_TVQIEASTVEIEER_	sp|P42208|SEPT2_MOUSE;tr|D3YZU7|D3YZU7_MOUSE;tr|D3Z3C0|D3Z3C0_MOUSE;tr|F6WYM0|F6WYM0_MOUSE;tr|D3Z1S1|D3Z1S1_MOUSE;tr|E9Q3V6|E9Q3V6_MOUSE;tr|D3YYB1|D3YYB1_MOUSE;tr|F6UKN5|F6UKN5_MOUSE
PB.1042.18	novel_not_in_catalog	Sept2	MQAQMQMQMQGGDSDSGALGQHV	_MQAQMQM[Oxidation (M)]QM[Oxidation (M)]QGGDSDSGALGQHV_	sp|P42208|SEPT2_MOUSE;tr|G3UYQ0|G3UYQ0_MOUSE;tr|E9Q3V6|E9Q3V6_MOUSE
PB.1042.18	novel_not_in_catalog	Sept2	YLHDESGLNR	_YLHDESGLNR_	sp|P42208|SEPT2_MOUSE;tr|D3Z3C0|D3Z3C0_MOUSE;tr|F6WYM0|F6WYM0_MOUSE;tr|D3Z1S1|D3Z1S1_MOUSE;tr|E9Q3V6|E9Q3V6_MOUSE;tr|D3YYB1|D3YYB1_MOUSE;tr|F6UKN5|F6UKN5_MOUSE
PB.1042.18	novel_not_in_catalog	Sept2	MQAQMQMQMQGGDSDSGALGQHV	_MQAQM[Oxidation (M)]QMQMQGGDSDSGALGQHV_	sp|P42208|SEPT2_MOUSE;tr|G3UYQ0|G3UYQ0_MOUSE;tr|E9Q3V6|E9Q3V6_MOUSE
PB.1042.18	novel_not_in_catalog	Sept2	MQAQMQMQMQGGDSDSGALGQHV	_M[Oxidation (M)]QAQMQMQMQGGDSDSGALGQHV_	sp|P42208|SEPT2_MOUSE;tr|G3UYQ0|G3UYQ0_MOUSE;tr|E9Q3V6|E9Q3V6_MOUSE
PB.1042.18	novel_not_in_catalog	Sept2	YLHDESGLNRR	_YLHDESGLNRR_	sp|P42208|SEPT2_MOUSE;tr|D3Z3C0|D3Z3C0_MOUSE;tr|F6WYM0|F6WYM0_MOUSE;tr|D3Z1S1|D3Z1S1_MOUSE;tr|E9Q3V6|E9Q3V6_MOUSE;tr|D3YYB1|D3YYB1_MOUSE;tr|F6UKN5|F6UKN5_MOUSE
PB.1042.18	novel_not_in_catalog	Sept2	YLHDESGLNRR	_YLHDESGLNRR_	sp|P42208|SEPT2_MOUSE;tr|D3Z3C0|D3Z3C0_MOUSE;tr|F6WYM0|F6WYM0_MOUSE;tr|D3Z1S1|D3Z1S1_MOUSE;tr|E9Q3V6|E9Q3V6_MOUSE;tr|D3YYB1|D3YYB1_MOUSE;tr|F6UKN5|F6UKN5_MOUSE
PB.1042.18	novel_not_in_catalog	Sept2	MQEMIAR	_MQEMIAR_	sp|P42208|SEPT2_MOUSE;tr|G3UYQ0|G3UYQ0_MOUSE;tr|E9Q3V6|E9Q3V6_MOUSE
PB.1042.18	novel_not_in_catalog	Sept2	MQEMIAR	_MQEMIAR_	sp|P42208|SEPT2_MOUSE;tr|G3UYQ0|G3UYQ0_MOUSE;tr|E9Q3V6|E9Q3V6_MOUSE
PB.1042.18	novel_not_in_catalog	Sept2	MQAQMQMQMQGGDSDSGALGQHV	_MQAQMQMQM[Oxidation (M)]QGGDSDSGALGQHV_	sp|P42208|SEPT2_MOUSE;tr|G3UYQ0|G3UYQ0_MOUSE;tr|E9Q3V6|E9Q3V6_MOUSE
PB.1042.18	novel_not_in_catalog	Sept2	IIPGAAEK	_IIPGAAEK_	sp|P42208|SEPT2_MOUSE;tr|D3YV76|D3YV76_MOUSE;tr|D3YZU7|D3YZU7_MOUSE;tr|D3Z3C0|D3Z3C0_MOUSE;tr|F6WYM0|F6WYM0_MOUSE;tr|D3Z1S1|D3Z1S1_MOUSE;tr|E9Q3V6|E9Q3V6_MOUSE;tr|D3YYB1|D3YYB1_MOUSE;tr|F6UKN5|F6UKN5_MOUSE
PB.1042.18	novel_not_in_catalog	Sept2	RILDEIEEHSIK	_RILDEIEEHSIK_	sp|P42208|SEPT2_MOUSE;tr|D3Z3C0|D3Z3C0_MOUSE;tr|F6WYM0|F6WYM0_MOUSE;tr|E9Q3V6|E9Q3V6_MOUSE;tr|D3YYB1|D3YYB1_MOUSE
PB.1042.18	novel_not_in_catalog	Sept2	IIPGAAEK	_IIPGAAEK_	sp|P42208|SEPT2_MOUSE;tr|D3YV76|D3YV76_MOUSE;tr|D3YZU7|D3YZU7_MOUSE;tr|D3Z3C0|D3Z3C0_MOUSE;tr|F6WYM0|F6WYM0_MOUSE;tr|D3Z1S1|D3Z1S1_MOUSE;tr|E9Q3V6|E9Q3V6_MOUSE;tr|D3YYB1|D3YYB1_MOUSE;tr|F6UKN5|F6UKN5_MOUSE
PB.1042.18	novel_not_in_catalog	Sept2	ILDEIEEHSIK	_ILDEIEEHSIK_	sp|P42208|SEPT2_MOUSE;tr|D3Z3C0|D3Z3C0_MOUSE;tr|F6WYM0|F6WYM0_MOUSE;tr|E9Q3V6|E9Q3V6_MOUSE;tr|D3YYB1|D3YYB1_MOUSE
PB.1042.18	novel_not_in_catalog	Sept2	ILDEIEEHSIK	_ILDEIEEHSIK_	sp|P42208|SEPT2_MOUSE;tr|D3Z3C0|D3Z3C0_MOUSE;tr|F6WYM0|F6WYM0_MOUSE;tr|E9Q3V6|E9Q3V6_MOUSE;tr|D3YYB1|D3YYB1_MOUSE
PB.1042.18	novel_not_in_catalog	Sept2	TIISYIDEQFER	_TIISYIDEQFER_	sp|P42208|SEPT2_MOUSE;tr|D3Z3C0|D3Z3C0_MOUSE;tr|F6WYM0|F6WYM0_MOUSE;tr|D3Z1S1|D3Z1S1_MOUSE;tr|E9Q3V6|E9Q3V6_MOUSE;tr|D3YYB1|D3YYB1_MOUSE;tr|F6UKN5|F6UKN5_MOUSE
PB.1042.18	novel_not_in_catalog	Sept2	TIISYIDEQFER	_TIISYIDEQFER_	sp|P42208|SEPT2_MOUSE;tr|D3Z3C0|D3Z3C0_MOUSE;tr|F6WYM0|F6WYM0_MOUSE;tr|D3Z1S1|D3Z1S1_MOUSE;tr|E9Q3V6|E9Q3V6_MOUSE;tr|D3YYB1|D3YYB1_MOUSE;tr|F6UKN5|F6UKN5_MOUSE
PB.1042.18	novel_not_in_catalog	Sept2	TMLITHMQDLQEVTQDLHYENFR	_TM[Oxidation (M)]LITHM[Oxidation (M)]QDLQEVTQDLHYENFR_	sp|P42208|SEPT2_MOUSE;tr|E9Q3V6|E9Q3V6_MOUSE
PB.1042.22	full-splice_match	Sept2	TMLITHMQDLQEVTQDLHYENFR	_TMLITHM[Oxidation (M)]QDLQEVTQDLHYENFR_	sp|P42208|SEPT2_MOUSE;tr|E9Q3V6|E9Q3V6_MOUSE
PB.1042.22	full-splice_match	Sept2	VNIVPVIAK	_VNIVPVIAK_	sp|P42208|SEPT2_MOUSE;sp|Q80UG5|SEPT9_MOUSE;sp|Q80UG5-2|SEPT9_MOUSE;sp|Q80UG5-3|SEPT9_MOUSE;tr|D3Z3C0|D3Z3C0_MOUSE;tr|F6WYM0|F6WYM0_MOUSE;tr|A2A6U3|A2A6U3_MOUSE;tr|E9Q3V6|E9Q3V6_MOUSE;tr|D3YYB1|D3YYB1_MOUSE;tr|Q3TDR9|Q3TDR9_MOUSE;tr|A2A6U5|A2A6U5_MOUSE
PB.1042.22	full-splice_match	Sept2	VNIVPVIAK	_VNIVPVIAK_	sp|P42208|SEPT2_MOUSE;sp|Q80UG5|SEPT9_MOUSE;sp|Q80UG5-2|SEPT9_MOUSE;sp|Q80UG5-3|SEPT9_MOUSE;tr|D3Z3C0|D3Z3C0_MOUSE;tr|F6WYM0|F6WYM0_MOUSE;tr|A2A6U3|A2A6U3_MOUSE;tr|E9Q3V6|E9Q3V6_MOUSE;tr|D3YYB1|D3YYB1_MOUSE;tr|Q3TDR9|Q3TDR9_MOUSE;tr|A2A6U5|A2A6U5_MOUSE
PB.1042.22	full-splice_match	Sept2	TMLITHMQDLQEVTQDLHYENFR	_TM[Oxidation (M)]LITHMQDLQEVTQDLHYENFR_	sp|P42208|SEPT2_MOUSE;tr|E9Q3V6|E9Q3V6_MOUSE
PB.1042.22	full-splice_match	Sept2	TMLITHMQDLQEVTQDLHYENFR	_TM[Oxidation (M)]LITHMQDLQEVTQDLHYENFR_	sp|P42208|SEPT2_MOUSE;tr|E9Q3V6|E9Q3V6_MOUSE
PB.1042.22	full-splice_match	Sept2	LYPWGVVEVENPEHNDFLK	_LYPWGVVEVENPEHNDFLK_	sp|P42208|SEPT2_MOUSE;tr|E9Q3V6|E9Q3V6_MOUSE
PB.1042.22	full-splice_match	Sept2	LYPWGVVEVENPEHNDFLK	_LYPWGVVEVENPEHNDFLK_	sp|P42208|SEPT2_MOUSE;tr|E9Q3V6|E9Q3V6_MOUSE
PB.1042.22	full-splice_match	Sept2	PLDVAFMK	_PLDVAFM[Oxidation (M)]K_	sp|P42208|SEPT2_MOUSE;tr|D3Z3C0|D3Z3C0_MOUSE;tr|F6WYM0|F6WYM0_MOUSE;tr|E9Q3V6|E9Q3V6_MOUSE;tr|D3YYB1|D3YYB1_MOUSE
PB.1042.22	full-splice_match	Sept2	PLDVAFMK	_PLDVAFMK_	sp|P42208|SEPT2_MOUSE;tr|D3Z3C0|D3Z3C0_MOUSE;tr|F6WYM0|F6WYM0_MOUSE;tr|E9Q3V6|E9Q3V6_MOUSE;tr|D3YYB1|D3YYB1_MOUSE
PB.1042.22	full-splice_match	Sept2	TMLITHMQDLQEVTQDLHYENFR	_TMLITHMQDLQEVTQDLHYENFR_	sp|P42208|SEPT2_MOUSE;tr|E9Q3V6|E9Q3V6_MOUSE
PB.1042.22	full-splice_match	Sept2	TMLITHMQDLQEVTQDLHYENFR	_TMLITHMQDLQEVTQDLHYENFR_	sp|P42208|SEPT2_MOUSE;tr|E9Q3V6|E9Q3V6_MOUSE
PB.1042.22	full-splice_match	Sept2	TMLITHMQDLQEVTQDLHYENFR	_TMLITHM[Oxidation (M)]QDLQEVTQDLHYENFR_	sp|P42208|SEPT2_MOUSE;tr|E9Q3V6|E9Q3V6_MOUSE
PB.1042.22	full-splice_match	Sept2	QQPTQFINPETPGYVGFANLPNQVHR	_QQPTQFINPETPGYVGFANLPNQVHR_	sp|P42208|SEPT2_MOUSE;tr|D3YV76|D3YV76_MOUSE;tr|D3YZU7|D3YZU7_MOUSE;tr|D3Z3C0|D3Z3C0_MOUSE;tr|F6WYM0|F6WYM0_MOUSE;tr|D3Z1S1|D3Z1S1_MOUSE;tr|D3YYB1|D3YYB1_MOUSE
PB.1042.22	full-splice_match	Sept2	QQPTQFINPETPGYVGFANLPNQVHR	_QQPTQFINPETPGYVGFANLPNQVHR_	sp|P42208|SEPT2_MOUSE;tr|D3YV76|D3YV76_MOUSE;tr|D3YZU7|D3YZU7_MOUSE;tr|D3Z3C0|D3Z3C0_MOUSE;tr|F6WYM0|F6WYM0_MOUSE;tr|D3Z1S1|D3Z1S1_MOUSE;tr|D3YYB1|D3YYB1_MOUSE
PB.1042.22	full-splice_match	Sept2	ASIPFSVVGSNQLIEAK	_ASIPFSVVGSNQLIEAK_	sp|P42208|SEPT2_MOUSE;tr|E9Q3V6|E9Q3V6_MOUSE
PB.1042.22	full-splice_match	Sept2	ASIPFSVVGSNQLIEAK	_ASIPFSVVGSNQLIEAK_	sp|P42208|SEPT2_MOUSE;tr|E9Q3V6|E9Q3V6_MOUSE
PB.1042.22	full-splice_match	Sept2	STLINSLFLTDLYPER	_STLINSLFLTDLYPER_	sp|P42208|SEPT2_MOUSE;tr|D3YV76|D3YV76_MOUSE;tr|D3YZU7|D3YZU7_MOUSE;tr|D3Z3C0|D3Z3C0_MOUSE;tr|F6WYM0|F6WYM0_MOUSE;tr|D3Z1S1|D3Z1S1_MOUSE;tr|E9Q3V6|E9Q3V6_MOUSE;tr|D3YYB1|D3YYB1_MOUSE;tr|F6UKN5|F6UKN5_MOUSE
PB.1042.22	full-splice_match	Sept2	STLINSLFLTDLYPER	_STLINSLFLTDLYPER_	sp|P42208|SEPT2_MOUSE;tr|D3YV76|D3YV76_MOUSE;tr|D3YZU7|D3YZU7_MOUSE;tr|D3Z3C0|D3Z3C0_MOUSE;tr|F6WYM0|F6WYM0_MOUSE;tr|D3Z1S1|D3Z1S1_MOUSE;tr|E9Q3V6|E9Q3V6_MOUSE;tr|D3YYB1|D3YYB1_MOUSE;tr|F6UKN5|F6UKN5_MOUSE
PB.1042.22	full-splice_match	Sept2	MQAQMQMQMQGGDSDSGALGQHV	_M[Oxidation (M)]QAQM[Oxidation (M)]QM[Oxidation (M)]QM[Oxidation (M)]QGGDSDSGALGQHV_	sp|P42208|SEPT2_MOUSE;tr|G3UYQ0|G3UYQ0_MOUSE;tr|E9Q3V6|E9Q3V6_MOUSE
PB.1042.22	full-splice_match	Sept2	MQEMIAR	_MQEM[Oxidation (M)]IAR_	sp|P42208|SEPT2_MOUSE;tr|G3UYQ0|G3UYQ0_MOUSE;tr|E9Q3V6|E9Q3V6_MOUSE
PB.1042.22	full-splice_match	Sept2	MQEMIAR	_M[Oxidation (M)]QEMIAR_	sp|P42208|SEPT2_MOUSE;tr|G3UYQ0|G3UYQ0_MOUSE;tr|E9Q3V6|E9Q3V6_MOUSE
PB.1042.22	full-splice_match	Sept2	MQAQMQMQMQGGDSDSGALGQHV	_M[Oxidation (M)]QAQM[Oxidation (M)]QM[Oxidation (M)]QMQGGDSDSGALGQHV_	sp|P42208|SEPT2_MOUSE;tr|G3UYQ0|G3UYQ0_MOUSE;tr|E9Q3V6|E9Q3V6_MOUSE
PB.1042.22	full-splice_match	Sept2	MQAQMQMQMQGGDSDSGALGQHV	_M[Oxidation (M)]QAQM[Oxidation (M)]QMQM[Oxidation (M)]QGGDSDSGALGQHV_	sp|P42208|SEPT2_MOUSE;tr|G3UYQ0|G3UYQ0_MOUSE;tr|E9Q3V6|E9Q3V6_MOUSE
PB.1042.22	full-splice_match	Sept2	MQAQMQMQMQGGDSDSGALGQHV	_M[Oxidation (M)]QAQMQM[Oxidation (M)]QM[Oxidation (M)]QGGDSDSGALGQHV_	sp|P42208|SEPT2_MOUSE;tr|G3UYQ0|G3UYQ0_MOUSE;tr|E9Q3V6|E9Q3V6_MOUSE
PB.1042.22	full-splice_match	Sept2	MQAQMQMQMQGGDSDSGALGQHV	_M[Oxidation (M)]QAQM[Oxidation (M)]QMQM[Oxidation (M)]QGGDSDSGALGQHV_	sp|P42208|SEPT2_MOUSE;tr|G3UYQ0|G3UYQ0_MOUSE;tr|E9Q3V6|E9Q3V6_MOUSE
PB.1042.22	full-splice_match	Sept2	MQAQMQMQMQGGDSDSGALGQHV	_M[Oxidation (M)]QAQM[Oxidation (M)]QM[Oxidation (M)]QMQGGDSDSGALGQHV_	sp|P42208|SEPT2_MOUSE;tr|G3UYQ0|G3UYQ0_MOUSE;tr|E9Q3V6|E9Q3V6_MOUSE
PB.1042.22	full-splice_match	Sept2	DQILLEK	_DQILLEK_	sp|P42208|SEPT2_MOUSE;tr|G3UYQ0|G3UYQ0_MOUSE;tr|E9Q3V6|E9Q3V6_MOUSE
PB.1042.22	full-splice_match	Sept2	DQILLEK	_DQILLEK_	sp|P42208|SEPT2_MOUSE;tr|G3UYQ0|G3UYQ0_MOUSE;tr|E9Q3V6|E9Q3V6_MOUSE
PB.1042.22	full-splice_match	Sept2	ADTLTLK	_ADTLTLK_	sp|P42208|SEPT2_MOUSE;tr|D3Z3C0|D3Z3C0_MOUSE;tr|F6WYM0|F6WYM0_MOUSE;tr|E9Q3V6|E9Q3V6_MOUSE;tr|D3YYB1|D3YYB1_MOUSE
PB.1042.22	full-splice_match	Sept2	MQAQMQMQMQGGDSDSGALGQHV	_MQAQM[Oxidation (M)]QMQM[Oxidation (M)]QGGDSDSGALGQHV_	sp|P42208|SEPT2_MOUSE;tr|G3UYQ0|G3UYQ0_MOUSE;tr|E9Q3V6|E9Q3V6_MOUSE
PB.1042.22	full-splice_match	Sept2	MQAQMQMQMQGGDSDSGALGQHV	_M[Oxidation (M)]QAQMQMQM[Oxidation (M)]QGGDSDSGALGQHV_	sp|P42208|SEPT2_MOUSE;tr|G3UYQ0|G3UYQ0_MOUSE;tr|E9Q3V6|E9Q3V6_MOUSE
PB.1042.22	full-splice_match	Sept2	MQAQMQMQMQGGDSDSGALGQHV	_MQAQM[Oxidation (M)]QM[Oxidation (M)]QMQGGDSDSGALGQHV_	sp|P42208|SEPT2_MOUSE;tr|G3UYQ0|G3UYQ0_MOUSE;tr|E9Q3V6|E9Q3V6_MOUSE
PB.1042.22	full-splice_match	Sept2	MQAQMQMQMQGGDSDSGALGQHV	_M[Oxidation (M)]QAQMQMQM[Oxidation (M)]QGGDSDSGALGQHV_	sp|P42208|SEPT2_MOUSE;tr|G3UYQ0|G3UYQ0_MOUSE;tr|E9Q3V6|E9Q3V6_MOUSE
PB.1042.22	full-splice_match	Sept2	MQAQMQMQMQGGDSDSGALGQHV	_M[Oxidation (M)]QAQM[Oxidation (M)]QMQMQGGDSDSGALGQHV_	sp|P42208|SEPT2_MOUSE;tr|G3UYQ0|G3UYQ0_MOUSE;tr|E9Q3V6|E9Q3V6_MOUSE
PB.1042.22	full-splice_match	Sept2	ADTLTLK	_ADTLTLK_	sp|P42208|SEPT2_MOUSE;tr|D3Z3C0|D3Z3C0_MOUSE;tr|F6WYM0|F6WYM0_MOUSE;tr|E9Q3V6|E9Q3V6_MOUSE;tr|D3YYB1|D3YYB1_MOUSE
PB.1042.22	full-splice_match	Sept2	IYHLPDAESDEDEDFK	_IYHLPDAESDEDEDFK_	sp|P42208|SEPT2_MOUSE;tr|E9Q3V6|E9Q3V6_MOUSE
PB.1042.22	full-splice_match	Sept2	TVQIEASTVEIEER	_TVQIEASTVEIEER_	sp|P42208|SEPT2_MOUSE;tr|D3YZU7|D3YZU7_MOUSE;tr|D3Z3C0|D3Z3C0_MOUSE;tr|F6WYM0|F6WYM0_MOUSE;tr|D3Z1S1|D3Z1S1_MOUSE;tr|E9Q3V6|E9Q3V6_MOUSE;tr|D3YYB1|D3YYB1_MOUSE;tr|F6UKN5|F6UKN5_MOUSE
PB.1042.22	full-splice_match	Sept2	MQAQMQMQMQGGDSDSGALGQHV	_MQAQMQM[Oxidation (M)]QM[Oxidation (M)]QGGDSDSGALGQHV_	sp|P42208|SEPT2_MOUSE;tr|G3UYQ0|G3UYQ0_MOUSE;tr|E9Q3V6|E9Q3V6_MOUSE
PB.1042.22	full-splice_match	Sept2	YLHDESGLNR	_YLHDESGLNR_	sp|P42208|SEPT2_MOUSE;tr|D3Z3C0|D3Z3C0_MOUSE;tr|F6WYM0|F6WYM0_MOUSE;tr|D3Z1S1|D3Z1S1_MOUSE;tr|E9Q3V6|E9Q3V6_MOUSE;tr|D3YYB1|D3YYB1_MOUSE;tr|F6UKN5|F6UKN5_MOUSE
PB.1042.22	full-splice_match	Sept2	MQAQMQMQMQGGDSDSGALGQHV	_MQAQM[Oxidation (M)]QMQMQGGDSDSGALGQHV_	sp|P42208|SEPT2_MOUSE;tr|G3UYQ0|G3UYQ0_MOUSE;tr|E9Q3V6|E9Q3V6_MOUSE
PB.1042.22	full-splice_match	Sept2	MQAQMQMQMQGGDSDSGALGQHV	_M[Oxidation (M)]QAQMQMQMQGGDSDSGALGQHV_	sp|P42208|SEPT2_MOUSE;tr|G3UYQ0|G3UYQ0_MOUSE;tr|E9Q3V6|E9Q3V6_MOUSE
PB.1042.22	full-splice_match	Sept2	YLHDESGLNRR	_YLHDESGLNRR_	sp|P42208|SEPT2_MOUSE;tr|D3Z3C0|D3Z3C0_MOUSE;tr|F6WYM0|F6WYM0_MOUSE;tr|D3Z1S1|D3Z1S1_MOUSE;tr|E9Q3V6|E9Q3V6_MOUSE;tr|D3YYB1|D3YYB1_MOUSE;tr|F6UKN5|F6UKN5_MOUSE
PB.1042.22	full-splice_match	Sept2	YLHDESGLNRR	_YLHDESGLNRR_	sp|P42208|SEPT2_MOUSE;tr|D3Z3C0|D3Z3C0_MOUSE;tr|F6WYM0|F6WYM0_MOUSE;tr|D3Z1S1|D3Z1S1_MOUSE;tr|E9Q3V6|E9Q3V6_MOUSE;tr|D3YYB1|D3YYB1_MOUSE;tr|F6UKN5|F6UKN5_MOUSE
PB.1042.22	full-splice_match	Sept2	MQEMIAR	_MQEMIAR_	sp|P42208|SEPT2_MOUSE;tr|G3UYQ0|G3UYQ0_MOUSE;tr|E9Q3V6|E9Q3V6_MOUSE
PB.1042.22	full-splice_match	Sept2	MQEMIAR	_MQEMIAR_	sp|P42208|SEPT2_MOUSE;tr|G3UYQ0|G3UYQ0_MOUSE;tr|E9Q3V6|E9Q3V6_MOUSE
PB.1042.22	full-splice_match	Sept2	MQAQMQMQMQGGDSDSGALGQHV	_MQAQMQMQM[Oxidation (M)]QGGDSDSGALGQHV_	sp|P42208|SEPT2_MOUSE;tr|G3UYQ0|G3UYQ0_MOUSE;tr|E9Q3V6|E9Q3V6_MOUSE
PB.1042.22	full-splice_match	Sept2	IIPGAAEK	_IIPGAAEK_	sp|P42208|SEPT2_MOUSE;tr|D3YV76|D3YV76_MOUSE;tr|D3YZU7|D3YZU7_MOUSE;tr|D3Z3C0|D3Z3C0_MOUSE;tr|F6WYM0|F6WYM0_MOUSE;tr|D3Z1S1|D3Z1S1_MOUSE;tr|E9Q3V6|E9Q3V6_MOUSE;tr|D3YYB1|D3YYB1_MOUSE;tr|F6UKN5|F6UKN5_MOUSE
PB.1042.22	full-splice_match	Sept2	RILDEIEEHSIK	_RILDEIEEHSIK_	sp|P42208|SEPT2_MOUSE;tr|D3Z3C0|D3Z3C0_MOUSE;tr|F6WYM0|F6WYM0_MOUSE;tr|E9Q3V6|E9Q3V6_MOUSE;tr|D3YYB1|D3YYB1_MOUSE
PB.1042.22	full-splice_match	Sept2	IIPGAAEK	_IIPGAAEK_	sp|P42208|SEPT2_MOUSE;tr|D3YV76|D3YV76_MOUSE;tr|D3YZU7|D3YZU7_MOUSE;tr|D3Z3C0|D3Z3C0_MOUSE;tr|F6WYM0|F6WYM0_MOUSE;tr|D3Z1S1|D3Z1S1_MOUSE;tr|E9Q3V6|E9Q3V6_MOUSE;tr|D3YYB1|D3YYB1_MOUSE;tr|F6UKN5|F6UKN5_MOUSE
PB.1042.22	full-splice_match	Sept2	ILDEIEEHSIK	_ILDEIEEHSIK_	sp|P42208|SEPT2_MOUSE;tr|D3Z3C0|D3Z3C0_MOUSE;tr|F6WYM0|F6WYM0_MOUSE;tr|E9Q3V6|E9Q3V6_MOUSE;tr|D3YYB1|D3YYB1_MOUSE
PB.1042.22	full-splice_match	Sept2	ILDEIEEHSIK	_ILDEIEEHSIK_	sp|P42208|SEPT2_MOUSE;tr|D3Z3C0|D3Z3C0_MOUSE;tr|F6WYM0|F6WYM0_MOUSE;tr|E9Q3V6|E9Q3V6_MOUSE;tr|D3YYB1|D3YYB1_MOUSE
PB.1042.22	full-splice_match	Sept2	TIISYIDEQFER	_TIISYIDEQFER_	sp|P42208|SEPT2_MOUSE;tr|D3Z3C0|D3Z3C0_MOUSE;tr|F6WYM0|F6WYM0_MOUSE;tr|D3Z1S1|D3Z1S1_MOUSE;tr|E9Q3V6|E9Q3V6_MOUSE;tr|D3YYB1|D3YYB1_MOUSE;tr|F6UKN5|F6UKN5_MOUSE
PB.1042.22	full-splice_match	Sept2	TIISYIDEQFER	_TIISYIDEQFER_	sp|P42208|SEPT2_MOUSE;tr|D3Z3C0|D3Z3C0_MOUSE;tr|F6WYM0|F6WYM0_MOUSE;tr|D3Z1S1|D3Z1S1_MOUSE;tr|E9Q3V6|E9Q3V6_MOUSE;tr|D3YYB1|D3YYB1_MOUSE;tr|F6UKN5|F6UKN5_MOUSE
PB.1042.22	full-splice_match	Sept2	TMLITHMQDLQEVTQDLHYENFR	_TM[Oxidation (M)]LITHM[Oxidation (M)]QDLQEVTQDLHYENFR_	sp|P42208|SEPT2_MOUSE;tr|E9Q3V6|E9Q3V6_MOUSE
PB.1042.23	full-splice_match	Sept2	TMLITHMQDLQEVTQDLHYENFR	_TMLITHM[Oxidation (M)]QDLQEVTQDLHYENFR_	sp|P42208|SEPT2_MOUSE;tr|E9Q3V6|E9Q3V6_MOUSE
PB.1042.23	full-splice_match	Sept2	VNIVPVIAK	_VNIVPVIAK_	sp|P42208|SEPT2_MOUSE;sp|Q80UG5|SEPT9_MOUSE;sp|Q80UG5-2|SEPT9_MOUSE;sp|Q80UG5-3|SEPT9_MOUSE;tr|D3Z3C0|D3Z3C0_MOUSE;tr|F6WYM0|F6WYM0_MOUSE;tr|A2A6U3|A2A6U3_MOUSE;tr|E9Q3V6|E9Q3V6_MOUSE;tr|D3YYB1|D3YYB1_MOUSE;tr|Q3TDR9|Q3TDR9_MOUSE;tr|A2A6U5|A2A6U5_MOUSE
PB.1042.23	full-splice_match	Sept2	VNIVPVIAK	_VNIVPVIAK_	sp|P42208|SEPT2_MOUSE;sp|Q80UG5|SEPT9_MOUSE;sp|Q80UG5-2|SEPT9_MOUSE;sp|Q80UG5-3|SEPT9_MOUSE;tr|D3Z3C0|D3Z3C0_MOUSE;tr|F6WYM0|F6WYM0_MOUSE;tr|A2A6U3|A2A6U3_MOUSE;tr|E9Q3V6|E9Q3V6_MOUSE;tr|D3YYB1|D3YYB1_MOUSE;tr|Q3TDR9|Q3TDR9_MOUSE;tr|A2A6U5|A2A6U5_MOUSE
PB.1042.23	full-splice_match	Sept2	TMLITHMQDLQEVTQDLHYENFR	_TM[Oxidation (M)]LITHMQDLQEVTQDLHYENFR_	sp|P42208|SEPT2_MOUSE;tr|E9Q3V6|E9Q3V6_MOUSE
PB.1042.23	full-splice_match	Sept2	TMLITHMQDLQEVTQDLHYENFR	_TM[Oxidation (M)]LITHMQDLQEVTQDLHYENFR_	sp|P42208|SEPT2_MOUSE;tr|E9Q3V6|E9Q3V6_MOUSE
PB.1042.23	full-splice_match	Sept2	LYPWGVVEVENPEHNDFLK	_LYPWGVVEVENPEHNDFLK_	sp|P42208|SEPT2_MOUSE;tr|E9Q3V6|E9Q3V6_MOUSE
PB.1042.23	full-splice_match	Sept2	LYPWGVVEVENPEHNDFLK	_LYPWGVVEVENPEHNDFLK_	sp|P42208|SEPT2_MOUSE;tr|E9Q3V6|E9Q3V6_MOUSE
PB.1042.23	full-splice_match	Sept2	PLDVAFMK	_PLDVAFM[Oxidation (M)]K_	sp|P42208|SEPT2_MOUSE;tr|D3Z3C0|D3Z3C0_MOUSE;tr|F6WYM0|F6WYM0_MOUSE;tr|E9Q3V6|E9Q3V6_MOUSE;tr|D3YYB1|D3YYB1_MOUSE
PB.1042.23	full-splice_match	Sept2	PLDVAFMK	_PLDVAFMK_	sp|P42208|SEPT2_MOUSE;tr|D3Z3C0|D3Z3C0_MOUSE;tr|F6WYM0|F6WYM0_MOUSE;tr|E9Q3V6|E9Q3V6_MOUSE;tr|D3YYB1|D3YYB1_MOUSE
PB.1042.23	full-splice_match	Sept2	TMLITHMQDLQEVTQDLHYENFR	_TMLITHMQDLQEVTQDLHYENFR_	sp|P42208|SEPT2_MOUSE;tr|E9Q3V6|E9Q3V6_MOUSE
PB.1042.23	full-splice_match	Sept2	TMLITHMQDLQEVTQDLHYENFR	_TMLITHMQDLQEVTQDLHYENFR_	sp|P42208|SEPT2_MOUSE;tr|E9Q3V6|E9Q3V6_MOUSE
PB.1042.23	full-splice_match	Sept2	TMLITHMQDLQEVTQDLHYENFR	_TMLITHM[Oxidation (M)]QDLQEVTQDLHYENFR_	sp|P42208|SEPT2_MOUSE;tr|E9Q3V6|E9Q3V6_MOUSE
PB.1042.23	full-splice_match	Sept2	QQPTQFINPETPGYVGFANLPNQVHR	_QQPTQFINPETPGYVGFANLPNQVHR_	sp|P42208|SEPT2_MOUSE;tr|D3YV76|D3YV76_MOUSE;tr|D3YZU7|D3YZU7_MOUSE;tr|D3Z3C0|D3Z3C0_MOUSE;tr|F6WYM0|F6WYM0_MOUSE;tr|D3Z1S1|D3Z1S1_MOUSE;tr|D3YYB1|D3YYB1_MOUSE
PB.1042.23	full-splice_match	Sept2	QQPTQFINPETPGYVGFANLPNQVHR	_QQPTQFINPETPGYVGFANLPNQVHR_	sp|P42208|SEPT2_MOUSE;tr|D3YV76|D3YV76_MOUSE;tr|D3YZU7|D3YZU7_MOUSE;tr|D3Z3C0|D3Z3C0_MOUSE;tr|F6WYM0|F6WYM0_MOUSE;tr|D3Z1S1|D3Z1S1_MOUSE;tr|D3YYB1|D3YYB1_MOUSE
PB.1042.23	full-splice_match	Sept2	ASIPFSVVGSNQLIEAK	_ASIPFSVVGSNQLIEAK_	sp|P42208|SEPT2_MOUSE;tr|E9Q3V6|E9Q3V6_MOUSE
PB.1042.23	full-splice_match	Sept2	ASIPFSVVGSNQLIEAK	_ASIPFSVVGSNQLIEAK_	sp|P42208|SEPT2_MOUSE;tr|E9Q3V6|E9Q3V6_MOUSE
PB.1042.23	full-splice_match	Sept2	STLINSLFLTDLYPER	_STLINSLFLTDLYPER_	sp|P42208|SEPT2_MOUSE;tr|D3YV76|D3YV76_MOUSE;tr|D3YZU7|D3YZU7_MOUSE;tr|D3Z3C0|D3Z3C0_MOUSE;tr|F6WYM0|F6WYM0_MOUSE;tr|D3Z1S1|D3Z1S1_MOUSE;tr|E9Q3V6|E9Q3V6_MOUSE;tr|D3YYB1|D3YYB1_MOUSE;tr|F6UKN5|F6UKN5_MOUSE
PB.1042.23	full-splice_match	Sept2	STLINSLFLTDLYPER	_STLINSLFLTDLYPER_	sp|P42208|SEPT2_MOUSE;tr|D3YV76|D3YV76_MOUSE;tr|D3YZU7|D3YZU7_MOUSE;tr|D3Z3C0|D3Z3C0_MOUSE;tr|F6WYM0|F6WYM0_MOUSE;tr|D3Z1S1|D3Z1S1_MOUSE;tr|E9Q3V6|E9Q3V6_MOUSE;tr|D3YYB1|D3YYB1_MOUSE;tr|F6UKN5|F6UKN5_MOUSE
PB.1042.23	full-splice_match	Sept2	MQAQMQMQMQGGDSDSGALGQHV	_M[Oxidation (M)]QAQM[Oxidation (M)]QM[Oxidation (M)]QM[Oxidation (M)]QGGDSDSGALGQHV_	sp|P42208|SEPT2_MOUSE;tr|G3UYQ0|G3UYQ0_MOUSE;tr|E9Q3V6|E9Q3V6_MOUSE
PB.1042.23	full-splice_match	Sept2	MQEMIAR	_MQEM[Oxidation (M)]IAR_	sp|P42208|SEPT2_MOUSE;tr|G3UYQ0|G3UYQ0_MOUSE;tr|E9Q3V6|E9Q3V6_MOUSE
PB.1042.23	full-splice_match	Sept2	MQEMIAR	_M[Oxidation (M)]QEMIAR_	sp|P42208|SEPT2_MOUSE;tr|G3UYQ0|G3UYQ0_MOUSE;tr|E9Q3V6|E9Q3V6_MOUSE
PB.1042.23	full-splice_match	Sept2	MQAQMQMQMQGGDSDSGALGQHV	_M[Oxidation (M)]QAQM[Oxidation (M)]QM[Oxidation (M)]QMQGGDSDSGALGQHV_	sp|P42208|SEPT2_MOUSE;tr|G3UYQ0|G3UYQ0_MOUSE;tr|E9Q3V6|E9Q3V6_MOUSE
PB.1042.23	full-splice_match	Sept2	MQAQMQMQMQGGDSDSGALGQHV	_M[Oxidation (M)]QAQM[Oxidation (M)]QMQM[Oxidation (M)]QGGDSDSGALGQHV_	sp|P42208|SEPT2_MOUSE;tr|G3UYQ0|G3UYQ0_MOUSE;tr|E9Q3V6|E9Q3V6_MOUSE
PB.1042.23	full-splice_match	Sept2	MQAQMQMQMQGGDSDSGALGQHV	_M[Oxidation (M)]QAQMQM[Oxidation (M)]QM[Oxidation (M)]QGGDSDSGALGQHV_	sp|P42208|SEPT2_MOUSE;tr|G3UYQ0|G3UYQ0_MOUSE;tr|E9Q3V6|E9Q3V6_MOUSE
PB.1042.23	full-splice_match	Sept2	MQAQMQMQMQGGDSDSGALGQHV	_M[Oxidation (M)]QAQM[Oxidation (M)]QMQM[Oxidation (M)]QGGDSDSGALGQHV_	sp|P42208|SEPT2_MOUSE;tr|G3UYQ0|G3UYQ0_MOUSE;tr|E9Q3V6|E9Q3V6_MOUSE
PB.1042.23	full-splice_match	Sept2	MQAQMQMQMQGGDSDSGALGQHV	_M[Oxidation (M)]QAQM[Oxidation (M)]QM[Oxidation (M)]QMQGGDSDSGALGQHV_	sp|P42208|SEPT2_MOUSE;tr|G3UYQ0|G3UYQ0_MOUSE;tr|E9Q3V6|E9Q3V6_MOUSE
PB.1042.23	full-splice_match	Sept2	DQILLEK	_DQILLEK_	sp|P42208|SEPT2_MOUSE;tr|G3UYQ0|G3UYQ0_MOUSE;tr|E9Q3V6|E9Q3V6_MOUSE
PB.1042.23	full-splice_match	Sept2	DQILLEK	_DQILLEK_	sp|P42208|SEPT2_MOUSE;tr|G3UYQ0|G3UYQ0_MOUSE;tr|E9Q3V6|E9Q3V6_MOUSE
PB.1042.23	full-splice_match	Sept2	ADTLTLK	_ADTLTLK_	sp|P42208|SEPT2_MOUSE;tr|D3Z3C0|D3Z3C0_MOUSE;tr|F6WYM0|F6WYM0_MOUSE;tr|E9Q3V6|E9Q3V6_MOUSE;tr|D3YYB1|D3YYB1_MOUSE
PB.1042.23	full-splice_match	Sept2	MQAQMQMQMQGGDSDSGALGQHV	_MQAQM[Oxidation (M)]QMQM[Oxidation (M)]QGGDSDSGALGQHV_	sp|P42208|SEPT2_MOUSE;tr|G3UYQ0|G3UYQ0_MOUSE;tr|E9Q3V6|E9Q3V6_MOUSE
PB.1042.23	full-splice_match	Sept2	MQAQMQMQMQGGDSDSGALGQHV	_M[Oxidation (M)]QAQMQMQM[Oxidation (M)]QGGDSDSGALGQHV_	sp|P42208|SEPT2_MOUSE;tr|G3UYQ0|G3UYQ0_MOUSE;tr|E9Q3V6|E9Q3V6_MOUSE
PB.1042.23	full-splice_match	Sept2	MQAQMQMQMQGGDSDSGALGQHV	_MQAQM[Oxidation (M)]QM[Oxidation (M)]QMQGGDSDSGALGQHV_	sp|P42208|SEPT2_MOUSE;tr|G3UYQ0|G3UYQ0_MOUSE;tr|E9Q3V6|E9Q3V6_MOUSE
PB.1042.23	full-splice_match	Sept2	MQAQMQMQMQGGDSDSGALGQHV	_M[Oxidation (M)]QAQMQMQM[Oxidation (M)]QGGDSDSGALGQHV_	sp|P42208|SEPT2_MOUSE;tr|G3UYQ0|G3UYQ0_MOUSE;tr|E9Q3V6|E9Q3V6_MOUSE
PB.1042.23	full-splice_match	Sept2	MQAQMQMQMQGGDSDSGALGQHV	_M[Oxidation (M)]QAQM[Oxidation (M)]QMQMQGGDSDSGALGQHV_	sp|P42208|SEPT2_MOUSE;tr|G3UYQ0|G3UYQ0_MOUSE;tr|E9Q3V6|E9Q3V6_MOUSE
PB.1042.23	full-splice_match	Sept2	ADTLTLK	_ADTLTLK_	sp|P42208|SEPT2_MOUSE;tr|D3Z3C0|D3Z3C0_MOUSE;tr|F6WYM0|F6WYM0_MOUSE;tr|E9Q3V6|E9Q3V6_MOUSE;tr|D3YYB1|D3YYB1_MOUSE
PB.1042.23	full-splice_match	Sept2	IYHLPDAESDEDEDFK	_IYHLPDAESDEDEDFK_	sp|P42208|SEPT2_MOUSE;tr|E9Q3V6|E9Q3V6_MOUSE
PB.1042.23	full-splice_match	Sept2	TVQIEASTVEIEER	_TVQIEASTVEIEER_	sp|P42208|SEPT2_MOUSE;tr|D3YZU7|D3YZU7_MOUSE;tr|D3Z3C0|D3Z3C0_MOUSE;tr|F6WYM0|F6WYM0_MOUSE;tr|D3Z1S1|D3Z1S1_MOUSE;tr|E9Q3V6|E9Q3V6_MOUSE;tr|D3YYB1|D3YYB1_MOUSE;tr|F6UKN5|F6UKN5_MOUSE
PB.1042.23	full-splice_match	Sept2	MQAQMQMQMQGGDSDSGALGQHV	_MQAQMQM[Oxidation (M)]QM[Oxidation (M)]QGGDSDSGALGQHV_	sp|P42208|SEPT2_MOUSE;tr|G3UYQ0|G3UYQ0_MOUSE;tr|E9Q3V6|E9Q3V6_MOUSE
PB.1042.23	full-splice_match	Sept2	YLHDESGLNR	_YLHDESGLNR_	sp|P42208|SEPT2_MOUSE;tr|D3Z3C0|D3Z3C0_MOUSE;tr|F6WYM0|F6WYM0_MOUSE;tr|D3Z1S1|D3Z1S1_MOUSE;tr|E9Q3V6|E9Q3V6_MOUSE;tr|D3YYB1|D3YYB1_MOUSE;tr|F6UKN5|F6UKN5_MOUSE
PB.1042.23	full-splice_match	Sept2	MQAQMQMQMQGGDSDSGALGQHV	_MQAQM[Oxidation (M)]QMQMQGGDSDSGALGQHV_	sp|P42208|SEPT2_MOUSE;tr|G3UYQ0|G3UYQ0_MOUSE;tr|E9Q3V6|E9Q3V6_MOUSE
PB.1042.23	full-splice_match	Sept2	MQAQMQMQMQGGDSDSGALGQHV	_M[Oxidation (M)]QAQMQMQMQGGDSDSGALGQHV_	sp|P42208|SEPT2_MOUSE;tr|G3UYQ0|G3UYQ0_MOUSE;tr|E9Q3V6|E9Q3V6_MOUSE
PB.1042.23	full-splice_match	Sept2	YLHDESGLNRR	_YLHDESGLNRR_	sp|P42208|SEPT2_MOUSE;tr|D3Z3C0|D3Z3C0_MOUSE;tr|F6WYM0|F6WYM0_MOUSE;tr|D3Z1S1|D3Z1S1_MOUSE;tr|E9Q3V6|E9Q3V6_MOUSE;tr|D3YYB1|D3YYB1_MOUSE;tr|F6UKN5|F6UKN5_MOUSE
PB.1042.23	full-splice_match	Sept2	YLHDESGLNRR	_YLHDESGLNRR_	sp|P42208|SEPT2_MOUSE;tr|D3Z3C0|D3Z3C0_MOUSE;tr|F6WYM0|F6WYM0_MOUSE;tr|D3Z1S1|D3Z1S1_MOUSE;tr|E9Q3V6|E9Q3V6_MOUSE;tr|D3YYB1|D3YYB1_MOUSE;tr|F6UKN5|F6UKN5_MOUSE
PB.1042.23	full-splice_match	Sept2	MQEMIAR	_MQEMIAR_	sp|P42208|SEPT2_MOUSE;tr|G3UYQ0|G3UYQ0_MOUSE;tr|E9Q3V6|E9Q3V6_MOUSE
PB.1042.23	full-splice_match	Sept2	MQEMIAR	_MQEMIAR_	sp|P42208|SEPT2_MOUSE;tr|G3UYQ0|G3UYQ0_MOUSE;tr|E9Q3V6|E9Q3V6_MOUSE
PB.1042.23	full-splice_match	Sept2	MQAQMQMQMQGGDSDSGALGQHV	_MQAQMQMQM[Oxidation (M)]QGGDSDSGALGQHV_	sp|P42208|SEPT2_MOUSE;tr|G3UYQ0|G3UYQ0_MOUSE;tr|E9Q3V6|E9Q3V6_MOUSE
PB.1042.23	full-splice_match	Sept2	IIPGAAEK	_IIPGAAEK_	sp|P42208|SEPT2_MOUSE;tr|D3YV76|D3YV76_MOUSE;tr|D3YZU7|D3YZU7_MOUSE;tr|D3Z3C0|D3Z3C0_MOUSE;tr|F6WYM0|F6WYM0_MOUSE;tr|D3Z1S1|D3Z1S1_MOUSE;tr|E9Q3V6|E9Q3V6_MOUSE;tr|D3YYB1|D3YYB1_MOUSE;tr|F6UKN5|F6UKN5_MOUSE
PB.1042.23	full-splice_match	Sept2	RILDEIEEHSIK	_RILDEIEEHSIK_	sp|P42208|SEPT2_MOUSE;tr|D3Z3C0|D3Z3C0_MOUSE;tr|F6WYM0|F6WYM0_MOUSE;tr|E9Q3V6|E9Q3V6_MOUSE;tr|D3YYB1|D3YYB1_MOUSE
PB.1042.23	full-splice_match	Sept2	IIPGAAEK	_IIPGAAEK_	sp|P42208|SEPT2_MOUSE;tr|D3YV76|D3YV76_MOUSE;tr|D3YZU7|D3YZU7_MOUSE;tr|D3Z3C0|D3Z3C0_MOUSE;tr|F6WYM0|F6WYM0_MOUSE;tr|D3Z1S1|D3Z1S1_MOUSE;tr|E9Q3V6|E9Q3V6_MOUSE;tr|D3YYB1|D3YYB1_MOUSE;tr|F6UKN5|F6UKN5_MOUSE
PB.1042.23	full-splice_match	Sept2	ILDEIEEHSIK	_ILDEIEEHSIK_	sp|P42208|SEPT2_MOUSE;tr|D3Z3C0|D3Z3C0_MOUSE;tr|F6WYM0|F6WYM0_MOUSE;tr|E9Q3V6|E9Q3V6_MOUSE;tr|D3YYB1|D3YYB1_MOUSE
PB.1042.23	full-splice_match	Sept2	ILDEIEEHSIK	_ILDEIEEHSIK_	sp|P42208|SEPT2_MOUSE;tr|D3Z3C0|D3Z3C0_MOUSE;tr|F6WYM0|F6WYM0_MOUSE;tr|E9Q3V6|E9Q3V6_MOUSE;tr|D3YYB1|D3YYB1_MOUSE
PB.1042.23	full-splice_match	Sept2	TIISYIDEQFER	_TIISYIDEQFER_	sp|P42208|SEPT2_MOUSE;tr|D3Z3C0|D3Z3C0_MOUSE;tr|F6WYM0|F6WYM0_MOUSE;tr|D3Z1S1|D3Z1S1_MOUSE;tr|E9Q3V6|E9Q3V6_MOUSE;tr|D3YYB1|D3YYB1_MOUSE;tr|F6UKN5|F6UKN5_MOUSE
PB.1042.23	full-splice_match	Sept2	TIISYIDEQFER	_TIISYIDEQFER_	sp|P42208|SEPT2_MOUSE;tr|D3Z3C0|D3Z3C0_MOUSE;tr|F6WYM0|F6WYM0_MOUSE;tr|D3Z1S1|D3Z1S1_MOUSE;tr|E9Q3V6|E9Q3V6_MOUSE;tr|D3YYB1|D3YYB1_MOUSE;tr|F6UKN5|F6UKN5_MOUSE
PB.1042.23	full-splice_match	Sept2	TMLITHMQDLQEVTQDLHYENFR	_TM[Oxidation (M)]LITHM[Oxidation (M)]QDLQEVTQDLHYENFR_	sp|P42208|SEPT2_MOUSE;tr|E9Q3V6|E9Q3V6_MOUSE
PB.1042.27	full-splice_match	Sept2	TMLITHMQDLQEVTQDLHYENFR	_TMLITHM[Oxidation (M)]QDLQEVTQDLHYENFR_	sp|P42208|SEPT2_MOUSE;tr|E9Q3V6|E9Q3V6_MOUSE
PB.1042.27	full-splice_match	Sept2	VNIVPVIAK	_VNIVPVIAK_	sp|P42208|SEPT2_MOUSE;sp|Q80UG5|SEPT9_MOUSE;sp|Q80UG5-2|SEPT9_MOUSE;sp|Q80UG5-3|SEPT9_MOUSE;tr|D3Z3C0|D3Z3C0_MOUSE;tr|F6WYM0|F6WYM0_MOUSE;tr|A2A6U3|A2A6U3_MOUSE;tr|E9Q3V6|E9Q3V6_MOUSE;tr|D3YYB1|D3YYB1_MOUSE;tr|Q3TDR9|Q3TDR9_MOUSE;tr|A2A6U5|A2A6U5_MOUSE
PB.1042.27	full-splice_match	Sept2	VNIVPVIAK	_VNIVPVIAK_	sp|P42208|SEPT2_MOUSE;sp|Q80UG5|SEPT9_MOUSE;sp|Q80UG5-2|SEPT9_MOUSE;sp|Q80UG5-3|SEPT9_MOUSE;tr|D3Z3C0|D3Z3C0_MOUSE;tr|F6WYM0|F6WYM0_MOUSE;tr|A2A6U3|A2A6U3_MOUSE;tr|E9Q3V6|E9Q3V6_MOUSE;tr|D3YYB1|D3YYB1_MOUSE;tr|Q3TDR9|Q3TDR9_MOUSE;tr|A2A6U5|A2A6U5_MOUSE
PB.1042.27	full-splice_match	Sept2	TMLITHMQDLQEVTQDLHYENFR	_TM[Oxidation (M)]LITHMQDLQEVTQDLHYENFR_	sp|P42208|SEPT2_MOUSE;tr|E9Q3V6|E9Q3V6_MOUSE
PB.1042.27	full-splice_match	Sept2	TMLITHMQDLQEVTQDLHYENFR	_TM[Oxidation (M)]LITHMQDLQEVTQDLHYENFR_	sp|P42208|SEPT2_MOUSE;tr|E9Q3V6|E9Q3V6_MOUSE
PB.1042.27	full-splice_match	Sept2	LYPWGVVEVENPEHNDFLK	_LYPWGVVEVENPEHNDFLK_	sp|P42208|SEPT2_MOUSE;tr|E9Q3V6|E9Q3V6_MOUSE
PB.1042.27	full-splice_match	Sept2	LYPWGVVEVENPEHNDFLK	_LYPWGVVEVENPEHNDFLK_	sp|P42208|SEPT2_MOUSE;tr|E9Q3V6|E9Q3V6_MOUSE
PB.1042.27	full-splice_match	Sept2	PLDVAFMK	_PLDVAFM[Oxidation (M)]K_	sp|P42208|SEPT2_MOUSE;tr|D3Z3C0|D3Z3C0_MOUSE;tr|F6WYM0|F6WYM0_MOUSE;tr|E9Q3V6|E9Q3V6_MOUSE;tr|D3YYB1|D3YYB1_MOUSE
PB.1042.27	full-splice_match	Sept2	PLDVAFMK	_PLDVAFMK_	sp|P42208|SEPT2_MOUSE;tr|D3Z3C0|D3Z3C0_MOUSE;tr|F6WYM0|F6WYM0_MOUSE;tr|E9Q3V6|E9Q3V6_MOUSE;tr|D3YYB1|D3YYB1_MOUSE
PB.1042.27	full-splice_match	Sept2	TMLITHMQDLQEVTQDLHYENFR	_TMLITHMQDLQEVTQDLHYENFR_	sp|P42208|SEPT2_MOUSE;tr|E9Q3V6|E9Q3V6_MOUSE
PB.1042.27	full-splice_match	Sept2	TMLITHMQDLQEVTQDLHYENFR	_TMLITHMQDLQEVTQDLHYENFR_	sp|P42208|SEPT2_MOUSE;tr|E9Q3V6|E9Q3V6_MOUSE
PB.1042.27	full-splice_match	Sept2	TMLITHMQDLQEVTQDLHYENFR	_TMLITHM[Oxidation (M)]QDLQEVTQDLHYENFR_	sp|P42208|SEPT2_MOUSE;tr|E9Q3V6|E9Q3V6_MOUSE
PB.1042.27	full-splice_match	Sept2	QQPTQFINPETPGYVGFANLPNQVHR	_QQPTQFINPETPGYVGFANLPNQVHR_	sp|P42208|SEPT2_MOUSE;tr|D3YV76|D3YV76_MOUSE;tr|D3YZU7|D3YZU7_MOUSE;tr|D3Z3C0|D3Z3C0_MOUSE;tr|F6WYM0|F6WYM0_MOUSE;tr|D3Z1S1|D3Z1S1_MOUSE;tr|D3YYB1|D3YYB1_MOUSE
PB.1042.27	full-splice_match	Sept2	QQPTQFINPETPGYVGFANLPNQVHR	_QQPTQFINPETPGYVGFANLPNQVHR_	sp|P42208|SEPT2_MOUSE;tr|D3YV76|D3YV76_MOUSE;tr|D3YZU7|D3YZU7_MOUSE;tr|D3Z3C0|D3Z3C0_MOUSE;tr|F6WYM0|F6WYM0_MOUSE;tr|D3Z1S1|D3Z1S1_MOUSE;tr|D3YYB1|D3YYB1_MOUSE
PB.1042.27	full-splice_match	Sept2	ASIPFSVVGSNQLIEAK	_ASIPFSVVGSNQLIEAK_	sp|P42208|SEPT2_MOUSE;tr|E9Q3V6|E9Q3V6_MOUSE
PB.1042.27	full-splice_match	Sept2	ASIPFSVVGSNQLIEAK	_ASIPFSVVGSNQLIEAK_	sp|P42208|SEPT2_MOUSE;tr|E9Q3V6|E9Q3V6_MOUSE
PB.1042.27	full-splice_match	Sept2	STLINSLFLTDLYPER	_STLINSLFLTDLYPER_	sp|P42208|SEPT2_MOUSE;tr|D3YV76|D3YV76_MOUSE;tr|D3YZU7|D3YZU7_MOUSE;tr|D3Z3C0|D3Z3C0_MOUSE;tr|F6WYM0|F6WYM0_MOUSE;tr|D3Z1S1|D3Z1S1_MOUSE;tr|E9Q3V6|E9Q3V6_MOUSE;tr|D3YYB1|D3YYB1_MOUSE;tr|F6UKN5|F6UKN5_MOUSE
PB.1042.27	full-splice_match	Sept2	STLINSLFLTDLYPER	_STLINSLFLTDLYPER_	sp|P42208|SEPT2_MOUSE;tr|D3YV76|D3YV76_MOUSE;tr|D3YZU7|D3YZU7_MOUSE;tr|D3Z3C0|D3Z3C0_MOUSE;tr|F6WYM0|F6WYM0_MOUSE;tr|D3Z1S1|D3Z1S1_MOUSE;tr|E9Q3V6|E9Q3V6_MOUSE;tr|D3YYB1|D3YYB1_MOUSE;tr|F6UKN5|F6UKN5_MOUSE
PB.1042.27	full-splice_match	Sept2	MQAQMQMQMQGGDSDSGALGQHV	_M[Oxidation (M)]QAQM[Oxidation (M)]QM[Oxidation (M)]QM[Oxidation (M)]QGGDSDSGALGQHV_	sp|P42208|SEPT2_MOUSE;tr|G3UYQ0|G3UYQ0_MOUSE;tr|E9Q3V6|E9Q3V6_MOUSE
PB.1042.27	full-splice_match	Sept2	MQEMIAR	_MQEM[Oxidation (M)]IAR_	sp|P42208|SEPT2_MOUSE;tr|G3UYQ0|G3UYQ0_MOUSE;tr|E9Q3V6|E9Q3V6_MOUSE
PB.1042.27	full-splice_match	Sept2	MQEMIAR	_M[Oxidation (M)]QEMIAR_	sp|P42208|SEPT2_MOUSE;tr|G3UYQ0|G3UYQ0_MOUSE;tr|E9Q3V6|E9Q3V6_MOUSE
PB.1042.27	full-splice_match	Sept2	MQAQMQMQMQGGDSDSGALGQHV	_M[Oxidation (M)]QAQM[Oxidation (M)]QM[Oxidation (M)]QMQGGDSDSGALGQHV_	sp|P42208|SEPT2_MOUSE;tr|G3UYQ0|G3UYQ0_MOUSE;tr|E9Q3V6|E9Q3V6_MOUSE
PB.1042.27	full-splice_match	Sept2	MQAQMQMQMQGGDSDSGALGQHV	_M[Oxidation (M)]QAQM[Oxidation (M)]QMQM[Oxidation (M)]QGGDSDSGALGQHV_	sp|P42208|SEPT2_MOUSE;tr|G3UYQ0|G3UYQ0_MOUSE;tr|E9Q3V6|E9Q3V6_MOUSE
PB.1042.27	full-splice_match	Sept2	MQAQMQMQMQGGDSDSGALGQHV	_M[Oxidation (M)]QAQMQM[Oxidation (M)]QM[Oxidation (M)]QGGDSDSGALGQHV_	sp|P42208|SEPT2_MOUSE;tr|G3UYQ0|G3UYQ0_MOUSE;tr|E9Q3V6|E9Q3V6_MOUSE
PB.1042.27	full-splice_match	Sept2	MQAQMQMQMQGGDSDSGALGQHV	_M[Oxidation (M)]QAQM[Oxidation (M)]QMQM[Oxidation (M)]QGGDSDSGALGQHV_	sp|P42208|SEPT2_MOUSE;tr|G3UYQ0|G3UYQ0_MOUSE;tr|E9Q3V6|E9Q3V6_MOUSE
PB.1042.27	full-splice_match	Sept2	MQAQMQMQMQGGDSDSGALGQHV	_M[Oxidation (M)]QAQM[Oxidation (M)]QM[Oxidation (M)]QMQGGDSDSGALGQHV_	sp|P42208|SEPT2_MOUSE;tr|G3UYQ0|G3UYQ0_MOUSE;tr|E9Q3V6|E9Q3V6_MOUSE
PB.1042.27	full-splice_match	Sept2	DQILLEK	_DQILLEK_	sp|P42208|SEPT2_MOUSE;tr|G3UYQ0|G3UYQ0_MOUSE;tr|E9Q3V6|E9Q3V6_MOUSE
PB.1042.27	full-splice_match	Sept2	DQILLEK	_DQILLEK_	sp|P42208|SEPT2_MOUSE;tr|G3UYQ0|G3UYQ0_MOUSE;tr|E9Q3V6|E9Q3V6_MOUSE
PB.1042.27	full-splice_match	Sept2	ADTLTLK	_ADTLTLK_	sp|P42208|SEPT2_MOUSE;tr|D3Z3C0|D3Z3C0_MOUSE;tr|F6WYM0|F6WYM0_MOUSE;tr|E9Q3V6|E9Q3V6_MOUSE;tr|D3YYB1|D3YYB1_MOUSE
PB.1042.27	full-splice_match	Sept2	MQAQMQMQMQGGDSDSGALGQHV	_MQAQM[Oxidation (M)]QMQM[Oxidation (M)]QGGDSDSGALGQHV_	sp|P42208|SEPT2_MOUSE;tr|G3UYQ0|G3UYQ0_MOUSE;tr|E9Q3V6|E9Q3V6_MOUSE
PB.1042.27	full-splice_match	Sept2	MQAQMQMQMQGGDSDSGALGQHV	_M[Oxidation (M)]QAQMQMQM[Oxidation (M)]QGGDSDSGALGQHV_	sp|P42208|SEPT2_MOUSE;tr|G3UYQ0|G3UYQ0_MOUSE;tr|E9Q3V6|E9Q3V6_MOUSE
PB.1042.27	full-splice_match	Sept2	MQAQMQMQMQGGDSDSGALGQHV	_MQAQM[Oxidation (M)]QM[Oxidation (M)]QMQGGDSDSGALGQHV_	sp|P42208|SEPT2_MOUSE;tr|G3UYQ0|G3UYQ0_MOUSE;tr|E9Q3V6|E9Q3V6_MOUSE
PB.1042.27	full-splice_match	Sept2	MQAQMQMQMQGGDSDSGALGQHV	_M[Oxidation (M)]QAQMQMQM[Oxidation (M)]QGGDSDSGALGQHV_	sp|P42208|SEPT2_MOUSE;tr|G3UYQ0|G3UYQ0_MOUSE;tr|E9Q3V6|E9Q3V6_MOUSE
PB.1042.27	full-splice_match	Sept2	MQAQMQMQMQGGDSDSGALGQHV	_M[Oxidation (M)]QAQM[Oxidation (M)]QMQMQGGDSDSGALGQHV_	sp|P42208|SEPT2_MOUSE;tr|G3UYQ0|G3UYQ0_MOUSE;tr|E9Q3V6|E9Q3V6_MOUSE
PB.1042.27	full-splice_match	Sept2	ADTLTLK	_ADTLTLK_	sp|P42208|SEPT2_MOUSE;tr|D3Z3C0|D3Z3C0_MOUSE;tr|F6WYM0|F6WYM0_MOUSE;tr|E9Q3V6|E9Q3V6_MOUSE;tr|D3YYB1|D3YYB1_MOUSE
PB.1042.27	full-splice_match	Sept2	IYHLPDAESDEDEDFK	_IYHLPDAESDEDEDFK_	sp|P42208|SEPT2_MOUSE;tr|E9Q3V6|E9Q3V6_MOUSE
PB.1042.27	full-splice_match	Sept2	TVQIEASTVEIEER	_TVQIEASTVEIEER_	sp|P42208|SEPT2_MOUSE;tr|D3YZU7|D3YZU7_MOUSE;tr|D3Z3C0|D3Z3C0_MOUSE;tr|F6WYM0|F6WYM0_MOUSE;tr|D3Z1S1|D3Z1S1_MOUSE;tr|E9Q3V6|E9Q3V6_MOUSE;tr|D3YYB1|D3YYB1_MOUSE;tr|F6UKN5|F6UKN5_MOUSE
PB.1042.27	full-splice_match	Sept2	MQAQMQMQMQGGDSDSGALGQHV	_MQAQMQM[Oxidation (M)]QM[Oxidation (M)]QGGDSDSGALGQHV_	sp|P42208|SEPT2_MOUSE;tr|G3UYQ0|G3UYQ0_MOUSE;tr|E9Q3V6|E9Q3V6_MOUSE
PB.1042.27	full-splice_match	Sept2	YLHDESGLNR	_YLHDESGLNR_	sp|P42208|SEPT2_MOUSE;tr|D3Z3C0|D3Z3C0_MOUSE;tr|F6WYM0|F6WYM0_MOUSE;tr|D3Z1S1|D3Z1S1_MOUSE;tr|E9Q3V6|E9Q3V6_MOUSE;tr|D3YYB1|D3YYB1_MOUSE;tr|F6UKN5|F6UKN5_MOUSE
PB.1042.27	full-splice_match	Sept2	MQAQMQMQMQGGDSDSGALGQHV	_MQAQM[Oxidation (M)]QMQMQGGDSDSGALGQHV_	sp|P42208|SEPT2_MOUSE;tr|G3UYQ0|G3UYQ0_MOUSE;tr|E9Q3V6|E9Q3V6_MOUSE
PB.1042.27	full-splice_match	Sept2	MQAQMQMQMQGGDSDSGALGQHV	_M[Oxidation (M)]QAQMQMQMQGGDSDSGALGQHV_	sp|P42208|SEPT2_MOUSE;tr|G3UYQ0|G3UYQ0_MOUSE;tr|E9Q3V6|E9Q3V6_MOUSE
PB.1042.27	full-splice_match	Sept2	YLHDESGLNRR	_YLHDESGLNRR_	sp|P42208|SEPT2_MOUSE;tr|D3Z3C0|D3Z3C0_MOUSE;tr|F6WYM0|F6WYM0_MOUSE;tr|D3Z1S1|D3Z1S1_MOUSE;tr|E9Q3V6|E9Q3V6_MOUSE;tr|D3YYB1|D3YYB1_MOUSE;tr|F6UKN5|F6UKN5_MOUSE
PB.1042.27	full-splice_match	Sept2	YLHDESGLNRR	_YLHDESGLNRR_	sp|P42208|SEPT2_MOUSE;tr|D3Z3C0|D3Z3C0_MOUSE;tr|F6WYM0|F6WYM0_MOUSE;tr|D3Z1S1|D3Z1S1_MOUSE;tr|E9Q3V6|E9Q3V6_MOUSE;tr|D3YYB1|D3YYB1_MOUSE;tr|F6UKN5|F6UKN5_MOUSE
PB.1042.27	full-splice_match	Sept2	MQEMIAR	_MQEMIAR_	sp|P42208|SEPT2_MOUSE;tr|G3UYQ0|G3UYQ0_MOUSE;tr|E9Q3V6|E9Q3V6_MOUSE
PB.1042.27	full-splice_match	Sept2	MQEMIAR	_MQEMIAR_	sp|P42208|SEPT2_MOUSE;tr|G3UYQ0|G3UYQ0_MOUSE;tr|E9Q3V6|E9Q3V6_MOUSE
PB.1042.27	full-splice_match	Sept2	MQAQMQMQMQGGDSDSGALGQHV	_MQAQMQMQM[Oxidation (M)]QGGDSDSGALGQHV_	sp|P42208|SEPT2_MOUSE;tr|G3UYQ0|G3UYQ0_MOUSE;tr|E9Q3V6|E9Q3V6_MOUSE
PB.1042.27	full-splice_match	Sept2	IIPGAAEK	_IIPGAAEK_	sp|P42208|SEPT2_MOUSE;tr|D3YV76|D3YV76_MOUSE;tr|D3YZU7|D3YZU7_MOUSE;tr|D3Z3C0|D3Z3C0_MOUSE;tr|F6WYM0|F6WYM0_MOUSE;tr|D3Z1S1|D3Z1S1_MOUSE;tr|E9Q3V6|E9Q3V6_MOUSE;tr|D3YYB1|D3YYB1_MOUSE;tr|F6UKN5|F6UKN5_MOUSE
PB.1042.27	full-splice_match	Sept2	RILDEIEEHSIK	_RILDEIEEHSIK_	sp|P42208|SEPT2_MOUSE;tr|D3Z3C0|D3Z3C0_MOUSE;tr|F6WYM0|F6WYM0_MOUSE;tr|E9Q3V6|E9Q3V6_MOUSE;tr|D3YYB1|D3YYB1_MOUSE
PB.1042.27	full-splice_match	Sept2	IIPGAAEK	_IIPGAAEK_	sp|P42208|SEPT2_MOUSE;tr|D3YV76|D3YV76_MOUSE;tr|D3YZU7|D3YZU7_MOUSE;tr|D3Z3C0|D3Z3C0_MOUSE;tr|F6WYM0|F6WYM0_MOUSE;tr|D3Z1S1|D3Z1S1_MOUSE;tr|E9Q3V6|E9Q3V6_MOUSE;tr|D3YYB1|D3YYB1_MOUSE;tr|F6UKN5|F6UKN5_MOUSE
PB.1042.27	full-splice_match	Sept2	ILDEIEEHSIK	_ILDEIEEHSIK_	sp|P42208|SEPT2_MOUSE;tr|D3Z3C0|D3Z3C0_MOUSE;tr|F6WYM0|F6WYM0_MOUSE;tr|E9Q3V6|E9Q3V6_MOUSE;tr|D3YYB1|D3YYB1_MOUSE
PB.1042.27	full-splice_match	Sept2	ILDEIEEHSIK	_ILDEIEEHSIK_	sp|P42208|SEPT2_MOUSE;tr|D3Z3C0|D3Z3C0_MOUSE;tr|F6WYM0|F6WYM0_MOUSE;tr|E9Q3V6|E9Q3V6_MOUSE;tr|D3YYB1|D3YYB1_MOUSE
PB.1042.27	full-splice_match	Sept2	TIISYIDEQFER	_TIISYIDEQFER_	sp|P42208|SEPT2_MOUSE;tr|D3Z3C0|D3Z3C0_MOUSE;tr|F6WYM0|F6WYM0_MOUSE;tr|D3Z1S1|D3Z1S1_MOUSE;tr|E9Q3V6|E9Q3V6_MOUSE;tr|D3YYB1|D3YYB1_MOUSE;tr|F6UKN5|F6UKN5_MOUSE
PB.1042.27	full-splice_match	Sept2	TIISYIDEQFER	_TIISYIDEQFER_	sp|P42208|SEPT2_MOUSE;tr|D3Z3C0|D3Z3C0_MOUSE;tr|F6WYM0|F6WYM0_MOUSE;tr|D3Z1S1|D3Z1S1_MOUSE;tr|E9Q3V6|E9Q3V6_MOUSE;tr|D3YYB1|D3YYB1_MOUSE;tr|F6UKN5|F6UKN5_MOUSE
PB.1042.27	full-splice_match	Sept2	TMLITHMQDLQEVTQDLHYENFR	_TM[Oxidation (M)]LITHM[Oxidation (M)]QDLQEVTQDLHYENFR_	sp|P42208|SEPT2_MOUSE;tr|E9Q3V6|E9Q3V6_MOUSE
PB.1042.31	novel_not_in_catalog	Sept2	TMLITHMQDLQEVTQDLHYENFR	_TMLITHM[Oxidation (M)]QDLQEVTQDLHYENFR_	sp|P42208|SEPT2_MOUSE;tr|E9Q3V6|E9Q3V6_MOUSE
PB.1042.31	novel_not_in_catalog	Sept2	VNIVPVIAK	_VNIVPVIAK_	sp|P42208|SEPT2_MOUSE;sp|Q80UG5|SEPT9_MOUSE;sp|Q80UG5-2|SEPT9_MOUSE;sp|Q80UG5-3|SEPT9_MOUSE;tr|D3Z3C0|D3Z3C0_MOUSE;tr|F6WYM0|F6WYM0_MOUSE;tr|A2A6U3|A2A6U3_MOUSE;tr|E9Q3V6|E9Q3V6_MOUSE;tr|D3YYB1|D3YYB1_MOUSE;tr|Q3TDR9|Q3TDR9_MOUSE;tr|A2A6U5|A2A6U5_MOUSE
PB.1042.31	novel_not_in_catalog	Sept2	VNIVPVIAK	_VNIVPVIAK_	sp|P42208|SEPT2_MOUSE;sp|Q80UG5|SEPT9_MOUSE;sp|Q80UG5-2|SEPT9_MOUSE;sp|Q80UG5-3|SEPT9_MOUSE;tr|D3Z3C0|D3Z3C0_MOUSE;tr|F6WYM0|F6WYM0_MOUSE;tr|A2A6U3|A2A6U3_MOUSE;tr|E9Q3V6|E9Q3V6_MOUSE;tr|D3YYB1|D3YYB1_MOUSE;tr|Q3TDR9|Q3TDR9_MOUSE;tr|A2A6U5|A2A6U5_MOUSE
PB.1042.31	novel_not_in_catalog	Sept2	TMLITHMQDLQEVTQDLHYENFR	_TM[Oxidation (M)]LITHMQDLQEVTQDLHYENFR_	sp|P42208|SEPT2_MOUSE;tr|E9Q3V6|E9Q3V6_MOUSE
PB.1042.31	novel_not_in_catalog	Sept2	TMLITHMQDLQEVTQDLHYENFR	_TM[Oxidation (M)]LITHMQDLQEVTQDLHYENFR_	sp|P42208|SEPT2_MOUSE;tr|E9Q3V6|E9Q3V6_MOUSE
PB.1042.31	novel_not_in_catalog	Sept2	LYPWGVVEVENPEHNDFLK	_LYPWGVVEVENPEHNDFLK_	sp|P42208|SEPT2_MOUSE;tr|E9Q3V6|E9Q3V6_MOUSE
PB.1042.31	novel_not_in_catalog	Sept2	LYPWGVVEVENPEHNDFLK	_LYPWGVVEVENPEHNDFLK_	sp|P42208|SEPT2_MOUSE;tr|E9Q3V6|E9Q3V6_MOUSE
PB.1042.31	novel_not_in_catalog	Sept2	PLDVAFMK	_PLDVAFM[Oxidation (M)]K_	sp|P42208|SEPT2_MOUSE;tr|D3Z3C0|D3Z3C0_MOUSE;tr|F6WYM0|F6WYM0_MOUSE;tr|E9Q3V6|E9Q3V6_MOUSE;tr|D3YYB1|D3YYB1_MOUSE
PB.1042.31	novel_not_in_catalog	Sept2	PLDVAFMK	_PLDVAFMK_	sp|P42208|SEPT2_MOUSE;tr|D3Z3C0|D3Z3C0_MOUSE;tr|F6WYM0|F6WYM0_MOUSE;tr|E9Q3V6|E9Q3V6_MOUSE;tr|D3YYB1|D3YYB1_MOUSE
PB.1042.31	novel_not_in_catalog	Sept2	TMLITHMQDLQEVTQDLHYENFR	_TMLITHMQDLQEVTQDLHYENFR_	sp|P42208|SEPT2_MOUSE;tr|E9Q3V6|E9Q3V6_MOUSE
PB.1042.31	novel_not_in_catalog	Sept2	TMLITHMQDLQEVTQDLHYENFR	_TMLITHMQDLQEVTQDLHYENFR_	sp|P42208|SEPT2_MOUSE;tr|E9Q3V6|E9Q3V6_MOUSE
PB.1042.31	novel_not_in_catalog	Sept2	TMLITHMQDLQEVTQDLHYENFR	_TMLITHM[Oxidation (M)]QDLQEVTQDLHYENFR_	sp|P42208|SEPT2_MOUSE;tr|E9Q3V6|E9Q3V6_MOUSE
PB.1042.31	novel_not_in_catalog	Sept2	QQPTQFINPETPGYVGFANLPNQVHR	_QQPTQFINPETPGYVGFANLPNQVHR_	sp|P42208|SEPT2_MOUSE;tr|D3YV76|D3YV76_MOUSE;tr|D3YZU7|D3YZU7_MOUSE;tr|D3Z3C0|D3Z3C0_MOUSE;tr|F6WYM0|F6WYM0_MOUSE;tr|D3Z1S1|D3Z1S1_MOUSE;tr|D3YYB1|D3YYB1_MOUSE
PB.1042.31	novel_not_in_catalog	Sept2	QQPTQFINPETPGYVGFANLPNQVHR	_QQPTQFINPETPGYVGFANLPNQVHR_	sp|P42208|SEPT2_MOUSE;tr|D3YV76|D3YV76_MOUSE;tr|D3YZU7|D3YZU7_MOUSE;tr|D3Z3C0|D3Z3C0_MOUSE;tr|F6WYM0|F6WYM0_MOUSE;tr|D3Z1S1|D3Z1S1_MOUSE;tr|D3YYB1|D3YYB1_MOUSE
PB.1042.31	novel_not_in_catalog	Sept2	ASIPFSVVGSNQLIEAK	_ASIPFSVVGSNQLIEAK_	sp|P42208|SEPT2_MOUSE;tr|E9Q3V6|E9Q3V6_MOUSE
PB.1042.31	novel_not_in_catalog	Sept2	ASIPFSVVGSNQLIEAK	_ASIPFSVVGSNQLIEAK_	sp|P42208|SEPT2_MOUSE;tr|E9Q3V6|E9Q3V6_MOUSE
PB.1042.31	novel_not_in_catalog	Sept2	STLINSLFLTDLYPER	_STLINSLFLTDLYPER_	sp|P42208|SEPT2_MOUSE;tr|D3YV76|D3YV76_MOUSE;tr|D3YZU7|D3YZU7_MOUSE;tr|D3Z3C0|D3Z3C0_MOUSE;tr|F6WYM0|F6WYM0_MOUSE;tr|D3Z1S1|D3Z1S1_MOUSE;tr|E9Q3V6|E9Q3V6_MOUSE;tr|D3YYB1|D3YYB1_MOUSE;tr|F6UKN5|F6UKN5_MOUSE
PB.1042.31	novel_not_in_catalog	Sept2	STLINSLFLTDLYPER	_STLINSLFLTDLYPER_	sp|P42208|SEPT2_MOUSE;tr|D3YV76|D3YV76_MOUSE;tr|D3YZU7|D3YZU7_MOUSE;tr|D3Z3C0|D3Z3C0_MOUSE;tr|F6WYM0|F6WYM0_MOUSE;tr|D3Z1S1|D3Z1S1_MOUSE;tr|E9Q3V6|E9Q3V6_MOUSE;tr|D3YYB1|D3YYB1_MOUSE;tr|F6UKN5|F6UKN5_MOUSE
PB.1042.31	novel_not_in_catalog	Sept2	MQAQMQMQMQGGDSDSGALGQHV	_M[Oxidation (M)]QAQM[Oxidation (M)]QM[Oxidation (M)]QM[Oxidation (M)]QGGDSDSGALGQHV_	sp|P42208|SEPT2_MOUSE;tr|G3UYQ0|G3UYQ0_MOUSE;tr|E9Q3V6|E9Q3V6_MOUSE
PB.1042.31	novel_not_in_catalog	Sept2	MQEMIAR	_MQEM[Oxidation (M)]IAR_	sp|P42208|SEPT2_MOUSE;tr|G3UYQ0|G3UYQ0_MOUSE;tr|E9Q3V6|E9Q3V6_MOUSE
PB.1042.31	novel_not_in_catalog	Sept2	MQEMIAR	_M[Oxidation (M)]QEMIAR_	sp|P42208|SEPT2_MOUSE;tr|G3UYQ0|G3UYQ0_MOUSE;tr|E9Q3V6|E9Q3V6_MOUSE
PB.1042.31	novel_not_in_catalog	Sept2	MQAQMQMQMQGGDSDSGALGQHV	_M[Oxidation (M)]QAQM[Oxidation (M)]QM[Oxidation (M)]QMQGGDSDSGALGQHV_	sp|P42208|SEPT2_MOUSE;tr|G3UYQ0|G3UYQ0_MOUSE;tr|E9Q3V6|E9Q3V6_MOUSE
PB.1042.31	novel_not_in_catalog	Sept2	MQAQMQMQMQGGDSDSGALGQHV	_M[Oxidation (M)]QAQM[Oxidation (M)]QMQM[Oxidation (M)]QGGDSDSGALGQHV_	sp|P42208|SEPT2_MOUSE;tr|G3UYQ0|G3UYQ0_MOUSE;tr|E9Q3V6|E9Q3V6_MOUSE
PB.1042.31	novel_not_in_catalog	Sept2	MQAQMQMQMQGGDSDSGALGQHV	_M[Oxidation (M)]QAQMQM[Oxidation (M)]QM[Oxidation (M)]QGGDSDSGALGQHV_	sp|P42208|SEPT2_MOUSE;tr|G3UYQ0|G3UYQ0_MOUSE;tr|E9Q3V6|E9Q3V6_MOUSE
PB.1042.31	novel_not_in_catalog	Sept2	MQAQMQMQMQGGDSDSGALGQHV	_M[Oxidation (M)]QAQM[Oxidation (M)]QMQM[Oxidation (M)]QGGDSDSGALGQHV_	sp|P42208|SEPT2_MOUSE;tr|G3UYQ0|G3UYQ0_MOUSE;tr|E9Q3V6|E9Q3V6_MOUSE
PB.1042.31	novel_not_in_catalog	Sept2	MQAQMQMQMQGGDSDSGALGQHV	_M[Oxidation (M)]QAQM[Oxidation (M)]QM[Oxidation (M)]QMQGGDSDSGALGQHV_	sp|P42208|SEPT2_MOUSE;tr|G3UYQ0|G3UYQ0_MOUSE;tr|E9Q3V6|E9Q3V6_MOUSE
PB.1042.31	novel_not_in_catalog	Sept2	DQILLEK	_DQILLEK_	sp|P42208|SEPT2_MOUSE;tr|G3UYQ0|G3UYQ0_MOUSE;tr|E9Q3V6|E9Q3V6_MOUSE
PB.1042.31	novel_not_in_catalog	Sept2	DQILLEK	_DQILLEK_	sp|P42208|SEPT2_MOUSE;tr|G3UYQ0|G3UYQ0_MOUSE;tr|E9Q3V6|E9Q3V6_MOUSE
PB.1042.31	novel_not_in_catalog	Sept2	ADTLTLK	_ADTLTLK_	sp|P42208|SEPT2_MOUSE;tr|D3Z3C0|D3Z3C0_MOUSE;tr|F6WYM0|F6WYM0_MOUSE;tr|E9Q3V6|E9Q3V6_MOUSE;tr|D3YYB1|D3YYB1_MOUSE
PB.1042.31	novel_not_in_catalog	Sept2	MQAQMQMQMQGGDSDSGALGQHV	_MQAQM[Oxidation (M)]QMQM[Oxidation (M)]QGGDSDSGALGQHV_	sp|P42208|SEPT2_MOUSE;tr|G3UYQ0|G3UYQ0_MOUSE;tr|E9Q3V6|E9Q3V6_MOUSE
PB.1042.31	novel_not_in_catalog	Sept2	MQAQMQMQMQGGDSDSGALGQHV	_M[Oxidation (M)]QAQMQMQM[Oxidation (M)]QGGDSDSGALGQHV_	sp|P42208|SEPT2_MOUSE;tr|G3UYQ0|G3UYQ0_MOUSE;tr|E9Q3V6|E9Q3V6_MOUSE
PB.1042.31	novel_not_in_catalog	Sept2	MQAQMQMQMQGGDSDSGALGQHV	_MQAQM[Oxidation (M)]QM[Oxidation (M)]QMQGGDSDSGALGQHV_	sp|P42208|SEPT2_MOUSE;tr|G3UYQ0|G3UYQ0_MOUSE;tr|E9Q3V6|E9Q3V6_MOUSE
PB.1042.31	novel_not_in_catalog	Sept2	MQAQMQMQMQGGDSDSGALGQHV	_M[Oxidation (M)]QAQMQMQM[Oxidation (M)]QGGDSDSGALGQHV_	sp|P42208|SEPT2_MOUSE;tr|G3UYQ0|G3UYQ0_MOUSE;tr|E9Q3V6|E9Q3V6_MOUSE
PB.1042.31	novel_not_in_catalog	Sept2	MQAQMQMQMQGGDSDSGALGQHV	_M[Oxidation (M)]QAQM[Oxidation (M)]QMQMQGGDSDSGALGQHV_	sp|P42208|SEPT2_MOUSE;tr|G3UYQ0|G3UYQ0_MOUSE;tr|E9Q3V6|E9Q3V6_MOUSE
PB.1042.31	novel_not_in_catalog	Sept2	ADTLTLK	_ADTLTLK_	sp|P42208|SEPT2_MOUSE;tr|D3Z3C0|D3Z3C0_MOUSE;tr|F6WYM0|F6WYM0_MOUSE;tr|E9Q3V6|E9Q3V6_MOUSE;tr|D3YYB1|D3YYB1_MOUSE
PB.1042.31	novel_not_in_catalog	Sept2	IYHLPDAESDEDEDFK	_IYHLPDAESDEDEDFK_	sp|P42208|SEPT2_MOUSE;tr|E9Q3V6|E9Q3V6_MOUSE
PB.1042.31	novel_not_in_catalog	Sept2	TVQIEASTVEIEER	_TVQIEASTVEIEER_	sp|P42208|SEPT2_MOUSE;tr|D3YZU7|D3YZU7_MOUSE;tr|D3Z3C0|D3Z3C0_MOUSE;tr|F6WYM0|F6WYM0_MOUSE;tr|D3Z1S1|D3Z1S1_MOUSE;tr|E9Q3V6|E9Q3V6_MOUSE;tr|D3YYB1|D3YYB1_MOUSE;tr|F6UKN5|F6UKN5_MOUSE
PB.1042.31	novel_not_in_catalog	Sept2	MQAQMQMQMQGGDSDSGALGQHV	_MQAQMQM[Oxidation (M)]QM[Oxidation (M)]QGGDSDSGALGQHV_	sp|P42208|SEPT2_MOUSE;tr|G3UYQ0|G3UYQ0_MOUSE;tr|E9Q3V6|E9Q3V6_MOUSE
PB.1042.31	novel_not_in_catalog	Sept2	YLHDESGLNR	_YLHDESGLNR_	sp|P42208|SEPT2_MOUSE;tr|D3Z3C0|D3Z3C0_MOUSE;tr|F6WYM0|F6WYM0_MOUSE;tr|D3Z1S1|D3Z1S1_MOUSE;tr|E9Q3V6|E9Q3V6_MOUSE;tr|D3YYB1|D3YYB1_MOUSE;tr|F6UKN5|F6UKN5_MOUSE
PB.1042.31	novel_not_in_catalog	Sept2	MQAQMQMQMQGGDSDSGALGQHV	_MQAQM[Oxidation (M)]QMQMQGGDSDSGALGQHV_	sp|P42208|SEPT2_MOUSE;tr|G3UYQ0|G3UYQ0_MOUSE;tr|E9Q3V6|E9Q3V6_MOUSE
PB.1042.31	novel_not_in_catalog	Sept2	MQAQMQMQMQGGDSDSGALGQHV	_M[Oxidation (M)]QAQMQMQMQGGDSDSGALGQHV_	sp|P42208|SEPT2_MOUSE;tr|G3UYQ0|G3UYQ0_MOUSE;tr|E9Q3V6|E9Q3V6_MOUSE
PB.1042.31	novel_not_in_catalog	Sept2	YLHDESGLNRR	_YLHDESGLNRR_	sp|P42208|SEPT2_MOUSE;tr|D3Z3C0|D3Z3C0_MOUSE;tr|F6WYM0|F6WYM0_MOUSE;tr|D3Z1S1|D3Z1S1_MOUSE;tr|E9Q3V6|E9Q3V6_MOUSE;tr|D3YYB1|D3YYB1_MOUSE;tr|F6UKN5|F6UKN5_MOUSE
PB.1042.31	novel_not_in_catalog	Sept2	YLHDESGLNRR	_YLHDESGLNRR_	sp|P42208|SEPT2_MOUSE;tr|D3Z3C0|D3Z3C0_MOUSE;tr|F6WYM0|F6WYM0_MOUSE;tr|D3Z1S1|D3Z1S1_MOUSE;tr|E9Q3V6|E9Q3V6_MOUSE;tr|D3YYB1|D3YYB1_MOUSE;tr|F6UKN5|F6UKN5_MOUSE
PB.1042.31	novel_not_in_catalog	Sept2	MQEMIAR	_MQEMIAR_	sp|P42208|SEPT2_MOUSE;tr|G3UYQ0|G3UYQ0_MOUSE;tr|E9Q3V6|E9Q3V6_MOUSE
PB.1042.31	novel_not_in_catalog	Sept2	MQEMIAR	_MQEMIAR_	sp|P42208|SEPT2_MOUSE;tr|G3UYQ0|G3UYQ0_MOUSE;tr|E9Q3V6|E9Q3V6_MOUSE
PB.1042.31	novel_not_in_catalog	Sept2	MQAQMQMQMQGGDSDSGALGQHV	_MQAQMQMQM[Oxidation (M)]QGGDSDSGALGQHV_	sp|P42208|SEPT2_MOUSE;tr|G3UYQ0|G3UYQ0_MOUSE;tr|E9Q3V6|E9Q3V6_MOUSE
PB.1042.31	novel_not_in_catalog	Sept2	IIPGAAEK	_IIPGAAEK_	sp|P42208|SEPT2_MOUSE;tr|D3YV76|D3YV76_MOUSE;tr|D3YZU7|D3YZU7_MOUSE;tr|D3Z3C0|D3Z3C0_MOUSE;tr|F6WYM0|F6WYM0_MOUSE;tr|D3Z1S1|D3Z1S1_MOUSE;tr|E9Q3V6|E9Q3V6_MOUSE;tr|D3YYB1|D3YYB1_MOUSE;tr|F6UKN5|F6UKN5_MOUSE
PB.1042.31	novel_not_in_catalog	Sept2	RILDEIEEHSIK	_RILDEIEEHSIK_	sp|P42208|SEPT2_MOUSE;tr|D3Z3C0|D3Z3C0_MOUSE;tr|F6WYM0|F6WYM0_MOUSE;tr|E9Q3V6|E9Q3V6_MOUSE;tr|D3YYB1|D3YYB1_MOUSE
PB.1042.31	novel_not_in_catalog	Sept2	IIPGAAEK	_IIPGAAEK_	sp|P42208|SEPT2_MOUSE;tr|D3YV76|D3YV76_MOUSE;tr|D3YZU7|D3YZU7_MOUSE;tr|D3Z3C0|D3Z3C0_MOUSE;tr|F6WYM0|F6WYM0_MOUSE;tr|D3Z1S1|D3Z1S1_MOUSE;tr|E9Q3V6|E9Q3V6_MOUSE;tr|D3YYB1|D3YYB1_MOUSE;tr|F6UKN5|F6UKN5_MOUSE
PB.1042.31	novel_not_in_catalog	Sept2	ILDEIEEHSIK	_ILDEIEEHSIK_	sp|P42208|SEPT2_MOUSE;tr|D3Z3C0|D3Z3C0_MOUSE;tr|F6WYM0|F6WYM0_MOUSE;tr|E9Q3V6|E9Q3V6_MOUSE;tr|D3YYB1|D3YYB1_MOUSE
PB.1042.31	novel_not_in_catalog	Sept2	ILDEIEEHSIK	_ILDEIEEHSIK_	sp|P42208|SEPT2_MOUSE;tr|D3Z3C0|D3Z3C0_MOUSE;tr|F6WYM0|F6WYM0_MOUSE;tr|E9Q3V6|E9Q3V6_MOUSE;tr|D3YYB1|D3YYB1_MOUSE
PB.1042.31	novel_not_in_catalog	Sept2	TIISYIDEQFER	_TIISYIDEQFER_	sp|P42208|SEPT2_MOUSE;tr|D3Z3C0|D3Z3C0_MOUSE;tr|F6WYM0|F6WYM0_MOUSE;tr|D3Z1S1|D3Z1S1_MOUSE;tr|E9Q3V6|E9Q3V6_MOUSE;tr|D3YYB1|D3YYB1_MOUSE;tr|F6UKN5|F6UKN5_MOUSE
PB.1042.31	novel_not_in_catalog	Sept2	TIISYIDEQFER	_TIISYIDEQFER_	sp|P42208|SEPT2_MOUSE;tr|D3Z3C0|D3Z3C0_MOUSE;tr|F6WYM0|F6WYM0_MOUSE;tr|D3Z1S1|D3Z1S1_MOUSE;tr|E9Q3V6|E9Q3V6_MOUSE;tr|D3YYB1|D3YYB1_MOUSE;tr|F6UKN5|F6UKN5_MOUSE
PB.1042.31	novel_not_in_catalog	Sept2	TMLITHMQDLQEVTQDLHYENFR	_TM[Oxidation (M)]LITHM[Oxidation (M)]QDLQEVTQDLHYENFR_	sp|P42208|SEPT2_MOUSE;tr|E9Q3V6|E9Q3V6_MOUSE
PB.1042.39	full-splice_match	Sept2	TMLITHMQDLQEVTQDLHYENFR	_TMLITHM[Oxidation (M)]QDLQEVTQDLHYENFR_	sp|P42208|SEPT2_MOUSE;tr|E9Q3V6|E9Q3V6_MOUSE
PB.1042.39	full-splice_match	Sept2	VNIVPVIAK	_VNIVPVIAK_	sp|P42208|SEPT2_MOUSE;sp|Q80UG5|SEPT9_MOUSE;sp|Q80UG5-2|SEPT9_MOUSE;sp|Q80UG5-3|SEPT9_MOUSE;tr|D3Z3C0|D3Z3C0_MOUSE;tr|F6WYM0|F6WYM0_MOUSE;tr|A2A6U3|A2A6U3_MOUSE;tr|E9Q3V6|E9Q3V6_MOUSE;tr|D3YYB1|D3YYB1_MOUSE;tr|Q3TDR9|Q3TDR9_MOUSE;tr|A2A6U5|A2A6U5_MOUSE
PB.1042.39	full-splice_match	Sept2	VNIVPVIAK	_VNIVPVIAK_	sp|P42208|SEPT2_MOUSE;sp|Q80UG5|SEPT9_MOUSE;sp|Q80UG5-2|SEPT9_MOUSE;sp|Q80UG5-3|SEPT9_MOUSE;tr|D3Z3C0|D3Z3C0_MOUSE;tr|F6WYM0|F6WYM0_MOUSE;tr|A2A6U3|A2A6U3_MOUSE;tr|E9Q3V6|E9Q3V6_MOUSE;tr|D3YYB1|D3YYB1_MOUSE;tr|Q3TDR9|Q3TDR9_MOUSE;tr|A2A6U5|A2A6U5_MOUSE
PB.1042.39	full-splice_match	Sept2	TMLITHMQDLQEVTQDLHYENFR	_TM[Oxidation (M)]LITHMQDLQEVTQDLHYENFR_	sp|P42208|SEPT2_MOUSE;tr|E9Q3V6|E9Q3V6_MOUSE
PB.1042.39	full-splice_match	Sept2	TMLITHMQDLQEVTQDLHYENFR	_TM[Oxidation (M)]LITHMQDLQEVTQDLHYENFR_	sp|P42208|SEPT2_MOUSE;tr|E9Q3V6|E9Q3V6_MOUSE
PB.1042.39	full-splice_match	Sept2	LYPWGVVEVENPEHNDFLK	_LYPWGVVEVENPEHNDFLK_	sp|P42208|SEPT2_MOUSE;tr|E9Q3V6|E9Q3V6_MOUSE
PB.1042.39	full-splice_match	Sept2	LYPWGVVEVENPEHNDFLK	_LYPWGVVEVENPEHNDFLK_	sp|P42208|SEPT2_MOUSE;tr|E9Q3V6|E9Q3V6_MOUSE
PB.1042.39	full-splice_match	Sept2	PLDVAFMK	_PLDVAFM[Oxidation (M)]K_	sp|P42208|SEPT2_MOUSE;tr|D3Z3C0|D3Z3C0_MOUSE;tr|F6WYM0|F6WYM0_MOUSE;tr|E9Q3V6|E9Q3V6_MOUSE;tr|D3YYB1|D3YYB1_MOUSE
PB.1042.39	full-splice_match	Sept2	PLDVAFMK	_PLDVAFMK_	sp|P42208|SEPT2_MOUSE;tr|D3Z3C0|D3Z3C0_MOUSE;tr|F6WYM0|F6WYM0_MOUSE;tr|E9Q3V6|E9Q3V6_MOUSE;tr|D3YYB1|D3YYB1_MOUSE
PB.1042.39	full-splice_match	Sept2	TMLITHMQDLQEVTQDLHYENFR	_TMLITHMQDLQEVTQDLHYENFR_	sp|P42208|SEPT2_MOUSE;tr|E9Q3V6|E9Q3V6_MOUSE
PB.1042.39	full-splice_match	Sept2	TMLITHMQDLQEVTQDLHYENFR	_TMLITHMQDLQEVTQDLHYENFR_	sp|P42208|SEPT2_MOUSE;tr|E9Q3V6|E9Q3V6_MOUSE
PB.1042.39	full-splice_match	Sept2	TMLITHMQDLQEVTQDLHYENFR	_TMLITHM[Oxidation (M)]QDLQEVTQDLHYENFR_	sp|P42208|SEPT2_MOUSE;tr|E9Q3V6|E9Q3V6_MOUSE
PB.1042.39	full-splice_match	Sept2	QQPTQFINPETPGYVGFANLPNQVHR	_QQPTQFINPETPGYVGFANLPNQVHR_	sp|P42208|SEPT2_MOUSE;tr|D3YV76|D3YV76_MOUSE;tr|D3YZU7|D3YZU7_MOUSE;tr|D3Z3C0|D3Z3C0_MOUSE;tr|F6WYM0|F6WYM0_MOUSE;tr|D3Z1S1|D3Z1S1_MOUSE;tr|D3YYB1|D3YYB1_MOUSE
PB.1042.39	full-splice_match	Sept2	QQPTQFINPETPGYVGFANLPNQVHR	_QQPTQFINPETPGYVGFANLPNQVHR_	sp|P42208|SEPT2_MOUSE;tr|D3YV76|D3YV76_MOUSE;tr|D3YZU7|D3YZU7_MOUSE;tr|D3Z3C0|D3Z3C0_MOUSE;tr|F6WYM0|F6WYM0_MOUSE;tr|D3Z1S1|D3Z1S1_MOUSE;tr|D3YYB1|D3YYB1_MOUSE
PB.1042.39	full-splice_match	Sept2	ASIPFSVVGSNQLIEAK	_ASIPFSVVGSNQLIEAK_	sp|P42208|SEPT2_MOUSE;tr|E9Q3V6|E9Q3V6_MOUSE
PB.1042.39	full-splice_match	Sept2	ASIPFSVVGSNQLIEAK	_ASIPFSVVGSNQLIEAK_	sp|P42208|SEPT2_MOUSE;tr|E9Q3V6|E9Q3V6_MOUSE
PB.1042.39	full-splice_match	Sept2	STLINSLFLTDLYPER	_STLINSLFLTDLYPER_	sp|P42208|SEPT2_MOUSE;tr|D3YV76|D3YV76_MOUSE;tr|D3YZU7|D3YZU7_MOUSE;tr|D3Z3C0|D3Z3C0_MOUSE;tr|F6WYM0|F6WYM0_MOUSE;tr|D3Z1S1|D3Z1S1_MOUSE;tr|E9Q3V6|E9Q3V6_MOUSE;tr|D3YYB1|D3YYB1_MOUSE;tr|F6UKN5|F6UKN5_MOUSE
PB.1042.39	full-splice_match	Sept2	STLINSLFLTDLYPER	_STLINSLFLTDLYPER_	sp|P42208|SEPT2_MOUSE;tr|D3YV76|D3YV76_MOUSE;tr|D3YZU7|D3YZU7_MOUSE;tr|D3Z3C0|D3Z3C0_MOUSE;tr|F6WYM0|F6WYM0_MOUSE;tr|D3Z1S1|D3Z1S1_MOUSE;tr|E9Q3V6|E9Q3V6_MOUSE;tr|D3YYB1|D3YYB1_MOUSE;tr|F6UKN5|F6UKN5_MOUSE
PB.1042.39	full-splice_match	Sept2	MQAQMQMQMQGGDSDSGALGQHV	_M[Oxidation (M)]QAQM[Oxidation (M)]QM[Oxidation (M)]QM[Oxidation (M)]QGGDSDSGALGQHV_	sp|P42208|SEPT2_MOUSE;tr|G3UYQ0|G3UYQ0_MOUSE;tr|E9Q3V6|E9Q3V6_MOUSE
PB.1042.39	full-splice_match	Sept2	MQEMIAR	_MQEM[Oxidation (M)]IAR_	sp|P42208|SEPT2_MOUSE;tr|G3UYQ0|G3UYQ0_MOUSE;tr|E9Q3V6|E9Q3V6_MOUSE
PB.1042.39	full-splice_match	Sept2	MQEMIAR	_M[Oxidation (M)]QEMIAR_	sp|P42208|SEPT2_MOUSE;tr|G3UYQ0|G3UYQ0_MOUSE;tr|E9Q3V6|E9Q3V6_MOUSE
PB.1042.39	full-splice_match	Sept2	MQAQMQMQMQGGDSDSGALGQHV	_M[Oxidation (M)]QAQM[Oxidation (M)]QM[Oxidation (M)]QMQGGDSDSGALGQHV_	sp|P42208|SEPT2_MOUSE;tr|G3UYQ0|G3UYQ0_MOUSE;tr|E9Q3V6|E9Q3V6_MOUSE
PB.1042.39	full-splice_match	Sept2	MQAQMQMQMQGGDSDSGALGQHV	_M[Oxidation (M)]QAQM[Oxidation (M)]QMQM[Oxidation (M)]QGGDSDSGALGQHV_	sp|P42208|SEPT2_MOUSE;tr|G3UYQ0|G3UYQ0_MOUSE;tr|E9Q3V6|E9Q3V6_MOUSE
PB.1042.39	full-splice_match	Sept2	MQAQMQMQMQGGDSDSGALGQHV	_M[Oxidation (M)]QAQMQM[Oxidation (M)]QM[Oxidation (M)]QGGDSDSGALGQHV_	sp|P42208|SEPT2_MOUSE;tr|G3UYQ0|G3UYQ0_MOUSE;tr|E9Q3V6|E9Q3V6_MOUSE
PB.1042.39	full-splice_match	Sept2	MQAQMQMQMQGGDSDSGALGQHV	_M[Oxidation (M)]QAQM[Oxidation (M)]QMQM[Oxidation (M)]QGGDSDSGALGQHV_	sp|P42208|SEPT2_MOUSE;tr|G3UYQ0|G3UYQ0_MOUSE;tr|E9Q3V6|E9Q3V6_MOUSE
PB.1042.39	full-splice_match	Sept2	MQAQMQMQMQGGDSDSGALGQHV	_M[Oxidation (M)]QAQM[Oxidation (M)]QM[Oxidation (M)]QMQGGDSDSGALGQHV_	sp|P42208|SEPT2_MOUSE;tr|G3UYQ0|G3UYQ0_MOUSE;tr|E9Q3V6|E9Q3V6_MOUSE
PB.1042.39	full-splice_match	Sept2	DQILLEK	_DQILLEK_	sp|P42208|SEPT2_MOUSE;tr|G3UYQ0|G3UYQ0_MOUSE;tr|E9Q3V6|E9Q3V6_MOUSE
PB.1042.39	full-splice_match	Sept2	DQILLEK	_DQILLEK_	sp|P42208|SEPT2_MOUSE;tr|G3UYQ0|G3UYQ0_MOUSE;tr|E9Q3V6|E9Q3V6_MOUSE
PB.1042.39	full-splice_match	Sept2	ADTLTLK	_ADTLTLK_	sp|P42208|SEPT2_MOUSE;tr|D3Z3C0|D3Z3C0_MOUSE;tr|F6WYM0|F6WYM0_MOUSE;tr|E9Q3V6|E9Q3V6_MOUSE;tr|D3YYB1|D3YYB1_MOUSE
PB.1042.39	full-splice_match	Sept2	MQAQMQMQMQGGDSDSGALGQHV	_MQAQM[Oxidation (M)]QMQM[Oxidation (M)]QGGDSDSGALGQHV_	sp|P42208|SEPT2_MOUSE;tr|G3UYQ0|G3UYQ0_MOUSE;tr|E9Q3V6|E9Q3V6_MOUSE
PB.1042.39	full-splice_match	Sept2	MQAQMQMQMQGGDSDSGALGQHV	_M[Oxidation (M)]QAQMQMQM[Oxidation (M)]QGGDSDSGALGQHV_	sp|P42208|SEPT2_MOUSE;tr|G3UYQ0|G3UYQ0_MOUSE;tr|E9Q3V6|E9Q3V6_MOUSE
PB.1042.39	full-splice_match	Sept2	MQAQMQMQMQGGDSDSGALGQHV	_MQAQM[Oxidation (M)]QM[Oxidation (M)]QMQGGDSDSGALGQHV_	sp|P42208|SEPT2_MOUSE;tr|G3UYQ0|G3UYQ0_MOUSE;tr|E9Q3V6|E9Q3V6_MOUSE
PB.1042.39	full-splice_match	Sept2	MQAQMQMQMQGGDSDSGALGQHV	_M[Oxidation (M)]QAQMQMQM[Oxidation (M)]QGGDSDSGALGQHV_	sp|P42208|SEPT2_MOUSE;tr|G3UYQ0|G3UYQ0_MOUSE;tr|E9Q3V6|E9Q3V6_MOUSE
PB.1042.39	full-splice_match	Sept2	MQAQMQMQMQGGDSDSGALGQHV	_M[Oxidation (M)]QAQM[Oxidation (M)]QMQMQGGDSDSGALGQHV_	sp|P42208|SEPT2_MOUSE;tr|G3UYQ0|G3UYQ0_MOUSE;tr|E9Q3V6|E9Q3V6_MOUSE
PB.1042.39	full-splice_match	Sept2	ADTLTLK	_ADTLTLK_	sp|P42208|SEPT2_MOUSE;tr|D3Z3C0|D3Z3C0_MOUSE;tr|F6WYM0|F6WYM0_MOUSE;tr|E9Q3V6|E9Q3V6_MOUSE;tr|D3YYB1|D3YYB1_MOUSE
PB.1042.39	full-splice_match	Sept2	IYHLPDAESDEDEDFK	_IYHLPDAESDEDEDFK_	sp|P42208|SEPT2_MOUSE;tr|E9Q3V6|E9Q3V6_MOUSE
PB.1042.39	full-splice_match	Sept2	TVQIEASTVEIEER	_TVQIEASTVEIEER_	sp|P42208|SEPT2_MOUSE;tr|D3YZU7|D3YZU7_MOUSE;tr|D3Z3C0|D3Z3C0_MOUSE;tr|F6WYM0|F6WYM0_MOUSE;tr|D3Z1S1|D3Z1S1_MOUSE;tr|E9Q3V6|E9Q3V6_MOUSE;tr|D3YYB1|D3YYB1_MOUSE;tr|F6UKN5|F6UKN5_MOUSE
PB.1042.39	full-splice_match	Sept2	MQAQMQMQMQGGDSDSGALGQHV	_MQAQMQM[Oxidation (M)]QM[Oxidation (M)]QGGDSDSGALGQHV_	sp|P42208|SEPT2_MOUSE;tr|G3UYQ0|G3UYQ0_MOUSE;tr|E9Q3V6|E9Q3V6_MOUSE
PB.1042.39	full-splice_match	Sept2	YLHDESGLNR	_YLHDESGLNR_	sp|P42208|SEPT2_MOUSE;tr|D3Z3C0|D3Z3C0_MOUSE;tr|F6WYM0|F6WYM0_MOUSE;tr|D3Z1S1|D3Z1S1_MOUSE;tr|E9Q3V6|E9Q3V6_MOUSE;tr|D3YYB1|D3YYB1_MOUSE;tr|F6UKN5|F6UKN5_MOUSE
PB.1042.39	full-splice_match	Sept2	MQAQMQMQMQGGDSDSGALGQHV	_MQAQM[Oxidation (M)]QMQMQGGDSDSGALGQHV_	sp|P42208|SEPT2_MOUSE;tr|G3UYQ0|G3UYQ0_MOUSE;tr|E9Q3V6|E9Q3V6_MOUSE
PB.1042.39	full-splice_match	Sept2	MQAQMQMQMQGGDSDSGALGQHV	_M[Oxidation (M)]QAQMQMQMQGGDSDSGALGQHV_	sp|P42208|SEPT2_MOUSE;tr|G3UYQ0|G3UYQ0_MOUSE;tr|E9Q3V6|E9Q3V6_MOUSE
PB.1042.39	full-splice_match	Sept2	YLHDESGLNRR	_YLHDESGLNRR_	sp|P42208|SEPT2_MOUSE;tr|D3Z3C0|D3Z3C0_MOUSE;tr|F6WYM0|F6WYM0_MOUSE;tr|D3Z1S1|D3Z1S1_MOUSE;tr|E9Q3V6|E9Q3V6_MOUSE;tr|D3YYB1|D3YYB1_MOUSE;tr|F6UKN5|F6UKN5_MOUSE
PB.1042.39	full-splice_match	Sept2	YLHDESGLNRR	_YLHDESGLNRR_	sp|P42208|SEPT2_MOUSE;tr|D3Z3C0|D3Z3C0_MOUSE;tr|F6WYM0|F6WYM0_MOUSE;tr|D3Z1S1|D3Z1S1_MOUSE;tr|E9Q3V6|E9Q3V6_MOUSE;tr|D3YYB1|D3YYB1_MOUSE;tr|F6UKN5|F6UKN5_MOUSE
PB.1042.39	full-splice_match	Sept2	MQEMIAR	_MQEMIAR_	sp|P42208|SEPT2_MOUSE;tr|G3UYQ0|G3UYQ0_MOUSE;tr|E9Q3V6|E9Q3V6_MOUSE
PB.1042.39	full-splice_match	Sept2	MQEMIAR	_MQEMIAR_	sp|P42208|SEPT2_MOUSE;tr|G3UYQ0|G3UYQ0_MOUSE;tr|E9Q3V6|E9Q3V6_MOUSE
PB.1042.39	full-splice_match	Sept2	MQAQMQMQMQGGDSDSGALGQHV	_MQAQMQMQM[Oxidation (M)]QGGDSDSGALGQHV_	sp|P42208|SEPT2_MOUSE;tr|G3UYQ0|G3UYQ0_MOUSE;tr|E9Q3V6|E9Q3V6_MOUSE
PB.1042.39	full-splice_match	Sept2	IIPGAAEK	_IIPGAAEK_	sp|P42208|SEPT2_MOUSE;tr|D3YV76|D3YV76_MOUSE;tr|D3YZU7|D3YZU7_MOUSE;tr|D3Z3C0|D3Z3C0_MOUSE;tr|F6WYM0|F6WYM0_MOUSE;tr|D3Z1S1|D3Z1S1_MOUSE;tr|E9Q3V6|E9Q3V6_MOUSE;tr|D3YYB1|D3YYB1_MOUSE;tr|F6UKN5|F6UKN5_MOUSE
PB.1042.39	full-splice_match	Sept2	RILDEIEEHSIK	_RILDEIEEHSIK_	sp|P42208|SEPT2_MOUSE;tr|D3Z3C0|D3Z3C0_MOUSE;tr|F6WYM0|F6WYM0_MOUSE;tr|E9Q3V6|E9Q3V6_MOUSE;tr|D3YYB1|D3YYB1_MOUSE
PB.1042.39	full-splice_match	Sept2	IIPGAAEK	_IIPGAAEK_	sp|P42208|SEPT2_MOUSE;tr|D3YV76|D3YV76_MOUSE;tr|D3YZU7|D3YZU7_MOUSE;tr|D3Z3C0|D3Z3C0_MOUSE;tr|F6WYM0|F6WYM0_MOUSE;tr|D3Z1S1|D3Z1S1_MOUSE;tr|E9Q3V6|E9Q3V6_MOUSE;tr|D3YYB1|D3YYB1_MOUSE;tr|F6UKN5|F6UKN5_MOUSE
PB.1042.39	full-splice_match	Sept2	ILDEIEEHSIK	_ILDEIEEHSIK_	sp|P42208|SEPT2_MOUSE;tr|D3Z3C0|D3Z3C0_MOUSE;tr|F6WYM0|F6WYM0_MOUSE;tr|E9Q3V6|E9Q3V6_MOUSE;tr|D3YYB1|D3YYB1_MOUSE
PB.1042.39	full-splice_match	Sept2	ILDEIEEHSIK	_ILDEIEEHSIK_	sp|P42208|SEPT2_MOUSE;tr|D3Z3C0|D3Z3C0_MOUSE;tr|F6WYM0|F6WYM0_MOUSE;tr|E9Q3V6|E9Q3V6_MOUSE;tr|D3YYB1|D3YYB1_MOUSE
PB.1042.39	full-splice_match	Sept2	TIISYIDEQFER	_TIISYIDEQFER_	sp|P42208|SEPT2_MOUSE;tr|D3Z3C0|D3Z3C0_MOUSE;tr|F6WYM0|F6WYM0_MOUSE;tr|D3Z1S1|D3Z1S1_MOUSE;tr|E9Q3V6|E9Q3V6_MOUSE;tr|D3YYB1|D3YYB1_MOUSE;tr|F6UKN5|F6UKN5_MOUSE
PB.1042.39	full-splice_match	Sept2	TIISYIDEQFER	_TIISYIDEQFER_	sp|P42208|SEPT2_MOUSE;tr|D3Z3C0|D3Z3C0_MOUSE;tr|F6WYM0|F6WYM0_MOUSE;tr|D3Z1S1|D3Z1S1_MOUSE;tr|E9Q3V6|E9Q3V6_MOUSE;tr|D3YYB1|D3YYB1_MOUSE;tr|F6UKN5|F6UKN5_MOUSE
PB.1042.39	full-splice_match	Sept2	TMLITHMQDLQEVTQDLHYENFR	_TM[Oxidation (M)]LITHM[Oxidation (M)]QDLQEVTQDLHYENFR_	sp|P42208|SEPT2_MOUSE;tr|E9Q3V6|E9Q3V6_MOUSE
PB.1042.41	full-splice_match	Sept2	TMLITHMQDLQEVTQDLHYENFR	_TMLITHM[Oxidation (M)]QDLQEVTQDLHYENFR_	sp|P42208|SEPT2_MOUSE;tr|E9Q3V6|E9Q3V6_MOUSE
PB.1042.41	full-splice_match	Sept2	VNIVPVIAK	_VNIVPVIAK_	sp|P42208|SEPT2_MOUSE;sp|Q80UG5|SEPT9_MOUSE;sp|Q80UG5-2|SEPT9_MOUSE;sp|Q80UG5-3|SEPT9_MOUSE;tr|D3Z3C0|D3Z3C0_MOUSE;tr|F6WYM0|F6WYM0_MOUSE;tr|A2A6U3|A2A6U3_MOUSE;tr|E9Q3V6|E9Q3V6_MOUSE;tr|D3YYB1|D3YYB1_MOUSE;tr|Q3TDR9|Q3TDR9_MOUSE;tr|A2A6U5|A2A6U5_MOUSE
PB.1042.41	full-splice_match	Sept2	VNIVPVIAK	_VNIVPVIAK_	sp|P42208|SEPT2_MOUSE;sp|Q80UG5|SEPT9_MOUSE;sp|Q80UG5-2|SEPT9_MOUSE;sp|Q80UG5-3|SEPT9_MOUSE;tr|D3Z3C0|D3Z3C0_MOUSE;tr|F6WYM0|F6WYM0_MOUSE;tr|A2A6U3|A2A6U3_MOUSE;tr|E9Q3V6|E9Q3V6_MOUSE;tr|D3YYB1|D3YYB1_MOUSE;tr|Q3TDR9|Q3TDR9_MOUSE;tr|A2A6U5|A2A6U5_MOUSE
PB.1042.41	full-splice_match	Sept2	TMLITHMQDLQEVTQDLHYENFR	_TM[Oxidation (M)]LITHMQDLQEVTQDLHYENFR_	sp|P42208|SEPT2_MOUSE;tr|E9Q3V6|E9Q3V6_MOUSE
PB.1042.41	full-splice_match	Sept2	TMLITHMQDLQEVTQDLHYENFR	_TM[Oxidation (M)]LITHMQDLQEVTQDLHYENFR_	sp|P42208|SEPT2_MOUSE;tr|E9Q3V6|E9Q3V6_MOUSE
PB.1042.41	full-splice_match	Sept2	LYPWGVVEVENPEHNDFLK	_LYPWGVVEVENPEHNDFLK_	sp|P42208|SEPT2_MOUSE;tr|E9Q3V6|E9Q3V6_MOUSE
PB.1042.41	full-splice_match	Sept2	LYPWGVVEVENPEHNDFLK	_LYPWGVVEVENPEHNDFLK_	sp|P42208|SEPT2_MOUSE;tr|E9Q3V6|E9Q3V6_MOUSE
PB.1042.41	full-splice_match	Sept2	PLDVAFMK	_PLDVAFM[Oxidation (M)]K_	sp|P42208|SEPT2_MOUSE;tr|D3Z3C0|D3Z3C0_MOUSE;tr|F6WYM0|F6WYM0_MOUSE;tr|E9Q3V6|E9Q3V6_MOUSE;tr|D3YYB1|D3YYB1_MOUSE
PB.1042.41	full-splice_match	Sept2	PLDVAFMK	_PLDVAFMK_	sp|P42208|SEPT2_MOUSE;tr|D3Z3C0|D3Z3C0_MOUSE;tr|F6WYM0|F6WYM0_MOUSE;tr|E9Q3V6|E9Q3V6_MOUSE;tr|D3YYB1|D3YYB1_MOUSE
PB.1042.41	full-splice_match	Sept2	TMLITHMQDLQEVTQDLHYENFR	_TMLITHMQDLQEVTQDLHYENFR_	sp|P42208|SEPT2_MOUSE;tr|E9Q3V6|E9Q3V6_MOUSE
PB.1042.41	full-splice_match	Sept2	TMLITHMQDLQEVTQDLHYENFR	_TMLITHMQDLQEVTQDLHYENFR_	sp|P42208|SEPT2_MOUSE;tr|E9Q3V6|E9Q3V6_MOUSE
PB.1042.41	full-splice_match	Sept2	TMLITHMQDLQEVTQDLHYENFR	_TMLITHM[Oxidation (M)]QDLQEVTQDLHYENFR_	sp|P42208|SEPT2_MOUSE;tr|E9Q3V6|E9Q3V6_MOUSE
PB.1042.41	full-splice_match	Sept2	QQPTQFINPETPGYVGFANLPNQVHR	_QQPTQFINPETPGYVGFANLPNQVHR_	sp|P42208|SEPT2_MOUSE;tr|D3YV76|D3YV76_MOUSE;tr|D3YZU7|D3YZU7_MOUSE;tr|D3Z3C0|D3Z3C0_MOUSE;tr|F6WYM0|F6WYM0_MOUSE;tr|D3Z1S1|D3Z1S1_MOUSE;tr|D3YYB1|D3YYB1_MOUSE
PB.1042.41	full-splice_match	Sept2	QQPTQFINPETPGYVGFANLPNQVHR	_QQPTQFINPETPGYVGFANLPNQVHR_	sp|P42208|SEPT2_MOUSE;tr|D3YV76|D3YV76_MOUSE;tr|D3YZU7|D3YZU7_MOUSE;tr|D3Z3C0|D3Z3C0_MOUSE;tr|F6WYM0|F6WYM0_MOUSE;tr|D3Z1S1|D3Z1S1_MOUSE;tr|D3YYB1|D3YYB1_MOUSE
PB.1042.41	full-splice_match	Sept2	ASIPFSVVGSNQLIEAK	_ASIPFSVVGSNQLIEAK_	sp|P42208|SEPT2_MOUSE;tr|E9Q3V6|E9Q3V6_MOUSE
PB.1042.41	full-splice_match	Sept2	ASIPFSVVGSNQLIEAK	_ASIPFSVVGSNQLIEAK_	sp|P42208|SEPT2_MOUSE;tr|E9Q3V6|E9Q3V6_MOUSE
PB.1042.41	full-splice_match	Sept2	STLINSLFLTDLYPER	_STLINSLFLTDLYPER_	sp|P42208|SEPT2_MOUSE;tr|D3YV76|D3YV76_MOUSE;tr|D3YZU7|D3YZU7_MOUSE;tr|D3Z3C0|D3Z3C0_MOUSE;tr|F6WYM0|F6WYM0_MOUSE;tr|D3Z1S1|D3Z1S1_MOUSE;tr|E9Q3V6|E9Q3V6_MOUSE;tr|D3YYB1|D3YYB1_MOUSE;tr|F6UKN5|F6UKN5_MOUSE
PB.1042.41	full-splice_match	Sept2	STLINSLFLTDLYPER	_STLINSLFLTDLYPER_	sp|P42208|SEPT2_MOUSE;tr|D3YV76|D3YV76_MOUSE;tr|D3YZU7|D3YZU7_MOUSE;tr|D3Z3C0|D3Z3C0_MOUSE;tr|F6WYM0|F6WYM0_MOUSE;tr|D3Z1S1|D3Z1S1_MOUSE;tr|E9Q3V6|E9Q3V6_MOUSE;tr|D3YYB1|D3YYB1_MOUSE;tr|F6UKN5|F6UKN5_MOUSE
PB.1042.41	full-splice_match	Sept2	MQAQMQMQMQGGDSDSGALGQHV	_M[Oxidation (M)]QAQM[Oxidation (M)]QM[Oxidation (M)]QM[Oxidation (M)]QGGDSDSGALGQHV_	sp|P42208|SEPT2_MOUSE;tr|G3UYQ0|G3UYQ0_MOUSE;tr|E9Q3V6|E9Q3V6_MOUSE
PB.1042.41	full-splice_match	Sept2	MQEMIAR	_MQEM[Oxidation (M)]IAR_	sp|P42208|SEPT2_MOUSE;tr|G3UYQ0|G3UYQ0_MOUSE;tr|E9Q3V6|E9Q3V6_MOUSE
PB.1042.41	full-splice_match	Sept2	MQEMIAR	_M[Oxidation (M)]QEMIAR_	sp|P42208|SEPT2_MOUSE;tr|G3UYQ0|G3UYQ0_MOUSE;tr|E9Q3V6|E9Q3V6_MOUSE
PB.1042.41	full-splice_match	Sept2	MQAQMQMQMQGGDSDSGALGQHV	_M[Oxidation (M)]QAQM[Oxidation (M)]QM[Oxidation (M)]QMQGGDSDSGALGQHV_	sp|P42208|SEPT2_MOUSE;tr|G3UYQ0|G3UYQ0_MOUSE;tr|E9Q3V6|E9Q3V6_MOUSE
PB.1042.41	full-splice_match	Sept2	MQAQMQMQMQGGDSDSGALGQHV	_M[Oxidation (M)]QAQM[Oxidation (M)]QMQM[Oxidation (M)]QGGDSDSGALGQHV_	sp|P42208|SEPT2_MOUSE;tr|G3UYQ0|G3UYQ0_MOUSE;tr|E9Q3V6|E9Q3V6_MOUSE
PB.1042.41	full-splice_match	Sept2	MQAQMQMQMQGGDSDSGALGQHV	_M[Oxidation (M)]QAQMQM[Oxidation (M)]QM[Oxidation (M)]QGGDSDSGALGQHV_	sp|P42208|SEPT2_MOUSE;tr|G3UYQ0|G3UYQ0_MOUSE;tr|E9Q3V6|E9Q3V6_MOUSE
PB.1042.41	full-splice_match	Sept2	MQAQMQMQMQGGDSDSGALGQHV	_M[Oxidation (M)]QAQM[Oxidation (M)]QMQM[Oxidation (M)]QGGDSDSGALGQHV_	sp|P42208|SEPT2_MOUSE;tr|G3UYQ0|G3UYQ0_MOUSE;tr|E9Q3V6|E9Q3V6_MOUSE
PB.1042.41	full-splice_match	Sept2	MQAQMQMQMQGGDSDSGALGQHV	_M[Oxidation (M)]QAQM[Oxidation (M)]QM[Oxidation (M)]QMQGGDSDSGALGQHV_	sp|P42208|SEPT2_MOUSE;tr|G3UYQ0|G3UYQ0_MOUSE;tr|E9Q3V6|E9Q3V6_MOUSE
PB.1042.41	full-splice_match	Sept2	DQILLEK	_DQILLEK_	sp|P42208|SEPT2_MOUSE;tr|G3UYQ0|G3UYQ0_MOUSE;tr|E9Q3V6|E9Q3V6_MOUSE
PB.1042.41	full-splice_match	Sept2	DQILLEK	_DQILLEK_	sp|P42208|SEPT2_MOUSE;tr|G3UYQ0|G3UYQ0_MOUSE;tr|E9Q3V6|E9Q3V6_MOUSE
PB.1042.41	full-splice_match	Sept2	ADTLTLK	_ADTLTLK_	sp|P42208|SEPT2_MOUSE;tr|D3Z3C0|D3Z3C0_MOUSE;tr|F6WYM0|F6WYM0_MOUSE;tr|E9Q3V6|E9Q3V6_MOUSE;tr|D3YYB1|D3YYB1_MOUSE
PB.1042.41	full-splice_match	Sept2	MQAQMQMQMQGGDSDSGALGQHV	_MQAQM[Oxidation (M)]QMQM[Oxidation (M)]QGGDSDSGALGQHV_	sp|P42208|SEPT2_MOUSE;tr|G3UYQ0|G3UYQ0_MOUSE;tr|E9Q3V6|E9Q3V6_MOUSE
PB.1042.41	full-splice_match	Sept2	MQAQMQMQMQGGDSDSGALGQHV	_M[Oxidation (M)]QAQMQMQM[Oxidation (M)]QGGDSDSGALGQHV_	sp|P42208|SEPT2_MOUSE;tr|G3UYQ0|G3UYQ0_MOUSE;tr|E9Q3V6|E9Q3V6_MOUSE
PB.1042.41	full-splice_match	Sept2	MQAQMQMQMQGGDSDSGALGQHV	_MQAQM[Oxidation (M)]QM[Oxidation (M)]QMQGGDSDSGALGQHV_	sp|P42208|SEPT2_MOUSE;tr|G3UYQ0|G3UYQ0_MOUSE;tr|E9Q3V6|E9Q3V6_MOUSE
PB.1042.41	full-splice_match	Sept2	MQAQMQMQMQGGDSDSGALGQHV	_M[Oxidation (M)]QAQMQMQM[Oxidation (M)]QGGDSDSGALGQHV_	sp|P42208|SEPT2_MOUSE;tr|G3UYQ0|G3UYQ0_MOUSE;tr|E9Q3V6|E9Q3V6_MOUSE
PB.1042.41	full-splice_match	Sept2	MQAQMQMQMQGGDSDSGALGQHV	_M[Oxidation (M)]QAQM[Oxidation (M)]QMQMQGGDSDSGALGQHV_	sp|P42208|SEPT2_MOUSE;tr|G3UYQ0|G3UYQ0_MOUSE;tr|E9Q3V6|E9Q3V6_MOUSE
PB.1042.41	full-splice_match	Sept2	ADTLTLK	_ADTLTLK_	sp|P42208|SEPT2_MOUSE;tr|D3Z3C0|D3Z3C0_MOUSE;tr|F6WYM0|F6WYM0_MOUSE;tr|E9Q3V6|E9Q3V6_MOUSE;tr|D3YYB1|D3YYB1_MOUSE
PB.1042.41	full-splice_match	Sept2	IYHLPDAESDEDEDFK	_IYHLPDAESDEDEDFK_	sp|P42208|SEPT2_MOUSE;tr|E9Q3V6|E9Q3V6_MOUSE
PB.1042.41	full-splice_match	Sept2	TVQIEASTVEIEER	_TVQIEASTVEIEER_	sp|P42208|SEPT2_MOUSE;tr|D3YZU7|D3YZU7_MOUSE;tr|D3Z3C0|D3Z3C0_MOUSE;tr|F6WYM0|F6WYM0_MOUSE;tr|D3Z1S1|D3Z1S1_MOUSE;tr|E9Q3V6|E9Q3V6_MOUSE;tr|D3YYB1|D3YYB1_MOUSE;tr|F6UKN5|F6UKN5_MOUSE
PB.1042.41	full-splice_match	Sept2	MQAQMQMQMQGGDSDSGALGQHV	_MQAQMQM[Oxidation (M)]QM[Oxidation (M)]QGGDSDSGALGQHV_	sp|P42208|SEPT2_MOUSE;tr|G3UYQ0|G3UYQ0_MOUSE;tr|E9Q3V6|E9Q3V6_MOUSE
PB.1042.41	full-splice_match	Sept2	YLHDESGLNR	_YLHDESGLNR_	sp|P42208|SEPT2_MOUSE;tr|D3Z3C0|D3Z3C0_MOUSE;tr|F6WYM0|F6WYM0_MOUSE;tr|D3Z1S1|D3Z1S1_MOUSE;tr|E9Q3V6|E9Q3V6_MOUSE;tr|D3YYB1|D3YYB1_MOUSE;tr|F6UKN5|F6UKN5_MOUSE
PB.1042.41	full-splice_match	Sept2	MQAQMQMQMQGGDSDSGALGQHV	_MQAQM[Oxidation (M)]QMQMQGGDSDSGALGQHV_	sp|P42208|SEPT2_MOUSE;tr|G3UYQ0|G3UYQ0_MOUSE;tr|E9Q3V6|E9Q3V6_MOUSE
PB.1042.41	full-splice_match	Sept2	MQAQMQMQMQGGDSDSGALGQHV	_M[Oxidation (M)]QAQMQMQMQGGDSDSGALGQHV_	sp|P42208|SEPT2_MOUSE;tr|G3UYQ0|G3UYQ0_MOUSE;tr|E9Q3V6|E9Q3V6_MOUSE
PB.1042.41	full-splice_match	Sept2	YLHDESGLNRR	_YLHDESGLNRR_	sp|P42208|SEPT2_MOUSE;tr|D3Z3C0|D3Z3C0_MOUSE;tr|F6WYM0|F6WYM0_MOUSE;tr|D3Z1S1|D3Z1S1_MOUSE;tr|E9Q3V6|E9Q3V6_MOUSE;tr|D3YYB1|D3YYB1_MOUSE;tr|F6UKN5|F6UKN5_MOUSE
PB.1042.41	full-splice_match	Sept2	YLHDESGLNRR	_YLHDESGLNRR_	sp|P42208|SEPT2_MOUSE;tr|D3Z3C0|D3Z3C0_MOUSE;tr|F6WYM0|F6WYM0_MOUSE;tr|D3Z1S1|D3Z1S1_MOUSE;tr|E9Q3V6|E9Q3V6_MOUSE;tr|D3YYB1|D3YYB1_MOUSE;tr|F6UKN5|F6UKN5_MOUSE
PB.1042.41	full-splice_match	Sept2	MQEMIAR	_MQEMIAR_	sp|P42208|SEPT2_MOUSE;tr|G3UYQ0|G3UYQ0_MOUSE;tr|E9Q3V6|E9Q3V6_MOUSE
PB.1042.41	full-splice_match	Sept2	MQEMIAR	_MQEMIAR_	sp|P42208|SEPT2_MOUSE;tr|G3UYQ0|G3UYQ0_MOUSE;tr|E9Q3V6|E9Q3V6_MOUSE
PB.1042.41	full-splice_match	Sept2	MQAQMQMQMQGGDSDSGALGQHV	_MQAQMQMQM[Oxidation (M)]QGGDSDSGALGQHV_	sp|P42208|SEPT2_MOUSE;tr|G3UYQ0|G3UYQ0_MOUSE;tr|E9Q3V6|E9Q3V6_MOUSE
PB.1042.41	full-splice_match	Sept2	IIPGAAEK	_IIPGAAEK_	sp|P42208|SEPT2_MOUSE;tr|D3YV76|D3YV76_MOUSE;tr|D3YZU7|D3YZU7_MOUSE;tr|D3Z3C0|D3Z3C0_MOUSE;tr|F6WYM0|F6WYM0_MOUSE;tr|D3Z1S1|D3Z1S1_MOUSE;tr|E9Q3V6|E9Q3V6_MOUSE;tr|D3YYB1|D3YYB1_MOUSE;tr|F6UKN5|F6UKN5_MOUSE
PB.1042.41	full-splice_match	Sept2	RILDEIEEHSIK	_RILDEIEEHSIK_	sp|P42208|SEPT2_MOUSE;tr|D3Z3C0|D3Z3C0_MOUSE;tr|F6WYM0|F6WYM0_MOUSE;tr|E9Q3V6|E9Q3V6_MOUSE;tr|D3YYB1|D3YYB1_MOUSE
PB.1042.41	full-splice_match	Sept2	IIPGAAEK	_IIPGAAEK_	sp|P42208|SEPT2_MOUSE;tr|D3YV76|D3YV76_MOUSE;tr|D3YZU7|D3YZU7_MOUSE;tr|D3Z3C0|D3Z3C0_MOUSE;tr|F6WYM0|F6WYM0_MOUSE;tr|D3Z1S1|D3Z1S1_MOUSE;tr|E9Q3V6|E9Q3V6_MOUSE;tr|D3YYB1|D3YYB1_MOUSE;tr|F6UKN5|F6UKN5_MOUSE
PB.1042.41	full-splice_match	Sept2	ILDEIEEHSIK	_ILDEIEEHSIK_	sp|P42208|SEPT2_MOUSE;tr|D3Z3C0|D3Z3C0_MOUSE;tr|F6WYM0|F6WYM0_MOUSE;tr|E9Q3V6|E9Q3V6_MOUSE;tr|D3YYB1|D3YYB1_MOUSE
PB.1042.41	full-splice_match	Sept2	ILDEIEEHSIK	_ILDEIEEHSIK_	sp|P42208|SEPT2_MOUSE;tr|D3Z3C0|D3Z3C0_MOUSE;tr|F6WYM0|F6WYM0_MOUSE;tr|E9Q3V6|E9Q3V6_MOUSE;tr|D3YYB1|D3YYB1_MOUSE
PB.1042.41	full-splice_match	Sept2	TIISYIDEQFER	_TIISYIDEQFER_	sp|P42208|SEPT2_MOUSE;tr|D3Z3C0|D3Z3C0_MOUSE;tr|F6WYM0|F6WYM0_MOUSE;tr|D3Z1S1|D3Z1S1_MOUSE;tr|E9Q3V6|E9Q3V6_MOUSE;tr|D3YYB1|D3YYB1_MOUSE;tr|F6UKN5|F6UKN5_MOUSE
PB.1042.41	full-splice_match	Sept2	TIISYIDEQFER	_TIISYIDEQFER_	sp|P42208|SEPT2_MOUSE;tr|D3Z3C0|D3Z3C0_MOUSE;tr|F6WYM0|F6WYM0_MOUSE;tr|D3Z1S1|D3Z1S1_MOUSE;tr|E9Q3V6|E9Q3V6_MOUSE;tr|D3YYB1|D3YYB1_MOUSE;tr|F6UKN5|F6UKN5_MOUSE
PB.1042.41	full-splice_match	Sept2	TMLITHMQDLQEVTQDLHYENFR	_TM[Oxidation (M)]LITHM[Oxidation (M)]QDLQEVTQDLHYENFR_	sp|P42208|SEPT2_MOUSE;tr|E9Q3V6|E9Q3V6_MOUSE
PB.1042.43	novel_in_catalog	Sept2	TMLITHMQDLQEVTQDLHYENFR	_TMLITHM[Oxidation (M)]QDLQEVTQDLHYENFR_	sp|P42208|SEPT2_MOUSE;tr|E9Q3V6|E9Q3V6_MOUSE
PB.1042.43	novel_in_catalog	Sept2	VNIVPVIAK	_VNIVPVIAK_	sp|P42208|SEPT2_MOUSE;sp|Q80UG5|SEPT9_MOUSE;sp|Q80UG5-2|SEPT9_MOUSE;sp|Q80UG5-3|SEPT9_MOUSE;tr|D3Z3C0|D3Z3C0_MOUSE;tr|F6WYM0|F6WYM0_MOUSE;tr|A2A6U3|A2A6U3_MOUSE;tr|E9Q3V6|E9Q3V6_MOUSE;tr|D3YYB1|D3YYB1_MOUSE;tr|Q3TDR9|Q3TDR9_MOUSE;tr|A2A6U5|A2A6U5_MOUSE
PB.1042.43	novel_in_catalog	Sept2	VNIVPVIAK	_VNIVPVIAK_	sp|P42208|SEPT2_MOUSE;sp|Q80UG5|SEPT9_MOUSE;sp|Q80UG5-2|SEPT9_MOUSE;sp|Q80UG5-3|SEPT9_MOUSE;tr|D3Z3C0|D3Z3C0_MOUSE;tr|F6WYM0|F6WYM0_MOUSE;tr|A2A6U3|A2A6U3_MOUSE;tr|E9Q3V6|E9Q3V6_MOUSE;tr|D3YYB1|D3YYB1_MOUSE;tr|Q3TDR9|Q3TDR9_MOUSE;tr|A2A6U5|A2A6U5_MOUSE
PB.1042.43	novel_in_catalog	Sept2	TMLITHMQDLQEVTQDLHYENFR	_TM[Oxidation (M)]LITHMQDLQEVTQDLHYENFR_	sp|P42208|SEPT2_MOUSE;tr|E9Q3V6|E9Q3V6_MOUSE
PB.1042.43	novel_in_catalog	Sept2	TMLITHMQDLQEVTQDLHYENFR	_TM[Oxidation (M)]LITHMQDLQEVTQDLHYENFR_	sp|P42208|SEPT2_MOUSE;tr|E9Q3V6|E9Q3V6_MOUSE
PB.1042.43	novel_in_catalog	Sept2	LYPWGVVEVENPEHNDFLK	_LYPWGVVEVENPEHNDFLK_	sp|P42208|SEPT2_MOUSE;tr|E9Q3V6|E9Q3V6_MOUSE
PB.1042.43	novel_in_catalog	Sept2	LYPWGVVEVENPEHNDFLK	_LYPWGVVEVENPEHNDFLK_	sp|P42208|SEPT2_MOUSE;tr|E9Q3V6|E9Q3V6_MOUSE
PB.1042.43	novel_in_catalog	Sept2	PLDVAFMK	_PLDVAFM[Oxidation (M)]K_	sp|P42208|SEPT2_MOUSE;tr|D3Z3C0|D3Z3C0_MOUSE;tr|F6WYM0|F6WYM0_MOUSE;tr|E9Q3V6|E9Q3V6_MOUSE;tr|D3YYB1|D3YYB1_MOUSE
PB.1042.43	novel_in_catalog	Sept2	PLDVAFMK	_PLDVAFMK_	sp|P42208|SEPT2_MOUSE;tr|D3Z3C0|D3Z3C0_MOUSE;tr|F6WYM0|F6WYM0_MOUSE;tr|E9Q3V6|E9Q3V6_MOUSE;tr|D3YYB1|D3YYB1_MOUSE
PB.1042.43	novel_in_catalog	Sept2	TMLITHMQDLQEVTQDLHYENFR	_TMLITHMQDLQEVTQDLHYENFR_	sp|P42208|SEPT2_MOUSE;tr|E9Q3V6|E9Q3V6_MOUSE
PB.1042.43	novel_in_catalog	Sept2	TMLITHMQDLQEVTQDLHYENFR	_TMLITHMQDLQEVTQDLHYENFR_	sp|P42208|SEPT2_MOUSE;tr|E9Q3V6|E9Q3V6_MOUSE
PB.1042.43	novel_in_catalog	Sept2	TMLITHMQDLQEVTQDLHYENFR	_TMLITHM[Oxidation (M)]QDLQEVTQDLHYENFR_	sp|P42208|SEPT2_MOUSE;tr|E9Q3V6|E9Q3V6_MOUSE
PB.1042.43	novel_in_catalog	Sept2	QQPTQFINPETPGYVGFANLPNQVHR	_QQPTQFINPETPGYVGFANLPNQVHR_	sp|P42208|SEPT2_MOUSE;tr|D3YV76|D3YV76_MOUSE;tr|D3YZU7|D3YZU7_MOUSE;tr|D3Z3C0|D3Z3C0_MOUSE;tr|F6WYM0|F6WYM0_MOUSE;tr|D3Z1S1|D3Z1S1_MOUSE;tr|D3YYB1|D3YYB1_MOUSE
PB.1042.43	novel_in_catalog	Sept2	QQPTQFINPETPGYVGFANLPNQVHR	_QQPTQFINPETPGYVGFANLPNQVHR_	sp|P42208|SEPT2_MOUSE;tr|D3YV76|D3YV76_MOUSE;tr|D3YZU7|D3YZU7_MOUSE;tr|D3Z3C0|D3Z3C0_MOUSE;tr|F6WYM0|F6WYM0_MOUSE;tr|D3Z1S1|D3Z1S1_MOUSE;tr|D3YYB1|D3YYB1_MOUSE
PB.1042.43	novel_in_catalog	Sept2	ASIPFSVVGSNQLIEAK	_ASIPFSVVGSNQLIEAK_	sp|P42208|SEPT2_MOUSE;tr|E9Q3V6|E9Q3V6_MOUSE
PB.1042.43	novel_in_catalog	Sept2	ASIPFSVVGSNQLIEAK	_ASIPFSVVGSNQLIEAK_	sp|P42208|SEPT2_MOUSE;tr|E9Q3V6|E9Q3V6_MOUSE
PB.1042.43	novel_in_catalog	Sept2	STLINSLFLTDLYPER	_STLINSLFLTDLYPER_	sp|P42208|SEPT2_MOUSE;tr|D3YV76|D3YV76_MOUSE;tr|D3YZU7|D3YZU7_MOUSE;tr|D3Z3C0|D3Z3C0_MOUSE;tr|F6WYM0|F6WYM0_MOUSE;tr|D3Z1S1|D3Z1S1_MOUSE;tr|E9Q3V6|E9Q3V6_MOUSE;tr|D3YYB1|D3YYB1_MOUSE;tr|F6UKN5|F6UKN5_MOUSE
PB.1042.43	novel_in_catalog	Sept2	STLINSLFLTDLYPER	_STLINSLFLTDLYPER_	sp|P42208|SEPT2_MOUSE;tr|D3YV76|D3YV76_MOUSE;tr|D3YZU7|D3YZU7_MOUSE;tr|D3Z3C0|D3Z3C0_MOUSE;tr|F6WYM0|F6WYM0_MOUSE;tr|D3Z1S1|D3Z1S1_MOUSE;tr|E9Q3V6|E9Q3V6_MOUSE;tr|D3YYB1|D3YYB1_MOUSE;tr|F6UKN5|F6UKN5_MOUSE
PB.1042.43	novel_in_catalog	Sept2	MQAQMQMQMQGGDSDSGALGQHV	_M[Oxidation (M)]QAQM[Oxidation (M)]QM[Oxidation (M)]QM[Oxidation (M)]QGGDSDSGALGQHV_	sp|P42208|SEPT2_MOUSE;tr|G3UYQ0|G3UYQ0_MOUSE;tr|E9Q3V6|E9Q3V6_MOUSE
PB.1042.43	novel_in_catalog	Sept2	MQEMIAR	_MQEM[Oxidation (M)]IAR_	sp|P42208|SEPT2_MOUSE;tr|G3UYQ0|G3UYQ0_MOUSE;tr|E9Q3V6|E9Q3V6_MOUSE
PB.1042.43	novel_in_catalog	Sept2	MQEMIAR	_M[Oxidation (M)]QEMIAR_	sp|P42208|SEPT2_MOUSE;tr|G3UYQ0|G3UYQ0_MOUSE;tr|E9Q3V6|E9Q3V6_MOUSE
PB.1042.43	novel_in_catalog	Sept2	MQAQMQMQMQGGDSDSGALGQHV	_M[Oxidation (M)]QAQM[Oxidation (M)]QM[Oxidation (M)]QMQGGDSDSGALGQHV_	sp|P42208|SEPT2_MOUSE;tr|G3UYQ0|G3UYQ0_MOUSE;tr|E9Q3V6|E9Q3V6_MOUSE
PB.1042.43	novel_in_catalog	Sept2	MQAQMQMQMQGGDSDSGALGQHV	_M[Oxidation (M)]QAQM[Oxidation (M)]QMQM[Oxidation (M)]QGGDSDSGALGQHV_	sp|P42208|SEPT2_MOUSE;tr|G3UYQ0|G3UYQ0_MOUSE;tr|E9Q3V6|E9Q3V6_MOUSE
PB.1042.43	novel_in_catalog	Sept2	MQAQMQMQMQGGDSDSGALGQHV	_M[Oxidation (M)]QAQMQM[Oxidation (M)]QM[Oxidation (M)]QGGDSDSGALGQHV_	sp|P42208|SEPT2_MOUSE;tr|G3UYQ0|G3UYQ0_MOUSE;tr|E9Q3V6|E9Q3V6_MOUSE
PB.1042.43	novel_in_catalog	Sept2	MQAQMQMQMQGGDSDSGALGQHV	_M[Oxidation (M)]QAQM[Oxidation (M)]QMQM[Oxidation (M)]QGGDSDSGALGQHV_	sp|P42208|SEPT2_MOUSE;tr|G3UYQ0|G3UYQ0_MOUSE;tr|E9Q3V6|E9Q3V6_MOUSE
PB.1042.43	novel_in_catalog	Sept2	MQAQMQMQMQGGDSDSGALGQHV	_M[Oxidation (M)]QAQM[Oxidation (M)]QM[Oxidation (M)]QMQGGDSDSGALGQHV_	sp|P42208|SEPT2_MOUSE;tr|G3UYQ0|G3UYQ0_MOUSE;tr|E9Q3V6|E9Q3V6_MOUSE
PB.1042.43	novel_in_catalog	Sept2	DQILLEK	_DQILLEK_	sp|P42208|SEPT2_MOUSE;tr|G3UYQ0|G3UYQ0_MOUSE;tr|E9Q3V6|E9Q3V6_MOUSE
PB.1042.43	novel_in_catalog	Sept2	DQILLEK	_DQILLEK_	sp|P42208|SEPT2_MOUSE;tr|G3UYQ0|G3UYQ0_MOUSE;tr|E9Q3V6|E9Q3V6_MOUSE
PB.1042.43	novel_in_catalog	Sept2	ADTLTLK	_ADTLTLK_	sp|P42208|SEPT2_MOUSE;tr|D3Z3C0|D3Z3C0_MOUSE;tr|F6WYM0|F6WYM0_MOUSE;tr|E9Q3V6|E9Q3V6_MOUSE;tr|D3YYB1|D3YYB1_MOUSE
PB.1042.43	novel_in_catalog	Sept2	MQAQMQMQMQGGDSDSGALGQHV	_MQAQM[Oxidation (M)]QMQM[Oxidation (M)]QGGDSDSGALGQHV_	sp|P42208|SEPT2_MOUSE;tr|G3UYQ0|G3UYQ0_MOUSE;tr|E9Q3V6|E9Q3V6_MOUSE
PB.1042.43	novel_in_catalog	Sept2	MQAQMQMQMQGGDSDSGALGQHV	_M[Oxidation (M)]QAQMQMQM[Oxidation (M)]QGGDSDSGALGQHV_	sp|P42208|SEPT2_MOUSE;tr|G3UYQ0|G3UYQ0_MOUSE;tr|E9Q3V6|E9Q3V6_MOUSE
PB.1042.43	novel_in_catalog	Sept2	MQAQMQMQMQGGDSDSGALGQHV	_MQAQM[Oxidation (M)]QM[Oxidation (M)]QMQGGDSDSGALGQHV_	sp|P42208|SEPT2_MOUSE;tr|G3UYQ0|G3UYQ0_MOUSE;tr|E9Q3V6|E9Q3V6_MOUSE
PB.1042.43	novel_in_catalog	Sept2	MQAQMQMQMQGGDSDSGALGQHV	_M[Oxidation (M)]QAQMQMQM[Oxidation (M)]QGGDSDSGALGQHV_	sp|P42208|SEPT2_MOUSE;tr|G3UYQ0|G3UYQ0_MOUSE;tr|E9Q3V6|E9Q3V6_MOUSE
PB.1042.43	novel_in_catalog	Sept2	MQAQMQMQMQGGDSDSGALGQHV	_M[Oxidation (M)]QAQM[Oxidation (M)]QMQMQGGDSDSGALGQHV_	sp|P42208|SEPT2_MOUSE;tr|G3UYQ0|G3UYQ0_MOUSE;tr|E9Q3V6|E9Q3V6_MOUSE
PB.1042.43	novel_in_catalog	Sept2	ADTLTLK	_ADTLTLK_	sp|P42208|SEPT2_MOUSE;tr|D3Z3C0|D3Z3C0_MOUSE;tr|F6WYM0|F6WYM0_MOUSE;tr|E9Q3V6|E9Q3V6_MOUSE;tr|D3YYB1|D3YYB1_MOUSE
PB.1042.43	novel_in_catalog	Sept2	IYHLPDAESDEDEDFK	_IYHLPDAESDEDEDFK_	sp|P42208|SEPT2_MOUSE;tr|E9Q3V6|E9Q3V6_MOUSE
PB.1042.43	novel_in_catalog	Sept2	TVQIEASTVEIEER	_TVQIEASTVEIEER_	sp|P42208|SEPT2_MOUSE;tr|D3YZU7|D3YZU7_MOUSE;tr|D3Z3C0|D3Z3C0_MOUSE;tr|F6WYM0|F6WYM0_MOUSE;tr|D3Z1S1|D3Z1S1_MOUSE;tr|E9Q3V6|E9Q3V6_MOUSE;tr|D3YYB1|D3YYB1_MOUSE;tr|F6UKN5|F6UKN5_MOUSE
PB.1042.43	novel_in_catalog	Sept2	MQAQMQMQMQGGDSDSGALGQHV	_MQAQMQM[Oxidation (M)]QM[Oxidation (M)]QGGDSDSGALGQHV_	sp|P42208|SEPT2_MOUSE;tr|G3UYQ0|G3UYQ0_MOUSE;tr|E9Q3V6|E9Q3V6_MOUSE
PB.1042.43	novel_in_catalog	Sept2	YLHDESGLNR	_YLHDESGLNR_	sp|P42208|SEPT2_MOUSE;tr|D3Z3C0|D3Z3C0_MOUSE;tr|F6WYM0|F6WYM0_MOUSE;tr|D3Z1S1|D3Z1S1_MOUSE;tr|E9Q3V6|E9Q3V6_MOUSE;tr|D3YYB1|D3YYB1_MOUSE;tr|F6UKN5|F6UKN5_MOUSE
PB.1042.43	novel_in_catalog	Sept2	MQAQMQMQMQGGDSDSGALGQHV	_MQAQM[Oxidation (M)]QMQMQGGDSDSGALGQHV_	sp|P42208|SEPT2_MOUSE;tr|G3UYQ0|G3UYQ0_MOUSE;tr|E9Q3V6|E9Q3V6_MOUSE
PB.1042.43	novel_in_catalog	Sept2	MQAQMQMQMQGGDSDSGALGQHV	_M[Oxidation (M)]QAQMQMQMQGGDSDSGALGQHV_	sp|P42208|SEPT2_MOUSE;tr|G3UYQ0|G3UYQ0_MOUSE;tr|E9Q3V6|E9Q3V6_MOUSE
PB.1042.43	novel_in_catalog	Sept2	YLHDESGLNRR	_YLHDESGLNRR_	sp|P42208|SEPT2_MOUSE;tr|D3Z3C0|D3Z3C0_MOUSE;tr|F6WYM0|F6WYM0_MOUSE;tr|D3Z1S1|D3Z1S1_MOUSE;tr|E9Q3V6|E9Q3V6_MOUSE;tr|D3YYB1|D3YYB1_MOUSE;tr|F6UKN5|F6UKN5_MOUSE
PB.1042.43	novel_in_catalog	Sept2	YLHDESGLNRR	_YLHDESGLNRR_	sp|P42208|SEPT2_MOUSE;tr|D3Z3C0|D3Z3C0_MOUSE;tr|F6WYM0|F6WYM0_MOUSE;tr|D3Z1S1|D3Z1S1_MOUSE;tr|E9Q3V6|E9Q3V6_MOUSE;tr|D3YYB1|D3YYB1_MOUSE;tr|F6UKN5|F6UKN5_MOUSE
PB.1042.43	novel_in_catalog	Sept2	MQEMIAR	_MQEMIAR_	sp|P42208|SEPT2_MOUSE;tr|G3UYQ0|G3UYQ0_MOUSE;tr|E9Q3V6|E9Q3V6_MOUSE
PB.1042.43	novel_in_catalog	Sept2	MQEMIAR	_MQEMIAR_	sp|P42208|SEPT2_MOUSE;tr|G3UYQ0|G3UYQ0_MOUSE;tr|E9Q3V6|E9Q3V6_MOUSE
PB.1042.43	novel_in_catalog	Sept2	MQAQMQMQMQGGDSDSGALGQHV	_MQAQMQMQM[Oxidation (M)]QGGDSDSGALGQHV_	sp|P42208|SEPT2_MOUSE;tr|G3UYQ0|G3UYQ0_MOUSE;tr|E9Q3V6|E9Q3V6_MOUSE
PB.1042.43	novel_in_catalog	Sept2	IIPGAAEK	_IIPGAAEK_	sp|P42208|SEPT2_MOUSE;tr|D3YV76|D3YV76_MOUSE;tr|D3YZU7|D3YZU7_MOUSE;tr|D3Z3C0|D3Z3C0_MOUSE;tr|F6WYM0|F6WYM0_MOUSE;tr|D3Z1S1|D3Z1S1_MOUSE;tr|E9Q3V6|E9Q3V6_MOUSE;tr|D3YYB1|D3YYB1_MOUSE;tr|F6UKN5|F6UKN5_MOUSE
PB.1042.43	novel_in_catalog	Sept2	RILDEIEEHSIK	_RILDEIEEHSIK_	sp|P42208|SEPT2_MOUSE;tr|D3Z3C0|D3Z3C0_MOUSE;tr|F6WYM0|F6WYM0_MOUSE;tr|E9Q3V6|E9Q3V6_MOUSE;tr|D3YYB1|D3YYB1_MOUSE
PB.1042.43	novel_in_catalog	Sept2	IIPGAAEK	_IIPGAAEK_	sp|P42208|SEPT2_MOUSE;tr|D3YV76|D3YV76_MOUSE;tr|D3YZU7|D3YZU7_MOUSE;tr|D3Z3C0|D3Z3C0_MOUSE;tr|F6WYM0|F6WYM0_MOUSE;tr|D3Z1S1|D3Z1S1_MOUSE;tr|E9Q3V6|E9Q3V6_MOUSE;tr|D3YYB1|D3YYB1_MOUSE;tr|F6UKN5|F6UKN5_MOUSE
PB.1042.43	novel_in_catalog	Sept2	ILDEIEEHSIK	_ILDEIEEHSIK_	sp|P42208|SEPT2_MOUSE;tr|D3Z3C0|D3Z3C0_MOUSE;tr|F6WYM0|F6WYM0_MOUSE;tr|E9Q3V6|E9Q3V6_MOUSE;tr|D3YYB1|D3YYB1_MOUSE
PB.1042.43	novel_in_catalog	Sept2	ILDEIEEHSIK	_ILDEIEEHSIK_	sp|P42208|SEPT2_MOUSE;tr|D3Z3C0|D3Z3C0_MOUSE;tr|F6WYM0|F6WYM0_MOUSE;tr|E9Q3V6|E9Q3V6_MOUSE;tr|D3YYB1|D3YYB1_MOUSE
PB.1042.43	novel_in_catalog	Sept2	TIISYIDEQFER	_TIISYIDEQFER_	sp|P42208|SEPT2_MOUSE;tr|D3Z3C0|D3Z3C0_MOUSE;tr|F6WYM0|F6WYM0_MOUSE;tr|D3Z1S1|D3Z1S1_MOUSE;tr|E9Q3V6|E9Q3V6_MOUSE;tr|D3YYB1|D3YYB1_MOUSE;tr|F6UKN5|F6UKN5_MOUSE
PB.1042.43	novel_in_catalog	Sept2	TIISYIDEQFER	_TIISYIDEQFER_	sp|P42208|SEPT2_MOUSE;tr|D3Z3C0|D3Z3C0_MOUSE;tr|F6WYM0|F6WYM0_MOUSE;tr|D3Z1S1|D3Z1S1_MOUSE;tr|E9Q3V6|E9Q3V6_MOUSE;tr|D3YYB1|D3YYB1_MOUSE;tr|F6UKN5|F6UKN5_MOUSE
PB.1042.43	novel_in_catalog	Sept2	TMLITHMQDLQEVTQDLHYENFR	_TM[Oxidation (M)]LITHM[Oxidation (M)]QDLQEVTQDLHYENFR_	sp|P42208|SEPT2_MOUSE;tr|E9Q3V6|E9Q3V6_MOUSE
PB.1042.47	incomplete-splice_match	Sept2	TMLITHMQDLQEVTQDLHYENFR	_TMLITHM[Oxidation (M)]QDLQEVTQDLHYENFR_	sp|P42208|SEPT2_MOUSE;tr|E9Q3V6|E9Q3V6_MOUSE
PB.1042.47	incomplete-splice_match	Sept2	VNIVPVIAK	_VNIVPVIAK_	sp|P42208|SEPT2_MOUSE;sp|Q80UG5|SEPT9_MOUSE;sp|Q80UG5-2|SEPT9_MOUSE;sp|Q80UG5-3|SEPT9_MOUSE;tr|D3Z3C0|D3Z3C0_MOUSE;tr|F6WYM0|F6WYM0_MOUSE;tr|A2A6U3|A2A6U3_MOUSE;tr|E9Q3V6|E9Q3V6_MOUSE;tr|D3YYB1|D3YYB1_MOUSE;tr|Q3TDR9|Q3TDR9_MOUSE;tr|A2A6U5|A2A6U5_MOUSE
PB.1042.47	incomplete-splice_match	Sept2	VNIVPVIAK	_VNIVPVIAK_	sp|P42208|SEPT2_MOUSE;sp|Q80UG5|SEPT9_MOUSE;sp|Q80UG5-2|SEPT9_MOUSE;sp|Q80UG5-3|SEPT9_MOUSE;tr|D3Z3C0|D3Z3C0_MOUSE;tr|F6WYM0|F6WYM0_MOUSE;tr|A2A6U3|A2A6U3_MOUSE;tr|E9Q3V6|E9Q3V6_MOUSE;tr|D3YYB1|D3YYB1_MOUSE;tr|Q3TDR9|Q3TDR9_MOUSE;tr|A2A6U5|A2A6U5_MOUSE
PB.1042.47	incomplete-splice_match	Sept2	TMLITHMQDLQEVTQDLHYENFR	_TM[Oxidation (M)]LITHMQDLQEVTQDLHYENFR_	sp|P42208|SEPT2_MOUSE;tr|E9Q3V6|E9Q3V6_MOUSE
PB.1042.47	incomplete-splice_match	Sept2	TMLITHMQDLQEVTQDLHYENFR	_TM[Oxidation (M)]LITHMQDLQEVTQDLHYENFR_	sp|P42208|SEPT2_MOUSE;tr|E9Q3V6|E9Q3V6_MOUSE
PB.1042.47	incomplete-splice_match	Sept2	LYPWGVVEVENPEHNDFLK	_LYPWGVVEVENPEHNDFLK_	sp|P42208|SEPT2_MOUSE;tr|E9Q3V6|E9Q3V6_MOUSE
PB.1042.47	incomplete-splice_match	Sept2	LYPWGVVEVENPEHNDFLK	_LYPWGVVEVENPEHNDFLK_	sp|P42208|SEPT2_MOUSE;tr|E9Q3V6|E9Q3V6_MOUSE
PB.1042.47	incomplete-splice_match	Sept2	PLDVAFMK	_PLDVAFM[Oxidation (M)]K_	sp|P42208|SEPT2_MOUSE;tr|D3Z3C0|D3Z3C0_MOUSE;tr|F6WYM0|F6WYM0_MOUSE;tr|E9Q3V6|E9Q3V6_MOUSE;tr|D3YYB1|D3YYB1_MOUSE
PB.1042.47	incomplete-splice_match	Sept2	PLDVAFMK	_PLDVAFMK_	sp|P42208|SEPT2_MOUSE;tr|D3Z3C0|D3Z3C0_MOUSE;tr|F6WYM0|F6WYM0_MOUSE;tr|E9Q3V6|E9Q3V6_MOUSE;tr|D3YYB1|D3YYB1_MOUSE
PB.1042.47	incomplete-splice_match	Sept2	TMLITHMQDLQEVTQDLHYENFR	_TMLITHMQDLQEVTQDLHYENFR_	sp|P42208|SEPT2_MOUSE;tr|E9Q3V6|E9Q3V6_MOUSE
PB.1042.47	incomplete-splice_match	Sept2	TMLITHMQDLQEVTQDLHYENFR	_TMLITHMQDLQEVTQDLHYENFR_	sp|P42208|SEPT2_MOUSE;tr|E9Q3V6|E9Q3V6_MOUSE
PB.1042.47	incomplete-splice_match	Sept2	TMLITHMQDLQEVTQDLHYENFR	_TMLITHM[Oxidation (M)]QDLQEVTQDLHYENFR_	sp|P42208|SEPT2_MOUSE;tr|E9Q3V6|E9Q3V6_MOUSE
PB.1042.47	incomplete-splice_match	Sept2	QQPTQFINPETPGYVGFANLPNQVHR	_QQPTQFINPETPGYVGFANLPNQVHR_	sp|P42208|SEPT2_MOUSE;tr|D3YV76|D3YV76_MOUSE;tr|D3YZU7|D3YZU7_MOUSE;tr|D3Z3C0|D3Z3C0_MOUSE;tr|F6WYM0|F6WYM0_MOUSE;tr|D3Z1S1|D3Z1S1_MOUSE;tr|D3YYB1|D3YYB1_MOUSE
PB.1042.47	incomplete-splice_match	Sept2	QQPTQFINPETPGYVGFANLPNQVHR	_QQPTQFINPETPGYVGFANLPNQVHR_	sp|P42208|SEPT2_MOUSE;tr|D3YV76|D3YV76_MOUSE;tr|D3YZU7|D3YZU7_MOUSE;tr|D3Z3C0|D3Z3C0_MOUSE;tr|F6WYM0|F6WYM0_MOUSE;tr|D3Z1S1|D3Z1S1_MOUSE;tr|D3YYB1|D3YYB1_MOUSE
PB.1042.47	incomplete-splice_match	Sept2	ASIPFSVVGSNQLIEAK	_ASIPFSVVGSNQLIEAK_	sp|P42208|SEPT2_MOUSE;tr|E9Q3V6|E9Q3V6_MOUSE
PB.1042.47	incomplete-splice_match	Sept2	ASIPFSVVGSNQLIEAK	_ASIPFSVVGSNQLIEAK_	sp|P42208|SEPT2_MOUSE;tr|E9Q3V6|E9Q3V6_MOUSE
PB.1042.47	incomplete-splice_match	Sept2	STLINSLFLTDLYPER	_STLINSLFLTDLYPER_	sp|P42208|SEPT2_MOUSE;tr|D3YV76|D3YV76_MOUSE;tr|D3YZU7|D3YZU7_MOUSE;tr|D3Z3C0|D3Z3C0_MOUSE;tr|F6WYM0|F6WYM0_MOUSE;tr|D3Z1S1|D3Z1S1_MOUSE;tr|E9Q3V6|E9Q3V6_MOUSE;tr|D3YYB1|D3YYB1_MOUSE;tr|F6UKN5|F6UKN5_MOUSE
PB.1042.47	incomplete-splice_match	Sept2	STLINSLFLTDLYPER	_STLINSLFLTDLYPER_	sp|P42208|SEPT2_MOUSE;tr|D3YV76|D3YV76_MOUSE;tr|D3YZU7|D3YZU7_MOUSE;tr|D3Z3C0|D3Z3C0_MOUSE;tr|F6WYM0|F6WYM0_MOUSE;tr|D3Z1S1|D3Z1S1_MOUSE;tr|E9Q3V6|E9Q3V6_MOUSE;tr|D3YYB1|D3YYB1_MOUSE;tr|F6UKN5|F6UKN5_MOUSE
PB.1042.47	incomplete-splice_match	Sept2	MQAQMQMQMQGGDSDSGALGQHV	_M[Oxidation (M)]QAQM[Oxidation (M)]QM[Oxidation (M)]QM[Oxidation (M)]QGGDSDSGALGQHV_	sp|P42208|SEPT2_MOUSE;tr|G3UYQ0|G3UYQ0_MOUSE;tr|E9Q3V6|E9Q3V6_MOUSE
PB.1042.47	incomplete-splice_match	Sept2	MQEMIAR	_MQEM[Oxidation (M)]IAR_	sp|P42208|SEPT2_MOUSE;tr|G3UYQ0|G3UYQ0_MOUSE;tr|E9Q3V6|E9Q3V6_MOUSE
PB.1042.47	incomplete-splice_match	Sept2	MQEMIAR	_M[Oxidation (M)]QEMIAR_	sp|P42208|SEPT2_MOUSE;tr|G3UYQ0|G3UYQ0_MOUSE;tr|E9Q3V6|E9Q3V6_MOUSE
PB.1042.47	incomplete-splice_match	Sept2	MQAQMQMQMQGGDSDSGALGQHV	_M[Oxidation (M)]QAQM[Oxidation (M)]QM[Oxidation (M)]QMQGGDSDSGALGQHV_	sp|P42208|SEPT2_MOUSE;tr|G3UYQ0|G3UYQ0_MOUSE;tr|E9Q3V6|E9Q3V6_MOUSE
PB.1042.47	incomplete-splice_match	Sept2	MQAQMQMQMQGGDSDSGALGQHV	_M[Oxidation (M)]QAQM[Oxidation (M)]QMQM[Oxidation (M)]QGGDSDSGALGQHV_	sp|P42208|SEPT2_MOUSE;tr|G3UYQ0|G3UYQ0_MOUSE;tr|E9Q3V6|E9Q3V6_MOUSE
PB.1042.47	incomplete-splice_match	Sept2	MQAQMQMQMQGGDSDSGALGQHV	_M[Oxidation (M)]QAQMQM[Oxidation (M)]QM[Oxidation (M)]QGGDSDSGALGQHV_	sp|P42208|SEPT2_MOUSE;tr|G3UYQ0|G3UYQ0_MOUSE;tr|E9Q3V6|E9Q3V6_MOUSE
PB.1042.47	incomplete-splice_match	Sept2	MQAQMQMQMQGGDSDSGALGQHV	_M[Oxidation (M)]QAQM[Oxidation (M)]QMQM[Oxidation (M)]QGGDSDSGALGQHV_	sp|P42208|SEPT2_MOUSE;tr|G3UYQ0|G3UYQ0_MOUSE;tr|E9Q3V6|E9Q3V6_MOUSE
PB.1042.47	incomplete-splice_match	Sept2	MQAQMQMQMQGGDSDSGALGQHV	_M[Oxidation (M)]QAQM[Oxidation (M)]QM[Oxidation (M)]QMQGGDSDSGALGQHV_	sp|P42208|SEPT2_MOUSE;tr|G3UYQ0|G3UYQ0_MOUSE;tr|E9Q3V6|E9Q3V6_MOUSE
PB.1042.47	incomplete-splice_match	Sept2	DQILLEK	_DQILLEK_	sp|P42208|SEPT2_MOUSE;tr|G3UYQ0|G3UYQ0_MOUSE;tr|E9Q3V6|E9Q3V6_MOUSE
PB.1042.47	incomplete-splice_match	Sept2	DQILLEK	_DQILLEK_	sp|P42208|SEPT2_MOUSE;tr|G3UYQ0|G3UYQ0_MOUSE;tr|E9Q3V6|E9Q3V6_MOUSE
PB.1042.47	incomplete-splice_match	Sept2	ADTLTLK	_ADTLTLK_	sp|P42208|SEPT2_MOUSE;tr|D3Z3C0|D3Z3C0_MOUSE;tr|F6WYM0|F6WYM0_MOUSE;tr|E9Q3V6|E9Q3V6_MOUSE;tr|D3YYB1|D3YYB1_MOUSE
PB.1042.47	incomplete-splice_match	Sept2	MQAQMQMQMQGGDSDSGALGQHV	_MQAQM[Oxidation (M)]QMQM[Oxidation (M)]QGGDSDSGALGQHV_	sp|P42208|SEPT2_MOUSE;tr|G3UYQ0|G3UYQ0_MOUSE;tr|E9Q3V6|E9Q3V6_MOUSE
PB.1042.47	incomplete-splice_match	Sept2	MQAQMQMQMQGGDSDSGALGQHV	_M[Oxidation (M)]QAQMQMQM[Oxidation (M)]QGGDSDSGALGQHV_	sp|P42208|SEPT2_MOUSE;tr|G3UYQ0|G3UYQ0_MOUSE;tr|E9Q3V6|E9Q3V6_MOUSE
PB.1042.47	incomplete-splice_match	Sept2	MQAQMQMQMQGGDSDSGALGQHV	_MQAQM[Oxidation (M)]QM[Oxidation (M)]QMQGGDSDSGALGQHV_	sp|P42208|SEPT2_MOUSE;tr|G3UYQ0|G3UYQ0_MOUSE;tr|E9Q3V6|E9Q3V6_MOUSE
PB.1042.47	incomplete-splice_match	Sept2	MQAQMQMQMQGGDSDSGALGQHV	_M[Oxidation (M)]QAQMQMQM[Oxidation (M)]QGGDSDSGALGQHV_	sp|P42208|SEPT2_MOUSE;tr|G3UYQ0|G3UYQ0_MOUSE;tr|E9Q3V6|E9Q3V6_MOUSE
PB.1042.47	incomplete-splice_match	Sept2	MQAQMQMQMQGGDSDSGALGQHV	_M[Oxidation (M)]QAQM[Oxidation (M)]QMQMQGGDSDSGALGQHV_	sp|P42208|SEPT2_MOUSE;tr|G3UYQ0|G3UYQ0_MOUSE;tr|E9Q3V6|E9Q3V6_MOUSE
PB.1042.47	incomplete-splice_match	Sept2	ADTLTLK	_ADTLTLK_	sp|P42208|SEPT2_MOUSE;tr|D3Z3C0|D3Z3C0_MOUSE;tr|F6WYM0|F6WYM0_MOUSE;tr|E9Q3V6|E9Q3V6_MOUSE;tr|D3YYB1|D3YYB1_MOUSE
PB.1042.47	incomplete-splice_match	Sept2	IYHLPDAESDEDEDFK	_IYHLPDAESDEDEDFK_	sp|P42208|SEPT2_MOUSE;tr|E9Q3V6|E9Q3V6_MOUSE
PB.1042.47	incomplete-splice_match	Sept2	TVQIEASTVEIEER	_TVQIEASTVEIEER_	sp|P42208|SEPT2_MOUSE;tr|D3YZU7|D3YZU7_MOUSE;tr|D3Z3C0|D3Z3C0_MOUSE;tr|F6WYM0|F6WYM0_MOUSE;tr|D3Z1S1|D3Z1S1_MOUSE;tr|E9Q3V6|E9Q3V6_MOUSE;tr|D3YYB1|D3YYB1_MOUSE;tr|F6UKN5|F6UKN5_MOUSE
PB.1042.47	incomplete-splice_match	Sept2	MQAQMQMQMQGGDSDSGALGQHV	_MQAQMQM[Oxidation (M)]QM[Oxidation (M)]QGGDSDSGALGQHV_	sp|P42208|SEPT2_MOUSE;tr|G3UYQ0|G3UYQ0_MOUSE;tr|E9Q3V6|E9Q3V6_MOUSE
PB.1042.47	incomplete-splice_match	Sept2	YLHDESGLNR	_YLHDESGLNR_	sp|P42208|SEPT2_MOUSE;tr|D3Z3C0|D3Z3C0_MOUSE;tr|F6WYM0|F6WYM0_MOUSE;tr|D3Z1S1|D3Z1S1_MOUSE;tr|E9Q3V6|E9Q3V6_MOUSE;tr|D3YYB1|D3YYB1_MOUSE;tr|F6UKN5|F6UKN5_MOUSE
PB.1042.47	incomplete-splice_match	Sept2	MQAQMQMQMQGGDSDSGALGQHV	_MQAQM[Oxidation (M)]QMQMQGGDSDSGALGQHV_	sp|P42208|SEPT2_MOUSE;tr|G3UYQ0|G3UYQ0_MOUSE;tr|E9Q3V6|E9Q3V6_MOUSE
PB.1042.47	incomplete-splice_match	Sept2	MQAQMQMQMQGGDSDSGALGQHV	_M[Oxidation (M)]QAQMQMQMQGGDSDSGALGQHV_	sp|P42208|SEPT2_MOUSE;tr|G3UYQ0|G3UYQ0_MOUSE;tr|E9Q3V6|E9Q3V6_MOUSE
PB.1042.47	incomplete-splice_match	Sept2	YLHDESGLNRR	_YLHDESGLNRR_	sp|P42208|SEPT2_MOUSE;tr|D3Z3C0|D3Z3C0_MOUSE;tr|F6WYM0|F6WYM0_MOUSE;tr|D3Z1S1|D3Z1S1_MOUSE;tr|E9Q3V6|E9Q3V6_MOUSE;tr|D3YYB1|D3YYB1_MOUSE;tr|F6UKN5|F6UKN5_MOUSE
PB.1042.47	incomplete-splice_match	Sept2	YLHDESGLNRR	_YLHDESGLNRR_	sp|P42208|SEPT2_MOUSE;tr|D3Z3C0|D3Z3C0_MOUSE;tr|F6WYM0|F6WYM0_MOUSE;tr|D3Z1S1|D3Z1S1_MOUSE;tr|E9Q3V6|E9Q3V6_MOUSE;tr|D3YYB1|D3YYB1_MOUSE;tr|F6UKN5|F6UKN5_MOUSE
PB.1042.47	incomplete-splice_match	Sept2	MQEMIAR	_MQEMIAR_	sp|P42208|SEPT2_MOUSE;tr|G3UYQ0|G3UYQ0_MOUSE;tr|E9Q3V6|E9Q3V6_MOUSE
PB.1042.47	incomplete-splice_match	Sept2	MQEMIAR	_MQEMIAR_	sp|P42208|SEPT2_MOUSE;tr|G3UYQ0|G3UYQ0_MOUSE;tr|E9Q3V6|E9Q3V6_MOUSE
PB.1042.47	incomplete-splice_match	Sept2	MQAQMQMQMQGGDSDSGALGQHV	_MQAQMQMQM[Oxidation (M)]QGGDSDSGALGQHV_	sp|P42208|SEPT2_MOUSE;tr|G3UYQ0|G3UYQ0_MOUSE;tr|E9Q3V6|E9Q3V6_MOUSE
PB.1042.47	incomplete-splice_match	Sept2	IIPGAAEK	_IIPGAAEK_	sp|P42208|SEPT2_MOUSE;tr|D3YV76|D3YV76_MOUSE;tr|D3YZU7|D3YZU7_MOUSE;tr|D3Z3C0|D3Z3C0_MOUSE;tr|F6WYM0|F6WYM0_MOUSE;tr|D3Z1S1|D3Z1S1_MOUSE;tr|E9Q3V6|E9Q3V6_MOUSE;tr|D3YYB1|D3YYB1_MOUSE;tr|F6UKN5|F6UKN5_MOUSE
PB.1042.47	incomplete-splice_match	Sept2	RILDEIEEHSIK	_RILDEIEEHSIK_	sp|P42208|SEPT2_MOUSE;tr|D3Z3C0|D3Z3C0_MOUSE;tr|F6WYM0|F6WYM0_MOUSE;tr|E9Q3V6|E9Q3V6_MOUSE;tr|D3YYB1|D3YYB1_MOUSE
PB.1042.47	incomplete-splice_match	Sept2	IIPGAAEK	_IIPGAAEK_	sp|P42208|SEPT2_MOUSE;tr|D3YV76|D3YV76_MOUSE;tr|D3YZU7|D3YZU7_MOUSE;tr|D3Z3C0|D3Z3C0_MOUSE;tr|F6WYM0|F6WYM0_MOUSE;tr|D3Z1S1|D3Z1S1_MOUSE;tr|E9Q3V6|E9Q3V6_MOUSE;tr|D3YYB1|D3YYB1_MOUSE;tr|F6UKN5|F6UKN5_MOUSE
PB.1042.47	incomplete-splice_match	Sept2	ILDEIEEHSIK	_ILDEIEEHSIK_	sp|P42208|SEPT2_MOUSE;tr|D3Z3C0|D3Z3C0_MOUSE;tr|F6WYM0|F6WYM0_MOUSE;tr|E9Q3V6|E9Q3V6_MOUSE;tr|D3YYB1|D3YYB1_MOUSE
PB.1042.47	incomplete-splice_match	Sept2	ILDEIEEHSIK	_ILDEIEEHSIK_	sp|P42208|SEPT2_MOUSE;tr|D3Z3C0|D3Z3C0_MOUSE;tr|F6WYM0|F6WYM0_MOUSE;tr|E9Q3V6|E9Q3V6_MOUSE;tr|D3YYB1|D3YYB1_MOUSE
PB.1042.47	incomplete-splice_match	Sept2	TIISYIDEQFER	_TIISYIDEQFER_	sp|P42208|SEPT2_MOUSE;tr|D3Z3C0|D3Z3C0_MOUSE;tr|F6WYM0|F6WYM0_MOUSE;tr|D3Z1S1|D3Z1S1_MOUSE;tr|E9Q3V6|E9Q3V6_MOUSE;tr|D3YYB1|D3YYB1_MOUSE;tr|F6UKN5|F6UKN5_MOUSE
PB.1042.47	incomplete-splice_match	Sept2	TIISYIDEQFER	_TIISYIDEQFER_	sp|P42208|SEPT2_MOUSE;tr|D3Z3C0|D3Z3C0_MOUSE;tr|F6WYM0|F6WYM0_MOUSE;tr|D3Z1S1|D3Z1S1_MOUSE;tr|E9Q3V6|E9Q3V6_MOUSE;tr|D3YYB1|D3YYB1_MOUSE;tr|F6UKN5|F6UKN5_MOUSE
PB.1042.47	incomplete-splice_match	Sept2	TMLITHMQDLQEVTQDLHYENFR	_TM[Oxidation (M)]LITHM[Oxidation (M)]QDLQEVTQDLHYENFR_	sp|P42208|SEPT2_MOUSE;tr|E9Q3V6|E9Q3V6_MOUSE
PB.1042.7	full-splice_match	Sept2	TMLITHMQDLQEVTQDLHYENFR	_TMLITHM[Oxidation (M)]QDLQEVTQDLHYENFR_	sp|P42208|SEPT2_MOUSE;tr|E9Q3V6|E9Q3V6_MOUSE
PB.1042.7	full-splice_match	Sept2	VNIVPVIAK	_VNIVPVIAK_	sp|P42208|SEPT2_MOUSE;sp|Q80UG5|SEPT9_MOUSE;sp|Q80UG5-2|SEPT9_MOUSE;sp|Q80UG5-3|SEPT9_MOUSE;tr|D3Z3C0|D3Z3C0_MOUSE;tr|F6WYM0|F6WYM0_MOUSE;tr|A2A6U3|A2A6U3_MOUSE;tr|E9Q3V6|E9Q3V6_MOUSE;tr|D3YYB1|D3YYB1_MOUSE;tr|Q3TDR9|Q3TDR9_MOUSE;tr|A2A6U5|A2A6U5_MOUSE
PB.1042.7	full-splice_match	Sept2	VNIVPVIAK	_VNIVPVIAK_	sp|P42208|SEPT2_MOUSE;sp|Q80UG5|SEPT9_MOUSE;sp|Q80UG5-2|SEPT9_MOUSE;sp|Q80UG5-3|SEPT9_MOUSE;tr|D3Z3C0|D3Z3C0_MOUSE;tr|F6WYM0|F6WYM0_MOUSE;tr|A2A6U3|A2A6U3_MOUSE;tr|E9Q3V6|E9Q3V6_MOUSE;tr|D3YYB1|D3YYB1_MOUSE;tr|Q3TDR9|Q3TDR9_MOUSE;tr|A2A6U5|A2A6U5_MOUSE
PB.1042.7	full-splice_match	Sept2	TMLITHMQDLQEVTQDLHYENFR	_TM[Oxidation (M)]LITHMQDLQEVTQDLHYENFR_	sp|P42208|SEPT2_MOUSE;tr|E9Q3V6|E9Q3V6_MOUSE
PB.1042.7	full-splice_match	Sept2	TMLITHMQDLQEVTQDLHYENFR	_TM[Oxidation (M)]LITHMQDLQEVTQDLHYENFR_	sp|P42208|SEPT2_MOUSE;tr|E9Q3V6|E9Q3V6_MOUSE
PB.1042.7	full-splice_match	Sept2	LYPWGVVEVENPEHNDFLK	_LYPWGVVEVENPEHNDFLK_	sp|P42208|SEPT2_MOUSE;tr|E9Q3V6|E9Q3V6_MOUSE
PB.1042.7	full-splice_match	Sept2	LYPWGVVEVENPEHNDFLK	_LYPWGVVEVENPEHNDFLK_	sp|P42208|SEPT2_MOUSE;tr|E9Q3V6|E9Q3V6_MOUSE
PB.1042.7	full-splice_match	Sept2	PLDVAFMK	_PLDVAFM[Oxidation (M)]K_	sp|P42208|SEPT2_MOUSE;tr|D3Z3C0|D3Z3C0_MOUSE;tr|F6WYM0|F6WYM0_MOUSE;tr|E9Q3V6|E9Q3V6_MOUSE;tr|D3YYB1|D3YYB1_MOUSE
PB.1042.7	full-splice_match	Sept2	PLDVAFMK	_PLDVAFMK_	sp|P42208|SEPT2_MOUSE;tr|D3Z3C0|D3Z3C0_MOUSE;tr|F6WYM0|F6WYM0_MOUSE;tr|E9Q3V6|E9Q3V6_MOUSE;tr|D3YYB1|D3YYB1_MOUSE
PB.1042.7	full-splice_match	Sept2	TMLITHMQDLQEVTQDLHYENFR	_TMLITHMQDLQEVTQDLHYENFR_	sp|P42208|SEPT2_MOUSE;tr|E9Q3V6|E9Q3V6_MOUSE
PB.1042.7	full-splice_match	Sept2	TMLITHMQDLQEVTQDLHYENFR	_TMLITHMQDLQEVTQDLHYENFR_	sp|P42208|SEPT2_MOUSE;tr|E9Q3V6|E9Q3V6_MOUSE
PB.1042.7	full-splice_match	Sept2	TMLITHMQDLQEVTQDLHYENFR	_TMLITHM[Oxidation (M)]QDLQEVTQDLHYENFR_	sp|P42208|SEPT2_MOUSE;tr|E9Q3V6|E9Q3V6_MOUSE
PB.1042.7	full-splice_match	Sept2	QQPTQFINPETPGYVGFANLPNQVHR	_QQPTQFINPETPGYVGFANLPNQVHR_	sp|P42208|SEPT2_MOUSE;tr|D3YV76|D3YV76_MOUSE;tr|D3YZU7|D3YZU7_MOUSE;tr|D3Z3C0|D3Z3C0_MOUSE;tr|F6WYM0|F6WYM0_MOUSE;tr|D3Z1S1|D3Z1S1_MOUSE;tr|D3YYB1|D3YYB1_MOUSE
PB.1042.7	full-splice_match	Sept2	QQPTQFINPETPGYVGFANLPNQVHR	_QQPTQFINPETPGYVGFANLPNQVHR_	sp|P42208|SEPT2_MOUSE;tr|D3YV76|D3YV76_MOUSE;tr|D3YZU7|D3YZU7_MOUSE;tr|D3Z3C0|D3Z3C0_MOUSE;tr|F6WYM0|F6WYM0_MOUSE;tr|D3Z1S1|D3Z1S1_MOUSE;tr|D3YYB1|D3YYB1_MOUSE
PB.1042.7	full-splice_match	Sept2	ASIPFSVVGSNQLIEAK	_ASIPFSVVGSNQLIEAK_	sp|P42208|SEPT2_MOUSE;tr|E9Q3V6|E9Q3V6_MOUSE
PB.1042.7	full-splice_match	Sept2	ASIPFSVVGSNQLIEAK	_ASIPFSVVGSNQLIEAK_	sp|P42208|SEPT2_MOUSE;tr|E9Q3V6|E9Q3V6_MOUSE
PB.1042.7	full-splice_match	Sept2	STLINSLFLTDLYPER	_STLINSLFLTDLYPER_	sp|P42208|SEPT2_MOUSE;tr|D3YV76|D3YV76_MOUSE;tr|D3YZU7|D3YZU7_MOUSE;tr|D3Z3C0|D3Z3C0_MOUSE;tr|F6WYM0|F6WYM0_MOUSE;tr|D3Z1S1|D3Z1S1_MOUSE;tr|E9Q3V6|E9Q3V6_MOUSE;tr|D3YYB1|D3YYB1_MOUSE;tr|F6UKN5|F6UKN5_MOUSE
PB.1042.7	full-splice_match	Sept2	STLINSLFLTDLYPER	_STLINSLFLTDLYPER_	sp|P42208|SEPT2_MOUSE;tr|D3YV76|D3YV76_MOUSE;tr|D3YZU7|D3YZU7_MOUSE;tr|D3Z3C0|D3Z3C0_MOUSE;tr|F6WYM0|F6WYM0_MOUSE;tr|D3Z1S1|D3Z1S1_MOUSE;tr|E9Q3V6|E9Q3V6_MOUSE;tr|D3YYB1|D3YYB1_MOUSE;tr|F6UKN5|F6UKN5_MOUSE
PB.1042.7	full-splice_match	Sept2	MQAQMQMQMQGGDSDSGALGQHV	_M[Oxidation (M)]QAQM[Oxidation (M)]QM[Oxidation (M)]QM[Oxidation (M)]QGGDSDSGALGQHV_	sp|P42208|SEPT2_MOUSE;tr|G3UYQ0|G3UYQ0_MOUSE;tr|E9Q3V6|E9Q3V6_MOUSE
PB.1042.7	full-splice_match	Sept2	MQEMIAR	_MQEM[Oxidation (M)]IAR_	sp|P42208|SEPT2_MOUSE;tr|G3UYQ0|G3UYQ0_MOUSE;tr|E9Q3V6|E9Q3V6_MOUSE
PB.1042.7	full-splice_match	Sept2	MQEMIAR	_M[Oxidation (M)]QEMIAR_	sp|P42208|SEPT2_MOUSE;tr|G3UYQ0|G3UYQ0_MOUSE;tr|E9Q3V6|E9Q3V6_MOUSE
PB.1042.7	full-splice_match	Sept2	MQAQMQMQMQGGDSDSGALGQHV	_M[Oxidation (M)]QAQM[Oxidation (M)]QM[Oxidation (M)]QMQGGDSDSGALGQHV_	sp|P42208|SEPT2_MOUSE;tr|G3UYQ0|G3UYQ0_MOUSE;tr|E9Q3V6|E9Q3V6_MOUSE
PB.1042.7	full-splice_match	Sept2	MQAQMQMQMQGGDSDSGALGQHV	_M[Oxidation (M)]QAQM[Oxidation (M)]QMQM[Oxidation (M)]QGGDSDSGALGQHV_	sp|P42208|SEPT2_MOUSE;tr|G3UYQ0|G3UYQ0_MOUSE;tr|E9Q3V6|E9Q3V6_MOUSE
PB.1042.7	full-splice_match	Sept2	MQAQMQMQMQGGDSDSGALGQHV	_M[Oxidation (M)]QAQMQM[Oxidation (M)]QM[Oxidation (M)]QGGDSDSGALGQHV_	sp|P42208|SEPT2_MOUSE;tr|G3UYQ0|G3UYQ0_MOUSE;tr|E9Q3V6|E9Q3V6_MOUSE
PB.1042.7	full-splice_match	Sept2	MQAQMQMQMQGGDSDSGALGQHV	_M[Oxidation (M)]QAQM[Oxidation (M)]QMQM[Oxidation (M)]QGGDSDSGALGQHV_	sp|P42208|SEPT2_MOUSE;tr|G3UYQ0|G3UYQ0_MOUSE;tr|E9Q3V6|E9Q3V6_MOUSE
PB.1042.7	full-splice_match	Sept2	MQAQMQMQMQGGDSDSGALGQHV	_M[Oxidation (M)]QAQM[Oxidation (M)]QM[Oxidation (M)]QMQGGDSDSGALGQHV_	sp|P42208|SEPT2_MOUSE;tr|G3UYQ0|G3UYQ0_MOUSE;tr|E9Q3V6|E9Q3V6_MOUSE
PB.1042.7	full-splice_match	Sept2	DQILLEK	_DQILLEK_	sp|P42208|SEPT2_MOUSE;tr|G3UYQ0|G3UYQ0_MOUSE;tr|E9Q3V6|E9Q3V6_MOUSE
PB.1042.7	full-splice_match	Sept2	DQILLEK	_DQILLEK_	sp|P42208|SEPT2_MOUSE;tr|G3UYQ0|G3UYQ0_MOUSE;tr|E9Q3V6|E9Q3V6_MOUSE
PB.1042.7	full-splice_match	Sept2	ADTLTLK	_ADTLTLK_	sp|P42208|SEPT2_MOUSE;tr|D3Z3C0|D3Z3C0_MOUSE;tr|F6WYM0|F6WYM0_MOUSE;tr|E9Q3V6|E9Q3V6_MOUSE;tr|D3YYB1|D3YYB1_MOUSE
PB.1042.7	full-splice_match	Sept2	MQAQMQMQMQGGDSDSGALGQHV	_MQAQM[Oxidation (M)]QMQM[Oxidation (M)]QGGDSDSGALGQHV_	sp|P42208|SEPT2_MOUSE;tr|G3UYQ0|G3UYQ0_MOUSE;tr|E9Q3V6|E9Q3V6_MOUSE
PB.1042.7	full-splice_match	Sept2	MQAQMQMQMQGGDSDSGALGQHV	_M[Oxidation (M)]QAQMQMQM[Oxidation (M)]QGGDSDSGALGQHV_	sp|P42208|SEPT2_MOUSE;tr|G3UYQ0|G3UYQ0_MOUSE;tr|E9Q3V6|E9Q3V6_MOUSE
PB.1042.7	full-splice_match	Sept2	MQAQMQMQMQGGDSDSGALGQHV	_MQAQM[Oxidation (M)]QM[Oxidation (M)]QMQGGDSDSGALGQHV_	sp|P42208|SEPT2_MOUSE;tr|G3UYQ0|G3UYQ0_MOUSE;tr|E9Q3V6|E9Q3V6_MOUSE
PB.1042.7	full-splice_match	Sept2	MQAQMQMQMQGGDSDSGALGQHV	_M[Oxidation (M)]QAQMQMQM[Oxidation (M)]QGGDSDSGALGQHV_	sp|P42208|SEPT2_MOUSE;tr|G3UYQ0|G3UYQ0_MOUSE;tr|E9Q3V6|E9Q3V6_MOUSE
PB.1042.7	full-splice_match	Sept2	MQAQMQMQMQGGDSDSGALGQHV	_M[Oxidation (M)]QAQM[Oxidation (M)]QMQMQGGDSDSGALGQHV_	sp|P42208|SEPT2_MOUSE;tr|G3UYQ0|G3UYQ0_MOUSE;tr|E9Q3V6|E9Q3V6_MOUSE
PB.1042.7	full-splice_match	Sept2	ADTLTLK	_ADTLTLK_	sp|P42208|SEPT2_MOUSE;tr|D3Z3C0|D3Z3C0_MOUSE;tr|F6WYM0|F6WYM0_MOUSE;tr|E9Q3V6|E9Q3V6_MOUSE;tr|D3YYB1|D3YYB1_MOUSE
PB.1042.7	full-splice_match	Sept2	IYHLPDAESDEDEDFK	_IYHLPDAESDEDEDFK_	sp|P42208|SEPT2_MOUSE;tr|E9Q3V6|E9Q3V6_MOUSE
PB.1042.7	full-splice_match	Sept2	TVQIEASTVEIEER	_TVQIEASTVEIEER_	sp|P42208|SEPT2_MOUSE;tr|D3YZU7|D3YZU7_MOUSE;tr|D3Z3C0|D3Z3C0_MOUSE;tr|F6WYM0|F6WYM0_MOUSE;tr|D3Z1S1|D3Z1S1_MOUSE;tr|E9Q3V6|E9Q3V6_MOUSE;tr|D3YYB1|D3YYB1_MOUSE;tr|F6UKN5|F6UKN5_MOUSE
PB.1042.7	full-splice_match	Sept2	MQAQMQMQMQGGDSDSGALGQHV	_MQAQMQM[Oxidation (M)]QM[Oxidation (M)]QGGDSDSGALGQHV_	sp|P42208|SEPT2_MOUSE;tr|G3UYQ0|G3UYQ0_MOUSE;tr|E9Q3V6|E9Q3V6_MOUSE
PB.1042.7	full-splice_match	Sept2	YLHDESGLNR	_YLHDESGLNR_	sp|P42208|SEPT2_MOUSE;tr|D3Z3C0|D3Z3C0_MOUSE;tr|F6WYM0|F6WYM0_MOUSE;tr|D3Z1S1|D3Z1S1_MOUSE;tr|E9Q3V6|E9Q3V6_MOUSE;tr|D3YYB1|D3YYB1_MOUSE;tr|F6UKN5|F6UKN5_MOUSE
PB.1042.7	full-splice_match	Sept2	MQAQMQMQMQGGDSDSGALGQHV	_MQAQM[Oxidation (M)]QMQMQGGDSDSGALGQHV_	sp|P42208|SEPT2_MOUSE;tr|G3UYQ0|G3UYQ0_MOUSE;tr|E9Q3V6|E9Q3V6_MOUSE
PB.1042.7	full-splice_match	Sept2	MQAQMQMQMQGGDSDSGALGQHV	_M[Oxidation (M)]QAQMQMQMQGGDSDSGALGQHV_	sp|P42208|SEPT2_MOUSE;tr|G3UYQ0|G3UYQ0_MOUSE;tr|E9Q3V6|E9Q3V6_MOUSE
PB.1042.7	full-splice_match	Sept2	YLHDESGLNRR	_YLHDESGLNRR_	sp|P42208|SEPT2_MOUSE;tr|D3Z3C0|D3Z3C0_MOUSE;tr|F6WYM0|F6WYM0_MOUSE;tr|D3Z1S1|D3Z1S1_MOUSE;tr|E9Q3V6|E9Q3V6_MOUSE;tr|D3YYB1|D3YYB1_MOUSE;tr|F6UKN5|F6UKN5_MOUSE
PB.1042.7	full-splice_match	Sept2	YLHDESGLNRR	_YLHDESGLNRR_	sp|P42208|SEPT2_MOUSE;tr|D3Z3C0|D3Z3C0_MOUSE;tr|F6WYM0|F6WYM0_MOUSE;tr|D3Z1S1|D3Z1S1_MOUSE;tr|E9Q3V6|E9Q3V6_MOUSE;tr|D3YYB1|D3YYB1_MOUSE;tr|F6UKN5|F6UKN5_MOUSE
PB.1042.7	full-splice_match	Sept2	MQEMIAR	_MQEMIAR_	sp|P42208|SEPT2_MOUSE;tr|G3UYQ0|G3UYQ0_MOUSE;tr|E9Q3V6|E9Q3V6_MOUSE
PB.1042.7	full-splice_match	Sept2	MQEMIAR	_MQEMIAR_	sp|P42208|SEPT2_MOUSE;tr|G3UYQ0|G3UYQ0_MOUSE;tr|E9Q3V6|E9Q3V6_MOUSE
PB.1042.7	full-splice_match	Sept2	MQAQMQMQMQGGDSDSGALGQHV	_MQAQMQMQM[Oxidation (M)]QGGDSDSGALGQHV_	sp|P42208|SEPT2_MOUSE;tr|G3UYQ0|G3UYQ0_MOUSE;tr|E9Q3V6|E9Q3V6_MOUSE
PB.1042.7	full-splice_match	Sept2	IIPGAAEK	_IIPGAAEK_	sp|P42208|SEPT2_MOUSE;tr|D3YV76|D3YV76_MOUSE;tr|D3YZU7|D3YZU7_MOUSE;tr|D3Z3C0|D3Z3C0_MOUSE;tr|F6WYM0|F6WYM0_MOUSE;tr|D3Z1S1|D3Z1S1_MOUSE;tr|E9Q3V6|E9Q3V6_MOUSE;tr|D3YYB1|D3YYB1_MOUSE;tr|F6UKN5|F6UKN5_MOUSE
PB.1042.7	full-splice_match	Sept2	RILDEIEEHSIK	_RILDEIEEHSIK_	sp|P42208|SEPT2_MOUSE;tr|D3Z3C0|D3Z3C0_MOUSE;tr|F6WYM0|F6WYM0_MOUSE;tr|E9Q3V6|E9Q3V6_MOUSE;tr|D3YYB1|D3YYB1_MOUSE
PB.1042.7	full-splice_match	Sept2	IIPGAAEK	_IIPGAAEK_	sp|P42208|SEPT2_MOUSE;tr|D3YV76|D3YV76_MOUSE;tr|D3YZU7|D3YZU7_MOUSE;tr|D3Z3C0|D3Z3C0_MOUSE;tr|F6WYM0|F6WYM0_MOUSE;tr|D3Z1S1|D3Z1S1_MOUSE;tr|E9Q3V6|E9Q3V6_MOUSE;tr|D3YYB1|D3YYB1_MOUSE;tr|F6UKN5|F6UKN5_MOUSE
PB.1042.7	full-splice_match	Sept2	ILDEIEEHSIK	_ILDEIEEHSIK_	sp|P42208|SEPT2_MOUSE;tr|D3Z3C0|D3Z3C0_MOUSE;tr|F6WYM0|F6WYM0_MOUSE;tr|E9Q3V6|E9Q3V6_MOUSE;tr|D3YYB1|D3YYB1_MOUSE
PB.1042.7	full-splice_match	Sept2	ILDEIEEHSIK	_ILDEIEEHSIK_	sp|P42208|SEPT2_MOUSE;tr|D3Z3C0|D3Z3C0_MOUSE;tr|F6WYM0|F6WYM0_MOUSE;tr|E9Q3V6|E9Q3V6_MOUSE;tr|D3YYB1|D3YYB1_MOUSE
PB.1042.7	full-splice_match	Sept2	TIISYIDEQFER	_TIISYIDEQFER_	sp|P42208|SEPT2_MOUSE;tr|D3Z3C0|D3Z3C0_MOUSE;tr|F6WYM0|F6WYM0_MOUSE;tr|D3Z1S1|D3Z1S1_MOUSE;tr|E9Q3V6|E9Q3V6_MOUSE;tr|D3YYB1|D3YYB1_MOUSE;tr|F6UKN5|F6UKN5_MOUSE
PB.1042.7	full-splice_match	Sept2	TIISYIDEQFER	_TIISYIDEQFER_	sp|P42208|SEPT2_MOUSE;tr|D3Z3C0|D3Z3C0_MOUSE;tr|F6WYM0|F6WYM0_MOUSE;tr|D3Z1S1|D3Z1S1_MOUSE;tr|E9Q3V6|E9Q3V6_MOUSE;tr|D3YYB1|D3YYB1_MOUSE;tr|F6UKN5|F6UKN5_MOUSE
PB.1042.7	full-splice_match	Sept2	TMLITHMQDLQEVTQDLHYENFR	_TM[Oxidation (M)]LITHM[Oxidation (M)]QDLQEVTQDLHYENFR_	sp|P42208|SEPT2_MOUSE;tr|E9Q3V6|E9Q3V6_MOUSE
PB.11666.87	full-splice_match	Sept3	EFDEDLEDKTENDK	_EFDEDLEDKTENDK_	sp|Q9Z1S5|SEPT3_MOUSE;sp|Q9Z1S5-2|SEPT3_MOUSE;tr|A0A5F8MPL6|A0A5F8MPL6_MOUSE;tr|A0A2R8VHR7|A0A2R8VHR7_MOUSE;tr|A0A2R8W6V9|A0A2R8W6V9_MOUSE;tr|Q5DTK0|Q5DTK0_MOUSE;tr|A0A571BE69|A0A571BE69_MOUSE
PB.11666.87	full-splice_match	Sept3	EFDEDLEDKTENDK	_EFDEDLEDKTENDK_	sp|Q9Z1S5|SEPT3_MOUSE;sp|Q9Z1S5-2|SEPT3_MOUSE;tr|A0A5F8MPL6|A0A5F8MPL6_MOUSE;tr|A0A2R8VHR7|A0A2R8VHR7_MOUSE;tr|A0A2R8W6V9|A0A2R8W6V9_MOUSE;tr|Q5DTK0|Q5DTK0_MOUSE;tr|A0A571BE69|A0A571BE69_MOUSE
PB.11666.87	full-splice_match	Sept3	STLVNTLFK	_STLVNTLFK_	sp|Q9Z1S5|SEPT3_MOUSE;sp|Q9Z1S5-2|SEPT3_MOUSE;tr|A0A5F8MPL6|A0A5F8MPL6_MOUSE;tr|A0A2R8W6V9|A0A2R8W6V9_MOUSE;tr|Q5DTK0|Q5DTK0_MOUSE;tr|A0A571BE69|A0A571BE69_MOUSE
PB.11666.87	full-splice_match	Sept3	ADTMTLEEK	_ADTMTLEEK_	sp|Q9Z1S5|SEPT3_MOUSE;sp|Q9Z1S5-2|SEPT3_MOUSE;tr|A0A5F8MPL6|A0A5F8MPL6_MOUSE;tr|A0A2R8VHR7|A0A2R8VHR7_MOUSE;tr|A0A2R8W6V9|A0A2R8W6V9_MOUSE;tr|Q5DTK0|Q5DTK0_MOUSE;tr|A0A571BE69|A0A571BE69_MOUSE
PB.11666.87	full-splice_match	Sept3	EEVNIAR	_EEVNIAR_	sp|Q9Z1S5|SEPT3_MOUSE;sp|Q9Z1S5-2|SEPT3_MOUSE;tr|A0A5F8MPL6|A0A5F8MPL6_MOUSE;tr|A0A2R8W6V9|A0A2R8W6V9_MOUSE;tr|A0A2R8VHB2|A0A2R8VHB2_MOUSE;tr|Q5DTK0|Q5DTK0_MOUSE;tr|A0A571BE69|A0A571BE69_MOUSE
PB.11666.87	full-splice_match	Sept3	VVNIIPVIAK	_VVNIIPVIAK_	sp|Q9Z1S5|SEPT3_MOUSE;sp|Q9Z1S5-2|SEPT3_MOUSE;tr|A0A5F8MPL6|A0A5F8MPL6_MOUSE;tr|A0A2R8VHR7|A0A2R8VHR7_MOUSE;tr|A0A2R8W6V9|A0A2R8W6V9_MOUSE;tr|Q5DTK0|Q5DTK0_MOUSE;tr|A0A571BE69|A0A571BE69_MOUSE
PB.11666.87	full-splice_match	Sept3	VVNIIPVIAK	_VVNIIPVIAK_	sp|Q9Z1S5|SEPT3_MOUSE;sp|Q9Z1S5-2|SEPT3_MOUSE;tr|A0A5F8MPL6|A0A5F8MPL6_MOUSE;tr|A0A2R8VHR7|A0A2R8VHR7_MOUSE;tr|A0A2R8W6V9|A0A2R8W6V9_MOUSE;tr|Q5DTK0|Q5DTK0_MOUSE;tr|A0A571BE69|A0A571BE69_MOUSE
PB.11666.87	full-splice_match	Sept3	YINEQYEK	_YINEQYEK_	sp|Q9Z1S5|SEPT3_MOUSE;sp|Q9Z1S5-2|SEPT3_MOUSE;tr|A0A5F8MPL6|A0A5F8MPL6_MOUSE;tr|A0A2R8W6V9|A0A2R8W6V9_MOUSE;tr|A0A2R8VHB2|A0A2R8VHB2_MOUSE;tr|Q5DTK0|Q5DTK0_MOUSE;tr|A0A571BE69|A0A571BE69_MOUSE
PB.11666.87	full-splice_match	Sept3	ELEVNGIEFYPQK	_ELEVNGIEFYPQK_	sp|Q9Z1S5|SEPT3_MOUSE;sp|Q9Z1S5-2|SEPT3_MOUSE;tr|A0A5F8MPL6|A0A5F8MPL6_MOUSE;tr|A0A2R8VHR7|A0A2R8VHR7_MOUSE;tr|A0A2R8W6V9|A0A2R8W6V9_MOUSE;tr|Q5DTK0|Q5DTK0_MOUSE;tr|A0A571BE69|A0A571BE69_MOUSE
PB.11666.87	full-splice_match	Sept3	IRQESMPFAVVGSDK	_IRQESMPFAVVGSDK_	sp|Q9Z1S5|SEPT3_MOUSE;sp|Q9Z1S5-2|SEPT3_MOUSE;tr|A0A5F8MPL6|A0A5F8MPL6_MOUSE;tr|A0A2R8VHR7|A0A2R8VHR7_MOUSE;tr|A0A2R8W6V9|A0A2R8W6V9_MOUSE;tr|Q5DTK0|Q5DTK0_MOUSE;tr|A0A571BE69|A0A571BE69_MOUSE
PB.11666.87	full-splice_match	Sept3	IRQESMPFAVVGSDK	_IRQESMPFAVVGSDK_	sp|Q9Z1S5|SEPT3_MOUSE;sp|Q9Z1S5-2|SEPT3_MOUSE;tr|A0A5F8MPL6|A0A5F8MPL6_MOUSE;tr|A0A2R8VHR7|A0A2R8VHR7_MOUSE;tr|A0A2R8W6V9|A0A2R8W6V9_MOUSE;tr|Q5DTK0|Q5DTK0_MOUSE;tr|A0A571BE69|A0A571BE69_MOUSE
PB.11666.88	full-splice_match	Sept3	EFDEDLEDKTENDK	_EFDEDLEDKTENDK_	sp|Q9Z1S5|SEPT3_MOUSE;sp|Q9Z1S5-2|SEPT3_MOUSE;tr|A0A5F8MPL6|A0A5F8MPL6_MOUSE;tr|A0A2R8VHR7|A0A2R8VHR7_MOUSE;tr|A0A2R8W6V9|A0A2R8W6V9_MOUSE;tr|Q5DTK0|Q5DTK0_MOUSE;tr|A0A571BE69|A0A571BE69_MOUSE
PB.11666.88	full-splice_match	Sept3	EFDEDLEDKTENDK	_EFDEDLEDKTENDK_	sp|Q9Z1S5|SEPT3_MOUSE;sp|Q9Z1S5-2|SEPT3_MOUSE;tr|A0A5F8MPL6|A0A5F8MPL6_MOUSE;tr|A0A2R8VHR7|A0A2R8VHR7_MOUSE;tr|A0A2R8W6V9|A0A2R8W6V9_MOUSE;tr|Q5DTK0|Q5DTK0_MOUSE;tr|A0A571BE69|A0A571BE69_MOUSE
PB.11666.88	full-splice_match	Sept3	STLVNTLFK	_STLVNTLFK_	sp|Q9Z1S5|SEPT3_MOUSE;sp|Q9Z1S5-2|SEPT3_MOUSE;tr|A0A5F8MPL6|A0A5F8MPL6_MOUSE;tr|A0A2R8W6V9|A0A2R8W6V9_MOUSE;tr|Q5DTK0|Q5DTK0_MOUSE;tr|A0A571BE69|A0A571BE69_MOUSE
PB.11666.88	full-splice_match	Sept3	ADTMTLEEK	_ADTMTLEEK_	sp|Q9Z1S5|SEPT3_MOUSE;sp|Q9Z1S5-2|SEPT3_MOUSE;tr|A0A5F8MPL6|A0A5F8MPL6_MOUSE;tr|A0A2R8VHR7|A0A2R8VHR7_MOUSE;tr|A0A2R8W6V9|A0A2R8W6V9_MOUSE;tr|Q5DTK0|Q5DTK0_MOUSE;tr|A0A571BE69|A0A571BE69_MOUSE
PB.11666.88	full-splice_match	Sept3	EEVNIAR	_EEVNIAR_	sp|Q9Z1S5|SEPT3_MOUSE;sp|Q9Z1S5-2|SEPT3_MOUSE;tr|A0A5F8MPL6|A0A5F8MPL6_MOUSE;tr|A0A2R8W6V9|A0A2R8W6V9_MOUSE;tr|A0A2R8VHB2|A0A2R8VHB2_MOUSE;tr|Q5DTK0|Q5DTK0_MOUSE;tr|A0A571BE69|A0A571BE69_MOUSE
PB.11666.88	full-splice_match	Sept3	VVNIIPVIAK	_VVNIIPVIAK_	sp|Q9Z1S5|SEPT3_MOUSE;sp|Q9Z1S5-2|SEPT3_MOUSE;tr|A0A5F8MPL6|A0A5F8MPL6_MOUSE;tr|A0A2R8VHR7|A0A2R8VHR7_MOUSE;tr|A0A2R8W6V9|A0A2R8W6V9_MOUSE;tr|Q5DTK0|Q5DTK0_MOUSE;tr|A0A571BE69|A0A571BE69_MOUSE
PB.11666.88	full-splice_match	Sept3	VVNIIPVIAK	_VVNIIPVIAK_	sp|Q9Z1S5|SEPT3_MOUSE;sp|Q9Z1S5-2|SEPT3_MOUSE;tr|A0A5F8MPL6|A0A5F8MPL6_MOUSE;tr|A0A2R8VHR7|A0A2R8VHR7_MOUSE;tr|A0A2R8W6V9|A0A2R8W6V9_MOUSE;tr|Q5DTK0|Q5DTK0_MOUSE;tr|A0A571BE69|A0A571BE69_MOUSE
PB.11666.88	full-splice_match	Sept3	YINEQYEK	_YINEQYEK_	sp|Q9Z1S5|SEPT3_MOUSE;sp|Q9Z1S5-2|SEPT3_MOUSE;tr|A0A5F8MPL6|A0A5F8MPL6_MOUSE;tr|A0A2R8W6V9|A0A2R8W6V9_MOUSE;tr|A0A2R8VHB2|A0A2R8VHB2_MOUSE;tr|Q5DTK0|Q5DTK0_MOUSE;tr|A0A571BE69|A0A571BE69_MOUSE
PB.11666.88	full-splice_match	Sept3	ELEVNGIEFYPQK	_ELEVNGIEFYPQK_	sp|Q9Z1S5|SEPT3_MOUSE;sp|Q9Z1S5-2|SEPT3_MOUSE;tr|A0A5F8MPL6|A0A5F8MPL6_MOUSE;tr|A0A2R8VHR7|A0A2R8VHR7_MOUSE;tr|A0A2R8W6V9|A0A2R8W6V9_MOUSE;tr|Q5DTK0|Q5DTK0_MOUSE;tr|A0A571BE69|A0A571BE69_MOUSE
PB.11666.88	full-splice_match	Sept3	IRQESMPFAVVGSDK	_IRQESMPFAVVGSDK_	sp|Q9Z1S5|SEPT3_MOUSE;sp|Q9Z1S5-2|SEPT3_MOUSE;tr|A0A5F8MPL6|A0A5F8MPL6_MOUSE;tr|A0A2R8VHR7|A0A2R8VHR7_MOUSE;tr|A0A2R8W6V9|A0A2R8W6V9_MOUSE;tr|Q5DTK0|Q5DTK0_MOUSE;tr|A0A571BE69|A0A571BE69_MOUSE
PB.11666.88	full-splice_match	Sept3	IRQESMPFAVVGSDK	_IRQESMPFAVVGSDK_	sp|Q9Z1S5|SEPT3_MOUSE;sp|Q9Z1S5-2|SEPT3_MOUSE;tr|A0A5F8MPL6|A0A5F8MPL6_MOUSE;tr|A0A2R8VHR7|A0A2R8VHR7_MOUSE;tr|A0A2R8W6V9|A0A2R8W6V9_MOUSE;tr|Q5DTK0|Q5DTK0_MOUSE;tr|A0A571BE69|A0A571BE69_MOUSE
PB.5468.4	full-splice_match	Sept4	EYVGFATLPNQVHR	_EYVGFATLPNQVHR_	sp|P28661|SEPT4_MOUSE;sp|P28661-2|SEPT4_MOUSE;sp|P28661-3|SEPT4_MOUSE;sp|P28661-4|SEPT4_MOUSE;sp|P28661-5|SEPT4_MOUSE;sp|P28661-6|SEPT4_MOUSE;tr|A0A5F8MP96|A0A5F8MP96_MOUSE;tr|Q5ND13|Q5ND13_MOUSE;tr|Q5ND09|Q5ND09_MOUSE
PB.5468.4	full-splice_match	Sept4	LDPYDSSEDDK	_LDPYDSSEDDK_	sp|P28661|SEPT4_MOUSE;sp|P28661-2|SEPT4_MOUSE;sp|P28661-3|SEPT4_MOUSE;sp|P28661-6|SEPT4_MOUSE;tr|A0A5F8MP96|A0A5F8MP96_MOUSE;tr|Q5ND09|Q5ND09_MOUSE
PB.5468.4	full-splice_match	Sept4	ESIPFAVIGSNTVVEAR	_ESIPFAVIGSNTVVEAR_	sp|P28661|SEPT4_MOUSE;sp|P28661-2|SEPT4_MOUSE;sp|P28661-3|SEPT4_MOUSE;sp|P28661-4|SEPT4_MOUSE;sp|P28661-5|SEPT4_MOUSE;tr|A0A5F8MP96|A0A5F8MP96_MOUSE
PB.5468.4	full-splice_match	Sept4	ESIPFAVIGSNTVVEAR	_ESIPFAVIGSNTVVEAR_	sp|P28661|SEPT4_MOUSE;sp|P28661-2|SEPT4_MOUSE;sp|P28661-3|SEPT4_MOUSE;sp|P28661-4|SEPT4_MOUSE;sp|P28661-5|SEPT4_MOUSE;tr|A0A5F8MP96|A0A5F8MP96_MOUSE
PB.5468.4	full-splice_match	Sept4	PVAEYIDQQFEQYFR	_PVAEYIDQQFEQYFR_	sp|P28661|SEPT4_MOUSE;sp|P28661-2|SEPT4_MOUSE;sp|P28661-3|SEPT4_MOUSE;sp|P28661-4|SEPT4_MOUSE;sp|P28661-5|SEPT4_MOUSE;tr|A0A5F8MP96|A0A5F8MP96_MOUSE;tr|Q5ND13|Q5ND13_MOUSE;tr|Q5ND09|Q5ND09_MOUSE
PB.5468.4	full-splice_match	Sept4	PVAEYIDQQFEQYFR	_PVAEYIDQQFEQYFR_	sp|P28661|SEPT4_MOUSE;sp|P28661-2|SEPT4_MOUSE;sp|P28661-3|SEPT4_MOUSE;sp|P28661-4|SEPT4_MOUSE;sp|P28661-5|SEPT4_MOUSE;tr|A0A5F8MP96|A0A5F8MP96_MOUSE;tr|Q5ND13|Q5ND13_MOUSE;tr|Q5ND09|Q5ND09_MOUSE
PB.5468.4	full-splice_match	Sept4	HAVDIEEK	_HAVDIEEK_	sp|P28661|SEPT4_MOUSE;sp|P28661-2|SEPT4_MOUSE;sp|P28661-3|SEPT4_MOUSE;sp|P28661-4|SEPT4_MOUSE;sp|P28661-5|SEPT4_MOUSE;sp|P28661-6|SEPT4_MOUSE;tr|A0A5F8MP96|A0A5F8MP96_MOUSE;tr|Q5ND13|Q5ND13_MOUSE;tr|Q5ND09|Q5ND09_MOUSE
PB.5468.4	full-splice_match	Sept4	HAVDIEEK	_HAVDIEEK_	sp|P28661|SEPT4_MOUSE;sp|P28661-2|SEPT4_MOUSE;sp|P28661-3|SEPT4_MOUSE;sp|P28661-4|SEPT4_MOUSE;sp|P28661-5|SEPT4_MOUSE;sp|P28661-6|SEPT4_MOUSE;tr|A0A5F8MP96|A0A5F8MP96_MOUSE;tr|Q5ND13|Q5ND13_MOUSE;tr|Q5ND09|Q5ND09_MOUSE
PB.5468.4	full-splice_match	Sept4	STLVNSLFLTDLYR	_STLVNSLFLTDLYR_	sp|P28661|SEPT4_MOUSE;sp|P28661-2|SEPT4_MOUSE;sp|P28661-3|SEPT4_MOUSE;sp|P28661-4|SEPT4_MOUSE;sp|P28661-5|SEPT4_MOUSE;sp|P28661-6|SEPT4_MOUSE;tr|A0A5F8MP96|A0A5F8MP96_MOUSE;tr|Q5ND13|Q5ND13_MOUSE;tr|Q5ND09|Q5ND09_MOUSE
PB.5468.4	full-splice_match	Sept4	STLVNSLFLTDLYR	_STLVNSLFLTDLYR_	sp|P28661|SEPT4_MOUSE;sp|P28661-2|SEPT4_MOUSE;sp|P28661-3|SEPT4_MOUSE;sp|P28661-4|SEPT4_MOUSE;sp|P28661-5|SEPT4_MOUSE;sp|P28661-6|SEPT4_MOUSE;tr|A0A5F8MP96|A0A5F8MP96_MOUSE;tr|Q5ND13|Q5ND13_MOUSE;tr|Q5ND09|Q5ND09_MOUSE
PB.5468.4	full-splice_match	Sept4	HFLEDSSDDAELSK	_HFLEDSSDDAELSK_	sp|P28661|SEPT4_MOUSE;sp|P28661-2|SEPT4_MOUSE;sp|P28661-3|SEPT4_MOUSE;sp|P28661-6|SEPT4_MOUSE;tr|A0A5F8MP96|A0A5F8MP96_MOUSE;tr|Q5ND09|Q5ND09_MOUSE
PB.5468.4	full-splice_match	Sept4	HFLEDSSDDAELSK	_HFLEDSSDDAELSK_	sp|P28661|SEPT4_MOUSE;sp|P28661-2|SEPT4_MOUSE;sp|P28661-3|SEPT4_MOUSE;sp|P28661-6|SEPT4_MOUSE;tr|A0A5F8MP96|A0A5F8MP96_MOUSE;tr|Q5ND09|Q5ND09_MOUSE
PB.5468.4	full-splice_match	Sept4	ADTLTPPEVDR	_ADTLTPPEVDR_	sp|P28661|SEPT4_MOUSE;sp|P28661-2|SEPT4_MOUSE;sp|P28661-3|SEPT4_MOUSE;sp|P28661-4|SEPT4_MOUSE;sp|P28661-5|SEPT4_MOUSE;tr|A0A5F8MP96|A0A5F8MP96_MOUSE;tr|Q5ND13|Q5ND13_MOUSE
PB.5468.4	full-splice_match	Sept4	DFPGSEPYHSAESK	_DFPGSEPYHSAESK_	sp|P28661|SEPT4_MOUSE;sp|P28661-2|SEPT4_MOUSE;sp|P28661-3|SEPT4_MOUSE;sp|P28661-6|SEPT4_MOUSE;tr|A0A5F8MP96|A0A5F8MP96_MOUSE;tr|Q5ND09|Q5ND09_MOUSE
PB.5468.4	full-splice_match	Sept4	LLGAEER	_LLGAEER_	sp|O35219|KCNH2_MOUSE;sp|O35219-2|KCNH2_MOUSE;sp|P28661|SEPT4_MOUSE;sp|P28661-2|SEPT4_MOUSE;sp|P28661-3|SEPT4_MOUSE;sp|P28661-4|SEPT4_MOUSE;sp|P28661-5|SEPT4_MOUSE;sp|P28661-6|SEPT4_MOUSE;tr|A0A5F8MP96|A0A5F8MP96_MOUSE;tr|Q53Z09|Q53Z09_MOUSE;tr|Q80XE8|Q80XE8_MOUSE;tr|Q5ND13|Q5ND13_MOUSE;tr|Q5ND09|Q5ND09_MOUSE
PB.5468.4	full-splice_match	Sept4	MQEMLHK	_MQEMLHK_	sp|P28661|SEPT4_MOUSE;sp|P28661-2|SEPT4_MOUSE;sp|P28661-4|SEPT4_MOUSE;tr|A0A5F8MP96|A0A5F8MP96_MOUSE
PB.5468.4	full-splice_match	Sept4	IREEIEHFGIK	_IREEIEHFGIK_	sp|P28661|SEPT4_MOUSE;sp|P28661-2|SEPT4_MOUSE;sp|P28661-3|SEPT4_MOUSE;sp|P28661-4|SEPT4_MOUSE;sp|P28661-5|SEPT4_MOUSE;tr|A0A5F8MP96|A0A5F8MP96_MOUSE;tr|Q5ND13|Q5ND13_MOUSE
PB.5468.4	full-splice_match	Sept4	IREEIEHFGIK	_IREEIEHFGIK_	sp|P28661|SEPT4_MOUSE;sp|P28661-2|SEPT4_MOUSE;sp|P28661-3|SEPT4_MOUSE;sp|P28661-4|SEPT4_MOUSE;sp|P28661-5|SEPT4_MOUSE;tr|A0A5F8MP96|A0A5F8MP96_MOUSE;tr|Q5ND13|Q5ND13_MOUSE
PB.5468.4	full-splice_match	Sept4	IMQTVEITK	_IMQTVEITK_	sp|P28661|SEPT4_MOUSE;sp|P28661-2|SEPT4_MOUSE;sp|P28661-3|SEPT4_MOUSE;sp|P28661-4|SEPT4_MOUSE;sp|P28661-5|SEPT4_MOUSE;sp|P28661-6|SEPT4_MOUSE;tr|A0A5F8MP96|A0A5F8MP96_MOUSE;tr|Q5ND13|Q5ND13_MOUSE;tr|Q5ND09|Q5ND09_MOUSE
PB.5468.4	full-splice_match	Sept4	EYVGFATLPNQVHR	_EYVGFATLPNQVHR_	sp|P28661|SEPT4_MOUSE;sp|P28661-2|SEPT4_MOUSE;sp|P28661-3|SEPT4_MOUSE;sp|P28661-4|SEPT4_MOUSE;sp|P28661-5|SEPT4_MOUSE;sp|P28661-6|SEPT4_MOUSE;tr|A0A5F8MP96|A0A5F8MP96_MOUSE;tr|Q5ND13|Q5ND13_MOUSE;tr|Q5ND09|Q5ND09_MOUSE
PB.5468.45	full-splice_match	Sept4	EYVGFATLPNQVHR	_EYVGFATLPNQVHR_	sp|P28661|SEPT4_MOUSE;sp|P28661-2|SEPT4_MOUSE;sp|P28661-3|SEPT4_MOUSE;sp|P28661-4|SEPT4_MOUSE;sp|P28661-5|SEPT4_MOUSE;sp|P28661-6|SEPT4_MOUSE;tr|A0A5F8MP96|A0A5F8MP96_MOUSE;tr|Q5ND13|Q5ND13_MOUSE;tr|Q5ND09|Q5ND09_MOUSE
PB.5468.45	full-splice_match	Sept4	LDPYDSSEDDK	_LDPYDSSEDDK_	sp|P28661|SEPT4_MOUSE;sp|P28661-2|SEPT4_MOUSE;sp|P28661-3|SEPT4_MOUSE;sp|P28661-6|SEPT4_MOUSE;tr|A0A5F8MP96|A0A5F8MP96_MOUSE;tr|Q5ND09|Q5ND09_MOUSE
PB.5468.45	full-splice_match	Sept4	ESIPFAVIGSNTVVEAR	_ESIPFAVIGSNTVVEAR_	sp|P28661|SEPT4_MOUSE;sp|P28661-2|SEPT4_MOUSE;sp|P28661-3|SEPT4_MOUSE;sp|P28661-4|SEPT4_MOUSE;sp|P28661-5|SEPT4_MOUSE;tr|A0A5F8MP96|A0A5F8MP96_MOUSE
PB.5468.45	full-splice_match	Sept4	ESIPFAVIGSNTVVEAR	_ESIPFAVIGSNTVVEAR_	sp|P28661|SEPT4_MOUSE;sp|P28661-2|SEPT4_MOUSE;sp|P28661-3|SEPT4_MOUSE;sp|P28661-4|SEPT4_MOUSE;sp|P28661-5|SEPT4_MOUSE;tr|A0A5F8MP96|A0A5F8MP96_MOUSE
PB.5468.45	full-splice_match	Sept4	PVAEYIDQQFEQYFR	_PVAEYIDQQFEQYFR_	sp|P28661|SEPT4_MOUSE;sp|P28661-2|SEPT4_MOUSE;sp|P28661-3|SEPT4_MOUSE;sp|P28661-4|SEPT4_MOUSE;sp|P28661-5|SEPT4_MOUSE;tr|A0A5F8MP96|A0A5F8MP96_MOUSE;tr|Q5ND13|Q5ND13_MOUSE;tr|Q5ND09|Q5ND09_MOUSE
PB.5468.45	full-splice_match	Sept4	PVAEYIDQQFEQYFR	_PVAEYIDQQFEQYFR_	sp|P28661|SEPT4_MOUSE;sp|P28661-2|SEPT4_MOUSE;sp|P28661-3|SEPT4_MOUSE;sp|P28661-4|SEPT4_MOUSE;sp|P28661-5|SEPT4_MOUSE;tr|A0A5F8MP96|A0A5F8MP96_MOUSE;tr|Q5ND13|Q5ND13_MOUSE;tr|Q5ND09|Q5ND09_MOUSE
PB.5468.45	full-splice_match	Sept4	HAVDIEEK	_HAVDIEEK_	sp|P28661|SEPT4_MOUSE;sp|P28661-2|SEPT4_MOUSE;sp|P28661-3|SEPT4_MOUSE;sp|P28661-4|SEPT4_MOUSE;sp|P28661-5|SEPT4_MOUSE;sp|P28661-6|SEPT4_MOUSE;tr|A0A5F8MP96|A0A5F8MP96_MOUSE;tr|Q5ND13|Q5ND13_MOUSE;tr|Q5ND09|Q5ND09_MOUSE
PB.5468.45	full-splice_match	Sept4	HAVDIEEK	_HAVDIEEK_	sp|P28661|SEPT4_MOUSE;sp|P28661-2|SEPT4_MOUSE;sp|P28661-3|SEPT4_MOUSE;sp|P28661-4|SEPT4_MOUSE;sp|P28661-5|SEPT4_MOUSE;sp|P28661-6|SEPT4_MOUSE;tr|A0A5F8MP96|A0A5F8MP96_MOUSE;tr|Q5ND13|Q5ND13_MOUSE;tr|Q5ND09|Q5ND09_MOUSE
PB.5468.45	full-splice_match	Sept4	STLVNSLFLTDLYR	_STLVNSLFLTDLYR_	sp|P28661|SEPT4_MOUSE;sp|P28661-2|SEPT4_MOUSE;sp|P28661-3|SEPT4_MOUSE;sp|P28661-4|SEPT4_MOUSE;sp|P28661-5|SEPT4_MOUSE;sp|P28661-6|SEPT4_MOUSE;tr|A0A5F8MP96|A0A5F8MP96_MOUSE;tr|Q5ND13|Q5ND13_MOUSE;tr|Q5ND09|Q5ND09_MOUSE
PB.5468.45	full-splice_match	Sept4	STLVNSLFLTDLYR	_STLVNSLFLTDLYR_	sp|P28661|SEPT4_MOUSE;sp|P28661-2|SEPT4_MOUSE;sp|P28661-3|SEPT4_MOUSE;sp|P28661-4|SEPT4_MOUSE;sp|P28661-5|SEPT4_MOUSE;sp|P28661-6|SEPT4_MOUSE;tr|A0A5F8MP96|A0A5F8MP96_MOUSE;tr|Q5ND13|Q5ND13_MOUSE;tr|Q5ND09|Q5ND09_MOUSE
PB.5468.45	full-splice_match	Sept4	HFLEDSSDDAELSK	_HFLEDSSDDAELSK_	sp|P28661|SEPT4_MOUSE;sp|P28661-2|SEPT4_MOUSE;sp|P28661-3|SEPT4_MOUSE;sp|P28661-6|SEPT4_MOUSE;tr|A0A5F8MP96|A0A5F8MP96_MOUSE;tr|Q5ND09|Q5ND09_MOUSE
PB.5468.45	full-splice_match	Sept4	HFLEDSSDDAELSK	_HFLEDSSDDAELSK_	sp|P28661|SEPT4_MOUSE;sp|P28661-2|SEPT4_MOUSE;sp|P28661-3|SEPT4_MOUSE;sp|P28661-6|SEPT4_MOUSE;tr|A0A5F8MP96|A0A5F8MP96_MOUSE;tr|Q5ND09|Q5ND09_MOUSE
PB.5468.45	full-splice_match	Sept4	ADTLTPPEVDR	_ADTLTPPEVDR_	sp|P28661|SEPT4_MOUSE;sp|P28661-2|SEPT4_MOUSE;sp|P28661-3|SEPT4_MOUSE;sp|P28661-4|SEPT4_MOUSE;sp|P28661-5|SEPT4_MOUSE;tr|A0A5F8MP96|A0A5F8MP96_MOUSE;tr|Q5ND13|Q5ND13_MOUSE
PB.5468.45	full-splice_match	Sept4	DFPGSEPYHSAESK	_DFPGSEPYHSAESK_	sp|P28661|SEPT4_MOUSE;sp|P28661-2|SEPT4_MOUSE;sp|P28661-3|SEPT4_MOUSE;sp|P28661-6|SEPT4_MOUSE;tr|A0A5F8MP96|A0A5F8MP96_MOUSE;tr|Q5ND09|Q5ND09_MOUSE
PB.5468.45	full-splice_match	Sept4	LLGAEER	_LLGAEER_	sp|O35219|KCNH2_MOUSE;sp|O35219-2|KCNH2_MOUSE;sp|P28661|SEPT4_MOUSE;sp|P28661-2|SEPT4_MOUSE;sp|P28661-3|SEPT4_MOUSE;sp|P28661-4|SEPT4_MOUSE;sp|P28661-5|SEPT4_MOUSE;sp|P28661-6|SEPT4_MOUSE;tr|A0A5F8MP96|A0A5F8MP96_MOUSE;tr|Q53Z09|Q53Z09_MOUSE;tr|Q80XE8|Q80XE8_MOUSE;tr|Q5ND13|Q5ND13_MOUSE;tr|Q5ND09|Q5ND09_MOUSE
PB.5468.45	full-splice_match	Sept4	MQEMLHK	_MQEMLHK_	sp|P28661|SEPT4_MOUSE;sp|P28661-2|SEPT4_MOUSE;sp|P28661-4|SEPT4_MOUSE;tr|A0A5F8MP96|A0A5F8MP96_MOUSE
PB.5468.45	full-splice_match	Sept4	IREEIEHFGIK	_IREEIEHFGIK_	sp|P28661|SEPT4_MOUSE;sp|P28661-2|SEPT4_MOUSE;sp|P28661-3|SEPT4_MOUSE;sp|P28661-4|SEPT4_MOUSE;sp|P28661-5|SEPT4_MOUSE;tr|A0A5F8MP96|A0A5F8MP96_MOUSE;tr|Q5ND13|Q5ND13_MOUSE
PB.5468.45	full-splice_match	Sept4	IREEIEHFGIK	_IREEIEHFGIK_	sp|P28661|SEPT4_MOUSE;sp|P28661-2|SEPT4_MOUSE;sp|P28661-3|SEPT4_MOUSE;sp|P28661-4|SEPT4_MOUSE;sp|P28661-5|SEPT4_MOUSE;tr|A0A5F8MP96|A0A5F8MP96_MOUSE;tr|Q5ND13|Q5ND13_MOUSE
PB.5468.45	full-splice_match	Sept4	IMQTVEITK	_IMQTVEITK_	sp|P28661|SEPT4_MOUSE;sp|P28661-2|SEPT4_MOUSE;sp|P28661-3|SEPT4_MOUSE;sp|P28661-4|SEPT4_MOUSE;sp|P28661-5|SEPT4_MOUSE;sp|P28661-6|SEPT4_MOUSE;tr|A0A5F8MP96|A0A5F8MP96_MOUSE;tr|Q5ND13|Q5ND13_MOUSE;tr|Q5ND09|Q5ND09_MOUSE
PB.5468.45	full-splice_match	Sept4	EYVGFATLPNQVHR	_EYVGFATLPNQVHR_	sp|P28661|SEPT4_MOUSE;sp|P28661-2|SEPT4_MOUSE;sp|P28661-3|SEPT4_MOUSE;sp|P28661-4|SEPT4_MOUSE;sp|P28661-5|SEPT4_MOUSE;sp|P28661-6|SEPT4_MOUSE;tr|A0A5F8MP96|A0A5F8MP96_MOUSE;tr|Q5ND13|Q5ND13_MOUSE;tr|Q5ND09|Q5ND09_MOUSE
PB.12501.115	full-splice_match	Sept5	MESPIPILPLPTPDAETEK	_M[Oxidation (M)]ESPIPILPLPTPDAETEK_	sp|Q9Z2Q6|SEPT5_MOUSE;tr|Q68FM0|Q68FM0_MOUSE;tr|A0A338P6R8|A0A338P6R8_MOUSE;tr|B7ZNM7|B7ZNM7_MOUSE;tr|A0A338P769|A0A338P769_MOUSE
PB.12501.115	full-splice_match	Sept5	QYVGFATLPNQVHR	_QYVGFATLPNQVHR_	sp|Q9Z2Q6|SEPT5_MOUSE;tr|A0A338P6R8|A0A338P6R8_MOUSE;tr|B7ZNM7|B7ZNM7_MOUSE;tr|A0A338P729|A0A338P729_MOUSE;tr|Q52KH2|Q52KH2_MOUSE;tr|A0A338P769|A0A338P769_MOUSE
PB.12501.115	full-splice_match	Sept5	QYVGFATLPNQVHR	_QYVGFATLPNQVHR_	sp|Q9Z2Q6|SEPT5_MOUSE;tr|A0A338P6R8|A0A338P6R8_MOUSE;tr|B7ZNM7|B7ZNM7_MOUSE;tr|A0A338P729|A0A338P729_MOUSE;tr|Q52KH2|Q52KH2_MOUSE;tr|A0A338P769|A0A338P769_MOUSE
PB.12501.115	full-splice_match	Sept5	MESPIPILPLPTPDAETEK	_MESPIPILPLPTPDAETEK_	sp|Q9Z2Q6|SEPT5_MOUSE;tr|Q68FM0|Q68FM0_MOUSE;tr|A0A338P6R8|A0A338P6R8_MOUSE;tr|B7ZNM7|B7ZNM7_MOUSE;tr|A0A338P769|A0A338P769_MOUSE
PB.12501.115	full-splice_match	Sept5	MESPIPILPLPTPDAETEK	_MESPIPILPLPTPDAETEK_	sp|Q9Z2Q6|SEPT5_MOUSE;tr|Q68FM0|Q68FM0_MOUSE;tr|A0A338P6R8|A0A338P6R8_MOUSE;tr|B7ZNM7|B7ZNM7_MOUSE;tr|A0A338P769|A0A338P769_MOUSE
PB.12501.115	full-splice_match	Sept5	PITDYVDQQFEQYFR	_PITDYVDQQFEQYFR_	sp|Q9Z2Q6|SEPT5_MOUSE;tr|A0A338P6R8|A0A338P6R8_MOUSE;tr|B7ZNM7|B7ZNM7_MOUSE;tr|A0A338P729|A0A338P729_MOUSE;tr|Q52KH2|Q52KH2_MOUSE;tr|A0A338P769|A0A338P769_MOUSE;tr|A0A338P755|A0A338P755_MOUSE
PB.12501.115	full-splice_match	Sept5	PITDYVDQQFEQYFR	_PITDYVDQQFEQYFR_	sp|Q9Z2Q6|SEPT5_MOUSE;tr|A0A338P6R8|A0A338P6R8_MOUSE;tr|B7ZNM7|B7ZNM7_MOUSE;tr|A0A338P729|A0A338P729_MOUSE;tr|Q52KH2|Q52KH2_MOUSE;tr|A0A338P769|A0A338P769_MOUSE;tr|A0A338P755|A0A338P755_MOUSE
PB.12501.115	full-splice_match	Sept5	LYPWGIVEVENQAHCDFVK	_LYPWGIVEVENQAHC[Carbamidomethyl (C)]DFVK_	sp|Q9Z2Q6|SEPT5_MOUSE;tr|Q68FM0|Q68FM0_MOUSE;tr|A0A338P6R8|A0A338P6R8_MOUSE;tr|B7ZNM7|B7ZNM7_MOUSE;tr|A0A338P769|A0A338P769_MOUSE
PB.12501.115	full-splice_match	Sept5	LVEQLLSPR	_LVEQLLSPR_	tr|A0A338P6R8|A0A338P6R8_MOUSE;tr|A0A338P769|A0A338P769_MOUSE
PB.12501.115	full-splice_match	Sept5	HTVDIEEK	_HTVDIEEK_	sp|Q9Z2Q6|SEPT5_MOUSE;tr|A0A338P6R8|A0A338P6R8_MOUSE;tr|B7ZNM7|B7ZNM7_MOUSE;tr|A0A338P729|A0A338P729_MOUSE;tr|Q52KH2|Q52KH2_MOUSE;tr|A0A338P769|A0A338P769_MOUSE;tr|A0A338P755|A0A338P755_MOUSE
PB.12501.115	full-splice_match	Sept5	HTVDIEEK	_HTVDIEEK_	sp|Q9Z2Q6|SEPT5_MOUSE;tr|A0A338P6R8|A0A338P6R8_MOUSE;tr|B7ZNM7|B7ZNM7_MOUSE;tr|A0A338P729|A0A338P729_MOUSE;tr|Q52KH2|Q52KH2_MOUSE;tr|A0A338P769|A0A338P769_MOUSE;tr|A0A338P755|A0A338P755_MOUSE
PB.12501.115	full-splice_match	Sept5	STLVHSLFLTDLYK	_STLVHSLFLTDLYK_	sp|Q9Z2Q6|SEPT5_MOUSE;tr|A0A338P6R8|A0A338P6R8_MOUSE;tr|B7ZNM7|B7ZNM7_MOUSE;tr|A0A338P729|A0A338P729_MOUSE;tr|Q52KH2|Q52KH2_MOUSE;tr|A0A338P769|A0A338P769_MOUSE;tr|A0A338P755|A0A338P755_MOUSE
PB.12501.115	full-splice_match	Sept5	STLVHSLFLTDLYK	_STLVHSLFLTDLYK_	sp|Q9Z2Q6|SEPT5_MOUSE;tr|A0A338P6R8|A0A338P6R8_MOUSE;tr|B7ZNM7|B7ZNM7_MOUSE;tr|A0A338P729|A0A338P729_MOUSE;tr|Q52KH2|Q52KH2_MOUSE;tr|A0A338P769|A0A338P769_MOUSE;tr|A0A338P755|A0A338P755_MOUSE
PB.12501.115	full-splice_match	Sept5	THMHDLK	_THMHDLK_	sp|Q9Z2Q6|SEPT5_MOUSE;tr|Q68FM0|Q68FM0_MOUSE;tr|A0A338P6R8|A0A338P6R8_MOUSE;tr|B7ZNM7|B7ZNM7_MOUSE;tr|A0A338P769|A0A338P769_MOUSE
PB.12501.115	full-splice_match	Sept5	THMHDLK	_THMHDLK_	sp|Q9Z2Q6|SEPT5_MOUSE;tr|Q68FM0|Q68FM0_MOUSE;tr|A0A338P6R8|A0A338P6R8_MOUSE;tr|B7ZNM7|B7ZNM7_MOUSE;tr|A0A338P769|A0A338P769_MOUSE
PB.12501.115	full-splice_match	Sept5	DVTCDVHYENYR	_DVTC[Carbamidomethyl (C)]DVHYENYR_	sp|Q9Z2Q6|SEPT5_MOUSE;tr|Q68FM0|Q68FM0_MOUSE;tr|A0A338P6R8|A0A338P6R8_MOUSE;tr|B7ZNM7|B7ZNM7_MOUSE;tr|A0A338P769|A0A338P769_MOUSE
PB.12501.115	full-splice_match	Sept5	DVTCDVHYENYR	_DVTC[Carbamidomethyl (C)]DVHYENYR_	sp|Q9Z2Q6|SEPT5_MOUSE;tr|Q68FM0|Q68FM0_MOUSE;tr|A0A338P6R8|A0A338P6R8_MOUSE;tr|B7ZNM7|B7ZNM7_MOUSE;tr|A0A338P769|A0A338P769_MOUSE
PB.12501.115	full-splice_match	Sept5	LLSAEER	_LLSAEER_	sp|Q8BYR1|TYW4_MOUSE;sp|Q8BYR1-2|TYW4_MOUSE;sp|Q9Z2Q6|SEPT5_MOUSE;tr|A0A338P6R8|A0A338P6R8_MOUSE;tr|A2ARU0|A2ARU0_MOUSE;tr|B7ZNM7|B7ZNM7_MOUSE;tr|A0A338P729|A0A338P729_MOUSE;tr|Q52KH2|Q52KH2_MOUSE;tr|A0A338P769|A0A338P769_MOUSE;tr|A0A338P755|A0A338P755_MOUSE
PB.12501.115	full-splice_match	Sept5	MQEMLQK	_MQEMLQK_	sp|Q9Z2Q6|SEPT5_MOUSE;tr|Q68FM0|Q68FM0_MOUSE;tr|B7ZNM7|B7ZNM7_MOUSE;tr|A0A338P769|A0A338P769_MOUSE
PB.12501.115	full-splice_match	Sept5	MQEMLQK	_MQEMLQK_	sp|Q9Z2Q6|SEPT5_MOUSE;tr|Q68FM0|Q68FM0_MOUSE;tr|B7ZNM7|B7ZNM7_MOUSE;tr|A0A338P769|A0A338P769_MOUSE
PB.12501.115	full-splice_match	Sept5	INQTVEILK	_INQTVEILK_	sp|Q9Z2Q6|SEPT5_MOUSE;tr|A0A338P6R8|A0A338P6R8_MOUSE;tr|B7ZNM7|B7ZNM7_MOUSE;tr|A0A338P729|A0A338P729_MOUSE;tr|Q52KH2|Q52KH2_MOUSE;tr|A0A338P769|A0A338P769_MOUSE;tr|A0A338P755|A0A338P755_MOUSE
PB.12501.115	full-splice_match	Sept5	INQTVEILK	_INQTVEILK_	sp|Q9Z2Q6|SEPT5_MOUSE;tr|A0A338P6R8|A0A338P6R8_MOUSE;tr|B7ZNM7|B7ZNM7_MOUSE;tr|A0A338P729|A0A338P729_MOUSE;tr|Q52KH2|Q52KH2_MOUSE;tr|A0A338P769|A0A338P769_MOUSE;tr|A0A338P755|A0A338P755_MOUSE
PB.12501.115	full-splice_match	Sept5	ESAPFAVIGSNTVVEAK	_ESAPFAVIGSNTVVEAK_	sp|Q9Z2Q6|SEPT5_MOUSE;tr|Q68FM0|Q68FM0_MOUSE;tr|A0A338P6R8|A0A338P6R8_MOUSE;tr|B7ZNM7|B7ZNM7_MOUSE;tr|A0A338P769|A0A338P769_MOUSE
PB.12501.115	full-splice_match	Sept5	ESAPFAVIGSNTVVEAK	_ESAPFAVIGSNTVVEAK_	sp|Q9Z2Q6|SEPT5_MOUSE;tr|Q68FM0|Q68FM0_MOUSE;tr|A0A338P6R8|A0A338P6R8_MOUSE;tr|B7ZNM7|B7ZNM7_MOUSE;tr|A0A338P769|A0A338P769_MOUSE
PB.12501.115	full-splice_match	Sept5	MESPIPILPLPTPDAETEK	_M[Oxidation (M)]ESPIPILPLPTPDAETEK_	sp|Q9Z2Q6|SEPT5_MOUSE;tr|Q68FM0|Q68FM0_MOUSE;tr|A0A338P6R8|A0A338P6R8_MOUSE;tr|B7ZNM7|B7ZNM7_MOUSE;tr|A0A338P769|A0A338P769_MOUSE
PB.12501.22	full-splice_match	Sept5	MESPIPILPLPTPDAETEK	_M[Oxidation (M)]ESPIPILPLPTPDAETEK_	sp|Q9Z2Q6|SEPT5_MOUSE;tr|Q68FM0|Q68FM0_MOUSE;tr|A0A338P6R8|A0A338P6R8_MOUSE;tr|B7ZNM7|B7ZNM7_MOUSE;tr|A0A338P769|A0A338P769_MOUSE
PB.12501.22	full-splice_match	Sept5	QYVGFATLPNQVHR	_QYVGFATLPNQVHR_	sp|Q9Z2Q6|SEPT5_MOUSE;tr|A0A338P6R8|A0A338P6R8_MOUSE;tr|B7ZNM7|B7ZNM7_MOUSE;tr|A0A338P729|A0A338P729_MOUSE;tr|Q52KH2|Q52KH2_MOUSE;tr|A0A338P769|A0A338P769_MOUSE
PB.12501.22	full-splice_match	Sept5	QYVGFATLPNQVHR	_QYVGFATLPNQVHR_	sp|Q9Z2Q6|SEPT5_MOUSE;tr|A0A338P6R8|A0A338P6R8_MOUSE;tr|B7ZNM7|B7ZNM7_MOUSE;tr|A0A338P729|A0A338P729_MOUSE;tr|Q52KH2|Q52KH2_MOUSE;tr|A0A338P769|A0A338P769_MOUSE
PB.12501.22	full-splice_match	Sept5	MESPIPILPLPTPDAETEK	_MESPIPILPLPTPDAETEK_	sp|Q9Z2Q6|SEPT5_MOUSE;tr|Q68FM0|Q68FM0_MOUSE;tr|A0A338P6R8|A0A338P6R8_MOUSE;tr|B7ZNM7|B7ZNM7_MOUSE;tr|A0A338P769|A0A338P769_MOUSE
PB.12501.22	full-splice_match	Sept5	MESPIPILPLPTPDAETEK	_MESPIPILPLPTPDAETEK_	sp|Q9Z2Q6|SEPT5_MOUSE;tr|Q68FM0|Q68FM0_MOUSE;tr|A0A338P6R8|A0A338P6R8_MOUSE;tr|B7ZNM7|B7ZNM7_MOUSE;tr|A0A338P769|A0A338P769_MOUSE
PB.12501.22	full-splice_match	Sept5	PITDYVDQQFEQYFR	_PITDYVDQQFEQYFR_	sp|Q9Z2Q6|SEPT5_MOUSE;tr|A0A338P6R8|A0A338P6R8_MOUSE;tr|B7ZNM7|B7ZNM7_MOUSE;tr|A0A338P729|A0A338P729_MOUSE;tr|Q52KH2|Q52KH2_MOUSE;tr|A0A338P769|A0A338P769_MOUSE;tr|A0A338P755|A0A338P755_MOUSE
PB.12501.22	full-splice_match	Sept5	PITDYVDQQFEQYFR	_PITDYVDQQFEQYFR_	sp|Q9Z2Q6|SEPT5_MOUSE;tr|A0A338P6R8|A0A338P6R8_MOUSE;tr|B7ZNM7|B7ZNM7_MOUSE;tr|A0A338P729|A0A338P729_MOUSE;tr|Q52KH2|Q52KH2_MOUSE;tr|A0A338P769|A0A338P769_MOUSE;tr|A0A338P755|A0A338P755_MOUSE
PB.12501.22	full-splice_match	Sept5	LYPWGIVEVENQAHCDFVK	_LYPWGIVEVENQAHC[Carbamidomethyl (C)]DFVK_	sp|Q9Z2Q6|SEPT5_MOUSE;tr|Q68FM0|Q68FM0_MOUSE;tr|A0A338P6R8|A0A338P6R8_MOUSE;tr|B7ZNM7|B7ZNM7_MOUSE;tr|A0A338P769|A0A338P769_MOUSE
PB.12501.22	full-splice_match	Sept5	LVEQLLSPR	_LVEQLLSPR_	tr|A0A338P6R8|A0A338P6R8_MOUSE;tr|A0A338P769|A0A338P769_MOUSE
PB.12501.22	full-splice_match	Sept5	HTVDIEEK	_HTVDIEEK_	sp|Q9Z2Q6|SEPT5_MOUSE;tr|A0A338P6R8|A0A338P6R8_MOUSE;tr|B7ZNM7|B7ZNM7_MOUSE;tr|A0A338P729|A0A338P729_MOUSE;tr|Q52KH2|Q52KH2_MOUSE;tr|A0A338P769|A0A338P769_MOUSE;tr|A0A338P755|A0A338P755_MOUSE
PB.12501.22	full-splice_match	Sept5	HTVDIEEK	_HTVDIEEK_	sp|Q9Z2Q6|SEPT5_MOUSE;tr|A0A338P6R8|A0A338P6R8_MOUSE;tr|B7ZNM7|B7ZNM7_MOUSE;tr|A0A338P729|A0A338P729_MOUSE;tr|Q52KH2|Q52KH2_MOUSE;tr|A0A338P769|A0A338P769_MOUSE;tr|A0A338P755|A0A338P755_MOUSE
PB.12501.22	full-splice_match	Sept5	STLVHSLFLTDLYK	_STLVHSLFLTDLYK_	sp|Q9Z2Q6|SEPT5_MOUSE;tr|A0A338P6R8|A0A338P6R8_MOUSE;tr|B7ZNM7|B7ZNM7_MOUSE;tr|A0A338P729|A0A338P729_MOUSE;tr|Q52KH2|Q52KH2_MOUSE;tr|A0A338P769|A0A338P769_MOUSE;tr|A0A338P755|A0A338P755_MOUSE
PB.12501.22	full-splice_match	Sept5	STLVHSLFLTDLYK	_STLVHSLFLTDLYK_	sp|Q9Z2Q6|SEPT5_MOUSE;tr|A0A338P6R8|A0A338P6R8_MOUSE;tr|B7ZNM7|B7ZNM7_MOUSE;tr|A0A338P729|A0A338P729_MOUSE;tr|Q52KH2|Q52KH2_MOUSE;tr|A0A338P769|A0A338P769_MOUSE;tr|A0A338P755|A0A338P755_MOUSE
PB.12501.22	full-splice_match	Sept5	THMHDLK	_THMHDLK_	sp|Q9Z2Q6|SEPT5_MOUSE;tr|Q68FM0|Q68FM0_MOUSE;tr|A0A338P6R8|A0A338P6R8_MOUSE;tr|B7ZNM7|B7ZNM7_MOUSE;tr|A0A338P769|A0A338P769_MOUSE
PB.12501.22	full-splice_match	Sept5	THMHDLK	_THMHDLK_	sp|Q9Z2Q6|SEPT5_MOUSE;tr|Q68FM0|Q68FM0_MOUSE;tr|A0A338P6R8|A0A338P6R8_MOUSE;tr|B7ZNM7|B7ZNM7_MOUSE;tr|A0A338P769|A0A338P769_MOUSE
PB.12501.22	full-splice_match	Sept5	DVTCDVHYENYR	_DVTC[Carbamidomethyl (C)]DVHYENYR_	sp|Q9Z2Q6|SEPT5_MOUSE;tr|Q68FM0|Q68FM0_MOUSE;tr|A0A338P6R8|A0A338P6R8_MOUSE;tr|B7ZNM7|B7ZNM7_MOUSE;tr|A0A338P769|A0A338P769_MOUSE
PB.12501.22	full-splice_match	Sept5	DVTCDVHYENYR	_DVTC[Carbamidomethyl (C)]DVHYENYR_	sp|Q9Z2Q6|SEPT5_MOUSE;tr|Q68FM0|Q68FM0_MOUSE;tr|A0A338P6R8|A0A338P6R8_MOUSE;tr|B7ZNM7|B7ZNM7_MOUSE;tr|A0A338P769|A0A338P769_MOUSE
PB.12501.22	full-splice_match	Sept5	LLSAEER	_LLSAEER_	sp|Q8BYR1|TYW4_MOUSE;sp|Q8BYR1-2|TYW4_MOUSE;sp|Q9Z2Q6|SEPT5_MOUSE;tr|A0A338P6R8|A0A338P6R8_MOUSE;tr|A2ARU0|A2ARU0_MOUSE;tr|B7ZNM7|B7ZNM7_MOUSE;tr|A0A338P729|A0A338P729_MOUSE;tr|Q52KH2|Q52KH2_MOUSE;tr|A0A338P769|A0A338P769_MOUSE;tr|A0A338P755|A0A338P755_MOUSE
PB.12501.22	full-splice_match	Sept5	MQEMLQK	_MQEMLQK_	sp|Q9Z2Q6|SEPT5_MOUSE;tr|Q68FM0|Q68FM0_MOUSE;tr|B7ZNM7|B7ZNM7_MOUSE;tr|A0A338P769|A0A338P769_MOUSE
PB.12501.22	full-splice_match	Sept5	MQEMLQK	_MQEMLQK_	sp|Q9Z2Q6|SEPT5_MOUSE;tr|Q68FM0|Q68FM0_MOUSE;tr|B7ZNM7|B7ZNM7_MOUSE;tr|A0A338P769|A0A338P769_MOUSE
PB.12501.22	full-splice_match	Sept5	INQTVEILK	_INQTVEILK_	sp|Q9Z2Q6|SEPT5_MOUSE;tr|A0A338P6R8|A0A338P6R8_MOUSE;tr|B7ZNM7|B7ZNM7_MOUSE;tr|A0A338P729|A0A338P729_MOUSE;tr|Q52KH2|Q52KH2_MOUSE;tr|A0A338P769|A0A338P769_MOUSE;tr|A0A338P755|A0A338P755_MOUSE
PB.12501.22	full-splice_match	Sept5	INQTVEILK	_INQTVEILK_	sp|Q9Z2Q6|SEPT5_MOUSE;tr|A0A338P6R8|A0A338P6R8_MOUSE;tr|B7ZNM7|B7ZNM7_MOUSE;tr|A0A338P729|A0A338P729_MOUSE;tr|Q52KH2|Q52KH2_MOUSE;tr|A0A338P769|A0A338P769_MOUSE;tr|A0A338P755|A0A338P755_MOUSE
PB.12501.22	full-splice_match	Sept5	ESAPFAVIGSNTVVEAK	_ESAPFAVIGSNTVVEAK_	sp|Q9Z2Q6|SEPT5_MOUSE;tr|Q68FM0|Q68FM0_MOUSE;tr|A0A338P6R8|A0A338P6R8_MOUSE;tr|B7ZNM7|B7ZNM7_MOUSE;tr|A0A338P769|A0A338P769_MOUSE
PB.12501.22	full-splice_match	Sept5	ESAPFAVIGSNTVVEAK	_ESAPFAVIGSNTVVEAK_	sp|Q9Z2Q6|SEPT5_MOUSE;tr|Q68FM0|Q68FM0_MOUSE;tr|A0A338P6R8|A0A338P6R8_MOUSE;tr|B7ZNM7|B7ZNM7_MOUSE;tr|A0A338P769|A0A338P769_MOUSE
PB.12501.22	full-splice_match	Sept5	MESPIPILPLPTPDAETEK	_M[Oxidation (M)]ESPIPILPLPTPDAETEK_	sp|Q9Z2Q6|SEPT5_MOUSE;tr|Q68FM0|Q68FM0_MOUSE;tr|A0A338P6R8|A0A338P6R8_MOUSE;tr|B7ZNM7|B7ZNM7_MOUSE;tr|A0A338P769|A0A338P769_MOUSE
PB.12501.43	full-splice_match	Sept5	MESPIPILPLPTPDAETEK	_M[Oxidation (M)]ESPIPILPLPTPDAETEK_	sp|Q9Z2Q6|SEPT5_MOUSE;tr|Q68FM0|Q68FM0_MOUSE;tr|A0A338P6R8|A0A338P6R8_MOUSE;tr|B7ZNM7|B7ZNM7_MOUSE;tr|A0A338P769|A0A338P769_MOUSE
PB.12501.43	full-splice_match	Sept5	QYVGFATLPNQVHR	_QYVGFATLPNQVHR_	sp|Q9Z2Q6|SEPT5_MOUSE;tr|A0A338P6R8|A0A338P6R8_MOUSE;tr|B7ZNM7|B7ZNM7_MOUSE;tr|A0A338P729|A0A338P729_MOUSE;tr|Q52KH2|Q52KH2_MOUSE;tr|A0A338P769|A0A338P769_MOUSE
PB.12501.43	full-splice_match	Sept5	QYVGFATLPNQVHR	_QYVGFATLPNQVHR_	sp|Q9Z2Q6|SEPT5_MOUSE;tr|A0A338P6R8|A0A338P6R8_MOUSE;tr|B7ZNM7|B7ZNM7_MOUSE;tr|A0A338P729|A0A338P729_MOUSE;tr|Q52KH2|Q52KH2_MOUSE;tr|A0A338P769|A0A338P769_MOUSE
PB.12501.43	full-splice_match	Sept5	MESPIPILPLPTPDAETEK	_MESPIPILPLPTPDAETEK_	sp|Q9Z2Q6|SEPT5_MOUSE;tr|Q68FM0|Q68FM0_MOUSE;tr|A0A338P6R8|A0A338P6R8_MOUSE;tr|B7ZNM7|B7ZNM7_MOUSE;tr|A0A338P769|A0A338P769_MOUSE
PB.12501.43	full-splice_match	Sept5	MESPIPILPLPTPDAETEK	_MESPIPILPLPTPDAETEK_	sp|Q9Z2Q6|SEPT5_MOUSE;tr|Q68FM0|Q68FM0_MOUSE;tr|A0A338P6R8|A0A338P6R8_MOUSE;tr|B7ZNM7|B7ZNM7_MOUSE;tr|A0A338P769|A0A338P769_MOUSE
PB.12501.43	full-splice_match	Sept5	PITDYVDQQFEQYFR	_PITDYVDQQFEQYFR_	sp|Q9Z2Q6|SEPT5_MOUSE;tr|A0A338P6R8|A0A338P6R8_MOUSE;tr|B7ZNM7|B7ZNM7_MOUSE;tr|A0A338P729|A0A338P729_MOUSE;tr|Q52KH2|Q52KH2_MOUSE;tr|A0A338P769|A0A338P769_MOUSE;tr|A0A338P755|A0A338P755_MOUSE
PB.12501.43	full-splice_match	Sept5	PITDYVDQQFEQYFR	_PITDYVDQQFEQYFR_	sp|Q9Z2Q6|SEPT5_MOUSE;tr|A0A338P6R8|A0A338P6R8_MOUSE;tr|B7ZNM7|B7ZNM7_MOUSE;tr|A0A338P729|A0A338P729_MOUSE;tr|Q52KH2|Q52KH2_MOUSE;tr|A0A338P769|A0A338P769_MOUSE;tr|A0A338P755|A0A338P755_MOUSE
PB.12501.43	full-splice_match	Sept5	LYPWGIVEVENQAHCDFVK	_LYPWGIVEVENQAHC[Carbamidomethyl (C)]DFVK_	sp|Q9Z2Q6|SEPT5_MOUSE;tr|Q68FM0|Q68FM0_MOUSE;tr|A0A338P6R8|A0A338P6R8_MOUSE;tr|B7ZNM7|B7ZNM7_MOUSE;tr|A0A338P769|A0A338P769_MOUSE
PB.12501.43	full-splice_match	Sept5	LVEQLLSPR	_LVEQLLSPR_	tr|A0A338P6R8|A0A338P6R8_MOUSE;tr|A0A338P769|A0A338P769_MOUSE
PB.12501.43	full-splice_match	Sept5	HTVDIEEK	_HTVDIEEK_	sp|Q9Z2Q6|SEPT5_MOUSE;tr|A0A338P6R8|A0A338P6R8_MOUSE;tr|B7ZNM7|B7ZNM7_MOUSE;tr|A0A338P729|A0A338P729_MOUSE;tr|Q52KH2|Q52KH2_MOUSE;tr|A0A338P769|A0A338P769_MOUSE;tr|A0A338P755|A0A338P755_MOUSE
PB.12501.43	full-splice_match	Sept5	HTVDIEEK	_HTVDIEEK_	sp|Q9Z2Q6|SEPT5_MOUSE;tr|A0A338P6R8|A0A338P6R8_MOUSE;tr|B7ZNM7|B7ZNM7_MOUSE;tr|A0A338P729|A0A338P729_MOUSE;tr|Q52KH2|Q52KH2_MOUSE;tr|A0A338P769|A0A338P769_MOUSE;tr|A0A338P755|A0A338P755_MOUSE
PB.12501.43	full-splice_match	Sept5	STLVHSLFLTDLYK	_STLVHSLFLTDLYK_	sp|Q9Z2Q6|SEPT5_MOUSE;tr|A0A338P6R8|A0A338P6R8_MOUSE;tr|B7ZNM7|B7ZNM7_MOUSE;tr|A0A338P729|A0A338P729_MOUSE;tr|Q52KH2|Q52KH2_MOUSE;tr|A0A338P769|A0A338P769_MOUSE;tr|A0A338P755|A0A338P755_MOUSE
PB.12501.43	full-splice_match	Sept5	STLVHSLFLTDLYK	_STLVHSLFLTDLYK_	sp|Q9Z2Q6|SEPT5_MOUSE;tr|A0A338P6R8|A0A338P6R8_MOUSE;tr|B7ZNM7|B7ZNM7_MOUSE;tr|A0A338P729|A0A338P729_MOUSE;tr|Q52KH2|Q52KH2_MOUSE;tr|A0A338P769|A0A338P769_MOUSE;tr|A0A338P755|A0A338P755_MOUSE
PB.12501.43	full-splice_match	Sept5	THMHDLK	_THMHDLK_	sp|Q9Z2Q6|SEPT5_MOUSE;tr|Q68FM0|Q68FM0_MOUSE;tr|A0A338P6R8|A0A338P6R8_MOUSE;tr|B7ZNM7|B7ZNM7_MOUSE;tr|A0A338P769|A0A338P769_MOUSE
PB.12501.43	full-splice_match	Sept5	THMHDLK	_THMHDLK_	sp|Q9Z2Q6|SEPT5_MOUSE;tr|Q68FM0|Q68FM0_MOUSE;tr|A0A338P6R8|A0A338P6R8_MOUSE;tr|B7ZNM7|B7ZNM7_MOUSE;tr|A0A338P769|A0A338P769_MOUSE
PB.12501.43	full-splice_match	Sept5	DVTCDVHYENYR	_DVTC[Carbamidomethyl (C)]DVHYENYR_	sp|Q9Z2Q6|SEPT5_MOUSE;tr|Q68FM0|Q68FM0_MOUSE;tr|A0A338P6R8|A0A338P6R8_MOUSE;tr|B7ZNM7|B7ZNM7_MOUSE;tr|A0A338P769|A0A338P769_MOUSE
PB.12501.43	full-splice_match	Sept5	DVTCDVHYENYR	_DVTC[Carbamidomethyl (C)]DVHYENYR_	sp|Q9Z2Q6|SEPT5_MOUSE;tr|Q68FM0|Q68FM0_MOUSE;tr|A0A338P6R8|A0A338P6R8_MOUSE;tr|B7ZNM7|B7ZNM7_MOUSE;tr|A0A338P769|A0A338P769_MOUSE
PB.12501.43	full-splice_match	Sept5	LLSAEER	_LLSAEER_	sp|Q8BYR1|TYW4_MOUSE;sp|Q8BYR1-2|TYW4_MOUSE;sp|Q9Z2Q6|SEPT5_MOUSE;tr|A0A338P6R8|A0A338P6R8_MOUSE;tr|A2ARU0|A2ARU0_MOUSE;tr|B7ZNM7|B7ZNM7_MOUSE;tr|A0A338P729|A0A338P729_MOUSE;tr|Q52KH2|Q52KH2_MOUSE;tr|A0A338P769|A0A338P769_MOUSE;tr|A0A338P755|A0A338P755_MOUSE
PB.12501.43	full-splice_match	Sept5	MQEMLQK	_MQEMLQK_	sp|Q9Z2Q6|SEPT5_MOUSE;tr|Q68FM0|Q68FM0_MOUSE;tr|B7ZNM7|B7ZNM7_MOUSE;tr|A0A338P769|A0A338P769_MOUSE
PB.12501.43	full-splice_match	Sept5	MQEMLQK	_MQEMLQK_	sp|Q9Z2Q6|SEPT5_MOUSE;tr|Q68FM0|Q68FM0_MOUSE;tr|B7ZNM7|B7ZNM7_MOUSE;tr|A0A338P769|A0A338P769_MOUSE
PB.12501.43	full-splice_match	Sept5	INQTVEILK	_INQTVEILK_	sp|Q9Z2Q6|SEPT5_MOUSE;tr|A0A338P6R8|A0A338P6R8_MOUSE;tr|B7ZNM7|B7ZNM7_MOUSE;tr|A0A338P729|A0A338P729_MOUSE;tr|Q52KH2|Q52KH2_MOUSE;tr|A0A338P769|A0A338P769_MOUSE;tr|A0A338P755|A0A338P755_MOUSE
PB.12501.43	full-splice_match	Sept5	INQTVEILK	_INQTVEILK_	sp|Q9Z2Q6|SEPT5_MOUSE;tr|A0A338P6R8|A0A338P6R8_MOUSE;tr|B7ZNM7|B7ZNM7_MOUSE;tr|A0A338P729|A0A338P729_MOUSE;tr|Q52KH2|Q52KH2_MOUSE;tr|A0A338P769|A0A338P769_MOUSE;tr|A0A338P755|A0A338P755_MOUSE
PB.12501.43	full-splice_match	Sept5	ESAPFAVIGSNTVVEAK	_ESAPFAVIGSNTVVEAK_	sp|Q9Z2Q6|SEPT5_MOUSE;tr|Q68FM0|Q68FM0_MOUSE;tr|A0A338P6R8|A0A338P6R8_MOUSE;tr|B7ZNM7|B7ZNM7_MOUSE;tr|A0A338P769|A0A338P769_MOUSE
PB.12501.43	full-splice_match	Sept5	ESAPFAVIGSNTVVEAK	_ESAPFAVIGSNTVVEAK_	sp|Q9Z2Q6|SEPT5_MOUSE;tr|Q68FM0|Q68FM0_MOUSE;tr|A0A338P6R8|A0A338P6R8_MOUSE;tr|B7ZNM7|B7ZNM7_MOUSE;tr|A0A338P769|A0A338P769_MOUSE
PB.12501.43	full-splice_match	Sept5	MESPIPILPLPTPDAETEK	_M[Oxidation (M)]ESPIPILPLPTPDAETEK_	sp|Q9Z2Q6|SEPT5_MOUSE;tr|Q68FM0|Q68FM0_MOUSE;tr|A0A338P6R8|A0A338P6R8_MOUSE;tr|B7ZNM7|B7ZNM7_MOUSE;tr|A0A338P769|A0A338P769_MOUSE
PB.34878.10	novel_not_in_catalog	Sept6	TVPLAGHVGFDSLPDQLVNK	_TVPLAGHVGFDSLPDQLVNK_	sp|Q9R1T4|SEPT6_MOUSE;sp|Q9R1T4-2|SEPT6_MOUSE;sp|Q9R1T4-3|SEPT6_MOUSE;tr|A2A3W1|A2A3W1_MOUSE;tr|Q3UUU4|Q3UUU4_MOUSE
PB.34878.10	novel_not_in_catalog	Sept6	TVPLAGHVGFDSLPDQLVNK	_TVPLAGHVGFDSLPDQLVNK_	sp|Q9R1T4|SEPT6_MOUSE;sp|Q9R1T4-2|SEPT6_MOUSE;sp|Q9R1T4-3|SEPT6_MOUSE;tr|A2A3W1|A2A3W1_MOUSE;tr|Q3UUU4|Q3UUU4_MOUSE
PB.34878.10	novel_not_in_catalog	Sept6	VNIIPVIAK	_VNIIPVIAK_	sp|Q9Z1S5|SEPT3_MOUSE;sp|Q9Z1S5-2|SEPT3_MOUSE;sp|Q9R1T4|SEPT6_MOUSE;sp|Q9R1T4-2|SEPT6_MOUSE;sp|Q9R1T4-3|SEPT6_MOUSE;tr|A0A5F8MPL6|A0A5F8MPL6_MOUSE;tr|A0A2R8VHR7|A0A2R8VHR7_MOUSE;tr|A0A2R8W6V9|A0A2R8W6V9_MOUSE;tr|Q5DTK0|Q5DTK0_MOUSE;tr|A0A571BE69|A0A571BE69_MOUSE;tr|Q3UUU4|Q3UUU4_MOUSE
PB.34878.10	novel_not_in_catalog	Sept6	VNIIPVIAK	_VNIIPVIAK_	sp|Q9Z1S5|SEPT3_MOUSE;sp|Q9Z1S5-2|SEPT3_MOUSE;sp|Q9R1T4|SEPT6_MOUSE;sp|Q9R1T4-2|SEPT6_MOUSE;sp|Q9R1T4-3|SEPT6_MOUSE;tr|A0A5F8MPL6|A0A5F8MPL6_MOUSE;tr|A0A2R8VHR7|A0A2R8VHR7_MOUSE;tr|A0A2R8W6V9|A0A2R8W6V9_MOUSE;tr|Q5DTK0|Q5DTK0_MOUSE;tr|A0A571BE69|A0A571BE69_MOUSE;tr|Q3UUU4|Q3UUU4_MOUSE
PB.34878.10	novel_not_in_catalog	Sept6	LTIVSTVGFGDQINK	_LTIVSTVGFGDQINK_	sp|Q9R1T4|SEPT6_MOUSE;sp|Q9R1T4-2|SEPT6_MOUSE;sp|Q9R1T4-3|SEPT6_MOUSE;tr|A2A3W1|A2A3W1_MOUSE;tr|Q3UUU4|Q3UUU4_MOUSE
PB.34878.10	novel_not_in_catalog	Sept6	CLDEEMNAFK	_C[Carbamidomethyl (C)]LDEEM[Oxidation (M)]NAFK_	sp|Q9R1T4|SEPT6_MOUSE;sp|Q9R1T4-2|SEPT6_MOUSE;sp|Q9R1T4-3|SEPT6_MOUSE;tr|Q3UUU4|Q3UUU4_MOUSE
PB.34878.10	novel_not_in_catalog	Sept6	CLDEEMNAFK	_C[Carbamidomethyl (C)]LDEEMNAFK_	sp|Q9R1T4|SEPT6_MOUSE;sp|Q9R1T4-2|SEPT6_MOUSE;sp|Q9R1T4-3|SEPT6_MOUSE;tr|Q3UUU4|Q3UUU4_MOUSE
PB.34878.10	novel_not_in_catalog	Sept6	VLHSYHDSR	_VLHSYHDSR_	sp|Q9R1T4|SEPT6_MOUSE;sp|Q9R1T4-2|SEPT6_MOUSE;sp|Q9R1T4-3|SEPT6_MOUSE;tr|Q3UUU4|Q3UUU4_MOUSE
PB.34878.10	novel_not_in_catalog	Sept6	VLHSYHDSR	_VLHSYHDSR_	sp|Q9R1T4|SEPT6_MOUSE;sp|Q9R1T4-2|SEPT6_MOUSE;sp|Q9R1T4-3|SEPT6_MOUSE;tr|Q3UUU4|Q3UUU4_MOUSE
PB.34878.10	novel_not_in_catalog	Sept6	VLHSYHDSR	_VLHSYHDSR_	sp|Q9R1T4|SEPT6_MOUSE;sp|Q9R1T4-2|SEPT6_MOUSE;sp|Q9R1T4-3|SEPT6_MOUSE;tr|Q3UUU4|Q3UUU4_MOUSE
PB.34878.10	novel_not_in_catalog	Sept6	AAAELLQSQGSQAGGSQTLK	_AAAELLQSQGSQAGGSQTLK_	sp|Q9R1T4|SEPT6_MOUSE;sp|Q9R1T4-2|SEPT6_MOUSE;sp|Q9R1T4-3|SEPT6_MOUSE;tr|Q3UUU4|Q3UUU4_MOUSE
PB.34878.10	novel_not_in_catalog	Sept6	AAAELLQSQGSQAGGSQTLK	_AAAELLQSQGSQAGGSQTLK_	sp|Q9R1T4|SEPT6_MOUSE;sp|Q9R1T4-2|SEPT6_MOUSE;sp|Q9R1T4-3|SEPT6_MOUSE;tr|Q3UUU4|Q3UUU4_MOUSE
PB.34878.10	novel_not_in_catalog	Sept6	FEGEPATHTQPGVQLQSNTYDLQESNVGLK	_FEGEPATHTQPGVQLQSNTYDLQESNVGLK_	sp|Q9R1T4|SEPT6_MOUSE;sp|Q9R1T4-2|SEPT6_MOUSE;sp|Q9R1T4-3|SEPT6_MOUSE;tr|A2A3W1|A2A3W1_MOUSE;tr|Q3UUU4|Q3UUU4_MOUSE
PB.34878.11	full-splice_match	Sept6	TVPLAGHVGFDSLPDQLVNK	_TVPLAGHVGFDSLPDQLVNK_	sp|Q9R1T4|SEPT6_MOUSE;sp|Q9R1T4-2|SEPT6_MOUSE;sp|Q9R1T4-3|SEPT6_MOUSE;tr|A2A3W1|A2A3W1_MOUSE;tr|Q3UUU4|Q3UUU4_MOUSE
PB.34878.11	full-splice_match	Sept6	TVPLAGHVGFDSLPDQLVNK	_TVPLAGHVGFDSLPDQLVNK_	sp|Q9R1T4|SEPT6_MOUSE;sp|Q9R1T4-2|SEPT6_MOUSE;sp|Q9R1T4-3|SEPT6_MOUSE;tr|A2A3W1|A2A3W1_MOUSE;tr|Q3UUU4|Q3UUU4_MOUSE
PB.34878.11	full-splice_match	Sept6	VNIIPVIAK	_VNIIPVIAK_	sp|Q9Z1S5|SEPT3_MOUSE;sp|Q9Z1S5-2|SEPT3_MOUSE;sp|Q9R1T4|SEPT6_MOUSE;sp|Q9R1T4-2|SEPT6_MOUSE;sp|Q9R1T4-3|SEPT6_MOUSE;tr|A0A5F8MPL6|A0A5F8MPL6_MOUSE;tr|A0A2R8VHR7|A0A2R8VHR7_MOUSE;tr|A0A2R8W6V9|A0A2R8W6V9_MOUSE;tr|Q5DTK0|Q5DTK0_MOUSE;tr|A0A571BE69|A0A571BE69_MOUSE;tr|Q3UUU4|Q3UUU4_MOUSE
PB.34878.11	full-splice_match	Sept6	VNIIPVIAK	_VNIIPVIAK_	sp|Q9Z1S5|SEPT3_MOUSE;sp|Q9Z1S5-2|SEPT3_MOUSE;sp|Q9R1T4|SEPT6_MOUSE;sp|Q9R1T4-2|SEPT6_MOUSE;sp|Q9R1T4-3|SEPT6_MOUSE;tr|A0A5F8MPL6|A0A5F8MPL6_MOUSE;tr|A0A2R8VHR7|A0A2R8VHR7_MOUSE;tr|A0A2R8W6V9|A0A2R8W6V9_MOUSE;tr|Q5DTK0|Q5DTK0_MOUSE;tr|A0A571BE69|A0A571BE69_MOUSE;tr|Q3UUU4|Q3UUU4_MOUSE
PB.34878.11	full-splice_match	Sept6	LTIVSTVGFGDQINK	_LTIVSTVGFGDQINK_	sp|Q9R1T4|SEPT6_MOUSE;sp|Q9R1T4-2|SEPT6_MOUSE;sp|Q9R1T4-3|SEPT6_MOUSE;tr|A2A3W1|A2A3W1_MOUSE;tr|Q3UUU4|Q3UUU4_MOUSE
PB.34878.11	full-splice_match	Sept6	CLDEEMNAFK	_C[Carbamidomethyl (C)]LDEEM[Oxidation (M)]NAFK_	sp|Q9R1T4|SEPT6_MOUSE;sp|Q9R1T4-2|SEPT6_MOUSE;sp|Q9R1T4-3|SEPT6_MOUSE;tr|Q3UUU4|Q3UUU4_MOUSE
PB.34878.11	full-splice_match	Sept6	CLDEEMNAFK	_C[Carbamidomethyl (C)]LDEEMNAFK_	sp|Q9R1T4|SEPT6_MOUSE;sp|Q9R1T4-2|SEPT6_MOUSE;sp|Q9R1T4-3|SEPT6_MOUSE;tr|Q3UUU4|Q3UUU4_MOUSE
PB.34878.11	full-splice_match	Sept6	VLHSYHDSR	_VLHSYHDSR_	sp|Q9R1T4|SEPT6_MOUSE;sp|Q9R1T4-2|SEPT6_MOUSE;sp|Q9R1T4-3|SEPT6_MOUSE;tr|Q3UUU4|Q3UUU4_MOUSE
PB.34878.11	full-splice_match	Sept6	VLHSYHDSR	_VLHSYHDSR_	sp|Q9R1T4|SEPT6_MOUSE;sp|Q9R1T4-2|SEPT6_MOUSE;sp|Q9R1T4-3|SEPT6_MOUSE;tr|Q3UUU4|Q3UUU4_MOUSE
PB.34878.11	full-splice_match	Sept6	VLHSYHDSR	_VLHSYHDSR_	sp|Q9R1T4|SEPT6_MOUSE;sp|Q9R1T4-2|SEPT6_MOUSE;sp|Q9R1T4-3|SEPT6_MOUSE;tr|Q3UUU4|Q3UUU4_MOUSE
PB.34878.11	full-splice_match	Sept6	AAAELLQSQGSQAGGSQTLK	_AAAELLQSQGSQAGGSQTLK_	sp|Q9R1T4|SEPT6_MOUSE;sp|Q9R1T4-2|SEPT6_MOUSE;sp|Q9R1T4-3|SEPT6_MOUSE;tr|Q3UUU4|Q3UUU4_MOUSE
PB.34878.11	full-splice_match	Sept6	AAAELLQSQGSQAGGSQTLK	_AAAELLQSQGSQAGGSQTLK_	sp|Q9R1T4|SEPT6_MOUSE;sp|Q9R1T4-2|SEPT6_MOUSE;sp|Q9R1T4-3|SEPT6_MOUSE;tr|Q3UUU4|Q3UUU4_MOUSE
PB.34878.11	full-splice_match	Sept6	FEGEPATHTQPGVQLQSNTYDLQESNVGLK	_FEGEPATHTQPGVQLQSNTYDLQESNVGLK_	sp|Q9R1T4|SEPT6_MOUSE;sp|Q9R1T4-2|SEPT6_MOUSE;sp|Q9R1T4-3|SEPT6_MOUSE;tr|A2A3W1|A2A3W1_MOUSE;tr|Q3UUU4|Q3UUU4_MOUSE
PB.34878.2	full-splice_match	Sept6	TVPLAGHVGFDSLPDQLVNK	_TVPLAGHVGFDSLPDQLVNK_	sp|Q9R1T4|SEPT6_MOUSE;sp|Q9R1T4-2|SEPT6_MOUSE;sp|Q9R1T4-3|SEPT6_MOUSE;tr|A2A3W1|A2A3W1_MOUSE;tr|Q3UUU4|Q3UUU4_MOUSE
PB.34878.2	full-splice_match	Sept6	TVPLAGHVGFDSLPDQLVNK	_TVPLAGHVGFDSLPDQLVNK_	sp|Q9R1T4|SEPT6_MOUSE;sp|Q9R1T4-2|SEPT6_MOUSE;sp|Q9R1T4-3|SEPT6_MOUSE;tr|A2A3W1|A2A3W1_MOUSE;tr|Q3UUU4|Q3UUU4_MOUSE
PB.34878.2	full-splice_match	Sept6	VNIIPVIAK	_VNIIPVIAK_	sp|Q9Z1S5|SEPT3_MOUSE;sp|Q9Z1S5-2|SEPT3_MOUSE;sp|Q9R1T4|SEPT6_MOUSE;sp|Q9R1T4-2|SEPT6_MOUSE;sp|Q9R1T4-3|SEPT6_MOUSE;tr|A0A5F8MPL6|A0A5F8MPL6_MOUSE;tr|A0A2R8VHR7|A0A2R8VHR7_MOUSE;tr|A0A2R8W6V9|A0A2R8W6V9_MOUSE;tr|Q5DTK0|Q5DTK0_MOUSE;tr|A0A571BE69|A0A571BE69_MOUSE;tr|Q3UUU4|Q3UUU4_MOUSE
PB.34878.2	full-splice_match	Sept6	VNIIPVIAK	_VNIIPVIAK_	sp|Q9Z1S5|SEPT3_MOUSE;sp|Q9Z1S5-2|SEPT3_MOUSE;sp|Q9R1T4|SEPT6_MOUSE;sp|Q9R1T4-2|SEPT6_MOUSE;sp|Q9R1T4-3|SEPT6_MOUSE;tr|A0A5F8MPL6|A0A5F8MPL6_MOUSE;tr|A0A2R8VHR7|A0A2R8VHR7_MOUSE;tr|A0A2R8W6V9|A0A2R8W6V9_MOUSE;tr|Q5DTK0|Q5DTK0_MOUSE;tr|A0A571BE69|A0A571BE69_MOUSE;tr|Q3UUU4|Q3UUU4_MOUSE
PB.34878.2	full-splice_match	Sept6	LTIVSTVGFGDQINK	_LTIVSTVGFGDQINK_	sp|Q9R1T4|SEPT6_MOUSE;sp|Q9R1T4-2|SEPT6_MOUSE;sp|Q9R1T4-3|SEPT6_MOUSE;tr|A2A3W1|A2A3W1_MOUSE;tr|Q3UUU4|Q3UUU4_MOUSE
PB.34878.2	full-splice_match	Sept6	CLDEEMNAFK	_C[Carbamidomethyl (C)]LDEEM[Oxidation (M)]NAFK_	sp|Q9R1T4|SEPT6_MOUSE;sp|Q9R1T4-2|SEPT6_MOUSE;sp|Q9R1T4-3|SEPT6_MOUSE;tr|Q3UUU4|Q3UUU4_MOUSE
PB.34878.2	full-splice_match	Sept6	CLDEEMNAFK	_C[Carbamidomethyl (C)]LDEEMNAFK_	sp|Q9R1T4|SEPT6_MOUSE;sp|Q9R1T4-2|SEPT6_MOUSE;sp|Q9R1T4-3|SEPT6_MOUSE;tr|Q3UUU4|Q3UUU4_MOUSE
PB.34878.2	full-splice_match	Sept6	VLHSYHDSR	_VLHSYHDSR_	sp|Q9R1T4|SEPT6_MOUSE;sp|Q9R1T4-2|SEPT6_MOUSE;sp|Q9R1T4-3|SEPT6_MOUSE;tr|Q3UUU4|Q3UUU4_MOUSE
PB.34878.2	full-splice_match	Sept6	VLHSYHDSR	_VLHSYHDSR_	sp|Q9R1T4|SEPT6_MOUSE;sp|Q9R1T4-2|SEPT6_MOUSE;sp|Q9R1T4-3|SEPT6_MOUSE;tr|Q3UUU4|Q3UUU4_MOUSE
PB.34878.2	full-splice_match	Sept6	VLHSYHDSR	_VLHSYHDSR_	sp|Q9R1T4|SEPT6_MOUSE;sp|Q9R1T4-2|SEPT6_MOUSE;sp|Q9R1T4-3|SEPT6_MOUSE;tr|Q3UUU4|Q3UUU4_MOUSE
PB.34878.2	full-splice_match	Sept6	AAAELLQSQGSQAGGSQTLK	_AAAELLQSQGSQAGGSQTLK_	sp|Q9R1T4|SEPT6_MOUSE;sp|Q9R1T4-2|SEPT6_MOUSE;sp|Q9R1T4-3|SEPT6_MOUSE;tr|Q3UUU4|Q3UUU4_MOUSE
PB.34878.2	full-splice_match	Sept6	AAAELLQSQGSQAGGSQTLK	_AAAELLQSQGSQAGGSQTLK_	sp|Q9R1T4|SEPT6_MOUSE;sp|Q9R1T4-2|SEPT6_MOUSE;sp|Q9R1T4-3|SEPT6_MOUSE;tr|Q3UUU4|Q3UUU4_MOUSE
PB.34878.2	full-splice_match	Sept6	FEGEPATHTQPGVQLQSNTYDLQESNVGLK	_FEGEPATHTQPGVQLQSNTYDLQESNVGLK_	sp|Q9R1T4|SEPT6_MOUSE;sp|Q9R1T4-2|SEPT6_MOUSE;sp|Q9R1T4-3|SEPT6_MOUSE;tr|A2A3W1|A2A3W1_MOUSE;tr|Q3UUU4|Q3UUU4_MOUSE
PB.34878.3	full-splice_match	Sept6	TVPLAGHVGFDSLPDQLVNK	_TVPLAGHVGFDSLPDQLVNK_	sp|Q9R1T4|SEPT6_MOUSE;sp|Q9R1T4-2|SEPT6_MOUSE;sp|Q9R1T4-3|SEPT6_MOUSE;tr|A2A3W1|A2A3W1_MOUSE;tr|Q3UUU4|Q3UUU4_MOUSE
PB.34878.3	full-splice_match	Sept6	TVPLAGHVGFDSLPDQLVNK	_TVPLAGHVGFDSLPDQLVNK_	sp|Q9R1T4|SEPT6_MOUSE;sp|Q9R1T4-2|SEPT6_MOUSE;sp|Q9R1T4-3|SEPT6_MOUSE;tr|A2A3W1|A2A3W1_MOUSE;tr|Q3UUU4|Q3UUU4_MOUSE
PB.34878.3	full-splice_match	Sept6	VNIIPVIAK	_VNIIPVIAK_	sp|Q9Z1S5|SEPT3_MOUSE;sp|Q9Z1S5-2|SEPT3_MOUSE;sp|Q9R1T4|SEPT6_MOUSE;sp|Q9R1T4-2|SEPT6_MOUSE;sp|Q9R1T4-3|SEPT6_MOUSE;tr|A0A5F8MPL6|A0A5F8MPL6_MOUSE;tr|A0A2R8VHR7|A0A2R8VHR7_MOUSE;tr|A0A2R8W6V9|A0A2R8W6V9_MOUSE;tr|Q5DTK0|Q5DTK0_MOUSE;tr|A0A571BE69|A0A571BE69_MOUSE;tr|Q3UUU4|Q3UUU4_MOUSE
PB.34878.3	full-splice_match	Sept6	VNIIPVIAK	_VNIIPVIAK_	sp|Q9Z1S5|SEPT3_MOUSE;sp|Q9Z1S5-2|SEPT3_MOUSE;sp|Q9R1T4|SEPT6_MOUSE;sp|Q9R1T4-2|SEPT6_MOUSE;sp|Q9R1T4-3|SEPT6_MOUSE;tr|A0A5F8MPL6|A0A5F8MPL6_MOUSE;tr|A0A2R8VHR7|A0A2R8VHR7_MOUSE;tr|A0A2R8W6V9|A0A2R8W6V9_MOUSE;tr|Q5DTK0|Q5DTK0_MOUSE;tr|A0A571BE69|A0A571BE69_MOUSE;tr|Q3UUU4|Q3UUU4_MOUSE
PB.34878.3	full-splice_match	Sept6	LTIVSTVGFGDQINK	_LTIVSTVGFGDQINK_	sp|Q9R1T4|SEPT6_MOUSE;sp|Q9R1T4-2|SEPT6_MOUSE;sp|Q9R1T4-3|SEPT6_MOUSE;tr|A2A3W1|A2A3W1_MOUSE;tr|Q3UUU4|Q3UUU4_MOUSE
PB.34878.3	full-splice_match	Sept6	CLDEEMNAFK	_C[Carbamidomethyl (C)]LDEEM[Oxidation (M)]NAFK_	sp|Q9R1T4|SEPT6_MOUSE;sp|Q9R1T4-2|SEPT6_MOUSE;sp|Q9R1T4-3|SEPT6_MOUSE;tr|Q3UUU4|Q3UUU4_MOUSE
PB.34878.3	full-splice_match	Sept6	CLDEEMNAFK	_C[Carbamidomethyl (C)]LDEEMNAFK_	sp|Q9R1T4|SEPT6_MOUSE;sp|Q9R1T4-2|SEPT6_MOUSE;sp|Q9R1T4-3|SEPT6_MOUSE;tr|Q3UUU4|Q3UUU4_MOUSE
PB.34878.3	full-splice_match	Sept6	VLHSYHDSR	_VLHSYHDSR_	sp|Q9R1T4|SEPT6_MOUSE;sp|Q9R1T4-2|SEPT6_MOUSE;sp|Q9R1T4-3|SEPT6_MOUSE;tr|Q3UUU4|Q3UUU4_MOUSE
PB.34878.3	full-splice_match	Sept6	VLHSYHDSR	_VLHSYHDSR_	sp|Q9R1T4|SEPT6_MOUSE;sp|Q9R1T4-2|SEPT6_MOUSE;sp|Q9R1T4-3|SEPT6_MOUSE;tr|Q3UUU4|Q3UUU4_MOUSE
PB.34878.3	full-splice_match	Sept6	VLHSYHDSR	_VLHSYHDSR_	sp|Q9R1T4|SEPT6_MOUSE;sp|Q9R1T4-2|SEPT6_MOUSE;sp|Q9R1T4-3|SEPT6_MOUSE;tr|Q3UUU4|Q3UUU4_MOUSE
PB.34878.3	full-splice_match	Sept6	AAAELLQSQGSQAGGSQTLK	_AAAELLQSQGSQAGGSQTLK_	sp|Q9R1T4|SEPT6_MOUSE;sp|Q9R1T4-2|SEPT6_MOUSE;sp|Q9R1T4-3|SEPT6_MOUSE;tr|Q3UUU4|Q3UUU4_MOUSE
PB.34878.3	full-splice_match	Sept6	AAAELLQSQGSQAGGSQTLK	_AAAELLQSQGSQAGGSQTLK_	sp|Q9R1T4|SEPT6_MOUSE;sp|Q9R1T4-2|SEPT6_MOUSE;sp|Q9R1T4-3|SEPT6_MOUSE;tr|Q3UUU4|Q3UUU4_MOUSE
PB.34878.3	full-splice_match	Sept6	FEGEPATHTQPGVQLQSNTYDLQESNVGLK	_FEGEPATHTQPGVQLQSNTYDLQESNVGLK_	sp|Q9R1T4|SEPT6_MOUSE;sp|Q9R1T4-2|SEPT6_MOUSE;sp|Q9R1T4-3|SEPT6_MOUSE;tr|A2A3W1|A2A3W1_MOUSE;tr|Q3UUU4|Q3UUU4_MOUSE
PB.34878.5	full-splice_match	Sept6	TVPLAGHVGFDSLPDQLVNK	_TVPLAGHVGFDSLPDQLVNK_	sp|Q9R1T4|SEPT6_MOUSE;sp|Q9R1T4-2|SEPT6_MOUSE;sp|Q9R1T4-3|SEPT6_MOUSE;tr|A2A3W1|A2A3W1_MOUSE;tr|Q3UUU4|Q3UUU4_MOUSE
PB.34878.5	full-splice_match	Sept6	TVPLAGHVGFDSLPDQLVNK	_TVPLAGHVGFDSLPDQLVNK_	sp|Q9R1T4|SEPT6_MOUSE;sp|Q9R1T4-2|SEPT6_MOUSE;sp|Q9R1T4-3|SEPT6_MOUSE;tr|A2A3W1|A2A3W1_MOUSE;tr|Q3UUU4|Q3UUU4_MOUSE
PB.34878.5	full-splice_match	Sept6	VNIIPVIAK	_VNIIPVIAK_	sp|Q9Z1S5|SEPT3_MOUSE;sp|Q9Z1S5-2|SEPT3_MOUSE;sp|Q9R1T4|SEPT6_MOUSE;sp|Q9R1T4-2|SEPT6_MOUSE;sp|Q9R1T4-3|SEPT6_MOUSE;tr|A0A5F8MPL6|A0A5F8MPL6_MOUSE;tr|A0A2R8VHR7|A0A2R8VHR7_MOUSE;tr|A0A2R8W6V9|A0A2R8W6V9_MOUSE;tr|Q5DTK0|Q5DTK0_MOUSE;tr|A0A571BE69|A0A571BE69_MOUSE;tr|Q3UUU4|Q3UUU4_MOUSE
PB.34878.5	full-splice_match	Sept6	VNIIPVIAK	_VNIIPVIAK_	sp|Q9Z1S5|SEPT3_MOUSE;sp|Q9Z1S5-2|SEPT3_MOUSE;sp|Q9R1T4|SEPT6_MOUSE;sp|Q9R1T4-2|SEPT6_MOUSE;sp|Q9R1T4-3|SEPT6_MOUSE;tr|A0A5F8MPL6|A0A5F8MPL6_MOUSE;tr|A0A2R8VHR7|A0A2R8VHR7_MOUSE;tr|A0A2R8W6V9|A0A2R8W6V9_MOUSE;tr|Q5DTK0|Q5DTK0_MOUSE;tr|A0A571BE69|A0A571BE69_MOUSE;tr|Q3UUU4|Q3UUU4_MOUSE
PB.34878.5	full-splice_match	Sept6	LTIVSTVGFGDQINK	_LTIVSTVGFGDQINK_	sp|Q9R1T4|SEPT6_MOUSE;sp|Q9R1T4-2|SEPT6_MOUSE;sp|Q9R1T4-3|SEPT6_MOUSE;tr|A2A3W1|A2A3W1_MOUSE;tr|Q3UUU4|Q3UUU4_MOUSE
PB.34878.5	full-splice_match	Sept6	CLDEEMNAFK	_C[Carbamidomethyl (C)]LDEEM[Oxidation (M)]NAFK_	sp|Q9R1T4|SEPT6_MOUSE;sp|Q9R1T4-2|SEPT6_MOUSE;sp|Q9R1T4-3|SEPT6_MOUSE;tr|Q3UUU4|Q3UUU4_MOUSE
PB.34878.5	full-splice_match	Sept6	CLDEEMNAFK	_C[Carbamidomethyl (C)]LDEEMNAFK_	sp|Q9R1T4|SEPT6_MOUSE;sp|Q9R1T4-2|SEPT6_MOUSE;sp|Q9R1T4-3|SEPT6_MOUSE;tr|Q3UUU4|Q3UUU4_MOUSE
PB.34878.5	full-splice_match	Sept6	VLHSYHDSR	_VLHSYHDSR_	sp|Q9R1T4|SEPT6_MOUSE;sp|Q9R1T4-2|SEPT6_MOUSE;sp|Q9R1T4-3|SEPT6_MOUSE;tr|Q3UUU4|Q3UUU4_MOUSE
PB.34878.5	full-splice_match	Sept6	VLHSYHDSR	_VLHSYHDSR_	sp|Q9R1T4|SEPT6_MOUSE;sp|Q9R1T4-2|SEPT6_MOUSE;sp|Q9R1T4-3|SEPT6_MOUSE;tr|Q3UUU4|Q3UUU4_MOUSE
PB.34878.5	full-splice_match	Sept6	VLHSYHDSR	_VLHSYHDSR_	sp|Q9R1T4|SEPT6_MOUSE;sp|Q9R1T4-2|SEPT6_MOUSE;sp|Q9R1T4-3|SEPT6_MOUSE;tr|Q3UUU4|Q3UUU4_MOUSE
PB.34878.5	full-splice_match	Sept6	AAAELLQSQGSQAGGSQTLK	_AAAELLQSQGSQAGGSQTLK_	sp|Q9R1T4|SEPT6_MOUSE;sp|Q9R1T4-2|SEPT6_MOUSE;sp|Q9R1T4-3|SEPT6_MOUSE;tr|Q3UUU4|Q3UUU4_MOUSE
PB.34878.5	full-splice_match	Sept6	AAAELLQSQGSQAGGSQTLK	_AAAELLQSQGSQAGGSQTLK_	sp|Q9R1T4|SEPT6_MOUSE;sp|Q9R1T4-2|SEPT6_MOUSE;sp|Q9R1T4-3|SEPT6_MOUSE;tr|Q3UUU4|Q3UUU4_MOUSE
PB.34878.5	full-splice_match	Sept6	FEGEPATHTQPGVQLQSNTYDLQESNVGLK	_FEGEPATHTQPGVQLQSNTYDLQESNVGLK_	sp|Q9R1T4|SEPT6_MOUSE;sp|Q9R1T4-2|SEPT6_MOUSE;sp|Q9R1T4-3|SEPT6_MOUSE;tr|A2A3W1|A2A3W1_MOUSE;tr|Q3UUU4|Q3UUU4_MOUSE
PB.34878.7	novel_not_in_catalog	Sept6	TVPLAGHVGFDSLPDQLVNK	_TVPLAGHVGFDSLPDQLVNK_	sp|Q9R1T4|SEPT6_MOUSE;sp|Q9R1T4-2|SEPT6_MOUSE;sp|Q9R1T4-3|SEPT6_MOUSE;tr|A2A3W1|A2A3W1_MOUSE;tr|Q3UUU4|Q3UUU4_MOUSE
PB.34878.7	novel_not_in_catalog	Sept6	TVPLAGHVGFDSLPDQLVNK	_TVPLAGHVGFDSLPDQLVNK_	sp|Q9R1T4|SEPT6_MOUSE;sp|Q9R1T4-2|SEPT6_MOUSE;sp|Q9R1T4-3|SEPT6_MOUSE;tr|A2A3W1|A2A3W1_MOUSE;tr|Q3UUU4|Q3UUU4_MOUSE
PB.34878.7	novel_not_in_catalog	Sept6	VNIIPVIAK	_VNIIPVIAK_	sp|Q9Z1S5|SEPT3_MOUSE;sp|Q9Z1S5-2|SEPT3_MOUSE;sp|Q9R1T4|SEPT6_MOUSE;sp|Q9R1T4-2|SEPT6_MOUSE;sp|Q9R1T4-3|SEPT6_MOUSE;tr|A0A5F8MPL6|A0A5F8MPL6_MOUSE;tr|A0A2R8VHR7|A0A2R8VHR7_MOUSE;tr|A0A2R8W6V9|A0A2R8W6V9_MOUSE;tr|Q5DTK0|Q5DTK0_MOUSE;tr|A0A571BE69|A0A571BE69_MOUSE;tr|Q3UUU4|Q3UUU4_MOUSE
PB.34878.7	novel_not_in_catalog	Sept6	VNIIPVIAK	_VNIIPVIAK_	sp|Q9Z1S5|SEPT3_MOUSE;sp|Q9Z1S5-2|SEPT3_MOUSE;sp|Q9R1T4|SEPT6_MOUSE;sp|Q9R1T4-2|SEPT6_MOUSE;sp|Q9R1T4-3|SEPT6_MOUSE;tr|A0A5F8MPL6|A0A5F8MPL6_MOUSE;tr|A0A2R8VHR7|A0A2R8VHR7_MOUSE;tr|A0A2R8W6V9|A0A2R8W6V9_MOUSE;tr|Q5DTK0|Q5DTK0_MOUSE;tr|A0A571BE69|A0A571BE69_MOUSE;tr|Q3UUU4|Q3UUU4_MOUSE
PB.34878.7	novel_not_in_catalog	Sept6	LTIVSTVGFGDQINK	_LTIVSTVGFGDQINK_	sp|Q9R1T4|SEPT6_MOUSE;sp|Q9R1T4-2|SEPT6_MOUSE;sp|Q9R1T4-3|SEPT6_MOUSE;tr|A2A3W1|A2A3W1_MOUSE;tr|Q3UUU4|Q3UUU4_MOUSE
PB.34878.7	novel_not_in_catalog	Sept6	CLDEEMNAFK	_C[Carbamidomethyl (C)]LDEEM[Oxidation (M)]NAFK_	sp|Q9R1T4|SEPT6_MOUSE;sp|Q9R1T4-2|SEPT6_MOUSE;sp|Q9R1T4-3|SEPT6_MOUSE;tr|Q3UUU4|Q3UUU4_MOUSE
PB.34878.7	novel_not_in_catalog	Sept6	CLDEEMNAFK	_C[Carbamidomethyl (C)]LDEEMNAFK_	sp|Q9R1T4|SEPT6_MOUSE;sp|Q9R1T4-2|SEPT6_MOUSE;sp|Q9R1T4-3|SEPT6_MOUSE;tr|Q3UUU4|Q3UUU4_MOUSE
PB.34878.7	novel_not_in_catalog	Sept6	VLHSYHDSR	_VLHSYHDSR_	sp|Q9R1T4|SEPT6_MOUSE;sp|Q9R1T4-2|SEPT6_MOUSE;sp|Q9R1T4-3|SEPT6_MOUSE;tr|Q3UUU4|Q3UUU4_MOUSE
PB.34878.7	novel_not_in_catalog	Sept6	VLHSYHDSR	_VLHSYHDSR_	sp|Q9R1T4|SEPT6_MOUSE;sp|Q9R1T4-2|SEPT6_MOUSE;sp|Q9R1T4-3|SEPT6_MOUSE;tr|Q3UUU4|Q3UUU4_MOUSE
PB.34878.7	novel_not_in_catalog	Sept6	VLHSYHDSR	_VLHSYHDSR_	sp|Q9R1T4|SEPT6_MOUSE;sp|Q9R1T4-2|SEPT6_MOUSE;sp|Q9R1T4-3|SEPT6_MOUSE;tr|Q3UUU4|Q3UUU4_MOUSE
PB.34878.7	novel_not_in_catalog	Sept6	AAAELLQSQGSQAGGSQTLK	_AAAELLQSQGSQAGGSQTLK_	sp|Q9R1T4|SEPT6_MOUSE;sp|Q9R1T4-2|SEPT6_MOUSE;sp|Q9R1T4-3|SEPT6_MOUSE;tr|Q3UUU4|Q3UUU4_MOUSE
PB.34878.7	novel_not_in_catalog	Sept6	AAAELLQSQGSQAGGSQTLK	_AAAELLQSQGSQAGGSQTLK_	sp|Q9R1T4|SEPT6_MOUSE;sp|Q9R1T4-2|SEPT6_MOUSE;sp|Q9R1T4-3|SEPT6_MOUSE;tr|Q3UUU4|Q3UUU4_MOUSE
PB.34878.7	novel_not_in_catalog	Sept6	FEGEPATHTQPGVQLQSNTYDLQESNVGLK	_FEGEPATHTQPGVQLQSNTYDLQESNVGLK_	sp|Q9R1T4|SEPT6_MOUSE;sp|Q9R1T4-2|SEPT6_MOUSE;sp|Q9R1T4-3|SEPT6_MOUSE;tr|A2A3W1|A2A3W1_MOUSE;tr|Q3UUU4|Q3UUU4_MOUSE
PB.34878.8	novel_in_catalog	Sept6	TVPLAGHVGFDSLPDQLVNK	_TVPLAGHVGFDSLPDQLVNK_	sp|Q9R1T4|SEPT6_MOUSE;sp|Q9R1T4-2|SEPT6_MOUSE;sp|Q9R1T4-3|SEPT6_MOUSE;tr|A2A3W1|A2A3W1_MOUSE;tr|Q3UUU4|Q3UUU4_MOUSE
PB.34878.8	novel_in_catalog	Sept6	TVPLAGHVGFDSLPDQLVNK	_TVPLAGHVGFDSLPDQLVNK_	sp|Q9R1T4|SEPT6_MOUSE;sp|Q9R1T4-2|SEPT6_MOUSE;sp|Q9R1T4-3|SEPT6_MOUSE;tr|A2A3W1|A2A3W1_MOUSE;tr|Q3UUU4|Q3UUU4_MOUSE
PB.34878.8	novel_in_catalog	Sept6	VNIIPVIAK	_VNIIPVIAK_	sp|Q9Z1S5|SEPT3_MOUSE;sp|Q9Z1S5-2|SEPT3_MOUSE;sp|Q9R1T4|SEPT6_MOUSE;sp|Q9R1T4-2|SEPT6_MOUSE;sp|Q9R1T4-3|SEPT6_MOUSE;tr|A0A5F8MPL6|A0A5F8MPL6_MOUSE;tr|A0A2R8VHR7|A0A2R8VHR7_MOUSE;tr|A0A2R8W6V9|A0A2R8W6V9_MOUSE;tr|Q5DTK0|Q5DTK0_MOUSE;tr|A0A571BE69|A0A571BE69_MOUSE;tr|Q3UUU4|Q3UUU4_MOUSE
PB.34878.8	novel_in_catalog	Sept6	VNIIPVIAK	_VNIIPVIAK_	sp|Q9Z1S5|SEPT3_MOUSE;sp|Q9Z1S5-2|SEPT3_MOUSE;sp|Q9R1T4|SEPT6_MOUSE;sp|Q9R1T4-2|SEPT6_MOUSE;sp|Q9R1T4-3|SEPT6_MOUSE;tr|A0A5F8MPL6|A0A5F8MPL6_MOUSE;tr|A0A2R8VHR7|A0A2R8VHR7_MOUSE;tr|A0A2R8W6V9|A0A2R8W6V9_MOUSE;tr|Q5DTK0|Q5DTK0_MOUSE;tr|A0A571BE69|A0A571BE69_MOUSE;tr|Q3UUU4|Q3UUU4_MOUSE
PB.34878.8	novel_in_catalog	Sept6	LTIVSTVGFGDQINK	_LTIVSTVGFGDQINK_	sp|Q9R1T4|SEPT6_MOUSE;sp|Q9R1T4-2|SEPT6_MOUSE;sp|Q9R1T4-3|SEPT6_MOUSE;tr|A2A3W1|A2A3W1_MOUSE;tr|Q3UUU4|Q3UUU4_MOUSE
PB.34878.8	novel_in_catalog	Sept6	CLDEEMNAFK	_C[Carbamidomethyl (C)]LDEEM[Oxidation (M)]NAFK_	sp|Q9R1T4|SEPT6_MOUSE;sp|Q9R1T4-2|SEPT6_MOUSE;sp|Q9R1T4-3|SEPT6_MOUSE;tr|Q3UUU4|Q3UUU4_MOUSE
PB.34878.8	novel_in_catalog	Sept6	CLDEEMNAFK	_C[Carbamidomethyl (C)]LDEEMNAFK_	sp|Q9R1T4|SEPT6_MOUSE;sp|Q9R1T4-2|SEPT6_MOUSE;sp|Q9R1T4-3|SEPT6_MOUSE;tr|Q3UUU4|Q3UUU4_MOUSE
PB.34878.8	novel_in_catalog	Sept6	VLHSYHDSR	_VLHSYHDSR_	sp|Q9R1T4|SEPT6_MOUSE;sp|Q9R1T4-2|SEPT6_MOUSE;sp|Q9R1T4-3|SEPT6_MOUSE;tr|Q3UUU4|Q3UUU4_MOUSE
PB.34878.8	novel_in_catalog	Sept6	VLHSYHDSR	_VLHSYHDSR_	sp|Q9R1T4|SEPT6_MOUSE;sp|Q9R1T4-2|SEPT6_MOUSE;sp|Q9R1T4-3|SEPT6_MOUSE;tr|Q3UUU4|Q3UUU4_MOUSE
PB.34878.8	novel_in_catalog	Sept6	VLHSYHDSR	_VLHSYHDSR_	sp|Q9R1T4|SEPT6_MOUSE;sp|Q9R1T4-2|SEPT6_MOUSE;sp|Q9R1T4-3|SEPT6_MOUSE;tr|Q3UUU4|Q3UUU4_MOUSE
PB.34878.8	novel_in_catalog	Sept6	AAAELLQSQGSQAGGSQTLK	_AAAELLQSQGSQAGGSQTLK_	sp|Q9R1T4|SEPT6_MOUSE;sp|Q9R1T4-2|SEPT6_MOUSE;sp|Q9R1T4-3|SEPT6_MOUSE;tr|Q3UUU4|Q3UUU4_MOUSE
PB.34878.8	novel_in_catalog	Sept6	AAAELLQSQGSQAGGSQTLK	_AAAELLQSQGSQAGGSQTLK_	sp|Q9R1T4|SEPT6_MOUSE;sp|Q9R1T4-2|SEPT6_MOUSE;sp|Q9R1T4-3|SEPT6_MOUSE;tr|Q3UUU4|Q3UUU4_MOUSE
PB.34878.8	novel_in_catalog	Sept6	FEGEPATHTQPGVQLQSNTYDLQESNVGLK	_FEGEPATHTQPGVQLQSNTYDLQESNVGLK_	sp|Q9R1T4|SEPT6_MOUSE;sp|Q9R1T4-2|SEPT6_MOUSE;sp|Q9R1T4-3|SEPT6_MOUSE;tr|A2A3W1|A2A3W1_MOUSE;tr|Q3UUU4|Q3UUU4_MOUSE
PB.34878.9	full-splice_match	Sept6	TVPLAGHVGFDSLPDQLVNK	_TVPLAGHVGFDSLPDQLVNK_	sp|Q9R1T4|SEPT6_MOUSE;sp|Q9R1T4-2|SEPT6_MOUSE;sp|Q9R1T4-3|SEPT6_MOUSE;tr|A2A3W1|A2A3W1_MOUSE;tr|Q3UUU4|Q3UUU4_MOUSE
PB.34878.9	full-splice_match	Sept6	TVPLAGHVGFDSLPDQLVNK	_TVPLAGHVGFDSLPDQLVNK_	sp|Q9R1T4|SEPT6_MOUSE;sp|Q9R1T4-2|SEPT6_MOUSE;sp|Q9R1T4-3|SEPT6_MOUSE;tr|A2A3W1|A2A3W1_MOUSE;tr|Q3UUU4|Q3UUU4_MOUSE
PB.34878.9	full-splice_match	Sept6	VNIIPVIAK	_VNIIPVIAK_	sp|Q9Z1S5|SEPT3_MOUSE;sp|Q9Z1S5-2|SEPT3_MOUSE;sp|Q9R1T4|SEPT6_MOUSE;sp|Q9R1T4-2|SEPT6_MOUSE;sp|Q9R1T4-3|SEPT6_MOUSE;tr|A0A5F8MPL6|A0A5F8MPL6_MOUSE;tr|A0A2R8VHR7|A0A2R8VHR7_MOUSE;tr|A0A2R8W6V9|A0A2R8W6V9_MOUSE;tr|Q5DTK0|Q5DTK0_MOUSE;tr|A0A571BE69|A0A571BE69_MOUSE;tr|Q3UUU4|Q3UUU4_MOUSE
PB.34878.9	full-splice_match	Sept6	VNIIPVIAK	_VNIIPVIAK_	sp|Q9Z1S5|SEPT3_MOUSE;sp|Q9Z1S5-2|SEPT3_MOUSE;sp|Q9R1T4|SEPT6_MOUSE;sp|Q9R1T4-2|SEPT6_MOUSE;sp|Q9R1T4-3|SEPT6_MOUSE;tr|A0A5F8MPL6|A0A5F8MPL6_MOUSE;tr|A0A2R8VHR7|A0A2R8VHR7_MOUSE;tr|A0A2R8W6V9|A0A2R8W6V9_MOUSE;tr|Q5DTK0|Q5DTK0_MOUSE;tr|A0A571BE69|A0A571BE69_MOUSE;tr|Q3UUU4|Q3UUU4_MOUSE
PB.34878.9	full-splice_match	Sept6	LTIVSTVGFGDQINK	_LTIVSTVGFGDQINK_	sp|Q9R1T4|SEPT6_MOUSE;sp|Q9R1T4-2|SEPT6_MOUSE;sp|Q9R1T4-3|SEPT6_MOUSE;tr|A2A3W1|A2A3W1_MOUSE;tr|Q3UUU4|Q3UUU4_MOUSE
PB.34878.9	full-splice_match	Sept6	CLDEEMNAFK	_C[Carbamidomethyl (C)]LDEEM[Oxidation (M)]NAFK_	sp|Q9R1T4|SEPT6_MOUSE;sp|Q9R1T4-2|SEPT6_MOUSE;sp|Q9R1T4-3|SEPT6_MOUSE;tr|Q3UUU4|Q3UUU4_MOUSE
PB.34878.9	full-splice_match	Sept6	CLDEEMNAFK	_C[Carbamidomethyl (C)]LDEEMNAFK_	sp|Q9R1T4|SEPT6_MOUSE;sp|Q9R1T4-2|SEPT6_MOUSE;sp|Q9R1T4-3|SEPT6_MOUSE;tr|Q3UUU4|Q3UUU4_MOUSE
PB.34878.9	full-splice_match	Sept6	VLHSYHDSR	_VLHSYHDSR_	sp|Q9R1T4|SEPT6_MOUSE;sp|Q9R1T4-2|SEPT6_MOUSE;sp|Q9R1T4-3|SEPT6_MOUSE;tr|Q3UUU4|Q3UUU4_MOUSE
PB.34878.9	full-splice_match	Sept6	VLHSYHDSR	_VLHSYHDSR_	sp|Q9R1T4|SEPT6_MOUSE;sp|Q9R1T4-2|SEPT6_MOUSE;sp|Q9R1T4-3|SEPT6_MOUSE;tr|Q3UUU4|Q3UUU4_MOUSE
PB.34878.9	full-splice_match	Sept6	VLHSYHDSR	_VLHSYHDSR_	sp|Q9R1T4|SEPT6_MOUSE;sp|Q9R1T4-2|SEPT6_MOUSE;sp|Q9R1T4-3|SEPT6_MOUSE;tr|Q3UUU4|Q3UUU4_MOUSE
PB.34878.9	full-splice_match	Sept6	AAAELLQSQGSQAGGSQTLK	_AAAELLQSQGSQAGGSQTLK_	sp|Q9R1T4|SEPT6_MOUSE;sp|Q9R1T4-2|SEPT6_MOUSE;sp|Q9R1T4-3|SEPT6_MOUSE;tr|Q3UUU4|Q3UUU4_MOUSE
PB.34878.9	full-splice_match	Sept6	AAAELLQSQGSQAGGSQTLK	_AAAELLQSQGSQAGGSQTLK_	sp|Q9R1T4|SEPT6_MOUSE;sp|Q9R1T4-2|SEPT6_MOUSE;sp|Q9R1T4-3|SEPT6_MOUSE;tr|Q3UUU4|Q3UUU4_MOUSE
PB.34878.9	full-splice_match	Sept6	FEGEPATHTQPGVQLQSNTYDLQESNVGLK	_FEGEPATHTQPGVQLQSNTYDLQESNVGLK_	sp|Q9R1T4|SEPT6_MOUSE;sp|Q9R1T4-2|SEPT6_MOUSE;sp|Q9R1T4-3|SEPT6_MOUSE;tr|A2A3W1|A2A3W1_MOUSE;tr|Q3UUU4|Q3UUU4_MOUSE
PB.32885.21	novel_in_catalog	Sept7	LAAVTYNGVDNNK	_LAAVTYNGVDNNK_	sp|O55131|SEPT7_MOUSE;tr|E9Q1G8|E9Q1G8_MOUSE;tr|Q8C2A3|Q8C2A3_MOUSE;tr|E9Q9F5|E9Q9F5_MOUSE;tr|Q8C752|Q8C752_MOUSE;tr|Q5DTS3|Q5DTS3_MOUSE;tr|Q3UNN1|Q3UNN1_MOUSE
PB.32885.21	novel_in_catalog	Sept7	DSEAELQR	_DSEAELQR_	sp|O55131|SEPT7_MOUSE;tr|E9Q1G8|E9Q1G8_MOUSE;tr|Q8C2A3|Q8C2A3_MOUSE;tr|E9Q9F5|E9Q9F5_MOUSE;tr|Q3UNN1|Q3UNN1_MOUSE
PB.32885.21	novel_in_catalog	Sept7	DSEAELQR	_DSEAELQR_	sp|O55131|SEPT7_MOUSE;tr|E9Q1G8|E9Q1G8_MOUSE;tr|Q8C2A3|Q8C2A3_MOUSE;tr|E9Q9F5|E9Q9F5_MOUSE;tr|Q3UNN1|Q3UNN1_MOUSE
PB.32885.21	novel_in_catalog	Sept7	DSEAELQRR	_DSEAELQRR_	sp|O55131|SEPT7_MOUSE;tr|E9Q1G8|E9Q1G8_MOUSE;tr|Q8C2A3|Q8C2A3_MOUSE;tr|E9Q9F5|E9Q9F5_MOUSE;tr|Q3UNN1|Q3UNN1_MOUSE
PB.32885.21	novel_in_catalog	Sept7	DSEAELQRR	_DSEAELQRR_	sp|O55131|SEPT7_MOUSE;tr|E9Q1G8|E9Q1G8_MOUSE;tr|Q8C2A3|Q8C2A3_MOUSE;tr|E9Q9F5|E9Q9F5_MOUSE;tr|Q3UNN1|Q3UNN1_MOUSE
PB.32885.21	novel_in_catalog	Sept7	DVTNNVHYENYR	_DVTNNVHYENYR_	sp|O55131|SEPT7_MOUSE;tr|E9Q1G8|E9Q1G8_MOUSE;tr|Q8C2A3|Q8C2A3_MOUSE;tr|E9Q9F5|E9Q9F5_MOUSE;tr|Q8C752|Q8C752_MOUSE;tr|Q5DTS3|Q5DTS3_MOUSE;tr|Q3UNN1|Q3UNN1_MOUSE
PB.32885.21	novel_in_catalog	Sept7	DRLPLAVVGSNTIIEVNGK	_DRLPLAVVGSNTIIEVNGK_	sp|O55131|SEPT7_MOUSE;tr|E9Q1G8|E9Q1G8_MOUSE;tr|Q8C2A3|Q8C2A3_MOUSE;tr|E9Q9F5|E9Q9F5_MOUSE;tr|Q5DTS3|Q5DTS3_MOUSE;tr|Q3UNN1|Q3UNN1_MOUSE
PB.32885.21	novel_in_catalog	Sept7	IYEFPETDDEEENK	_IYEFPETDDEEENK_	sp|O55131|SEPT7_MOUSE;tr|E9Q1G8|E9Q1G8_MOUSE;tr|Q8C2A3|Q8C2A3_MOUSE;tr|E9Q9F5|E9Q9F5_MOUSE;tr|Q5DTS3|Q5DTS3_MOUSE;tr|Q3UNN1|Q3UNN1_MOUSE
PB.32885.21	novel_in_catalog	Sept7	THMQDLK	_THM[Oxidation (M)]QDLK_	sp|O55131|SEPT7_MOUSE;sp|P28661|SEPT4_MOUSE;sp|P28661-2|SEPT4_MOUSE;sp|P28661-3|SEPT4_MOUSE;sp|P28661-4|SEPT4_MOUSE;sp|P28661-5|SEPT4_MOUSE;tr|E9Q1G8|E9Q1G8_MOUSE;tr|Q8C2A3|Q8C2A3_MOUSE;tr|A0A5F8MP96|A0A5F8MP96_MOUSE;tr|E9Q9F5|E9Q9F5_MOUSE;tr|Q8C752|Q8C752_MOUSE;tr|Q5DTS3|Q5DTS3_MOUSE;tr|Q3UNN1|Q3UNN1_MOUSE
PB.32885.21	novel_in_catalog	Sept7	NLEAQHK	_NLEAQHK_	sp|O55131|SEPT7_MOUSE;tr|E9Q1G8|E9Q1G8_MOUSE;tr|Q8C2A3|Q8C2A3_MOUSE;tr|E9Q9F5|E9Q9F5_MOUSE;tr|Q3UNN1|Q3UNN1_MOUSE
PB.32885.21	novel_in_catalog	Sept7	SPLAQMEEER	_SPLAQM[Oxidation (M)]EEER_	sp|O55131|SEPT7_MOUSE;tr|E9Q1G8|E9Q1G8_MOUSE;tr|Q8C2A3|Q8C2A3_MOUSE;tr|E9Q9F5|E9Q9F5_MOUSE;tr|Q5DTS3|Q5DTS3_MOUSE;tr|Q3UNN1|Q3UNN1_MOUSE
PB.32885.21	novel_in_catalog	Sept7	TVQVEQSK	_TVQVEQSK_	sp|O55131|SEPT7_MOUSE;tr|E9Q1G8|E9Q1G8_MOUSE;tr|Q8C2A3|Q8C2A3_MOUSE;tr|E9Q9F5|E9Q9F5_MOUSE;tr|Q3UGE0|Q3UGE0_MOUSE;tr|Q5DTS3|Q5DTS3_MOUSE;tr|Q3UNN1|Q3UNN1_MOUSE
PB.32885.21	novel_in_catalog	Sept7	NLEAQHK	_NLEAQHK_	sp|O55131|SEPT7_MOUSE;tr|E9Q1G8|E9Q1G8_MOUSE;tr|Q8C2A3|Q8C2A3_MOUSE;tr|E9Q9F5|E9Q9F5_MOUSE;tr|Q3UNN1|Q3UNN1_MOUSE
PB.32885.21	novel_in_catalog	Sept7	TVQVEQSK	_TVQVEQSK_	sp|O55131|SEPT7_MOUSE;tr|E9Q1G8|E9Q1G8_MOUSE;tr|Q8C2A3|Q8C2A3_MOUSE;tr|E9Q9F5|E9Q9F5_MOUSE;tr|Q3UGE0|Q3UGE0_MOUSE;tr|Q5DTS3|Q5DTS3_MOUSE;tr|Q3UNN1|Q3UNN1_MOUSE
PB.32885.21	novel_in_catalog	Sept7	SPLAQMEEERR	_SPLAQM[Oxidation (M)]EEERR_	sp|O55131|SEPT7_MOUSE;tr|E9Q1G8|E9Q1G8_MOUSE;tr|Q8C2A3|Q8C2A3_MOUSE;tr|E9Q9F5|E9Q9F5_MOUSE;tr|Q5DTS3|Q5DTS3_MOUSE;tr|Q3UNN1|Q3UNN1_MOUSE
PB.32885.21	novel_in_catalog	Sept7	SPLAQMEEERR	_SPLAQM[Oxidation (M)]EEERR_	sp|O55131|SEPT7_MOUSE;tr|E9Q1G8|E9Q1G8_MOUSE;tr|Q8C2A3|Q8C2A3_MOUSE;tr|E9Q9F5|E9Q9F5_MOUSE;tr|Q5DTS3|Q5DTS3_MOUSE;tr|Q3UNN1|Q3UNN1_MOUSE
PB.32885.21	novel_in_catalog	Sept7	MEMEMEQVFEMK	_MEM[Oxidation (M)]EM[Oxidation (M)]EQVFEM[Oxidation (M)]K_	sp|O55131|SEPT7_MOUSE;tr|E9Q1G8|E9Q1G8_MOUSE;tr|Q8C2A3|Q8C2A3_MOUSE;tr|E9Q9F5|E9Q9F5_MOUSE;tr|Q5DTS3|Q5DTS3_MOUSE
PB.32885.21	novel_in_catalog	Sept7	STLINSLFLTDLYSPEYPGPSHR	_STLINSLFLTDLYSPEYPGPSHR_	sp|O55131|SEPT7_MOUSE;tr|E9Q1G8|E9Q1G8_MOUSE;tr|Q8C2A3|Q8C2A3_MOUSE;tr|E9Q9F5|E9Q9F5_MOUSE;tr|Q3UGE0|Q3UGE0_MOUSE;tr|Q5DTS3|Q5DTS3_MOUSE;tr|Q3UNN1|Q3UNN1_MOUSE
PB.32885.21	novel_in_catalog	Sept7	STLINSLFLTDLYSPEYPGPSHR	_STLINSLFLTDLYSPEYPGPSHR_	sp|O55131|SEPT7_MOUSE;tr|E9Q1G8|E9Q1G8_MOUSE;tr|Q8C2A3|Q8C2A3_MOUSE;tr|E9Q9F5|E9Q9F5_MOUSE;tr|Q3UGE0|Q3UGE0_MOUSE;tr|Q5DTS3|Q5DTS3_MOUSE;tr|Q3UNN1|Q3UNN1_MOUSE
PB.32885.21	novel_in_catalog	Sept7	STLINSLFLTDLYSPEYPGPSHR	_STLINSLFLTDLYSPEYPGPSHR_	sp|O55131|SEPT7_MOUSE;tr|E9Q1G8|E9Q1G8_MOUSE;tr|Q8C2A3|Q8C2A3_MOUSE;tr|E9Q9F5|E9Q9F5_MOUSE;tr|Q3UGE0|Q3UGE0_MOUSE;tr|Q5DTS3|Q5DTS3_MOUSE;tr|Q3UNN1|Q3UNN1_MOUSE
PB.32885.21	novel_in_catalog	Sept7	ANWEAQQR	_ANWEAQQR_	sp|O55131|SEPT7_MOUSE;tr|E9Q1G8|E9Q1G8_MOUSE;tr|Q8C2A3|Q8C2A3_MOUSE;tr|E9Q9F5|E9Q9F5_MOUSE;tr|Q3UNN1|Q3UNN1_MOUSE
PB.32885.21	novel_in_catalog	Sept7	ANWEAQQR	_ANWEAQQR_	sp|O55131|SEPT7_MOUSE;tr|E9Q1G8|E9Q1G8_MOUSE;tr|Q8C2A3|Q8C2A3_MOUSE;tr|E9Q9F5|E9Q9F5_MOUSE;tr|Q3UNN1|Q3UNN1_MOUSE
PB.32885.21	novel_in_catalog	Sept7	LKDSEAELQR	_LKDSEAELQR_	sp|O55131|SEPT7_MOUSE;tr|E9Q1G8|E9Q1G8_MOUSE;tr|Q8C2A3|Q8C2A3_MOUSE;tr|E9Q9F5|E9Q9F5_MOUSE;tr|Q3UNN1|Q3UNN1_MOUSE
PB.32885.21	novel_in_catalog	Sept7	MEMEMEQVFEMK	_M[Oxidation (M)]EM[Oxidation (M)]EM[Oxidation (M)]EQVFEMK_	sp|O55131|SEPT7_MOUSE;tr|E9Q1G8|E9Q1G8_MOUSE;tr|Q8C2A3|Q8C2A3_MOUSE;tr|E9Q9F5|E9Q9F5_MOUSE;tr|Q5DTS3|Q5DTS3_MOUSE
PB.32885.21	novel_in_catalog	Sept7	KMEMEMEQVFEMK	_KMEM[Oxidation (M)]EM[Oxidation (M)]EQVFEM[Oxidation (M)]K_	sp|O55131|SEPT7_MOUSE;tr|E9Q1G8|E9Q1G8_MOUSE;tr|Q8C2A3|Q8C2A3_MOUSE;tr|E9Q9F5|E9Q9F5_MOUSE;tr|Q5DTS3|Q5DTS3_MOUSE
PB.32885.21	novel_in_catalog	Sept7	THMQDLK	_THMQDLK_	sp|O55131|SEPT7_MOUSE;sp|P28661|SEPT4_MOUSE;sp|P28661-2|SEPT4_MOUSE;sp|P28661-3|SEPT4_MOUSE;sp|P28661-4|SEPT4_MOUSE;sp|P28661-5|SEPT4_MOUSE;tr|E9Q1G8|E9Q1G8_MOUSE;tr|Q8C2A3|Q8C2A3_MOUSE;tr|A0A5F8MP96|A0A5F8MP96_MOUSE;tr|E9Q9F5|E9Q9F5_MOUSE;tr|Q8C752|Q8C752_MOUSE;tr|Q5DTS3|Q5DTS3_MOUSE;tr|Q3UNN1|Q3UNN1_MOUSE
PB.32885.21	novel_in_catalog	Sept7	THMQDLK	_THMQDLK_	sp|O55131|SEPT7_MOUSE;sp|P28661|SEPT4_MOUSE;sp|P28661-2|SEPT4_MOUSE;sp|P28661-3|SEPT4_MOUSE;sp|P28661-4|SEPT4_MOUSE;sp|P28661-5|SEPT4_MOUSE;tr|E9Q1G8|E9Q1G8_MOUSE;tr|Q8C2A3|Q8C2A3_MOUSE;tr|A0A5F8MP96|A0A5F8MP96_MOUSE;tr|E9Q9F5|E9Q9F5_MOUSE;tr|Q8C752|Q8C752_MOUSE;tr|Q5DTS3|Q5DTS3_MOUSE;tr|Q3UNN1|Q3UNN1_MOUSE
PB.32885.21	novel_in_catalog	Sept7	SPLAQMEEER	_SPLAQMEEER_	sp|O55131|SEPT7_MOUSE;tr|E9Q1G8|E9Q1G8_MOUSE;tr|Q8C2A3|Q8C2A3_MOUSE;tr|E9Q9F5|E9Q9F5_MOUSE;tr|Q5DTS3|Q5DTS3_MOUSE;tr|Q3UNN1|Q3UNN1_MOUSE
PB.32885.21	novel_in_catalog	Sept7	ADTLTPEECQQFK	_ADTLTPEEC[Carbamidomethyl (C)]QQFK_	sp|O55131|SEPT7_MOUSE;tr|E9Q1G8|E9Q1G8_MOUSE;tr|Q8C2A3|Q8C2A3_MOUSE;tr|E9Q9F5|E9Q9F5_MOUSE;tr|Q5DTS3|Q5DTS3_MOUSE;tr|Q3UNN1|Q3UNN1_MOUSE
PB.32885.21	novel_in_catalog	Sept7	SPLAQMEEERR	_SPLAQMEEERR_	sp|O55131|SEPT7_MOUSE;tr|E9Q1G8|E9Q1G8_MOUSE;tr|Q8C2A3|Q8C2A3_MOUSE;tr|E9Q9F5|E9Q9F5_MOUSE;tr|Q5DTS3|Q5DTS3_MOUSE;tr|Q3UNN1|Q3UNN1_MOUSE
PB.32885.21	novel_in_catalog	Sept7	SPLAQMEEERR	_SPLAQMEEERR_	sp|O55131|SEPT7_MOUSE;tr|E9Q1G8|E9Q1G8_MOUSE;tr|Q8C2A3|Q8C2A3_MOUSE;tr|E9Q9F5|E9Q9F5_MOUSE;tr|Q5DTS3|Q5DTS3_MOUSE;tr|Q3UNN1|Q3UNN1_MOUSE
PB.32885.21	novel_in_catalog	Sept7	ADTLTPEECQQFKK	_ADTLTPEEC[Carbamidomethyl (C)]QQFKK_	sp|O55131|SEPT7_MOUSE;tr|E9Q1G8|E9Q1G8_MOUSE;tr|Q8C2A3|Q8C2A3_MOUSE;tr|E9Q9F5|E9Q9F5_MOUSE;tr|Q5DTS3|Q5DTS3_MOUSE;tr|Q3UNN1|Q3UNN1_MOUSE
PB.32885.21	novel_in_catalog	Sept7	DVTNNVHYENYR	_DVTNNVHYENYR_	sp|O55131|SEPT7_MOUSE;tr|E9Q1G8|E9Q1G8_MOUSE;tr|Q8C2A3|Q8C2A3_MOUSE;tr|E9Q9F5|E9Q9F5_MOUSE;tr|Q8C752|Q8C752_MOUSE;tr|Q5DTS3|Q5DTS3_MOUSE;tr|Q3UNN1|Q3UNN1_MOUSE
PB.32885.21	novel_in_catalog	Sept7	ILEQQNSSR	_ILEQQNSSR_	sp|O55131|SEPT7_MOUSE;tr|E9Q1G8|E9Q1G8_MOUSE;tr|Q8C2A3|Q8C2A3_MOUSE;tr|E9Q9F5|E9Q9F5_MOUSE;tr|Q3UNN1|Q3UNN1_MOUSE
PB.32885.21	novel_in_catalog	Sept7	ILEQQNSSR	_ILEQQNSSR_	sp|O55131|SEPT7_MOUSE;tr|E9Q1G8|E9Q1G8_MOUSE;tr|Q8C2A3|Q8C2A3_MOUSE;tr|E9Q9F5|E9Q9F5_MOUSE;tr|Q3UNN1|Q3UNN1_MOUSE
PB.32885.21	novel_in_catalog	Sept7	MEMEMEQVFEMK	_M[Oxidation (M)]EMEM[Oxidation (M)]EQVFEMK_	sp|O55131|SEPT7_MOUSE;tr|E9Q1G8|E9Q1G8_MOUSE;tr|Q8C2A3|Q8C2A3_MOUSE;tr|E9Q9F5|E9Q9F5_MOUSE;tr|Q5DTS3|Q5DTS3_MOUSE
PB.32885.21	novel_in_catalog	Sept7	MEMEMEQVFEMK	_MEM[Oxidation (M)]EMEQVFEM[Oxidation (M)]K_	sp|O55131|SEPT7_MOUSE;tr|E9Q1G8|E9Q1G8_MOUSE;tr|Q8C2A3|Q8C2A3_MOUSE;tr|E9Q9F5|E9Q9F5_MOUSE;tr|Q5DTS3|Q5DTS3_MOUSE
PB.32885.21	novel_in_catalog	Sept7	MEMEMEQVFEMK	_M[Oxidation (M)]EM[Oxidation (M)]EMEQVFEMK_	sp|O55131|SEPT7_MOUSE;tr|E9Q1G8|E9Q1G8_MOUSE;tr|Q8C2A3|Q8C2A3_MOUSE;tr|E9Q9F5|E9Q9F5_MOUSE;tr|Q5DTS3|Q5DTS3_MOUSE
PB.32885.21	novel_in_catalog	Sept7	MEMEMEQVFEMK	_M[Oxidation (M)]EMEMEQVFEM[Oxidation (M)]K_	sp|O55131|SEPT7_MOUSE;tr|E9Q1G8|E9Q1G8_MOUSE;tr|Q8C2A3|Q8C2A3_MOUSE;tr|E9Q9F5|E9Q9F5_MOUSE;tr|Q5DTS3|Q5DTS3_MOUSE
PB.32885.21	novel_in_catalog	Sept7	KMEMEMEQVFEMK	_KMEM[Oxidation (M)]EMEQVFEM[Oxidation (M)]K_	sp|O55131|SEPT7_MOUSE;tr|E9Q1G8|E9Q1G8_MOUSE;tr|Q8C2A3|Q8C2A3_MOUSE;tr|E9Q9F5|E9Q9F5_MOUSE;tr|Q5DTS3|Q5DTS3_MOUSE
PB.32885.21	novel_in_catalog	Sept7	KMEMEMEQVFEMK	_KM[Oxidation (M)]EM[Oxidation (M)]EMEQVFEMK_	sp|O55131|SEPT7_MOUSE;tr|E9Q1G8|E9Q1G8_MOUSE;tr|Q8C2A3|Q8C2A3_MOUSE;tr|E9Q9F5|E9Q9F5_MOUSE;tr|Q5DTS3|Q5DTS3_MOUSE
PB.32885.21	novel_in_catalog	Sept7	FEDYLNAESR	_FEDYLNAESR_	sp|O55131|SEPT7_MOUSE;tr|E9Q1G8|E9Q1G8_MOUSE;tr|Q8C2A3|Q8C2A3_MOUSE;tr|E9Q9F5|E9Q9F5_MOUSE;tr|Q3UGE0|Q3UGE0_MOUSE;tr|Q5DTS3|Q5DTS3_MOUSE;tr|Q3UNN1|Q3UNN1_MOUSE
PB.32885.21	novel_in_catalog	Sept7	MEMEMEQVFEMK	_MEM[Oxidation (M)]EMEQVFEMK_	sp|O55131|SEPT7_MOUSE;tr|E9Q1G8|E9Q1G8_MOUSE;tr|Q8C2A3|Q8C2A3_MOUSE;tr|E9Q9F5|E9Q9F5_MOUSE;tr|Q5DTS3|Q5DTS3_MOUSE
PB.32885.21	novel_in_catalog	Sept7	KMEMEMEQVFEMK	_KMEM[Oxidation (M)]EMEQVFEMK_	sp|O55131|SEPT7_MOUSE;tr|E9Q1G8|E9Q1G8_MOUSE;tr|Q8C2A3|Q8C2A3_MOUSE;tr|E9Q9F5|E9Q9F5_MOUSE;tr|Q5DTS3|Q5DTS3_MOUSE
PB.32885.21	novel_in_catalog	Sept7	FEDYLNAESR	_FEDYLNAESR_	sp|O55131|SEPT7_MOUSE;tr|E9Q1G8|E9Q1G8_MOUSE;tr|Q8C2A3|Q8C2A3_MOUSE;tr|E9Q9F5|E9Q9F5_MOUSE;tr|Q3UGE0|Q3UGE0_MOUSE;tr|Q5DTS3|Q5DTS3_MOUSE;tr|Q3UNN1|Q3UNN1_MOUSE
PB.32885.21	novel_in_catalog	Sept7	ILEQQNSSRTLEK	_ILEQQNSSRTLEK_	sp|O55131|SEPT7_MOUSE;tr|E9Q1G8|E9Q1G8_MOUSE;tr|Q8C2A3|Q8C2A3_MOUSE;tr|E9Q9F5|E9Q9F5_MOUSE;tr|Q3UNN1|Q3UNN1_MOUSE
PB.32885.21	novel_in_catalog	Sept7	ILEQQNSSRTLEK	_ILEQQNSSRTLEK_	sp|O55131|SEPT7_MOUSE;tr|E9Q1G8|E9Q1G8_MOUSE;tr|Q8C2A3|Q8C2A3_MOUSE;tr|E9Q9F5|E9Q9F5_MOUSE;tr|Q3UNN1|Q3UNN1_MOUSE
PB.32885.21	novel_in_catalog	Sept7	LAAVTYNGVDNNK	_LAAVTYNGVDNNK_	sp|O55131|SEPT7_MOUSE;tr|E9Q1G8|E9Q1G8_MOUSE;tr|Q8C2A3|Q8C2A3_MOUSE;tr|E9Q9F5|E9Q9F5_MOUSE;tr|Q8C752|Q8C752_MOUSE;tr|Q5DTS3|Q5DTS3_MOUSE;tr|Q3UNN1|Q3UNN1_MOUSE
PB.32885.21	novel_in_catalog	Sept7	MEMEMEQVFEMK	_MEMEMEQVFEMK_	sp|O55131|SEPT7_MOUSE;tr|E9Q1G8|E9Q1G8_MOUSE;tr|Q8C2A3|Q8C2A3_MOUSE;tr|E9Q9F5|E9Q9F5_MOUSE;tr|Q5DTS3|Q5DTS3_MOUSE
PB.32885.21	novel_in_catalog	Sept7	KMEMEMEQVFEMK	_KMEMEMEQVFEMK_	sp|O55131|SEPT7_MOUSE;tr|E9Q1G8|E9Q1G8_MOUSE;tr|Q8C2A3|Q8C2A3_MOUSE;tr|E9Q9F5|E9Q9F5_MOUSE;tr|Q5DTS3|Q5DTS3_MOUSE
PB.32885.26	novel_in_catalog	Sept7	LAAVTYNGVDNNK	_LAAVTYNGVDNNK_	sp|O55131|SEPT7_MOUSE;tr|E9Q1G8|E9Q1G8_MOUSE;tr|Q8C2A3|Q8C2A3_MOUSE;tr|E9Q9F5|E9Q9F5_MOUSE;tr|Q8C752|Q8C752_MOUSE;tr|Q5DTS3|Q5DTS3_MOUSE;tr|Q3UNN1|Q3UNN1_MOUSE
PB.32885.26	novel_in_catalog	Sept7	DSEAELQR	_DSEAELQR_	sp|O55131|SEPT7_MOUSE;tr|E9Q1G8|E9Q1G8_MOUSE;tr|Q8C2A3|Q8C2A3_MOUSE;tr|E9Q9F5|E9Q9F5_MOUSE;tr|Q3UNN1|Q3UNN1_MOUSE
PB.32885.26	novel_in_catalog	Sept7	DSEAELQR	_DSEAELQR_	sp|O55131|SEPT7_MOUSE;tr|E9Q1G8|E9Q1G8_MOUSE;tr|Q8C2A3|Q8C2A3_MOUSE;tr|E9Q9F5|E9Q9F5_MOUSE;tr|Q3UNN1|Q3UNN1_MOUSE
PB.32885.26	novel_in_catalog	Sept7	DSEAELQRR	_DSEAELQRR_	sp|O55131|SEPT7_MOUSE;tr|E9Q1G8|E9Q1G8_MOUSE;tr|Q8C2A3|Q8C2A3_MOUSE;tr|E9Q9F5|E9Q9F5_MOUSE;tr|Q3UNN1|Q3UNN1_MOUSE
PB.32885.26	novel_in_catalog	Sept7	DSEAELQRR	_DSEAELQRR_	sp|O55131|SEPT7_MOUSE;tr|E9Q1G8|E9Q1G8_MOUSE;tr|Q8C2A3|Q8C2A3_MOUSE;tr|E9Q9F5|E9Q9F5_MOUSE;tr|Q3UNN1|Q3UNN1_MOUSE
PB.32885.26	novel_in_catalog	Sept7	DVTNNVHYENYR	_DVTNNVHYENYR_	sp|O55131|SEPT7_MOUSE;tr|E9Q1G8|E9Q1G8_MOUSE;tr|Q8C2A3|Q8C2A3_MOUSE;tr|E9Q9F5|E9Q9F5_MOUSE;tr|Q8C752|Q8C752_MOUSE;tr|Q5DTS3|Q5DTS3_MOUSE;tr|Q3UNN1|Q3UNN1_MOUSE
PB.32885.26	novel_in_catalog	Sept7	DRLPLAVVGSNTIIEVNGK	_DRLPLAVVGSNTIIEVNGK_	sp|O55131|SEPT7_MOUSE;tr|E9Q1G8|E9Q1G8_MOUSE;tr|Q8C2A3|Q8C2A3_MOUSE;tr|E9Q9F5|E9Q9F5_MOUSE;tr|Q5DTS3|Q5DTS3_MOUSE;tr|Q3UNN1|Q3UNN1_MOUSE
PB.32885.26	novel_in_catalog	Sept7	IYEFPETDDEEENK	_IYEFPETDDEEENK_	sp|O55131|SEPT7_MOUSE;tr|E9Q1G8|E9Q1G8_MOUSE;tr|Q8C2A3|Q8C2A3_MOUSE;tr|E9Q9F5|E9Q9F5_MOUSE;tr|Q5DTS3|Q5DTS3_MOUSE;tr|Q3UNN1|Q3UNN1_MOUSE
PB.32885.26	novel_in_catalog	Sept7	THMQDLK	_THM[Oxidation (M)]QDLK_	sp|O55131|SEPT7_MOUSE;sp|P28661|SEPT4_MOUSE;sp|P28661-2|SEPT4_MOUSE;sp|P28661-3|SEPT4_MOUSE;sp|P28661-4|SEPT4_MOUSE;sp|P28661-5|SEPT4_MOUSE;tr|E9Q1G8|E9Q1G8_MOUSE;tr|Q8C2A3|Q8C2A3_MOUSE;tr|A0A5F8MP96|A0A5F8MP96_MOUSE;tr|E9Q9F5|E9Q9F5_MOUSE;tr|Q8C752|Q8C752_MOUSE;tr|Q5DTS3|Q5DTS3_MOUSE;tr|Q3UNN1|Q3UNN1_MOUSE
PB.32885.26	novel_in_catalog	Sept7	NLEAQHK	_NLEAQHK_	sp|O55131|SEPT7_MOUSE;tr|E9Q1G8|E9Q1G8_MOUSE;tr|Q8C2A3|Q8C2A3_MOUSE;tr|E9Q9F5|E9Q9F5_MOUSE;tr|Q3UNN1|Q3UNN1_MOUSE
PB.32885.26	novel_in_catalog	Sept7	SPLAQMEEER	_SPLAQM[Oxidation (M)]EEER_	sp|O55131|SEPT7_MOUSE;tr|E9Q1G8|E9Q1G8_MOUSE;tr|Q8C2A3|Q8C2A3_MOUSE;tr|E9Q9F5|E9Q9F5_MOUSE;tr|Q5DTS3|Q5DTS3_MOUSE;tr|Q3UNN1|Q3UNN1_MOUSE
PB.32885.26	novel_in_catalog	Sept7	TVQVEQSK	_TVQVEQSK_	sp|O55131|SEPT7_MOUSE;tr|E9Q1G8|E9Q1G8_MOUSE;tr|Q8C2A3|Q8C2A3_MOUSE;tr|E9Q9F5|E9Q9F5_MOUSE;tr|Q3UGE0|Q3UGE0_MOUSE;tr|Q5DTS3|Q5DTS3_MOUSE;tr|Q3UNN1|Q3UNN1_MOUSE
PB.32885.26	novel_in_catalog	Sept7	NLEAQHK	_NLEAQHK_	sp|O55131|SEPT7_MOUSE;tr|E9Q1G8|E9Q1G8_MOUSE;tr|Q8C2A3|Q8C2A3_MOUSE;tr|E9Q9F5|E9Q9F5_MOUSE;tr|Q3UNN1|Q3UNN1_MOUSE
PB.32885.26	novel_in_catalog	Sept7	TVQVEQSK	_TVQVEQSK_	sp|O55131|SEPT7_MOUSE;tr|E9Q1G8|E9Q1G8_MOUSE;tr|Q8C2A3|Q8C2A3_MOUSE;tr|E9Q9F5|E9Q9F5_MOUSE;tr|Q3UGE0|Q3UGE0_MOUSE;tr|Q5DTS3|Q5DTS3_MOUSE;tr|Q3UNN1|Q3UNN1_MOUSE
PB.32885.26	novel_in_catalog	Sept7	SPLAQMEEERR	_SPLAQM[Oxidation (M)]EEERR_	sp|O55131|SEPT7_MOUSE;tr|E9Q1G8|E9Q1G8_MOUSE;tr|Q8C2A3|Q8C2A3_MOUSE;tr|E9Q9F5|E9Q9F5_MOUSE;tr|Q5DTS3|Q5DTS3_MOUSE;tr|Q3UNN1|Q3UNN1_MOUSE
PB.32885.26	novel_in_catalog	Sept7	SPLAQMEEERR	_SPLAQM[Oxidation (M)]EEERR_	sp|O55131|SEPT7_MOUSE;tr|E9Q1G8|E9Q1G8_MOUSE;tr|Q8C2A3|Q8C2A3_MOUSE;tr|E9Q9F5|E9Q9F5_MOUSE;tr|Q5DTS3|Q5DTS3_MOUSE;tr|Q3UNN1|Q3UNN1_MOUSE
PB.32885.26	novel_in_catalog	Sept7	MEMEMEQVFEMK	_MEM[Oxidation (M)]EM[Oxidation (M)]EQVFEM[Oxidation (M)]K_	sp|O55131|SEPT7_MOUSE;tr|E9Q1G8|E9Q1G8_MOUSE;tr|Q8C2A3|Q8C2A3_MOUSE;tr|E9Q9F5|E9Q9F5_MOUSE;tr|Q5DTS3|Q5DTS3_MOUSE
PB.32885.26	novel_in_catalog	Sept7	STLINSLFLTDLYSPEYPGPSHR	_STLINSLFLTDLYSPEYPGPSHR_	sp|O55131|SEPT7_MOUSE;tr|E9Q1G8|E9Q1G8_MOUSE;tr|Q8C2A3|Q8C2A3_MOUSE;tr|E9Q9F5|E9Q9F5_MOUSE;tr|Q3UGE0|Q3UGE0_MOUSE;tr|Q5DTS3|Q5DTS3_MOUSE;tr|Q3UNN1|Q3UNN1_MOUSE
PB.32885.26	novel_in_catalog	Sept7	STLINSLFLTDLYSPEYPGPSHR	_STLINSLFLTDLYSPEYPGPSHR_	sp|O55131|SEPT7_MOUSE;tr|E9Q1G8|E9Q1G8_MOUSE;tr|Q8C2A3|Q8C2A3_MOUSE;tr|E9Q9F5|E9Q9F5_MOUSE;tr|Q3UGE0|Q3UGE0_MOUSE;tr|Q5DTS3|Q5DTS3_MOUSE;tr|Q3UNN1|Q3UNN1_MOUSE
PB.32885.26	novel_in_catalog	Sept7	STLINSLFLTDLYSPEYPGPSHR	_STLINSLFLTDLYSPEYPGPSHR_	sp|O55131|SEPT7_MOUSE;tr|E9Q1G8|E9Q1G8_MOUSE;tr|Q8C2A3|Q8C2A3_MOUSE;tr|E9Q9F5|E9Q9F5_MOUSE;tr|Q3UGE0|Q3UGE0_MOUSE;tr|Q5DTS3|Q5DTS3_MOUSE;tr|Q3UNN1|Q3UNN1_MOUSE
PB.32885.26	novel_in_catalog	Sept7	ANWEAQQR	_ANWEAQQR_	sp|O55131|SEPT7_MOUSE;tr|E9Q1G8|E9Q1G8_MOUSE;tr|Q8C2A3|Q8C2A3_MOUSE;tr|E9Q9F5|E9Q9F5_MOUSE;tr|Q3UNN1|Q3UNN1_MOUSE
PB.32885.26	novel_in_catalog	Sept7	ANWEAQQR	_ANWEAQQR_	sp|O55131|SEPT7_MOUSE;tr|E9Q1G8|E9Q1G8_MOUSE;tr|Q8C2A3|Q8C2A3_MOUSE;tr|E9Q9F5|E9Q9F5_MOUSE;tr|Q3UNN1|Q3UNN1_MOUSE
PB.32885.26	novel_in_catalog	Sept7	LKDSEAELQR	_LKDSEAELQR_	sp|O55131|SEPT7_MOUSE;tr|E9Q1G8|E9Q1G8_MOUSE;tr|Q8C2A3|Q8C2A3_MOUSE;tr|E9Q9F5|E9Q9F5_MOUSE;tr|Q3UNN1|Q3UNN1_MOUSE
PB.32885.26	novel_in_catalog	Sept7	MEMEMEQVFEMK	_M[Oxidation (M)]EM[Oxidation (M)]EM[Oxidation (M)]EQVFEMK_	sp|O55131|SEPT7_MOUSE;tr|E9Q1G8|E9Q1G8_MOUSE;tr|Q8C2A3|Q8C2A3_MOUSE;tr|E9Q9F5|E9Q9F5_MOUSE;tr|Q5DTS3|Q5DTS3_MOUSE
PB.32885.26	novel_in_catalog	Sept7	KMEMEMEQVFEMK	_KMEM[Oxidation (M)]EM[Oxidation (M)]EQVFEM[Oxidation (M)]K_	sp|O55131|SEPT7_MOUSE;tr|E9Q1G8|E9Q1G8_MOUSE;tr|Q8C2A3|Q8C2A3_MOUSE;tr|E9Q9F5|E9Q9F5_MOUSE;tr|Q5DTS3|Q5DTS3_MOUSE
PB.32885.26	novel_in_catalog	Sept7	THMQDLK	_THMQDLK_	sp|O55131|SEPT7_MOUSE;sp|P28661|SEPT4_MOUSE;sp|P28661-2|SEPT4_MOUSE;sp|P28661-3|SEPT4_MOUSE;sp|P28661-4|SEPT4_MOUSE;sp|P28661-5|SEPT4_MOUSE;tr|E9Q1G8|E9Q1G8_MOUSE;tr|Q8C2A3|Q8C2A3_MOUSE;tr|A0A5F8MP96|A0A5F8MP96_MOUSE;tr|E9Q9F5|E9Q9F5_MOUSE;tr|Q8C752|Q8C752_MOUSE;tr|Q5DTS3|Q5DTS3_MOUSE;tr|Q3UNN1|Q3UNN1_MOUSE
PB.32885.26	novel_in_catalog	Sept7	THMQDLK	_THMQDLK_	sp|O55131|SEPT7_MOUSE;sp|P28661|SEPT4_MOUSE;sp|P28661-2|SEPT4_MOUSE;sp|P28661-3|SEPT4_MOUSE;sp|P28661-4|SEPT4_MOUSE;sp|P28661-5|SEPT4_MOUSE;tr|E9Q1G8|E9Q1G8_MOUSE;tr|Q8C2A3|Q8C2A3_MOUSE;tr|A0A5F8MP96|A0A5F8MP96_MOUSE;tr|E9Q9F5|E9Q9F5_MOUSE;tr|Q8C752|Q8C752_MOUSE;tr|Q5DTS3|Q5DTS3_MOUSE;tr|Q3UNN1|Q3UNN1_MOUSE
PB.32885.26	novel_in_catalog	Sept7	SPLAQMEEER	_SPLAQMEEER_	sp|O55131|SEPT7_MOUSE;tr|E9Q1G8|E9Q1G8_MOUSE;tr|Q8C2A3|Q8C2A3_MOUSE;tr|E9Q9F5|E9Q9F5_MOUSE;tr|Q5DTS3|Q5DTS3_MOUSE;tr|Q3UNN1|Q3UNN1_MOUSE
PB.32885.26	novel_in_catalog	Sept7	ADTLTPEECQQFK	_ADTLTPEEC[Carbamidomethyl (C)]QQFK_	sp|O55131|SEPT7_MOUSE;tr|E9Q1G8|E9Q1G8_MOUSE;tr|Q8C2A3|Q8C2A3_MOUSE;tr|E9Q9F5|E9Q9F5_MOUSE;tr|Q5DTS3|Q5DTS3_MOUSE;tr|Q3UNN1|Q3UNN1_MOUSE
PB.32885.26	novel_in_catalog	Sept7	SPLAQMEEERR	_SPLAQMEEERR_	sp|O55131|SEPT7_MOUSE;tr|E9Q1G8|E9Q1G8_MOUSE;tr|Q8C2A3|Q8C2A3_MOUSE;tr|E9Q9F5|E9Q9F5_MOUSE;tr|Q5DTS3|Q5DTS3_MOUSE;tr|Q3UNN1|Q3UNN1_MOUSE
PB.32885.26	novel_in_catalog	Sept7	SPLAQMEEERR	_SPLAQMEEERR_	sp|O55131|SEPT7_MOUSE;tr|E9Q1G8|E9Q1G8_MOUSE;tr|Q8C2A3|Q8C2A3_MOUSE;tr|E9Q9F5|E9Q9F5_MOUSE;tr|Q5DTS3|Q5DTS3_MOUSE;tr|Q3UNN1|Q3UNN1_MOUSE
PB.32885.26	novel_in_catalog	Sept7	ADTLTPEECQQFKK	_ADTLTPEEC[Carbamidomethyl (C)]QQFKK_	sp|O55131|SEPT7_MOUSE;tr|E9Q1G8|E9Q1G8_MOUSE;tr|Q8C2A3|Q8C2A3_MOUSE;tr|E9Q9F5|E9Q9F5_MOUSE;tr|Q5DTS3|Q5DTS3_MOUSE;tr|Q3UNN1|Q3UNN1_MOUSE
PB.32885.26	novel_in_catalog	Sept7	DVTNNVHYENYR	_DVTNNVHYENYR_	sp|O55131|SEPT7_MOUSE;tr|E9Q1G8|E9Q1G8_MOUSE;tr|Q8C2A3|Q8C2A3_MOUSE;tr|E9Q9F5|E9Q9F5_MOUSE;tr|Q8C752|Q8C752_MOUSE;tr|Q5DTS3|Q5DTS3_MOUSE;tr|Q3UNN1|Q3UNN1_MOUSE
PB.32885.26	novel_in_catalog	Sept7	ILEQQNSSR	_ILEQQNSSR_	sp|O55131|SEPT7_MOUSE;tr|E9Q1G8|E9Q1G8_MOUSE;tr|Q8C2A3|Q8C2A3_MOUSE;tr|E9Q9F5|E9Q9F5_MOUSE;tr|Q3UNN1|Q3UNN1_MOUSE
PB.32885.26	novel_in_catalog	Sept7	ILEQQNSSR	_ILEQQNSSR_	sp|O55131|SEPT7_MOUSE;tr|E9Q1G8|E9Q1G8_MOUSE;tr|Q8C2A3|Q8C2A3_MOUSE;tr|E9Q9F5|E9Q9F5_MOUSE;tr|Q3UNN1|Q3UNN1_MOUSE
PB.32885.26	novel_in_catalog	Sept7	MEMEMEQVFEMK	_M[Oxidation (M)]EMEM[Oxidation (M)]EQVFEMK_	sp|O55131|SEPT7_MOUSE;tr|E9Q1G8|E9Q1G8_MOUSE;tr|Q8C2A3|Q8C2A3_MOUSE;tr|E9Q9F5|E9Q9F5_MOUSE;tr|Q5DTS3|Q5DTS3_MOUSE
PB.32885.26	novel_in_catalog	Sept7	MEMEMEQVFEMK	_MEM[Oxidation (M)]EMEQVFEM[Oxidation (M)]K_	sp|O55131|SEPT7_MOUSE;tr|E9Q1G8|E9Q1G8_MOUSE;tr|Q8C2A3|Q8C2A3_MOUSE;tr|E9Q9F5|E9Q9F5_MOUSE;tr|Q5DTS3|Q5DTS3_MOUSE
PB.32885.26	novel_in_catalog	Sept7	MEMEMEQVFEMK	_M[Oxidation (M)]EM[Oxidation (M)]EMEQVFEMK_	sp|O55131|SEPT7_MOUSE;tr|E9Q1G8|E9Q1G8_MOUSE;tr|Q8C2A3|Q8C2A3_MOUSE;tr|E9Q9F5|E9Q9F5_MOUSE;tr|Q5DTS3|Q5DTS3_MOUSE
PB.32885.26	novel_in_catalog	Sept7	MEMEMEQVFEMK	_M[Oxidation (M)]EMEMEQVFEM[Oxidation (M)]K_	sp|O55131|SEPT7_MOUSE;tr|E9Q1G8|E9Q1G8_MOUSE;tr|Q8C2A3|Q8C2A3_MOUSE;tr|E9Q9F5|E9Q9F5_MOUSE;tr|Q5DTS3|Q5DTS3_MOUSE
PB.32885.26	novel_in_catalog	Sept7	KMEMEMEQVFEMK	_KMEM[Oxidation (M)]EMEQVFEM[Oxidation (M)]K_	sp|O55131|SEPT7_MOUSE;tr|E9Q1G8|E9Q1G8_MOUSE;tr|Q8C2A3|Q8C2A3_MOUSE;tr|E9Q9F5|E9Q9F5_MOUSE;tr|Q5DTS3|Q5DTS3_MOUSE
PB.32885.26	novel_in_catalog	Sept7	KMEMEMEQVFEMK	_KM[Oxidation (M)]EM[Oxidation (M)]EMEQVFEMK_	sp|O55131|SEPT7_MOUSE;tr|E9Q1G8|E9Q1G8_MOUSE;tr|Q8C2A3|Q8C2A3_MOUSE;tr|E9Q9F5|E9Q9F5_MOUSE;tr|Q5DTS3|Q5DTS3_MOUSE
PB.32885.26	novel_in_catalog	Sept7	FEDYLNAESR	_FEDYLNAESR_	sp|O55131|SEPT7_MOUSE;tr|E9Q1G8|E9Q1G8_MOUSE;tr|Q8C2A3|Q8C2A3_MOUSE;tr|E9Q9F5|E9Q9F5_MOUSE;tr|Q3UGE0|Q3UGE0_MOUSE;tr|Q5DTS3|Q5DTS3_MOUSE;tr|Q3UNN1|Q3UNN1_MOUSE
PB.32885.26	novel_in_catalog	Sept7	MEMEMEQVFEMK	_MEM[Oxidation (M)]EMEQVFEMK_	sp|O55131|SEPT7_MOUSE;tr|E9Q1G8|E9Q1G8_MOUSE;tr|Q8C2A3|Q8C2A3_MOUSE;tr|E9Q9F5|E9Q9F5_MOUSE;tr|Q5DTS3|Q5DTS3_MOUSE
PB.32885.26	novel_in_catalog	Sept7	KMEMEMEQVFEMK	_KMEM[Oxidation (M)]EMEQVFEMK_	sp|O55131|SEPT7_MOUSE;tr|E9Q1G8|E9Q1G8_MOUSE;tr|Q8C2A3|Q8C2A3_MOUSE;tr|E9Q9F5|E9Q9F5_MOUSE;tr|Q5DTS3|Q5DTS3_MOUSE
PB.32885.26	novel_in_catalog	Sept7	FEDYLNAESR	_FEDYLNAESR_	sp|O55131|SEPT7_MOUSE;tr|E9Q1G8|E9Q1G8_MOUSE;tr|Q8C2A3|Q8C2A3_MOUSE;tr|E9Q9F5|E9Q9F5_MOUSE;tr|Q3UGE0|Q3UGE0_MOUSE;tr|Q5DTS3|Q5DTS3_MOUSE;tr|Q3UNN1|Q3UNN1_MOUSE
PB.32885.26	novel_in_catalog	Sept7	ILEQQNSSRTLEK	_ILEQQNSSRTLEK_	sp|O55131|SEPT7_MOUSE;tr|E9Q1G8|E9Q1G8_MOUSE;tr|Q8C2A3|Q8C2A3_MOUSE;tr|E9Q9F5|E9Q9F5_MOUSE;tr|Q3UNN1|Q3UNN1_MOUSE
PB.32885.26	novel_in_catalog	Sept7	ILEQQNSSRTLEK	_ILEQQNSSRTLEK_	sp|O55131|SEPT7_MOUSE;tr|E9Q1G8|E9Q1G8_MOUSE;tr|Q8C2A3|Q8C2A3_MOUSE;tr|E9Q9F5|E9Q9F5_MOUSE;tr|Q3UNN1|Q3UNN1_MOUSE
PB.32885.26	novel_in_catalog	Sept7	LAAVTYNGVDNNK	_LAAVTYNGVDNNK_	sp|O55131|SEPT7_MOUSE;tr|E9Q1G8|E9Q1G8_MOUSE;tr|Q8C2A3|Q8C2A3_MOUSE;tr|E9Q9F5|E9Q9F5_MOUSE;tr|Q8C752|Q8C752_MOUSE;tr|Q5DTS3|Q5DTS3_MOUSE;tr|Q3UNN1|Q3UNN1_MOUSE
PB.32885.26	novel_in_catalog	Sept7	MEMEMEQVFEMK	_MEMEMEQVFEMK_	sp|O55131|SEPT7_MOUSE;tr|E9Q1G8|E9Q1G8_MOUSE;tr|Q8C2A3|Q8C2A3_MOUSE;tr|E9Q9F5|E9Q9F5_MOUSE;tr|Q5DTS3|Q5DTS3_MOUSE
PB.32885.26	novel_in_catalog	Sept7	KMEMEMEQVFEMK	_KMEMEMEQVFEMK_	sp|O55131|SEPT7_MOUSE;tr|E9Q1G8|E9Q1G8_MOUSE;tr|Q8C2A3|Q8C2A3_MOUSE;tr|E9Q9F5|E9Q9F5_MOUSE;tr|Q5DTS3|Q5DTS3_MOUSE
PB.32885.28	novel_in_catalog	Sept7	LAAVTYNGVDNNK	_LAAVTYNGVDNNK_	sp|O55131|SEPT7_MOUSE;tr|E9Q1G8|E9Q1G8_MOUSE;tr|Q8C2A3|Q8C2A3_MOUSE;tr|E9Q9F5|E9Q9F5_MOUSE;tr|Q8C752|Q8C752_MOUSE;tr|Q5DTS3|Q5DTS3_MOUSE;tr|Q3UNN1|Q3UNN1_MOUSE
PB.32885.28	novel_in_catalog	Sept7	DSEAELQR	_DSEAELQR_	sp|O55131|SEPT7_MOUSE;tr|E9Q1G8|E9Q1G8_MOUSE;tr|Q8C2A3|Q8C2A3_MOUSE;tr|E9Q9F5|E9Q9F5_MOUSE;tr|Q3UNN1|Q3UNN1_MOUSE
PB.32885.28	novel_in_catalog	Sept7	DSEAELQR	_DSEAELQR_	sp|O55131|SEPT7_MOUSE;tr|E9Q1G8|E9Q1G8_MOUSE;tr|Q8C2A3|Q8C2A3_MOUSE;tr|E9Q9F5|E9Q9F5_MOUSE;tr|Q3UNN1|Q3UNN1_MOUSE
PB.32885.28	novel_in_catalog	Sept7	DSEAELQRR	_DSEAELQRR_	sp|O55131|SEPT7_MOUSE;tr|E9Q1G8|E9Q1G8_MOUSE;tr|Q8C2A3|Q8C2A3_MOUSE;tr|E9Q9F5|E9Q9F5_MOUSE;tr|Q3UNN1|Q3UNN1_MOUSE
PB.32885.28	novel_in_catalog	Sept7	DSEAELQRR	_DSEAELQRR_	sp|O55131|SEPT7_MOUSE;tr|E9Q1G8|E9Q1G8_MOUSE;tr|Q8C2A3|Q8C2A3_MOUSE;tr|E9Q9F5|E9Q9F5_MOUSE;tr|Q3UNN1|Q3UNN1_MOUSE
PB.32885.28	novel_in_catalog	Sept7	DVTNNVHYENYR	_DVTNNVHYENYR_	sp|O55131|SEPT7_MOUSE;tr|E9Q1G8|E9Q1G8_MOUSE;tr|Q8C2A3|Q8C2A3_MOUSE;tr|E9Q9F5|E9Q9F5_MOUSE;tr|Q8C752|Q8C752_MOUSE;tr|Q5DTS3|Q5DTS3_MOUSE;tr|Q3UNN1|Q3UNN1_MOUSE
PB.32885.28	novel_in_catalog	Sept7	DRLPLAVVGSNTIIEVNGK	_DRLPLAVVGSNTIIEVNGK_	sp|O55131|SEPT7_MOUSE;tr|E9Q1G8|E9Q1G8_MOUSE;tr|Q8C2A3|Q8C2A3_MOUSE;tr|E9Q9F5|E9Q9F5_MOUSE;tr|Q5DTS3|Q5DTS3_MOUSE;tr|Q3UNN1|Q3UNN1_MOUSE
PB.32885.28	novel_in_catalog	Sept7	IYEFPETDDEEENK	_IYEFPETDDEEENK_	sp|O55131|SEPT7_MOUSE;tr|E9Q1G8|E9Q1G8_MOUSE;tr|Q8C2A3|Q8C2A3_MOUSE;tr|E9Q9F5|E9Q9F5_MOUSE;tr|Q5DTS3|Q5DTS3_MOUSE;tr|Q3UNN1|Q3UNN1_MOUSE
PB.32885.28	novel_in_catalog	Sept7	THMQDLK	_THM[Oxidation (M)]QDLK_	sp|O55131|SEPT7_MOUSE;sp|P28661|SEPT4_MOUSE;sp|P28661-2|SEPT4_MOUSE;sp|P28661-3|SEPT4_MOUSE;sp|P28661-4|SEPT4_MOUSE;sp|P28661-5|SEPT4_MOUSE;tr|E9Q1G8|E9Q1G8_MOUSE;tr|Q8C2A3|Q8C2A3_MOUSE;tr|A0A5F8MP96|A0A5F8MP96_MOUSE;tr|E9Q9F5|E9Q9F5_MOUSE;tr|Q8C752|Q8C752_MOUSE;tr|Q5DTS3|Q5DTS3_MOUSE;tr|Q3UNN1|Q3UNN1_MOUSE
PB.32885.28	novel_in_catalog	Sept7	NLEAQHK	_NLEAQHK_	sp|O55131|SEPT7_MOUSE;tr|E9Q1G8|E9Q1G8_MOUSE;tr|Q8C2A3|Q8C2A3_MOUSE;tr|E9Q9F5|E9Q9F5_MOUSE;tr|Q3UNN1|Q3UNN1_MOUSE
PB.32885.28	novel_in_catalog	Sept7	SPLAQMEEER	_SPLAQM[Oxidation (M)]EEER_	sp|O55131|SEPT7_MOUSE;tr|E9Q1G8|E9Q1G8_MOUSE;tr|Q8C2A3|Q8C2A3_MOUSE;tr|E9Q9F5|E9Q9F5_MOUSE;tr|Q5DTS3|Q5DTS3_MOUSE;tr|Q3UNN1|Q3UNN1_MOUSE
PB.32885.28	novel_in_catalog	Sept7	TVQVEQSK	_TVQVEQSK_	sp|O55131|SEPT7_MOUSE;tr|E9Q1G8|E9Q1G8_MOUSE;tr|Q8C2A3|Q8C2A3_MOUSE;tr|E9Q9F5|E9Q9F5_MOUSE;tr|Q3UGE0|Q3UGE0_MOUSE;tr|Q5DTS3|Q5DTS3_MOUSE;tr|Q3UNN1|Q3UNN1_MOUSE
PB.32885.28	novel_in_catalog	Sept7	NLEAQHK	_NLEAQHK_	sp|O55131|SEPT7_MOUSE;tr|E9Q1G8|E9Q1G8_MOUSE;tr|Q8C2A3|Q8C2A3_MOUSE;tr|E9Q9F5|E9Q9F5_MOUSE;tr|Q3UNN1|Q3UNN1_MOUSE
PB.32885.28	novel_in_catalog	Sept7	TVQVEQSK	_TVQVEQSK_	sp|O55131|SEPT7_MOUSE;tr|E9Q1G8|E9Q1G8_MOUSE;tr|Q8C2A3|Q8C2A3_MOUSE;tr|E9Q9F5|E9Q9F5_MOUSE;tr|Q3UGE0|Q3UGE0_MOUSE;tr|Q5DTS3|Q5DTS3_MOUSE;tr|Q3UNN1|Q3UNN1_MOUSE
PB.32885.28	novel_in_catalog	Sept7	SPLAQMEEERR	_SPLAQM[Oxidation (M)]EEERR_	sp|O55131|SEPT7_MOUSE;tr|E9Q1G8|E9Q1G8_MOUSE;tr|Q8C2A3|Q8C2A3_MOUSE;tr|E9Q9F5|E9Q9F5_MOUSE;tr|Q5DTS3|Q5DTS3_MOUSE;tr|Q3UNN1|Q3UNN1_MOUSE
PB.32885.28	novel_in_catalog	Sept7	SPLAQMEEERR	_SPLAQM[Oxidation (M)]EEERR_	sp|O55131|SEPT7_MOUSE;tr|E9Q1G8|E9Q1G8_MOUSE;tr|Q8C2A3|Q8C2A3_MOUSE;tr|E9Q9F5|E9Q9F5_MOUSE;tr|Q5DTS3|Q5DTS3_MOUSE;tr|Q3UNN1|Q3UNN1_MOUSE
PB.32885.28	novel_in_catalog	Sept7	MEMEMEQVFEMK	_MEM[Oxidation (M)]EM[Oxidation (M)]EQVFEM[Oxidation (M)]K_	sp|O55131|SEPT7_MOUSE;tr|E9Q1G8|E9Q1G8_MOUSE;tr|Q8C2A3|Q8C2A3_MOUSE;tr|E9Q9F5|E9Q9F5_MOUSE;tr|Q5DTS3|Q5DTS3_MOUSE
PB.32885.28	novel_in_catalog	Sept7	STLINSLFLTDLYSPEYPGPSHR	_STLINSLFLTDLYSPEYPGPSHR_	sp|O55131|SEPT7_MOUSE;tr|E9Q1G8|E9Q1G8_MOUSE;tr|Q8C2A3|Q8C2A3_MOUSE;tr|E9Q9F5|E9Q9F5_MOUSE;tr|Q3UGE0|Q3UGE0_MOUSE;tr|Q5DTS3|Q5DTS3_MOUSE;tr|Q3UNN1|Q3UNN1_MOUSE
PB.32885.28	novel_in_catalog	Sept7	STLINSLFLTDLYSPEYPGPSHR	_STLINSLFLTDLYSPEYPGPSHR_	sp|O55131|SEPT7_MOUSE;tr|E9Q1G8|E9Q1G8_MOUSE;tr|Q8C2A3|Q8C2A3_MOUSE;tr|E9Q9F5|E9Q9F5_MOUSE;tr|Q3UGE0|Q3UGE0_MOUSE;tr|Q5DTS3|Q5DTS3_MOUSE;tr|Q3UNN1|Q3UNN1_MOUSE
PB.32885.28	novel_in_catalog	Sept7	STLINSLFLTDLYSPEYPGPSHR	_STLINSLFLTDLYSPEYPGPSHR_	sp|O55131|SEPT7_MOUSE;tr|E9Q1G8|E9Q1G8_MOUSE;tr|Q8C2A3|Q8C2A3_MOUSE;tr|E9Q9F5|E9Q9F5_MOUSE;tr|Q3UGE0|Q3UGE0_MOUSE;tr|Q5DTS3|Q5DTS3_MOUSE;tr|Q3UNN1|Q3UNN1_MOUSE
PB.32885.28	novel_in_catalog	Sept7	ANWEAQQR	_ANWEAQQR_	sp|O55131|SEPT7_MOUSE;tr|E9Q1G8|E9Q1G8_MOUSE;tr|Q8C2A3|Q8C2A3_MOUSE;tr|E9Q9F5|E9Q9F5_MOUSE;tr|Q3UNN1|Q3UNN1_MOUSE
PB.32885.28	novel_in_catalog	Sept7	ANWEAQQR	_ANWEAQQR_	sp|O55131|SEPT7_MOUSE;tr|E9Q1G8|E9Q1G8_MOUSE;tr|Q8C2A3|Q8C2A3_MOUSE;tr|E9Q9F5|E9Q9F5_MOUSE;tr|Q3UNN1|Q3UNN1_MOUSE
PB.32885.28	novel_in_catalog	Sept7	LKDSEAELQR	_LKDSEAELQR_	sp|O55131|SEPT7_MOUSE;tr|E9Q1G8|E9Q1G8_MOUSE;tr|Q8C2A3|Q8C2A3_MOUSE;tr|E9Q9F5|E9Q9F5_MOUSE;tr|Q3UNN1|Q3UNN1_MOUSE
PB.32885.28	novel_in_catalog	Sept7	MEMEMEQVFEMK	_M[Oxidation (M)]EM[Oxidation (M)]EM[Oxidation (M)]EQVFEMK_	sp|O55131|SEPT7_MOUSE;tr|E9Q1G8|E9Q1G8_MOUSE;tr|Q8C2A3|Q8C2A3_MOUSE;tr|E9Q9F5|E9Q9F5_MOUSE;tr|Q5DTS3|Q5DTS3_MOUSE
PB.32885.28	novel_in_catalog	Sept7	KMEMEMEQVFEMK	_KMEM[Oxidation (M)]EM[Oxidation (M)]EQVFEM[Oxidation (M)]K_	sp|O55131|SEPT7_MOUSE;tr|E9Q1G8|E9Q1G8_MOUSE;tr|Q8C2A3|Q8C2A3_MOUSE;tr|E9Q9F5|E9Q9F5_MOUSE;tr|Q5DTS3|Q5DTS3_MOUSE
PB.32885.28	novel_in_catalog	Sept7	THMQDLK	_THMQDLK_	sp|O55131|SEPT7_MOUSE;sp|P28661|SEPT4_MOUSE;sp|P28661-2|SEPT4_MOUSE;sp|P28661-3|SEPT4_MOUSE;sp|P28661-4|SEPT4_MOUSE;sp|P28661-5|SEPT4_MOUSE;tr|E9Q1G8|E9Q1G8_MOUSE;tr|Q8C2A3|Q8C2A3_MOUSE;tr|A0A5F8MP96|A0A5F8MP96_MOUSE;tr|E9Q9F5|E9Q9F5_MOUSE;tr|Q8C752|Q8C752_MOUSE;tr|Q5DTS3|Q5DTS3_MOUSE;tr|Q3UNN1|Q3UNN1_MOUSE
PB.32885.28	novel_in_catalog	Sept7	THMQDLK	_THMQDLK_	sp|O55131|SEPT7_MOUSE;sp|P28661|SEPT4_MOUSE;sp|P28661-2|SEPT4_MOUSE;sp|P28661-3|SEPT4_MOUSE;sp|P28661-4|SEPT4_MOUSE;sp|P28661-5|SEPT4_MOUSE;tr|E9Q1G8|E9Q1G8_MOUSE;tr|Q8C2A3|Q8C2A3_MOUSE;tr|A0A5F8MP96|A0A5F8MP96_MOUSE;tr|E9Q9F5|E9Q9F5_MOUSE;tr|Q8C752|Q8C752_MOUSE;tr|Q5DTS3|Q5DTS3_MOUSE;tr|Q3UNN1|Q3UNN1_MOUSE
PB.32885.28	novel_in_catalog	Sept7	SPLAQMEEER	_SPLAQMEEER_	sp|O55131|SEPT7_MOUSE;tr|E9Q1G8|E9Q1G8_MOUSE;tr|Q8C2A3|Q8C2A3_MOUSE;tr|E9Q9F5|E9Q9F5_MOUSE;tr|Q5DTS3|Q5DTS3_MOUSE;tr|Q3UNN1|Q3UNN1_MOUSE
PB.32885.28	novel_in_catalog	Sept7	ADTLTPEECQQFK	_ADTLTPEEC[Carbamidomethyl (C)]QQFK_	sp|O55131|SEPT7_MOUSE;tr|E9Q1G8|E9Q1G8_MOUSE;tr|Q8C2A3|Q8C2A3_MOUSE;tr|E9Q9F5|E9Q9F5_MOUSE;tr|Q5DTS3|Q5DTS3_MOUSE;tr|Q3UNN1|Q3UNN1_MOUSE
PB.32885.28	novel_in_catalog	Sept7	SPLAQMEEERR	_SPLAQMEEERR_	sp|O55131|SEPT7_MOUSE;tr|E9Q1G8|E9Q1G8_MOUSE;tr|Q8C2A3|Q8C2A3_MOUSE;tr|E9Q9F5|E9Q9F5_MOUSE;tr|Q5DTS3|Q5DTS3_MOUSE;tr|Q3UNN1|Q3UNN1_MOUSE
PB.32885.28	novel_in_catalog	Sept7	SPLAQMEEERR	_SPLAQMEEERR_	sp|O55131|SEPT7_MOUSE;tr|E9Q1G8|E9Q1G8_MOUSE;tr|Q8C2A3|Q8C2A3_MOUSE;tr|E9Q9F5|E9Q9F5_MOUSE;tr|Q5DTS3|Q5DTS3_MOUSE;tr|Q3UNN1|Q3UNN1_MOUSE
PB.32885.28	novel_in_catalog	Sept7	ADTLTPEECQQFKK	_ADTLTPEEC[Carbamidomethyl (C)]QQFKK_	sp|O55131|SEPT7_MOUSE;tr|E9Q1G8|E9Q1G8_MOUSE;tr|Q8C2A3|Q8C2A3_MOUSE;tr|E9Q9F5|E9Q9F5_MOUSE;tr|Q5DTS3|Q5DTS3_MOUSE;tr|Q3UNN1|Q3UNN1_MOUSE
PB.32885.28	novel_in_catalog	Sept7	DVTNNVHYENYR	_DVTNNVHYENYR_	sp|O55131|SEPT7_MOUSE;tr|E9Q1G8|E9Q1G8_MOUSE;tr|Q8C2A3|Q8C2A3_MOUSE;tr|E9Q9F5|E9Q9F5_MOUSE;tr|Q8C752|Q8C752_MOUSE;tr|Q5DTS3|Q5DTS3_MOUSE;tr|Q3UNN1|Q3UNN1_MOUSE
PB.32885.28	novel_in_catalog	Sept7	ILEQQNSSR	_ILEQQNSSR_	sp|O55131|SEPT7_MOUSE;tr|E9Q1G8|E9Q1G8_MOUSE;tr|Q8C2A3|Q8C2A3_MOUSE;tr|E9Q9F5|E9Q9F5_MOUSE;tr|Q3UNN1|Q3UNN1_MOUSE
PB.32885.28	novel_in_catalog	Sept7	ILEQQNSSR	_ILEQQNSSR_	sp|O55131|SEPT7_MOUSE;tr|E9Q1G8|E9Q1G8_MOUSE;tr|Q8C2A3|Q8C2A3_MOUSE;tr|E9Q9F5|E9Q9F5_MOUSE;tr|Q3UNN1|Q3UNN1_MOUSE
PB.32885.28	novel_in_catalog	Sept7	MEMEMEQVFEMK	_M[Oxidation (M)]EMEM[Oxidation (M)]EQVFEMK_	sp|O55131|SEPT7_MOUSE;tr|E9Q1G8|E9Q1G8_MOUSE;tr|Q8C2A3|Q8C2A3_MOUSE;tr|E9Q9F5|E9Q9F5_MOUSE;tr|Q5DTS3|Q5DTS3_MOUSE
PB.32885.28	novel_in_catalog	Sept7	MEMEMEQVFEMK	_MEM[Oxidation (M)]EMEQVFEM[Oxidation (M)]K_	sp|O55131|SEPT7_MOUSE;tr|E9Q1G8|E9Q1G8_MOUSE;tr|Q8C2A3|Q8C2A3_MOUSE;tr|E9Q9F5|E9Q9F5_MOUSE;tr|Q5DTS3|Q5DTS3_MOUSE
PB.32885.28	novel_in_catalog	Sept7	MEMEMEQVFEMK	_M[Oxidation (M)]EM[Oxidation (M)]EMEQVFEMK_	sp|O55131|SEPT7_MOUSE;tr|E9Q1G8|E9Q1G8_MOUSE;tr|Q8C2A3|Q8C2A3_MOUSE;tr|E9Q9F5|E9Q9F5_MOUSE;tr|Q5DTS3|Q5DTS3_MOUSE
PB.32885.28	novel_in_catalog	Sept7	MEMEMEQVFEMK	_M[Oxidation (M)]EMEMEQVFEM[Oxidation (M)]K_	sp|O55131|SEPT7_MOUSE;tr|E9Q1G8|E9Q1G8_MOUSE;tr|Q8C2A3|Q8C2A3_MOUSE;tr|E9Q9F5|E9Q9F5_MOUSE;tr|Q5DTS3|Q5DTS3_MOUSE
PB.32885.28	novel_in_catalog	Sept7	KMEMEMEQVFEMK	_KMEM[Oxidation (M)]EMEQVFEM[Oxidation (M)]K_	sp|O55131|SEPT7_MOUSE;tr|E9Q1G8|E9Q1G8_MOUSE;tr|Q8C2A3|Q8C2A3_MOUSE;tr|E9Q9F5|E9Q9F5_MOUSE;tr|Q5DTS3|Q5DTS3_MOUSE
PB.32885.28	novel_in_catalog	Sept7	KMEMEMEQVFEMK	_KM[Oxidation (M)]EM[Oxidation (M)]EMEQVFEMK_	sp|O55131|SEPT7_MOUSE;tr|E9Q1G8|E9Q1G8_MOUSE;tr|Q8C2A3|Q8C2A3_MOUSE;tr|E9Q9F5|E9Q9F5_MOUSE;tr|Q5DTS3|Q5DTS3_MOUSE
PB.32885.28	novel_in_catalog	Sept7	FEDYLNAESR	_FEDYLNAESR_	sp|O55131|SEPT7_MOUSE;tr|E9Q1G8|E9Q1G8_MOUSE;tr|Q8C2A3|Q8C2A3_MOUSE;tr|E9Q9F5|E9Q9F5_MOUSE;tr|Q3UGE0|Q3UGE0_MOUSE;tr|Q5DTS3|Q5DTS3_MOUSE;tr|Q3UNN1|Q3UNN1_MOUSE
PB.32885.28	novel_in_catalog	Sept7	MEMEMEQVFEMK	_MEM[Oxidation (M)]EMEQVFEMK_	sp|O55131|SEPT7_MOUSE;tr|E9Q1G8|E9Q1G8_MOUSE;tr|Q8C2A3|Q8C2A3_MOUSE;tr|E9Q9F5|E9Q9F5_MOUSE;tr|Q5DTS3|Q5DTS3_MOUSE
PB.32885.28	novel_in_catalog	Sept7	KMEMEMEQVFEMK	_KMEM[Oxidation (M)]EMEQVFEMK_	sp|O55131|SEPT7_MOUSE;tr|E9Q1G8|E9Q1G8_MOUSE;tr|Q8C2A3|Q8C2A3_MOUSE;tr|E9Q9F5|E9Q9F5_MOUSE;tr|Q5DTS3|Q5DTS3_MOUSE
PB.32885.28	novel_in_catalog	Sept7	FEDYLNAESR	_FEDYLNAESR_	sp|O55131|SEPT7_MOUSE;tr|E9Q1G8|E9Q1G8_MOUSE;tr|Q8C2A3|Q8C2A3_MOUSE;tr|E9Q9F5|E9Q9F5_MOUSE;tr|Q3UGE0|Q3UGE0_MOUSE;tr|Q5DTS3|Q5DTS3_MOUSE;tr|Q3UNN1|Q3UNN1_MOUSE
PB.32885.28	novel_in_catalog	Sept7	ILEQQNSSRTLEK	_ILEQQNSSRTLEK_	sp|O55131|SEPT7_MOUSE;tr|E9Q1G8|E9Q1G8_MOUSE;tr|Q8C2A3|Q8C2A3_MOUSE;tr|E9Q9F5|E9Q9F5_MOUSE;tr|Q3UNN1|Q3UNN1_MOUSE
PB.32885.28	novel_in_catalog	Sept7	ILEQQNSSRTLEK	_ILEQQNSSRTLEK_	sp|O55131|SEPT7_MOUSE;tr|E9Q1G8|E9Q1G8_MOUSE;tr|Q8C2A3|Q8C2A3_MOUSE;tr|E9Q9F5|E9Q9F5_MOUSE;tr|Q3UNN1|Q3UNN1_MOUSE
PB.32885.28	novel_in_catalog	Sept7	LAAVTYNGVDNNK	_LAAVTYNGVDNNK_	sp|O55131|SEPT7_MOUSE;tr|E9Q1G8|E9Q1G8_MOUSE;tr|Q8C2A3|Q8C2A3_MOUSE;tr|E9Q9F5|E9Q9F5_MOUSE;tr|Q8C752|Q8C752_MOUSE;tr|Q5DTS3|Q5DTS3_MOUSE;tr|Q3UNN1|Q3UNN1_MOUSE
PB.32885.28	novel_in_catalog	Sept7	MEMEMEQVFEMK	_MEMEMEQVFEMK_	sp|O55131|SEPT7_MOUSE;tr|E9Q1G8|E9Q1G8_MOUSE;tr|Q8C2A3|Q8C2A3_MOUSE;tr|E9Q9F5|E9Q9F5_MOUSE;tr|Q5DTS3|Q5DTS3_MOUSE
PB.32885.28	novel_in_catalog	Sept7	KMEMEMEQVFEMK	_KMEMEMEQVFEMK_	sp|O55131|SEPT7_MOUSE;tr|E9Q1G8|E9Q1G8_MOUSE;tr|Q8C2A3|Q8C2A3_MOUSE;tr|E9Q9F5|E9Q9F5_MOUSE;tr|Q5DTS3|Q5DTS3_MOUSE
PB.32885.53	novel_in_catalog	Sept7	LAAVTYNGVDNNK	_LAAVTYNGVDNNK_	sp|O55131|SEPT7_MOUSE;tr|E9Q1G8|E9Q1G8_MOUSE;tr|Q8C2A3|Q8C2A3_MOUSE;tr|E9Q9F5|E9Q9F5_MOUSE;tr|Q8C752|Q8C752_MOUSE;tr|Q5DTS3|Q5DTS3_MOUSE;tr|Q3UNN1|Q3UNN1_MOUSE
PB.32885.53	novel_in_catalog	Sept7	DSEAELQR	_DSEAELQR_	sp|O55131|SEPT7_MOUSE;tr|E9Q1G8|E9Q1G8_MOUSE;tr|Q8C2A3|Q8C2A3_MOUSE;tr|E9Q9F5|E9Q9F5_MOUSE;tr|Q3UNN1|Q3UNN1_MOUSE
PB.32885.53	novel_in_catalog	Sept7	DSEAELQR	_DSEAELQR_	sp|O55131|SEPT7_MOUSE;tr|E9Q1G8|E9Q1G8_MOUSE;tr|Q8C2A3|Q8C2A3_MOUSE;tr|E9Q9F5|E9Q9F5_MOUSE;tr|Q3UNN1|Q3UNN1_MOUSE
PB.32885.53	novel_in_catalog	Sept7	DSEAELQRR	_DSEAELQRR_	sp|O55131|SEPT7_MOUSE;tr|E9Q1G8|E9Q1G8_MOUSE;tr|Q8C2A3|Q8C2A3_MOUSE;tr|E9Q9F5|E9Q9F5_MOUSE;tr|Q3UNN1|Q3UNN1_MOUSE
PB.32885.53	novel_in_catalog	Sept7	DSEAELQRR	_DSEAELQRR_	sp|O55131|SEPT7_MOUSE;tr|E9Q1G8|E9Q1G8_MOUSE;tr|Q8C2A3|Q8C2A3_MOUSE;tr|E9Q9F5|E9Q9F5_MOUSE;tr|Q3UNN1|Q3UNN1_MOUSE
PB.32885.53	novel_in_catalog	Sept7	DVTNNVHYENYR	_DVTNNVHYENYR_	sp|O55131|SEPT7_MOUSE;tr|E9Q1G8|E9Q1G8_MOUSE;tr|Q8C2A3|Q8C2A3_MOUSE;tr|E9Q9F5|E9Q9F5_MOUSE;tr|Q8C752|Q8C752_MOUSE;tr|Q5DTS3|Q5DTS3_MOUSE;tr|Q3UNN1|Q3UNN1_MOUSE
PB.32885.53	novel_in_catalog	Sept7	DRLPLAVVGSNTIIEVNGK	_DRLPLAVVGSNTIIEVNGK_	sp|O55131|SEPT7_MOUSE;tr|E9Q1G8|E9Q1G8_MOUSE;tr|Q8C2A3|Q8C2A3_MOUSE;tr|E9Q9F5|E9Q9F5_MOUSE;tr|Q5DTS3|Q5DTS3_MOUSE;tr|Q3UNN1|Q3UNN1_MOUSE
PB.32885.53	novel_in_catalog	Sept7	IYEFPETDDEEENK	_IYEFPETDDEEENK_	sp|O55131|SEPT7_MOUSE;tr|E9Q1G8|E9Q1G8_MOUSE;tr|Q8C2A3|Q8C2A3_MOUSE;tr|E9Q9F5|E9Q9F5_MOUSE;tr|Q5DTS3|Q5DTS3_MOUSE;tr|Q3UNN1|Q3UNN1_MOUSE
PB.32885.53	novel_in_catalog	Sept7	THMQDLK	_THM[Oxidation (M)]QDLK_	sp|O55131|SEPT7_MOUSE;sp|P28661|SEPT4_MOUSE;sp|P28661-2|SEPT4_MOUSE;sp|P28661-3|SEPT4_MOUSE;sp|P28661-4|SEPT4_MOUSE;sp|P28661-5|SEPT4_MOUSE;tr|E9Q1G8|E9Q1G8_MOUSE;tr|Q8C2A3|Q8C2A3_MOUSE;tr|A0A5F8MP96|A0A5F8MP96_MOUSE;tr|E9Q9F5|E9Q9F5_MOUSE;tr|Q8C752|Q8C752_MOUSE;tr|Q5DTS3|Q5DTS3_MOUSE;tr|Q3UNN1|Q3UNN1_MOUSE
PB.32885.53	novel_in_catalog	Sept7	NLEAQHK	_NLEAQHK_	sp|O55131|SEPT7_MOUSE;tr|E9Q1G8|E9Q1G8_MOUSE;tr|Q8C2A3|Q8C2A3_MOUSE;tr|E9Q9F5|E9Q9F5_MOUSE;tr|Q3UNN1|Q3UNN1_MOUSE
PB.32885.53	novel_in_catalog	Sept7	SPLAQMEEER	_SPLAQM[Oxidation (M)]EEER_	sp|O55131|SEPT7_MOUSE;tr|E9Q1G8|E9Q1G8_MOUSE;tr|Q8C2A3|Q8C2A3_MOUSE;tr|E9Q9F5|E9Q9F5_MOUSE;tr|Q5DTS3|Q5DTS3_MOUSE;tr|Q3UNN1|Q3UNN1_MOUSE
PB.32885.53	novel_in_catalog	Sept7	TVQVEQSK	_TVQVEQSK_	sp|O55131|SEPT7_MOUSE;tr|E9Q1G8|E9Q1G8_MOUSE;tr|Q8C2A3|Q8C2A3_MOUSE;tr|E9Q9F5|E9Q9F5_MOUSE;tr|Q3UGE0|Q3UGE0_MOUSE;tr|Q5DTS3|Q5DTS3_MOUSE;tr|Q3UNN1|Q3UNN1_MOUSE
PB.32885.53	novel_in_catalog	Sept7	NLEAQHK	_NLEAQHK_	sp|O55131|SEPT7_MOUSE;tr|E9Q1G8|E9Q1G8_MOUSE;tr|Q8C2A3|Q8C2A3_MOUSE;tr|E9Q9F5|E9Q9F5_MOUSE;tr|Q3UNN1|Q3UNN1_MOUSE
PB.32885.53	novel_in_catalog	Sept7	TVQVEQSK	_TVQVEQSK_	sp|O55131|SEPT7_MOUSE;tr|E9Q1G8|E9Q1G8_MOUSE;tr|Q8C2A3|Q8C2A3_MOUSE;tr|E9Q9F5|E9Q9F5_MOUSE;tr|Q3UGE0|Q3UGE0_MOUSE;tr|Q5DTS3|Q5DTS3_MOUSE;tr|Q3UNN1|Q3UNN1_MOUSE
PB.32885.53	novel_in_catalog	Sept7	SPLAQMEEERR	_SPLAQM[Oxidation (M)]EEERR_	sp|O55131|SEPT7_MOUSE;tr|E9Q1G8|E9Q1G8_MOUSE;tr|Q8C2A3|Q8C2A3_MOUSE;tr|E9Q9F5|E9Q9F5_MOUSE;tr|Q5DTS3|Q5DTS3_MOUSE;tr|Q3UNN1|Q3UNN1_MOUSE
PB.32885.53	novel_in_catalog	Sept7	SPLAQMEEERR	_SPLAQM[Oxidation (M)]EEERR_	sp|O55131|SEPT7_MOUSE;tr|E9Q1G8|E9Q1G8_MOUSE;tr|Q8C2A3|Q8C2A3_MOUSE;tr|E9Q9F5|E9Q9F5_MOUSE;tr|Q5DTS3|Q5DTS3_MOUSE;tr|Q3UNN1|Q3UNN1_MOUSE
PB.32885.53	novel_in_catalog	Sept7	MEMEMEQVFEMK	_MEM[Oxidation (M)]EM[Oxidation (M)]EQVFEM[Oxidation (M)]K_	sp|O55131|SEPT7_MOUSE;tr|E9Q1G8|E9Q1G8_MOUSE;tr|Q8C2A3|Q8C2A3_MOUSE;tr|E9Q9F5|E9Q9F5_MOUSE;tr|Q5DTS3|Q5DTS3_MOUSE
PB.32885.53	novel_in_catalog	Sept7	STLINSLFLTDLYSPEYPGPSHR	_STLINSLFLTDLYSPEYPGPSHR_	sp|O55131|SEPT7_MOUSE;tr|E9Q1G8|E9Q1G8_MOUSE;tr|Q8C2A3|Q8C2A3_MOUSE;tr|E9Q9F5|E9Q9F5_MOUSE;tr|Q3UGE0|Q3UGE0_MOUSE;tr|Q5DTS3|Q5DTS3_MOUSE;tr|Q3UNN1|Q3UNN1_MOUSE
PB.32885.53	novel_in_catalog	Sept7	STLINSLFLTDLYSPEYPGPSHR	_STLINSLFLTDLYSPEYPGPSHR_	sp|O55131|SEPT7_MOUSE;tr|E9Q1G8|E9Q1G8_MOUSE;tr|Q8C2A3|Q8C2A3_MOUSE;tr|E9Q9F5|E9Q9F5_MOUSE;tr|Q3UGE0|Q3UGE0_MOUSE;tr|Q5DTS3|Q5DTS3_MOUSE;tr|Q3UNN1|Q3UNN1_MOUSE
PB.32885.53	novel_in_catalog	Sept7	STLINSLFLTDLYSPEYPGPSHR	_STLINSLFLTDLYSPEYPGPSHR_	sp|O55131|SEPT7_MOUSE;tr|E9Q1G8|E9Q1G8_MOUSE;tr|Q8C2A3|Q8C2A3_MOUSE;tr|E9Q9F5|E9Q9F5_MOUSE;tr|Q3UGE0|Q3UGE0_MOUSE;tr|Q5DTS3|Q5DTS3_MOUSE;tr|Q3UNN1|Q3UNN1_MOUSE
PB.32885.53	novel_in_catalog	Sept7	ANWEAQQR	_ANWEAQQR_	sp|O55131|SEPT7_MOUSE;tr|E9Q1G8|E9Q1G8_MOUSE;tr|Q8C2A3|Q8C2A3_MOUSE;tr|E9Q9F5|E9Q9F5_MOUSE;tr|Q3UNN1|Q3UNN1_MOUSE
PB.32885.53	novel_in_catalog	Sept7	ANWEAQQR	_ANWEAQQR_	sp|O55131|SEPT7_MOUSE;tr|E9Q1G8|E9Q1G8_MOUSE;tr|Q8C2A3|Q8C2A3_MOUSE;tr|E9Q9F5|E9Q9F5_MOUSE;tr|Q3UNN1|Q3UNN1_MOUSE
PB.32885.53	novel_in_catalog	Sept7	LKDSEAELQR	_LKDSEAELQR_	sp|O55131|SEPT7_MOUSE;tr|E9Q1G8|E9Q1G8_MOUSE;tr|Q8C2A3|Q8C2A3_MOUSE;tr|E9Q9F5|E9Q9F5_MOUSE;tr|Q3UNN1|Q3UNN1_MOUSE
PB.32885.53	novel_in_catalog	Sept7	MEMEMEQVFEMK	_M[Oxidation (M)]EM[Oxidation (M)]EM[Oxidation (M)]EQVFEMK_	sp|O55131|SEPT7_MOUSE;tr|E9Q1G8|E9Q1G8_MOUSE;tr|Q8C2A3|Q8C2A3_MOUSE;tr|E9Q9F5|E9Q9F5_MOUSE;tr|Q5DTS3|Q5DTS3_MOUSE
PB.32885.53	novel_in_catalog	Sept7	KMEMEMEQVFEMK	_KMEM[Oxidation (M)]EM[Oxidation (M)]EQVFEM[Oxidation (M)]K_	sp|O55131|SEPT7_MOUSE;tr|E9Q1G8|E9Q1G8_MOUSE;tr|Q8C2A3|Q8C2A3_MOUSE;tr|E9Q9F5|E9Q9F5_MOUSE;tr|Q5DTS3|Q5DTS3_MOUSE
PB.32885.53	novel_in_catalog	Sept7	THMQDLK	_THMQDLK_	sp|O55131|SEPT7_MOUSE;sp|P28661|SEPT4_MOUSE;sp|P28661-2|SEPT4_MOUSE;sp|P28661-3|SEPT4_MOUSE;sp|P28661-4|SEPT4_MOUSE;sp|P28661-5|SEPT4_MOUSE;tr|E9Q1G8|E9Q1G8_MOUSE;tr|Q8C2A3|Q8C2A3_MOUSE;tr|A0A5F8MP96|A0A5F8MP96_MOUSE;tr|E9Q9F5|E9Q9F5_MOUSE;tr|Q8C752|Q8C752_MOUSE;tr|Q5DTS3|Q5DTS3_MOUSE;tr|Q3UNN1|Q3UNN1_MOUSE
PB.32885.53	novel_in_catalog	Sept7	THMQDLK	_THMQDLK_	sp|O55131|SEPT7_MOUSE;sp|P28661|SEPT4_MOUSE;sp|P28661-2|SEPT4_MOUSE;sp|P28661-3|SEPT4_MOUSE;sp|P28661-4|SEPT4_MOUSE;sp|P28661-5|SEPT4_MOUSE;tr|E9Q1G8|E9Q1G8_MOUSE;tr|Q8C2A3|Q8C2A3_MOUSE;tr|A0A5F8MP96|A0A5F8MP96_MOUSE;tr|E9Q9F5|E9Q9F5_MOUSE;tr|Q8C752|Q8C752_MOUSE;tr|Q5DTS3|Q5DTS3_MOUSE;tr|Q3UNN1|Q3UNN1_MOUSE
PB.32885.53	novel_in_catalog	Sept7	SPLAQMEEER	_SPLAQMEEER_	sp|O55131|SEPT7_MOUSE;tr|E9Q1G8|E9Q1G8_MOUSE;tr|Q8C2A3|Q8C2A3_MOUSE;tr|E9Q9F5|E9Q9F5_MOUSE;tr|Q5DTS3|Q5DTS3_MOUSE;tr|Q3UNN1|Q3UNN1_MOUSE
PB.32885.53	novel_in_catalog	Sept7	ADTLTPEECQQFK	_ADTLTPEEC[Carbamidomethyl (C)]QQFK_	sp|O55131|SEPT7_MOUSE;tr|E9Q1G8|E9Q1G8_MOUSE;tr|Q8C2A3|Q8C2A3_MOUSE;tr|E9Q9F5|E9Q9F5_MOUSE;tr|Q5DTS3|Q5DTS3_MOUSE;tr|Q3UNN1|Q3UNN1_MOUSE
PB.32885.53	novel_in_catalog	Sept7	SPLAQMEEERR	_SPLAQMEEERR_	sp|O55131|SEPT7_MOUSE;tr|E9Q1G8|E9Q1G8_MOUSE;tr|Q8C2A3|Q8C2A3_MOUSE;tr|E9Q9F5|E9Q9F5_MOUSE;tr|Q5DTS3|Q5DTS3_MOUSE;tr|Q3UNN1|Q3UNN1_MOUSE
PB.32885.53	novel_in_catalog	Sept7	SPLAQMEEERR	_SPLAQMEEERR_	sp|O55131|SEPT7_MOUSE;tr|E9Q1G8|E9Q1G8_MOUSE;tr|Q8C2A3|Q8C2A3_MOUSE;tr|E9Q9F5|E9Q9F5_MOUSE;tr|Q5DTS3|Q5DTS3_MOUSE;tr|Q3UNN1|Q3UNN1_MOUSE
PB.32885.53	novel_in_catalog	Sept7	ADTLTPEECQQFKK	_ADTLTPEEC[Carbamidomethyl (C)]QQFKK_	sp|O55131|SEPT7_MOUSE;tr|E9Q1G8|E9Q1G8_MOUSE;tr|Q8C2A3|Q8C2A3_MOUSE;tr|E9Q9F5|E9Q9F5_MOUSE;tr|Q5DTS3|Q5DTS3_MOUSE;tr|Q3UNN1|Q3UNN1_MOUSE
PB.32885.53	novel_in_catalog	Sept7	DVTNNVHYENYR	_DVTNNVHYENYR_	sp|O55131|SEPT7_MOUSE;tr|E9Q1G8|E9Q1G8_MOUSE;tr|Q8C2A3|Q8C2A3_MOUSE;tr|E9Q9F5|E9Q9F5_MOUSE;tr|Q8C752|Q8C752_MOUSE;tr|Q5DTS3|Q5DTS3_MOUSE;tr|Q3UNN1|Q3UNN1_MOUSE
PB.32885.53	novel_in_catalog	Sept7	ILEQQNSSR	_ILEQQNSSR_	sp|O55131|SEPT7_MOUSE;tr|E9Q1G8|E9Q1G8_MOUSE;tr|Q8C2A3|Q8C2A3_MOUSE;tr|E9Q9F5|E9Q9F5_MOUSE;tr|Q3UNN1|Q3UNN1_MOUSE
PB.32885.53	novel_in_catalog	Sept7	ILEQQNSSR	_ILEQQNSSR_	sp|O55131|SEPT7_MOUSE;tr|E9Q1G8|E9Q1G8_MOUSE;tr|Q8C2A3|Q8C2A3_MOUSE;tr|E9Q9F5|E9Q9F5_MOUSE;tr|Q3UNN1|Q3UNN1_MOUSE
PB.32885.53	novel_in_catalog	Sept7	MEMEMEQVFEMK	_M[Oxidation (M)]EMEM[Oxidation (M)]EQVFEMK_	sp|O55131|SEPT7_MOUSE;tr|E9Q1G8|E9Q1G8_MOUSE;tr|Q8C2A3|Q8C2A3_MOUSE;tr|E9Q9F5|E9Q9F5_MOUSE;tr|Q5DTS3|Q5DTS3_MOUSE
PB.32885.53	novel_in_catalog	Sept7	MEMEMEQVFEMK	_MEM[Oxidation (M)]EMEQVFEM[Oxidation (M)]K_	sp|O55131|SEPT7_MOUSE;tr|E9Q1G8|E9Q1G8_MOUSE;tr|Q8C2A3|Q8C2A3_MOUSE;tr|E9Q9F5|E9Q9F5_MOUSE;tr|Q5DTS3|Q5DTS3_MOUSE
PB.32885.53	novel_in_catalog	Sept7	MEMEMEQVFEMK	_M[Oxidation (M)]EM[Oxidation (M)]EMEQVFEMK_	sp|O55131|SEPT7_MOUSE;tr|E9Q1G8|E9Q1G8_MOUSE;tr|Q8C2A3|Q8C2A3_MOUSE;tr|E9Q9F5|E9Q9F5_MOUSE;tr|Q5DTS3|Q5DTS3_MOUSE
PB.32885.53	novel_in_catalog	Sept7	MEMEMEQVFEMK	_M[Oxidation (M)]EMEMEQVFEM[Oxidation (M)]K_	sp|O55131|SEPT7_MOUSE;tr|E9Q1G8|E9Q1G8_MOUSE;tr|Q8C2A3|Q8C2A3_MOUSE;tr|E9Q9F5|E9Q9F5_MOUSE;tr|Q5DTS3|Q5DTS3_MOUSE
PB.32885.53	novel_in_catalog	Sept7	KMEMEMEQVFEMK	_KMEM[Oxidation (M)]EMEQVFEM[Oxidation (M)]K_	sp|O55131|SEPT7_MOUSE;tr|E9Q1G8|E9Q1G8_MOUSE;tr|Q8C2A3|Q8C2A3_MOUSE;tr|E9Q9F5|E9Q9F5_MOUSE;tr|Q5DTS3|Q5DTS3_MOUSE
PB.32885.53	novel_in_catalog	Sept7	KMEMEMEQVFEMK	_KM[Oxidation (M)]EM[Oxidation (M)]EMEQVFEMK_	sp|O55131|SEPT7_MOUSE;tr|E9Q1G8|E9Q1G8_MOUSE;tr|Q8C2A3|Q8C2A3_MOUSE;tr|E9Q9F5|E9Q9F5_MOUSE;tr|Q5DTS3|Q5DTS3_MOUSE
PB.32885.53	novel_in_catalog	Sept7	FEDYLNAESR	_FEDYLNAESR_	sp|O55131|SEPT7_MOUSE;tr|E9Q1G8|E9Q1G8_MOUSE;tr|Q8C2A3|Q8C2A3_MOUSE;tr|E9Q9F5|E9Q9F5_MOUSE;tr|Q3UGE0|Q3UGE0_MOUSE;tr|Q5DTS3|Q5DTS3_MOUSE;tr|Q3UNN1|Q3UNN1_MOUSE
PB.32885.53	novel_in_catalog	Sept7	MEMEMEQVFEMK	_MEM[Oxidation (M)]EMEQVFEMK_	sp|O55131|SEPT7_MOUSE;tr|E9Q1G8|E9Q1G8_MOUSE;tr|Q8C2A3|Q8C2A3_MOUSE;tr|E9Q9F5|E9Q9F5_MOUSE;tr|Q5DTS3|Q5DTS3_MOUSE
PB.32885.53	novel_in_catalog	Sept7	KMEMEMEQVFEMK	_KMEM[Oxidation (M)]EMEQVFEMK_	sp|O55131|SEPT7_MOUSE;tr|E9Q1G8|E9Q1G8_MOUSE;tr|Q8C2A3|Q8C2A3_MOUSE;tr|E9Q9F5|E9Q9F5_MOUSE;tr|Q5DTS3|Q5DTS3_MOUSE
PB.32885.53	novel_in_catalog	Sept7	FEDYLNAESR	_FEDYLNAESR_	sp|O55131|SEPT7_MOUSE;tr|E9Q1G8|E9Q1G8_MOUSE;tr|Q8C2A3|Q8C2A3_MOUSE;tr|E9Q9F5|E9Q9F5_MOUSE;tr|Q3UGE0|Q3UGE0_MOUSE;tr|Q5DTS3|Q5DTS3_MOUSE;tr|Q3UNN1|Q3UNN1_MOUSE
PB.32885.53	novel_in_catalog	Sept7	ILEQQNSSRTLEK	_ILEQQNSSRTLEK_	sp|O55131|SEPT7_MOUSE;tr|E9Q1G8|E9Q1G8_MOUSE;tr|Q8C2A3|Q8C2A3_MOUSE;tr|E9Q9F5|E9Q9F5_MOUSE;tr|Q3UNN1|Q3UNN1_MOUSE
PB.32885.53	novel_in_catalog	Sept7	ILEQQNSSRTLEK	_ILEQQNSSRTLEK_	sp|O55131|SEPT7_MOUSE;tr|E9Q1G8|E9Q1G8_MOUSE;tr|Q8C2A3|Q8C2A3_MOUSE;tr|E9Q9F5|E9Q9F5_MOUSE;tr|Q3UNN1|Q3UNN1_MOUSE
PB.32885.53	novel_in_catalog	Sept7	LAAVTYNGVDNNK	_LAAVTYNGVDNNK_	sp|O55131|SEPT7_MOUSE;tr|E9Q1G8|E9Q1G8_MOUSE;tr|Q8C2A3|Q8C2A3_MOUSE;tr|E9Q9F5|E9Q9F5_MOUSE;tr|Q8C752|Q8C752_MOUSE;tr|Q5DTS3|Q5DTS3_MOUSE;tr|Q3UNN1|Q3UNN1_MOUSE
PB.32885.53	novel_in_catalog	Sept7	MEMEMEQVFEMK	_MEMEMEQVFEMK_	sp|O55131|SEPT7_MOUSE;tr|E9Q1G8|E9Q1G8_MOUSE;tr|Q8C2A3|Q8C2A3_MOUSE;tr|E9Q9F5|E9Q9F5_MOUSE;tr|Q5DTS3|Q5DTS3_MOUSE
PB.32885.53	novel_in_catalog	Sept7	KMEMEMEQVFEMK	_KMEMEMEQVFEMK_	sp|O55131|SEPT7_MOUSE;tr|E9Q1G8|E9Q1G8_MOUSE;tr|Q8C2A3|Q8C2A3_MOUSE;tr|E9Q9F5|E9Q9F5_MOUSE;tr|Q5DTS3|Q5DTS3_MOUSE
PB.4561.1	full-splice_match	Sept8	VSNAEPEPR	_VSNAEPEPR_	sp|Q8CHH9|SEPT8_MOUSE;sp|Q8CHH9-2|SEPT8_MOUSE;tr|B1AQY9|B1AQY9_MOUSE;tr|B1AQZ0|B1AQZ0_MOUSE;tr|B7ZC46|B7ZC46_MOUSE
PB.4561.1	full-splice_match	Sept8	VSNAEPEPR	_VSNAEPEPR_	sp|Q8CHH9|SEPT8_MOUSE;sp|Q8CHH9-2|SEPT8_MOUSE;tr|B1AQY9|B1AQY9_MOUSE;tr|B1AQZ0|B1AQZ0_MOUSE;tr|B7ZC46|B7ZC46_MOUSE
PB.4561.1	full-splice_match	Sept8	AAMEALQSQALHATSQQPLR	_AAM[Oxidation (M)]EALQSQALHATSQQPLR_	sp|Q8CHH9|SEPT8_MOUSE;sp|Q8CHH9-2|SEPT8_MOUSE;tr|B1AQY9|B1AQY9_MOUSE;tr|B1AQZ0|B1AQZ0_MOUSE;tr|B7ZC46|B7ZC46_MOUSE
PB.4561.1	full-splice_match	Sept8	AAMEALQSQALHATSQQPLR	_AAM[Oxidation (M)]EALQSQALHATSQQPLR_	sp|Q8CHH9|SEPT8_MOUSE;sp|Q8CHH9-2|SEPT8_MOUSE;tr|B1AQY9|B1AQY9_MOUSE;tr|B1AQZ0|B1AQZ0_MOUSE;tr|B7ZC46|B7ZC46_MOUSE
PB.4561.1	full-splice_match	Sept8	AAMEALQSQALHATSQQPLR	_AAMEALQSQALHATSQQPLR_	sp|Q8CHH9|SEPT8_MOUSE;sp|Q8CHH9-2|SEPT8_MOUSE;tr|B1AQY9|B1AQY9_MOUSE;tr|B1AQZ0|B1AQZ0_MOUSE;tr|B7ZC46|B7ZC46_MOUSE
PB.4561.1	full-splice_match	Sept8	AAMEALQSQALHATSQQPLR	_AAMEALQSQALHATSQQPLR_	sp|Q8CHH9|SEPT8_MOUSE;sp|Q8CHH9-2|SEPT8_MOUSE;tr|B1AQY9|B1AQY9_MOUSE;tr|B1AQZ0|B1AQZ0_MOUSE;tr|B7ZC46|B7ZC46_MOUSE
PB.4561.1	full-splice_match	Sept8	AAMEALQSQALHATSQQPLRK	_AAM[Oxidation (M)]EALQSQALHATSQQPLRK_	sp|Q8CHH9|SEPT8_MOUSE;sp|Q8CHH9-2|SEPT8_MOUSE;tr|B1AQY9|B1AQY9_MOUSE;tr|B1AQZ0|B1AQZ0_MOUSE;tr|B7ZC46|B7ZC46_MOUSE
PB.4561.1	full-splice_match	Sept8	AAMEALQSQALHATSQQPLRK	_AAMEALQSQALHATSQQPLRK_	sp|Q8CHH9|SEPT8_MOUSE;sp|Q8CHH9-2|SEPT8_MOUSE;tr|B1AQY9|B1AQY9_MOUSE;tr|B1AQZ0|B1AQZ0_MOUSE;tr|B7ZC46|B7ZC46_MOUSE
PB.4561.1	full-splice_match	Sept8	AAMEALQSQALHATSQQPLRK	_AAMEALQSQALHATSQQPLRK_	sp|Q8CHH9|SEPT8_MOUSE;sp|Q8CHH9-2|SEPT8_MOUSE;tr|B1AQY9|B1AQY9_MOUSE;tr|B1AQZ0|B1AQZ0_MOUSE;tr|B7ZC46|B7ZC46_MOUSE
PB.4561.1	full-splice_match	Sept8	SLSLGGHVGFDSLPDQLVSK	_SLSLGGHVGFDSLPDQLVSK_	sp|Q8CHH9|SEPT8_MOUSE;sp|Q8CHH9-2|SEPT8_MOUSE;tr|B1AQY9|B1AQY9_MOUSE;tr|B1AQZ0|B1AQZ0_MOUSE;tr|B7ZC46|B7ZC46_MOUSE
PB.4561.1	full-splice_match	Sept8	SLSLGGHVGFDSLPDQLVSK	_SLSLGGHVGFDSLPDQLVSK_	sp|Q8CHH9|SEPT8_MOUSE;sp|Q8CHH9-2|SEPT8_MOUSE;tr|B1AQY9|B1AQY9_MOUSE;tr|B1AQZ0|B1AQZ0_MOUSE;tr|B7ZC46|B7ZC46_MOUSE
PB.4561.1	full-splice_match	Sept8	LTIVDAVGFGDQINK	_LTIVDAVGFGDQINK_	sp|Q8CHH9|SEPT8_MOUSE;sp|Q8CHH9-2|SEPT8_MOUSE;tr|B1AQY9|B1AQY9_MOUSE;tr|B1AQZ0|B1AQZ0_MOUSE;tr|B7ZC46|B7ZC46_MOUSE
PB.4561.1	full-splice_match	Sept8	LTIVDAVGFGDQINK	_LTIVDAVGFGDQINK_	sp|Q8CHH9|SEPT8_MOUSE;sp|Q8CHH9-2|SEPT8_MOUSE;tr|B1AQY9|B1AQY9_MOUSE;tr|B1AQZ0|B1AQZ0_MOUSE;tr|B7ZC46|B7ZC46_MOUSE
PB.4561.1	full-splice_match	Sept8	STLMNTLFNTTFETEEASHHEECVR	_STLMNTLFNTTFETEEASHHEEC[Carbamidomethyl (C)]VR_	sp|Q8CHH9|SEPT8_MOUSE;sp|Q8CHH9-2|SEPT8_MOUSE;tr|B1AQY9|B1AQY9_MOUSE;tr|B1AQZ0|B1AQZ0_MOUSE;tr|B7ZC46|B7ZC46_MOUSE
PB.4561.1	full-splice_match	Sept8	STLMNTLFNTTFETEEASHHEECVR	_STLMNTLFNTTFETEEASHHEEC[Carbamidomethyl (C)]VR_	sp|Q8CHH9|SEPT8_MOUSE;sp|Q8CHH9-2|SEPT8_MOUSE;tr|B1AQY9|B1AQY9_MOUSE;tr|B1AQZ0|B1AQZ0_MOUSE;tr|B7ZC46|B7ZC46_MOUSE
PB.4561.1	full-splice_match	Sept8	AATDLER	_[Acetyl (Protein N-term)]AATDLER_	sp|Q8CHH9|SEPT8_MOUSE;sp|Q8CHH9-2|SEPT8_MOUSE;tr|B1AQY9|B1AQY9_MOUSE;tr|B1AQZ0|B1AQZ0_MOUSE;tr|B7ZC46|B7ZC46_MOUSE
PB.4561.1	full-splice_match	Sept8	AATDLER	_[Acetyl (Protein N-term)]AATDLER_	sp|Q8CHH9|SEPT8_MOUSE;sp|Q8CHH9-2|SEPT8_MOUSE;tr|B1AQY9|B1AQY9_MOUSE;tr|B1AQZ0|B1AQZ0_MOUSE;tr|B7ZC46|B7ZC46_MOUSE
PB.4561.1	full-splice_match	Sept8	ETELELK	_ETELELK_	sp|Q8CHH9|SEPT8_MOUSE;sp|Q8CHH9-2|SEPT8_MOUSE;tr|B1AQY9|B1AQY9_MOUSE;tr|B1AQZ0|B1AQZ0_MOUSE;tr|B7ZC46|B7ZC46_MOUSE
PB.4561.1	full-splice_match	Sept8	ETELELK	_ETELELK_	sp|Q8CHH9|SEPT8_MOUSE;sp|Q8CHH9-2|SEPT8_MOUSE;tr|B1AQY9|B1AQY9_MOUSE;tr|B1AQZ0|B1AQZ0_MOUSE;tr|B7ZC46|B7ZC46_MOUSE
PB.4561.1	full-splice_match	Sept8	ELEEETNAFNCR	_ELEEETNAFNC[Carbamidomethyl (C)]R_	sp|Q8CHH9|SEPT8_MOUSE;sp|Q8CHH9-2|SEPT8_MOUSE;tr|B1AQY9|B1AQY9_MOUSE;tr|B1AQZ0|B1AQZ0_MOUSE;tr|B7ZC46|B7ZC46_MOUSE
PB.4561.1	full-splice_match	Sept8	LEEMGFQDSDGDSQPFSLQETYEAK	_LEEM[Oxidation (M)]GFQDSDGDSQPFSLQETYEAK_	sp|Q8CHH9|SEPT8_MOUSE;sp|Q8CHH9-2|SEPT8_MOUSE;tr|B1AQY9|B1AQY9_MOUSE;tr|B1AQZ0|B1AQZ0_MOUSE;tr|B7ZC46|B7ZC46_MOUSE
PB.4561.1	full-splice_match	Sept8	LEEMGFQDSDGDSQPFSLQETYEAK	_LEEM[Oxidation (M)]GFQDSDGDSQPFSLQETYEAK_	sp|Q8CHH9|SEPT8_MOUSE;sp|Q8CHH9-2|SEPT8_MOUSE;tr|B1AQY9|B1AQY9_MOUSE;tr|B1AQZ0|B1AQZ0_MOUSE;tr|B7ZC46|B7ZC46_MOUSE
PB.4561.1	full-splice_match	Sept8	LEEMGFQDSDGDSQPFSLQETYEAK	_LEEMGFQDSDGDSQPFSLQETYEAK_	sp|Q8CHH9|SEPT8_MOUSE;sp|Q8CHH9-2|SEPT8_MOUSE;tr|B1AQY9|B1AQY9_MOUSE;tr|B1AQZ0|B1AQZ0_MOUSE;tr|B7ZC46|B7ZC46_MOUSE
PB.4561.1	full-splice_match	Sept8	LEEMGFQDSDGDSQPFSLQETYEAK	_LEEMGFQDSDGDSQPFSLQETYEAK_	sp|Q8CHH9|SEPT8_MOUSE;sp|Q8CHH9-2|SEPT8_MOUSE;tr|B1AQY9|B1AQY9_MOUSE;tr|B1AQZ0|B1AQZ0_MOUSE;tr|B7ZC46|B7ZC46_MOUSE
PB.4561.1	full-splice_match	Sept8	EFLSELQR	_EFLSELQR_	sp|Q8CHH9|SEPT8_MOUSE;sp|Q8CHH9-2|SEPT8_MOUSE;tr|B1AQY9|B1AQY9_MOUSE;tr|B1AQZ0|B1AQZ0_MOUSE;tr|B7ZC46|B7ZC46_MOUSE
PB.4561.1	full-splice_match	Sept8	EFLSELQR	_EFLSELQR_	sp|Q8CHH9|SEPT8_MOUSE;sp|Q8CHH9-2|SEPT8_MOUSE;tr|B1AQY9|B1AQY9_MOUSE;tr|B1AQZ0|B1AQZ0_MOUSE;tr|B7ZC46|B7ZC46_MOUSE
PB.4561.1	full-splice_match	Sept8	SLFDYHDTR	_SLFDYHDTR_	sp|Q8CHH9|SEPT8_MOUSE;sp|Q8CHH9-2|SEPT8_MOUSE;tr|B1AQY9|B1AQY9_MOUSE;tr|B1AQZ0|B1AQZ0_MOUSE;tr|B7ZC46|B7ZC46_MOUSE
PB.4561.1	full-splice_match	Sept8	SLFDYHDTR	_SLFDYHDTR_	sp|Q8CHH9|SEPT8_MOUSE;sp|Q8CHH9-2|SEPT8_MOUSE;tr|B1AQY9|B1AQY9_MOUSE;tr|B1AQZ0|B1AQZ0_MOUSE;tr|B7ZC46|B7ZC46_MOUSE
PB.4561.1	full-splice_match	Sept8	LRPQTYDLQESNVHLK	_LRPQTYDLQESNVHLK_	sp|Q8CHH9|SEPT8_MOUSE;sp|Q8CHH9-2|SEPT8_MOUSE;tr|B1AQY9|B1AQY9_MOUSE;tr|E0CYM4|E0CYM4_MOUSE;tr|B1AQZ0|B1AQZ0_MOUSE;tr|B7ZC46|B7ZC46_MOUSE
PB.4561.1	full-splice_match	Sept8	LRPQTYDLQESNVHLK	_LRPQTYDLQESNVHLK_	sp|Q8CHH9|SEPT8_MOUSE;sp|Q8CHH9-2|SEPT8_MOUSE;tr|B1AQY9|B1AQY9_MOUSE;tr|E0CYM4|E0CYM4_MOUSE;tr|B1AQZ0|B1AQZ0_MOUSE;tr|B7ZC46|B7ZC46_MOUSE
PB.4561.1	full-splice_match	Sept8	LRPQTYDLQESNVHLK	_LRPQTYDLQESNVHLK_	sp|Q8CHH9|SEPT8_MOUSE;sp|Q8CHH9-2|SEPT8_MOUSE;tr|B1AQY9|B1AQY9_MOUSE;tr|E0CYM4|E0CYM4_MOUSE;tr|B1AQZ0|B1AQZ0_MOUSE;tr|B7ZC46|B7ZC46_MOUSE
PB.4561.1	full-splice_match	Sept8	AAMEALQSQALHATSQQPLRK	_AAM[Oxidation (M)]EALQSQALHATSQQPLRK_	sp|Q8CHH9|SEPT8_MOUSE;sp|Q8CHH9-2|SEPT8_MOUSE;tr|B1AQY9|B1AQY9_MOUSE;tr|B1AQZ0|B1AQZ0_MOUSE;tr|B7ZC46|B7ZC46_MOUSE
PB.4561.12	novel_in_catalog	Sept8	VSNAEPEPR	_VSNAEPEPR_	sp|Q8CHH9|SEPT8_MOUSE;sp|Q8CHH9-2|SEPT8_MOUSE;tr|B1AQY9|B1AQY9_MOUSE;tr|B1AQZ0|B1AQZ0_MOUSE;tr|B7ZC46|B7ZC46_MOUSE
PB.4561.12	novel_in_catalog	Sept8	VSNAEPEPR	_VSNAEPEPR_	sp|Q8CHH9|SEPT8_MOUSE;sp|Q8CHH9-2|SEPT8_MOUSE;tr|B1AQY9|B1AQY9_MOUSE;tr|B1AQZ0|B1AQZ0_MOUSE;tr|B7ZC46|B7ZC46_MOUSE
PB.4561.12	novel_in_catalog	Sept8	AAMEALQSQALHATSQQPLR	_AAM[Oxidation (M)]EALQSQALHATSQQPLR_	sp|Q8CHH9|SEPT8_MOUSE;sp|Q8CHH9-2|SEPT8_MOUSE;tr|B1AQY9|B1AQY9_MOUSE;tr|B1AQZ0|B1AQZ0_MOUSE;tr|B7ZC46|B7ZC46_MOUSE
PB.4561.12	novel_in_catalog	Sept8	AAMEALQSQALHATSQQPLR	_AAM[Oxidation (M)]EALQSQALHATSQQPLR_	sp|Q8CHH9|SEPT8_MOUSE;sp|Q8CHH9-2|SEPT8_MOUSE;tr|B1AQY9|B1AQY9_MOUSE;tr|B1AQZ0|B1AQZ0_MOUSE;tr|B7ZC46|B7ZC46_MOUSE
PB.4561.12	novel_in_catalog	Sept8	AAMEALQSQALHATSQQPLR	_AAMEALQSQALHATSQQPLR_	sp|Q8CHH9|SEPT8_MOUSE;sp|Q8CHH9-2|SEPT8_MOUSE;tr|B1AQY9|B1AQY9_MOUSE;tr|B1AQZ0|B1AQZ0_MOUSE;tr|B7ZC46|B7ZC46_MOUSE
PB.4561.12	novel_in_catalog	Sept8	AAMEALQSQALHATSQQPLR	_AAMEALQSQALHATSQQPLR_	sp|Q8CHH9|SEPT8_MOUSE;sp|Q8CHH9-2|SEPT8_MOUSE;tr|B1AQY9|B1AQY9_MOUSE;tr|B1AQZ0|B1AQZ0_MOUSE;tr|B7ZC46|B7ZC46_MOUSE
PB.4561.12	novel_in_catalog	Sept8	AAMEALQSQALHATSQQPLRK	_AAM[Oxidation (M)]EALQSQALHATSQQPLRK_	sp|Q8CHH9|SEPT8_MOUSE;sp|Q8CHH9-2|SEPT8_MOUSE;tr|B1AQY9|B1AQY9_MOUSE;tr|B1AQZ0|B1AQZ0_MOUSE;tr|B7ZC46|B7ZC46_MOUSE
PB.4561.12	novel_in_catalog	Sept8	AAMEALQSQALHATSQQPLRK	_AAMEALQSQALHATSQQPLRK_	sp|Q8CHH9|SEPT8_MOUSE;sp|Q8CHH9-2|SEPT8_MOUSE;tr|B1AQY9|B1AQY9_MOUSE;tr|B1AQZ0|B1AQZ0_MOUSE;tr|B7ZC46|B7ZC46_MOUSE
PB.4561.12	novel_in_catalog	Sept8	AAMEALQSQALHATSQQPLRK	_AAMEALQSQALHATSQQPLRK_	sp|Q8CHH9|SEPT8_MOUSE;sp|Q8CHH9-2|SEPT8_MOUSE;tr|B1AQY9|B1AQY9_MOUSE;tr|B1AQZ0|B1AQZ0_MOUSE;tr|B7ZC46|B7ZC46_MOUSE
PB.4561.12	novel_in_catalog	Sept8	SLSLGGHVGFDSLPDQLVSK	_SLSLGGHVGFDSLPDQLVSK_	sp|Q8CHH9|SEPT8_MOUSE;sp|Q8CHH9-2|SEPT8_MOUSE;tr|B1AQY9|B1AQY9_MOUSE;tr|B1AQZ0|B1AQZ0_MOUSE;tr|B7ZC46|B7ZC46_MOUSE
PB.4561.12	novel_in_catalog	Sept8	SLSLGGHVGFDSLPDQLVSK	_SLSLGGHVGFDSLPDQLVSK_	sp|Q8CHH9|SEPT8_MOUSE;sp|Q8CHH9-2|SEPT8_MOUSE;tr|B1AQY9|B1AQY9_MOUSE;tr|B1AQZ0|B1AQZ0_MOUSE;tr|B7ZC46|B7ZC46_MOUSE
PB.4561.12	novel_in_catalog	Sept8	LTIVDAVGFGDQINK	_LTIVDAVGFGDQINK_	sp|Q8CHH9|SEPT8_MOUSE;sp|Q8CHH9-2|SEPT8_MOUSE;tr|B1AQY9|B1AQY9_MOUSE;tr|B1AQZ0|B1AQZ0_MOUSE;tr|B7ZC46|B7ZC46_MOUSE
PB.4561.12	novel_in_catalog	Sept8	LTIVDAVGFGDQINK	_LTIVDAVGFGDQINK_	sp|Q8CHH9|SEPT8_MOUSE;sp|Q8CHH9-2|SEPT8_MOUSE;tr|B1AQY9|B1AQY9_MOUSE;tr|B1AQZ0|B1AQZ0_MOUSE;tr|B7ZC46|B7ZC46_MOUSE
PB.4561.12	novel_in_catalog	Sept8	STLMNTLFNTTFETEEASHHEECVR	_STLMNTLFNTTFETEEASHHEEC[Carbamidomethyl (C)]VR_	sp|Q8CHH9|SEPT8_MOUSE;sp|Q8CHH9-2|SEPT8_MOUSE;tr|B1AQY9|B1AQY9_MOUSE;tr|B1AQZ0|B1AQZ0_MOUSE;tr|B7ZC46|B7ZC46_MOUSE
PB.4561.12	novel_in_catalog	Sept8	STLMNTLFNTTFETEEASHHEECVR	_STLMNTLFNTTFETEEASHHEEC[Carbamidomethyl (C)]VR_	sp|Q8CHH9|SEPT8_MOUSE;sp|Q8CHH9-2|SEPT8_MOUSE;tr|B1AQY9|B1AQY9_MOUSE;tr|B1AQZ0|B1AQZ0_MOUSE;tr|B7ZC46|B7ZC46_MOUSE
PB.4561.12	novel_in_catalog	Sept8	AATDLER	_[Acetyl (Protein N-term)]AATDLER_	sp|Q8CHH9|SEPT8_MOUSE;sp|Q8CHH9-2|SEPT8_MOUSE;tr|B1AQY9|B1AQY9_MOUSE;tr|B1AQZ0|B1AQZ0_MOUSE;tr|B7ZC46|B7ZC46_MOUSE
PB.4561.12	novel_in_catalog	Sept8	AATDLER	_[Acetyl (Protein N-term)]AATDLER_	sp|Q8CHH9|SEPT8_MOUSE;sp|Q8CHH9-2|SEPT8_MOUSE;tr|B1AQY9|B1AQY9_MOUSE;tr|B1AQZ0|B1AQZ0_MOUSE;tr|B7ZC46|B7ZC46_MOUSE
PB.4561.12	novel_in_catalog	Sept8	ETELELK	_ETELELK_	sp|Q8CHH9|SEPT8_MOUSE;sp|Q8CHH9-2|SEPT8_MOUSE;tr|B1AQY9|B1AQY9_MOUSE;tr|B1AQZ0|B1AQZ0_MOUSE;tr|B7ZC46|B7ZC46_MOUSE
PB.4561.12	novel_in_catalog	Sept8	ETELELK	_ETELELK_	sp|Q8CHH9|SEPT8_MOUSE;sp|Q8CHH9-2|SEPT8_MOUSE;tr|B1AQY9|B1AQY9_MOUSE;tr|B1AQZ0|B1AQZ0_MOUSE;tr|B7ZC46|B7ZC46_MOUSE
PB.4561.12	novel_in_catalog	Sept8	ELEEETNAFNCR	_ELEEETNAFNC[Carbamidomethyl (C)]R_	sp|Q8CHH9|SEPT8_MOUSE;sp|Q8CHH9-2|SEPT8_MOUSE;tr|B1AQY9|B1AQY9_MOUSE;tr|B1AQZ0|B1AQZ0_MOUSE;tr|B7ZC46|B7ZC46_MOUSE
PB.4561.12	novel_in_catalog	Sept8	LEEMGFQDSDGDSQPFSLQETYEAK	_LEEM[Oxidation (M)]GFQDSDGDSQPFSLQETYEAK_	sp|Q8CHH9|SEPT8_MOUSE;sp|Q8CHH9-2|SEPT8_MOUSE;tr|B1AQY9|B1AQY9_MOUSE;tr|B1AQZ0|B1AQZ0_MOUSE;tr|B7ZC46|B7ZC46_MOUSE
PB.4561.12	novel_in_catalog	Sept8	LEEMGFQDSDGDSQPFSLQETYEAK	_LEEM[Oxidation (M)]GFQDSDGDSQPFSLQETYEAK_	sp|Q8CHH9|SEPT8_MOUSE;sp|Q8CHH9-2|SEPT8_MOUSE;tr|B1AQY9|B1AQY9_MOUSE;tr|B1AQZ0|B1AQZ0_MOUSE;tr|B7ZC46|B7ZC46_MOUSE
PB.4561.12	novel_in_catalog	Sept8	LEEMGFQDSDGDSQPFSLQETYEAK	_LEEMGFQDSDGDSQPFSLQETYEAK_	sp|Q8CHH9|SEPT8_MOUSE;sp|Q8CHH9-2|SEPT8_MOUSE;tr|B1AQY9|B1AQY9_MOUSE;tr|B1AQZ0|B1AQZ0_MOUSE;tr|B7ZC46|B7ZC46_MOUSE
PB.4561.12	novel_in_catalog	Sept8	LEEMGFQDSDGDSQPFSLQETYEAK	_LEEMGFQDSDGDSQPFSLQETYEAK_	sp|Q8CHH9|SEPT8_MOUSE;sp|Q8CHH9-2|SEPT8_MOUSE;tr|B1AQY9|B1AQY9_MOUSE;tr|B1AQZ0|B1AQZ0_MOUSE;tr|B7ZC46|B7ZC46_MOUSE
PB.4561.12	novel_in_catalog	Sept8	EFLSELQR	_EFLSELQR_	sp|Q8CHH9|SEPT8_MOUSE;sp|Q8CHH9-2|SEPT8_MOUSE;tr|B1AQY9|B1AQY9_MOUSE;tr|B1AQZ0|B1AQZ0_MOUSE;tr|B7ZC46|B7ZC46_MOUSE
PB.4561.12	novel_in_catalog	Sept8	EFLSELQR	_EFLSELQR_	sp|Q8CHH9|SEPT8_MOUSE;sp|Q8CHH9-2|SEPT8_MOUSE;tr|B1AQY9|B1AQY9_MOUSE;tr|B1AQZ0|B1AQZ0_MOUSE;tr|B7ZC46|B7ZC46_MOUSE
PB.4561.12	novel_in_catalog	Sept8	SLFDYHDTR	_SLFDYHDTR_	sp|Q8CHH9|SEPT8_MOUSE;sp|Q8CHH9-2|SEPT8_MOUSE;tr|B1AQY9|B1AQY9_MOUSE;tr|B1AQZ0|B1AQZ0_MOUSE;tr|B7ZC46|B7ZC46_MOUSE
PB.4561.12	novel_in_catalog	Sept8	SLFDYHDTR	_SLFDYHDTR_	sp|Q8CHH9|SEPT8_MOUSE;sp|Q8CHH9-2|SEPT8_MOUSE;tr|B1AQY9|B1AQY9_MOUSE;tr|B1AQZ0|B1AQZ0_MOUSE;tr|B7ZC46|B7ZC46_MOUSE
PB.4561.12	novel_in_catalog	Sept8	LRPQTYDLQESNVHLK	_LRPQTYDLQESNVHLK_	sp|Q8CHH9|SEPT8_MOUSE;sp|Q8CHH9-2|SEPT8_MOUSE;tr|B1AQY9|B1AQY9_MOUSE;tr|E0CYM4|E0CYM4_MOUSE;tr|B1AQZ0|B1AQZ0_MOUSE;tr|B7ZC46|B7ZC46_MOUSE
PB.4561.12	novel_in_catalog	Sept8	LRPQTYDLQESNVHLK	_LRPQTYDLQESNVHLK_	sp|Q8CHH9|SEPT8_MOUSE;sp|Q8CHH9-2|SEPT8_MOUSE;tr|B1AQY9|B1AQY9_MOUSE;tr|E0CYM4|E0CYM4_MOUSE;tr|B1AQZ0|B1AQZ0_MOUSE;tr|B7ZC46|B7ZC46_MOUSE
PB.4561.12	novel_in_catalog	Sept8	LRPQTYDLQESNVHLK	_LRPQTYDLQESNVHLK_	sp|Q8CHH9|SEPT8_MOUSE;sp|Q8CHH9-2|SEPT8_MOUSE;tr|B1AQY9|B1AQY9_MOUSE;tr|E0CYM4|E0CYM4_MOUSE;tr|B1AQZ0|B1AQZ0_MOUSE;tr|B7ZC46|B7ZC46_MOUSE
PB.4561.12	novel_in_catalog	Sept8	AAMEALQSQALHATSQQPLRK	_AAM[Oxidation (M)]EALQSQALHATSQQPLRK_	sp|Q8CHH9|SEPT8_MOUSE;sp|Q8CHH9-2|SEPT8_MOUSE;tr|B1AQY9|B1AQY9_MOUSE;tr|B1AQZ0|B1AQZ0_MOUSE;tr|B7ZC46|B7ZC46_MOUSE
PB.4561.13	full-splice_match	Sept8	VSNAEPEPR	_VSNAEPEPR_	sp|Q8CHH9|SEPT8_MOUSE;sp|Q8CHH9-2|SEPT8_MOUSE;tr|B1AQY9|B1AQY9_MOUSE;tr|B1AQZ0|B1AQZ0_MOUSE;tr|B7ZC46|B7ZC46_MOUSE
PB.4561.13	full-splice_match	Sept8	VSNAEPEPR	_VSNAEPEPR_	sp|Q8CHH9|SEPT8_MOUSE;sp|Q8CHH9-2|SEPT8_MOUSE;tr|B1AQY9|B1AQY9_MOUSE;tr|B1AQZ0|B1AQZ0_MOUSE;tr|B7ZC46|B7ZC46_MOUSE
PB.4561.13	full-splice_match	Sept8	AAMEALQSQALHATSQQPLR	_AAM[Oxidation (M)]EALQSQALHATSQQPLR_	sp|Q8CHH9|SEPT8_MOUSE;sp|Q8CHH9-2|SEPT8_MOUSE;tr|B1AQY9|B1AQY9_MOUSE;tr|B1AQZ0|B1AQZ0_MOUSE;tr|B7ZC46|B7ZC46_MOUSE
PB.4561.13	full-splice_match	Sept8	AAMEALQSQALHATSQQPLR	_AAM[Oxidation (M)]EALQSQALHATSQQPLR_	sp|Q8CHH9|SEPT8_MOUSE;sp|Q8CHH9-2|SEPT8_MOUSE;tr|B1AQY9|B1AQY9_MOUSE;tr|B1AQZ0|B1AQZ0_MOUSE;tr|B7ZC46|B7ZC46_MOUSE
PB.4561.13	full-splice_match	Sept8	AAMEALQSQALHATSQQPLR	_AAMEALQSQALHATSQQPLR_	sp|Q8CHH9|SEPT8_MOUSE;sp|Q8CHH9-2|SEPT8_MOUSE;tr|B1AQY9|B1AQY9_MOUSE;tr|B1AQZ0|B1AQZ0_MOUSE;tr|B7ZC46|B7ZC46_MOUSE
PB.4561.13	full-splice_match	Sept8	AAMEALQSQALHATSQQPLR	_AAMEALQSQALHATSQQPLR_	sp|Q8CHH9|SEPT8_MOUSE;sp|Q8CHH9-2|SEPT8_MOUSE;tr|B1AQY9|B1AQY9_MOUSE;tr|B1AQZ0|B1AQZ0_MOUSE;tr|B7ZC46|B7ZC46_MOUSE
PB.4561.13	full-splice_match	Sept8	AAMEALQSQALHATSQQPLRK	_AAM[Oxidation (M)]EALQSQALHATSQQPLRK_	sp|Q8CHH9|SEPT8_MOUSE;sp|Q8CHH9-2|SEPT8_MOUSE;tr|B1AQY9|B1AQY9_MOUSE;tr|B1AQZ0|B1AQZ0_MOUSE;tr|B7ZC46|B7ZC46_MOUSE
PB.4561.13	full-splice_match	Sept8	AAMEALQSQALHATSQQPLRK	_AAMEALQSQALHATSQQPLRK_	sp|Q8CHH9|SEPT8_MOUSE;sp|Q8CHH9-2|SEPT8_MOUSE;tr|B1AQY9|B1AQY9_MOUSE;tr|B1AQZ0|B1AQZ0_MOUSE;tr|B7ZC46|B7ZC46_MOUSE
PB.4561.13	full-splice_match	Sept8	AAMEALQSQALHATSQQPLRK	_AAMEALQSQALHATSQQPLRK_	sp|Q8CHH9|SEPT8_MOUSE;sp|Q8CHH9-2|SEPT8_MOUSE;tr|B1AQY9|B1AQY9_MOUSE;tr|B1AQZ0|B1AQZ0_MOUSE;tr|B7ZC46|B7ZC46_MOUSE
PB.4561.13	full-splice_match	Sept8	SLSLGGHVGFDSLPDQLVSK	_SLSLGGHVGFDSLPDQLVSK_	sp|Q8CHH9|SEPT8_MOUSE;sp|Q8CHH9-2|SEPT8_MOUSE;tr|B1AQY9|B1AQY9_MOUSE;tr|B1AQZ0|B1AQZ0_MOUSE;tr|B7ZC46|B7ZC46_MOUSE
PB.4561.13	full-splice_match	Sept8	SLSLGGHVGFDSLPDQLVSK	_SLSLGGHVGFDSLPDQLVSK_	sp|Q8CHH9|SEPT8_MOUSE;sp|Q8CHH9-2|SEPT8_MOUSE;tr|B1AQY9|B1AQY9_MOUSE;tr|B1AQZ0|B1AQZ0_MOUSE;tr|B7ZC46|B7ZC46_MOUSE
PB.4561.13	full-splice_match	Sept8	LTIVDAVGFGDQINK	_LTIVDAVGFGDQINK_	sp|Q8CHH9|SEPT8_MOUSE;sp|Q8CHH9-2|SEPT8_MOUSE;tr|B1AQY9|B1AQY9_MOUSE;tr|B1AQZ0|B1AQZ0_MOUSE;tr|B7ZC46|B7ZC46_MOUSE
PB.4561.13	full-splice_match	Sept8	LTIVDAVGFGDQINK	_LTIVDAVGFGDQINK_	sp|Q8CHH9|SEPT8_MOUSE;sp|Q8CHH9-2|SEPT8_MOUSE;tr|B1AQY9|B1AQY9_MOUSE;tr|B1AQZ0|B1AQZ0_MOUSE;tr|B7ZC46|B7ZC46_MOUSE
PB.4561.13	full-splice_match	Sept8	STLMNTLFNTTFETEEASHHEECVR	_STLMNTLFNTTFETEEASHHEEC[Carbamidomethyl (C)]VR_	sp|Q8CHH9|SEPT8_MOUSE;sp|Q8CHH9-2|SEPT8_MOUSE;tr|B1AQY9|B1AQY9_MOUSE;tr|B1AQZ0|B1AQZ0_MOUSE;tr|B7ZC46|B7ZC46_MOUSE
PB.4561.13	full-splice_match	Sept8	STLMNTLFNTTFETEEASHHEECVR	_STLMNTLFNTTFETEEASHHEEC[Carbamidomethyl (C)]VR_	sp|Q8CHH9|SEPT8_MOUSE;sp|Q8CHH9-2|SEPT8_MOUSE;tr|B1AQY9|B1AQY9_MOUSE;tr|B1AQZ0|B1AQZ0_MOUSE;tr|B7ZC46|B7ZC46_MOUSE
PB.4561.13	full-splice_match	Sept8	AATDLER	_[Acetyl (Protein N-term)]AATDLER_	sp|Q8CHH9|SEPT8_MOUSE;sp|Q8CHH9-2|SEPT8_MOUSE;tr|B1AQY9|B1AQY9_MOUSE;tr|B1AQZ0|B1AQZ0_MOUSE;tr|B7ZC46|B7ZC46_MOUSE
PB.4561.13	full-splice_match	Sept8	AATDLER	_[Acetyl (Protein N-term)]AATDLER_	sp|Q8CHH9|SEPT8_MOUSE;sp|Q8CHH9-2|SEPT8_MOUSE;tr|B1AQY9|B1AQY9_MOUSE;tr|B1AQZ0|B1AQZ0_MOUSE;tr|B7ZC46|B7ZC46_MOUSE
PB.4561.13	full-splice_match	Sept8	ETELELK	_ETELELK_	sp|Q8CHH9|SEPT8_MOUSE;sp|Q8CHH9-2|SEPT8_MOUSE;tr|B1AQY9|B1AQY9_MOUSE;tr|B1AQZ0|B1AQZ0_MOUSE;tr|B7ZC46|B7ZC46_MOUSE
PB.4561.13	full-splice_match	Sept8	ETELELK	_ETELELK_	sp|Q8CHH9|SEPT8_MOUSE;sp|Q8CHH9-2|SEPT8_MOUSE;tr|B1AQY9|B1AQY9_MOUSE;tr|B1AQZ0|B1AQZ0_MOUSE;tr|B7ZC46|B7ZC46_MOUSE
PB.4561.13	full-splice_match	Sept8	ELEEETNAFNCR	_ELEEETNAFNC[Carbamidomethyl (C)]R_	sp|Q8CHH9|SEPT8_MOUSE;sp|Q8CHH9-2|SEPT8_MOUSE;tr|B1AQY9|B1AQY9_MOUSE;tr|B1AQZ0|B1AQZ0_MOUSE;tr|B7ZC46|B7ZC46_MOUSE
PB.4561.13	full-splice_match	Sept8	LEEMGFQDSDGDSQPFSLQETYEAK	_LEEM[Oxidation (M)]GFQDSDGDSQPFSLQETYEAK_	sp|Q8CHH9|SEPT8_MOUSE;sp|Q8CHH9-2|SEPT8_MOUSE;tr|B1AQY9|B1AQY9_MOUSE;tr|B1AQZ0|B1AQZ0_MOUSE;tr|B7ZC46|B7ZC46_MOUSE
PB.4561.13	full-splice_match	Sept8	LEEMGFQDSDGDSQPFSLQETYEAK	_LEEM[Oxidation (M)]GFQDSDGDSQPFSLQETYEAK_	sp|Q8CHH9|SEPT8_MOUSE;sp|Q8CHH9-2|SEPT8_MOUSE;tr|B1AQY9|B1AQY9_MOUSE;tr|B1AQZ0|B1AQZ0_MOUSE;tr|B7ZC46|B7ZC46_MOUSE
PB.4561.13	full-splice_match	Sept8	LEEMGFQDSDGDSQPFSLQETYEAK	_LEEMGFQDSDGDSQPFSLQETYEAK_	sp|Q8CHH9|SEPT8_MOUSE;sp|Q8CHH9-2|SEPT8_MOUSE;tr|B1AQY9|B1AQY9_MOUSE;tr|B1AQZ0|B1AQZ0_MOUSE;tr|B7ZC46|B7ZC46_MOUSE
PB.4561.13	full-splice_match	Sept8	LEEMGFQDSDGDSQPFSLQETYEAK	_LEEMGFQDSDGDSQPFSLQETYEAK_	sp|Q8CHH9|SEPT8_MOUSE;sp|Q8CHH9-2|SEPT8_MOUSE;tr|B1AQY9|B1AQY9_MOUSE;tr|B1AQZ0|B1AQZ0_MOUSE;tr|B7ZC46|B7ZC46_MOUSE
PB.4561.13	full-splice_match	Sept8	EFLSELQR	_EFLSELQR_	sp|Q8CHH9|SEPT8_MOUSE;sp|Q8CHH9-2|SEPT8_MOUSE;tr|B1AQY9|B1AQY9_MOUSE;tr|B1AQZ0|B1AQZ0_MOUSE;tr|B7ZC46|B7ZC46_MOUSE
PB.4561.13	full-splice_match	Sept8	EFLSELQR	_EFLSELQR_	sp|Q8CHH9|SEPT8_MOUSE;sp|Q8CHH9-2|SEPT8_MOUSE;tr|B1AQY9|B1AQY9_MOUSE;tr|B1AQZ0|B1AQZ0_MOUSE;tr|B7ZC46|B7ZC46_MOUSE
PB.4561.13	full-splice_match	Sept8	SLFDYHDTR	_SLFDYHDTR_	sp|Q8CHH9|SEPT8_MOUSE;sp|Q8CHH9-2|SEPT8_MOUSE;tr|B1AQY9|B1AQY9_MOUSE;tr|B1AQZ0|B1AQZ0_MOUSE;tr|B7ZC46|B7ZC46_MOUSE
PB.4561.13	full-splice_match	Sept8	SLFDYHDTR	_SLFDYHDTR_	sp|Q8CHH9|SEPT8_MOUSE;sp|Q8CHH9-2|SEPT8_MOUSE;tr|B1AQY9|B1AQY9_MOUSE;tr|B1AQZ0|B1AQZ0_MOUSE;tr|B7ZC46|B7ZC46_MOUSE
PB.4561.13	full-splice_match	Sept8	LRPQTYDLQESNVHLK	_LRPQTYDLQESNVHLK_	sp|Q8CHH9|SEPT8_MOUSE;sp|Q8CHH9-2|SEPT8_MOUSE;tr|B1AQY9|B1AQY9_MOUSE;tr|E0CYM4|E0CYM4_MOUSE;tr|B1AQZ0|B1AQZ0_MOUSE;tr|B7ZC46|B7ZC46_MOUSE
PB.4561.13	full-splice_match	Sept8	LRPQTYDLQESNVHLK	_LRPQTYDLQESNVHLK_	sp|Q8CHH9|SEPT8_MOUSE;sp|Q8CHH9-2|SEPT8_MOUSE;tr|B1AQY9|B1AQY9_MOUSE;tr|E0CYM4|E0CYM4_MOUSE;tr|B1AQZ0|B1AQZ0_MOUSE;tr|B7ZC46|B7ZC46_MOUSE
PB.4561.13	full-splice_match	Sept8	LRPQTYDLQESNVHLK	_LRPQTYDLQESNVHLK_	sp|Q8CHH9|SEPT8_MOUSE;sp|Q8CHH9-2|SEPT8_MOUSE;tr|B1AQY9|B1AQY9_MOUSE;tr|E0CYM4|E0CYM4_MOUSE;tr|B1AQZ0|B1AQZ0_MOUSE;tr|B7ZC46|B7ZC46_MOUSE
PB.4561.13	full-splice_match	Sept8	AAMEALQSQALHATSQQPLRK	_AAM[Oxidation (M)]EALQSQALHATSQQPLRK_	sp|Q8CHH9|SEPT8_MOUSE;sp|Q8CHH9-2|SEPT8_MOUSE;tr|B1AQY9|B1AQY9_MOUSE;tr|B1AQZ0|B1AQZ0_MOUSE;tr|B7ZC46|B7ZC46_MOUSE
PB.4561.15	full-splice_match	Sept8	VSNAEPEPR	_VSNAEPEPR_	sp|Q8CHH9|SEPT8_MOUSE;sp|Q8CHH9-2|SEPT8_MOUSE;tr|B1AQY9|B1AQY9_MOUSE;tr|B1AQZ0|B1AQZ0_MOUSE;tr|B7ZC46|B7ZC46_MOUSE
PB.4561.15	full-splice_match	Sept8	VSNAEPEPR	_VSNAEPEPR_	sp|Q8CHH9|SEPT8_MOUSE;sp|Q8CHH9-2|SEPT8_MOUSE;tr|B1AQY9|B1AQY9_MOUSE;tr|B1AQZ0|B1AQZ0_MOUSE;tr|B7ZC46|B7ZC46_MOUSE
PB.4561.15	full-splice_match	Sept8	AAMEALQSQALHATSQQPLR	_AAM[Oxidation (M)]EALQSQALHATSQQPLR_	sp|Q8CHH9|SEPT8_MOUSE;sp|Q8CHH9-2|SEPT8_MOUSE;tr|B1AQY9|B1AQY9_MOUSE;tr|B1AQZ0|B1AQZ0_MOUSE;tr|B7ZC46|B7ZC46_MOUSE
PB.4561.15	full-splice_match	Sept8	AAMEALQSQALHATSQQPLR	_AAM[Oxidation (M)]EALQSQALHATSQQPLR_	sp|Q8CHH9|SEPT8_MOUSE;sp|Q8CHH9-2|SEPT8_MOUSE;tr|B1AQY9|B1AQY9_MOUSE;tr|B1AQZ0|B1AQZ0_MOUSE;tr|B7ZC46|B7ZC46_MOUSE
PB.4561.15	full-splice_match	Sept8	AAMEALQSQALHATSQQPLR	_AAMEALQSQALHATSQQPLR_	sp|Q8CHH9|SEPT8_MOUSE;sp|Q8CHH9-2|SEPT8_MOUSE;tr|B1AQY9|B1AQY9_MOUSE;tr|B1AQZ0|B1AQZ0_MOUSE;tr|B7ZC46|B7ZC46_MOUSE
PB.4561.15	full-splice_match	Sept8	AAMEALQSQALHATSQQPLR	_AAMEALQSQALHATSQQPLR_	sp|Q8CHH9|SEPT8_MOUSE;sp|Q8CHH9-2|SEPT8_MOUSE;tr|B1AQY9|B1AQY9_MOUSE;tr|B1AQZ0|B1AQZ0_MOUSE;tr|B7ZC46|B7ZC46_MOUSE
PB.4561.15	full-splice_match	Sept8	AAMEALQSQALHATSQQPLRK	_AAM[Oxidation (M)]EALQSQALHATSQQPLRK_	sp|Q8CHH9|SEPT8_MOUSE;sp|Q8CHH9-2|SEPT8_MOUSE;tr|B1AQY9|B1AQY9_MOUSE;tr|B1AQZ0|B1AQZ0_MOUSE;tr|B7ZC46|B7ZC46_MOUSE
PB.4561.15	full-splice_match	Sept8	AAMEALQSQALHATSQQPLRK	_AAMEALQSQALHATSQQPLRK_	sp|Q8CHH9|SEPT8_MOUSE;sp|Q8CHH9-2|SEPT8_MOUSE;tr|B1AQY9|B1AQY9_MOUSE;tr|B1AQZ0|B1AQZ0_MOUSE;tr|B7ZC46|B7ZC46_MOUSE
PB.4561.15	full-splice_match	Sept8	AAMEALQSQALHATSQQPLRK	_AAMEALQSQALHATSQQPLRK_	sp|Q8CHH9|SEPT8_MOUSE;sp|Q8CHH9-2|SEPT8_MOUSE;tr|B1AQY9|B1AQY9_MOUSE;tr|B1AQZ0|B1AQZ0_MOUSE;tr|B7ZC46|B7ZC46_MOUSE
PB.4561.15	full-splice_match	Sept8	SLSLGGHVGFDSLPDQLVSK	_SLSLGGHVGFDSLPDQLVSK_	sp|Q8CHH9|SEPT8_MOUSE;sp|Q8CHH9-2|SEPT8_MOUSE;tr|B1AQY9|B1AQY9_MOUSE;tr|B1AQZ0|B1AQZ0_MOUSE;tr|B7ZC46|B7ZC46_MOUSE
PB.4561.15	full-splice_match	Sept8	SLSLGGHVGFDSLPDQLVSK	_SLSLGGHVGFDSLPDQLVSK_	sp|Q8CHH9|SEPT8_MOUSE;sp|Q8CHH9-2|SEPT8_MOUSE;tr|B1AQY9|B1AQY9_MOUSE;tr|B1AQZ0|B1AQZ0_MOUSE;tr|B7ZC46|B7ZC46_MOUSE
PB.4561.15	full-splice_match	Sept8	LTIVDAVGFGDQINK	_LTIVDAVGFGDQINK_	sp|Q8CHH9|SEPT8_MOUSE;sp|Q8CHH9-2|SEPT8_MOUSE;tr|B1AQY9|B1AQY9_MOUSE;tr|B1AQZ0|B1AQZ0_MOUSE;tr|B7ZC46|B7ZC46_MOUSE
PB.4561.15	full-splice_match	Sept8	LTIVDAVGFGDQINK	_LTIVDAVGFGDQINK_	sp|Q8CHH9|SEPT8_MOUSE;sp|Q8CHH9-2|SEPT8_MOUSE;tr|B1AQY9|B1AQY9_MOUSE;tr|B1AQZ0|B1AQZ0_MOUSE;tr|B7ZC46|B7ZC46_MOUSE
PB.4561.15	full-splice_match	Sept8	STLMNTLFNTTFETEEASHHEECVR	_STLMNTLFNTTFETEEASHHEEC[Carbamidomethyl (C)]VR_	sp|Q8CHH9|SEPT8_MOUSE;sp|Q8CHH9-2|SEPT8_MOUSE;tr|B1AQY9|B1AQY9_MOUSE;tr|B1AQZ0|B1AQZ0_MOUSE;tr|B7ZC46|B7ZC46_MOUSE
PB.4561.15	full-splice_match	Sept8	STLMNTLFNTTFETEEASHHEECVR	_STLMNTLFNTTFETEEASHHEEC[Carbamidomethyl (C)]VR_	sp|Q8CHH9|SEPT8_MOUSE;sp|Q8CHH9-2|SEPT8_MOUSE;tr|B1AQY9|B1AQY9_MOUSE;tr|B1AQZ0|B1AQZ0_MOUSE;tr|B7ZC46|B7ZC46_MOUSE
PB.4561.15	full-splice_match	Sept8	AATDLER	_[Acetyl (Protein N-term)]AATDLER_	sp|Q8CHH9|SEPT8_MOUSE;sp|Q8CHH9-2|SEPT8_MOUSE;tr|B1AQY9|B1AQY9_MOUSE;tr|B1AQZ0|B1AQZ0_MOUSE;tr|B7ZC46|B7ZC46_MOUSE
PB.4561.15	full-splice_match	Sept8	AATDLER	_[Acetyl (Protein N-term)]AATDLER_	sp|Q8CHH9|SEPT8_MOUSE;sp|Q8CHH9-2|SEPT8_MOUSE;tr|B1AQY9|B1AQY9_MOUSE;tr|B1AQZ0|B1AQZ0_MOUSE;tr|B7ZC46|B7ZC46_MOUSE
PB.4561.15	full-splice_match	Sept8	ETELELK	_ETELELK_	sp|Q8CHH9|SEPT8_MOUSE;sp|Q8CHH9-2|SEPT8_MOUSE;tr|B1AQY9|B1AQY9_MOUSE;tr|B1AQZ0|B1AQZ0_MOUSE;tr|B7ZC46|B7ZC46_MOUSE
PB.4561.15	full-splice_match	Sept8	ETELELK	_ETELELK_	sp|Q8CHH9|SEPT8_MOUSE;sp|Q8CHH9-2|SEPT8_MOUSE;tr|B1AQY9|B1AQY9_MOUSE;tr|B1AQZ0|B1AQZ0_MOUSE;tr|B7ZC46|B7ZC46_MOUSE
PB.4561.15	full-splice_match	Sept8	ELEEETNAFNCR	_ELEEETNAFNC[Carbamidomethyl (C)]R_	sp|Q8CHH9|SEPT8_MOUSE;sp|Q8CHH9-2|SEPT8_MOUSE;tr|B1AQY9|B1AQY9_MOUSE;tr|B1AQZ0|B1AQZ0_MOUSE;tr|B7ZC46|B7ZC46_MOUSE
PB.4561.15	full-splice_match	Sept8	LEEMGFQDSDGDSQPFSLQETYEAK	_LEEM[Oxidation (M)]GFQDSDGDSQPFSLQETYEAK_	sp|Q8CHH9|SEPT8_MOUSE;sp|Q8CHH9-2|SEPT8_MOUSE;tr|B1AQY9|B1AQY9_MOUSE;tr|B1AQZ0|B1AQZ0_MOUSE;tr|B7ZC46|B7ZC46_MOUSE
PB.4561.15	full-splice_match	Sept8	LEEMGFQDSDGDSQPFSLQETYEAK	_LEEM[Oxidation (M)]GFQDSDGDSQPFSLQETYEAK_	sp|Q8CHH9|SEPT8_MOUSE;sp|Q8CHH9-2|SEPT8_MOUSE;tr|B1AQY9|B1AQY9_MOUSE;tr|B1AQZ0|B1AQZ0_MOUSE;tr|B7ZC46|B7ZC46_MOUSE
PB.4561.15	full-splice_match	Sept8	LEEMGFQDSDGDSQPFSLQETYEAK	_LEEMGFQDSDGDSQPFSLQETYEAK_	sp|Q8CHH9|SEPT8_MOUSE;sp|Q8CHH9-2|SEPT8_MOUSE;tr|B1AQY9|B1AQY9_MOUSE;tr|B1AQZ0|B1AQZ0_MOUSE;tr|B7ZC46|B7ZC46_MOUSE
PB.4561.15	full-splice_match	Sept8	LEEMGFQDSDGDSQPFSLQETYEAK	_LEEMGFQDSDGDSQPFSLQETYEAK_	sp|Q8CHH9|SEPT8_MOUSE;sp|Q8CHH9-2|SEPT8_MOUSE;tr|B1AQY9|B1AQY9_MOUSE;tr|B1AQZ0|B1AQZ0_MOUSE;tr|B7ZC46|B7ZC46_MOUSE
PB.4561.15	full-splice_match	Sept8	EFLSELQR	_EFLSELQR_	sp|Q8CHH9|SEPT8_MOUSE;sp|Q8CHH9-2|SEPT8_MOUSE;tr|B1AQY9|B1AQY9_MOUSE;tr|B1AQZ0|B1AQZ0_MOUSE;tr|B7ZC46|B7ZC46_MOUSE
PB.4561.15	full-splice_match	Sept8	EFLSELQR	_EFLSELQR_	sp|Q8CHH9|SEPT8_MOUSE;sp|Q8CHH9-2|SEPT8_MOUSE;tr|B1AQY9|B1AQY9_MOUSE;tr|B1AQZ0|B1AQZ0_MOUSE;tr|B7ZC46|B7ZC46_MOUSE
PB.4561.15	full-splice_match	Sept8	SLFDYHDTR	_SLFDYHDTR_	sp|Q8CHH9|SEPT8_MOUSE;sp|Q8CHH9-2|SEPT8_MOUSE;tr|B1AQY9|B1AQY9_MOUSE;tr|B1AQZ0|B1AQZ0_MOUSE;tr|B7ZC46|B7ZC46_MOUSE
PB.4561.15	full-splice_match	Sept8	SLFDYHDTR	_SLFDYHDTR_	sp|Q8CHH9|SEPT8_MOUSE;sp|Q8CHH9-2|SEPT8_MOUSE;tr|B1AQY9|B1AQY9_MOUSE;tr|B1AQZ0|B1AQZ0_MOUSE;tr|B7ZC46|B7ZC46_MOUSE
PB.4561.15	full-splice_match	Sept8	LRPQTYDLQESNVHLK	_LRPQTYDLQESNVHLK_	sp|Q8CHH9|SEPT8_MOUSE;sp|Q8CHH9-2|SEPT8_MOUSE;tr|B1AQY9|B1AQY9_MOUSE;tr|E0CYM4|E0CYM4_MOUSE;tr|B1AQZ0|B1AQZ0_MOUSE;tr|B7ZC46|B7ZC46_MOUSE
PB.4561.15	full-splice_match	Sept8	LRPQTYDLQESNVHLK	_LRPQTYDLQESNVHLK_	sp|Q8CHH9|SEPT8_MOUSE;sp|Q8CHH9-2|SEPT8_MOUSE;tr|B1AQY9|B1AQY9_MOUSE;tr|E0CYM4|E0CYM4_MOUSE;tr|B1AQZ0|B1AQZ0_MOUSE;tr|B7ZC46|B7ZC46_MOUSE
PB.4561.15	full-splice_match	Sept8	LRPQTYDLQESNVHLK	_LRPQTYDLQESNVHLK_	sp|Q8CHH9|SEPT8_MOUSE;sp|Q8CHH9-2|SEPT8_MOUSE;tr|B1AQY9|B1AQY9_MOUSE;tr|E0CYM4|E0CYM4_MOUSE;tr|B1AQZ0|B1AQZ0_MOUSE;tr|B7ZC46|B7ZC46_MOUSE
PB.4561.15	full-splice_match	Sept8	AAMEALQSQALHATSQQPLRK	_AAM[Oxidation (M)]EALQSQALHATSQQPLRK_	sp|Q8CHH9|SEPT8_MOUSE;sp|Q8CHH9-2|SEPT8_MOUSE;tr|B1AQY9|B1AQY9_MOUSE;tr|B1AQZ0|B1AQZ0_MOUSE;tr|B7ZC46|B7ZC46_MOUSE
PB.4561.18	full-splice_match	Sept8	VSNAEPEPR	_VSNAEPEPR_	sp|Q8CHH9|SEPT8_MOUSE;sp|Q8CHH9-2|SEPT8_MOUSE;tr|B1AQY9|B1AQY9_MOUSE;tr|B1AQZ0|B1AQZ0_MOUSE;tr|B7ZC46|B7ZC46_MOUSE
PB.4561.18	full-splice_match	Sept8	VSNAEPEPR	_VSNAEPEPR_	sp|Q8CHH9|SEPT8_MOUSE;sp|Q8CHH9-2|SEPT8_MOUSE;tr|B1AQY9|B1AQY9_MOUSE;tr|B1AQZ0|B1AQZ0_MOUSE;tr|B7ZC46|B7ZC46_MOUSE
PB.4561.18	full-splice_match	Sept8	AAMEALQSQALHATSQQPLR	_AAM[Oxidation (M)]EALQSQALHATSQQPLR_	sp|Q8CHH9|SEPT8_MOUSE;sp|Q8CHH9-2|SEPT8_MOUSE;tr|B1AQY9|B1AQY9_MOUSE;tr|B1AQZ0|B1AQZ0_MOUSE;tr|B7ZC46|B7ZC46_MOUSE
PB.4561.18	full-splice_match	Sept8	AAMEALQSQALHATSQQPLR	_AAM[Oxidation (M)]EALQSQALHATSQQPLR_	sp|Q8CHH9|SEPT8_MOUSE;sp|Q8CHH9-2|SEPT8_MOUSE;tr|B1AQY9|B1AQY9_MOUSE;tr|B1AQZ0|B1AQZ0_MOUSE;tr|B7ZC46|B7ZC46_MOUSE
PB.4561.18	full-splice_match	Sept8	AAMEALQSQALHATSQQPLR	_AAMEALQSQALHATSQQPLR_	sp|Q8CHH9|SEPT8_MOUSE;sp|Q8CHH9-2|SEPT8_MOUSE;tr|B1AQY9|B1AQY9_MOUSE;tr|B1AQZ0|B1AQZ0_MOUSE;tr|B7ZC46|B7ZC46_MOUSE
PB.4561.18	full-splice_match	Sept8	AAMEALQSQALHATSQQPLR	_AAMEALQSQALHATSQQPLR_	sp|Q8CHH9|SEPT8_MOUSE;sp|Q8CHH9-2|SEPT8_MOUSE;tr|B1AQY9|B1AQY9_MOUSE;tr|B1AQZ0|B1AQZ0_MOUSE;tr|B7ZC46|B7ZC46_MOUSE
PB.4561.18	full-splice_match	Sept8	AAMEALQSQALHATSQQPLRK	_AAM[Oxidation (M)]EALQSQALHATSQQPLRK_	sp|Q8CHH9|SEPT8_MOUSE;sp|Q8CHH9-2|SEPT8_MOUSE;tr|B1AQY9|B1AQY9_MOUSE;tr|B1AQZ0|B1AQZ0_MOUSE;tr|B7ZC46|B7ZC46_MOUSE
PB.4561.18	full-splice_match	Sept8	AAMEALQSQALHATSQQPLRK	_AAMEALQSQALHATSQQPLRK_	sp|Q8CHH9|SEPT8_MOUSE;sp|Q8CHH9-2|SEPT8_MOUSE;tr|B1AQY9|B1AQY9_MOUSE;tr|B1AQZ0|B1AQZ0_MOUSE;tr|B7ZC46|B7ZC46_MOUSE
PB.4561.18	full-splice_match	Sept8	AAMEALQSQALHATSQQPLRK	_AAMEALQSQALHATSQQPLRK_	sp|Q8CHH9|SEPT8_MOUSE;sp|Q8CHH9-2|SEPT8_MOUSE;tr|B1AQY9|B1AQY9_MOUSE;tr|B1AQZ0|B1AQZ0_MOUSE;tr|B7ZC46|B7ZC46_MOUSE
PB.4561.18	full-splice_match	Sept8	SLSLGGHVGFDSLPDQLVSK	_SLSLGGHVGFDSLPDQLVSK_	sp|Q8CHH9|SEPT8_MOUSE;sp|Q8CHH9-2|SEPT8_MOUSE;tr|B1AQY9|B1AQY9_MOUSE;tr|B1AQZ0|B1AQZ0_MOUSE;tr|B7ZC46|B7ZC46_MOUSE
PB.4561.18	full-splice_match	Sept8	SLSLGGHVGFDSLPDQLVSK	_SLSLGGHVGFDSLPDQLVSK_	sp|Q8CHH9|SEPT8_MOUSE;sp|Q8CHH9-2|SEPT8_MOUSE;tr|B1AQY9|B1AQY9_MOUSE;tr|B1AQZ0|B1AQZ0_MOUSE;tr|B7ZC46|B7ZC46_MOUSE
PB.4561.18	full-splice_match	Sept8	LTIVDAVGFGDQINK	_LTIVDAVGFGDQINK_	sp|Q8CHH9|SEPT8_MOUSE;sp|Q8CHH9-2|SEPT8_MOUSE;tr|B1AQY9|B1AQY9_MOUSE;tr|B1AQZ0|B1AQZ0_MOUSE;tr|B7ZC46|B7ZC46_MOUSE
PB.4561.18	full-splice_match	Sept8	LTIVDAVGFGDQINK	_LTIVDAVGFGDQINK_	sp|Q8CHH9|SEPT8_MOUSE;sp|Q8CHH9-2|SEPT8_MOUSE;tr|B1AQY9|B1AQY9_MOUSE;tr|B1AQZ0|B1AQZ0_MOUSE;tr|B7ZC46|B7ZC46_MOUSE
PB.4561.18	full-splice_match	Sept8	STLMNTLFNTTFETEEASHHEECVR	_STLMNTLFNTTFETEEASHHEEC[Carbamidomethyl (C)]VR_	sp|Q8CHH9|SEPT8_MOUSE;sp|Q8CHH9-2|SEPT8_MOUSE;tr|B1AQY9|B1AQY9_MOUSE;tr|B1AQZ0|B1AQZ0_MOUSE;tr|B7ZC46|B7ZC46_MOUSE
PB.4561.18	full-splice_match	Sept8	STLMNTLFNTTFETEEASHHEECVR	_STLMNTLFNTTFETEEASHHEEC[Carbamidomethyl (C)]VR_	sp|Q8CHH9|SEPT8_MOUSE;sp|Q8CHH9-2|SEPT8_MOUSE;tr|B1AQY9|B1AQY9_MOUSE;tr|B1AQZ0|B1AQZ0_MOUSE;tr|B7ZC46|B7ZC46_MOUSE
PB.4561.18	full-splice_match	Sept8	AATDLER	_[Acetyl (Protein N-term)]AATDLER_	sp|Q8CHH9|SEPT8_MOUSE;sp|Q8CHH9-2|SEPT8_MOUSE;tr|B1AQY9|B1AQY9_MOUSE;tr|B1AQZ0|B1AQZ0_MOUSE;tr|B7ZC46|B7ZC46_MOUSE
PB.4561.18	full-splice_match	Sept8	AATDLER	_[Acetyl (Protein N-term)]AATDLER_	sp|Q8CHH9|SEPT8_MOUSE;sp|Q8CHH9-2|SEPT8_MOUSE;tr|B1AQY9|B1AQY9_MOUSE;tr|B1AQZ0|B1AQZ0_MOUSE;tr|B7ZC46|B7ZC46_MOUSE
PB.4561.18	full-splice_match	Sept8	ETELELK	_ETELELK_	sp|Q8CHH9|SEPT8_MOUSE;sp|Q8CHH9-2|SEPT8_MOUSE;tr|B1AQY9|B1AQY9_MOUSE;tr|B1AQZ0|B1AQZ0_MOUSE;tr|B7ZC46|B7ZC46_MOUSE
PB.4561.18	full-splice_match	Sept8	ETELELK	_ETELELK_	sp|Q8CHH9|SEPT8_MOUSE;sp|Q8CHH9-2|SEPT8_MOUSE;tr|B1AQY9|B1AQY9_MOUSE;tr|B1AQZ0|B1AQZ0_MOUSE;tr|B7ZC46|B7ZC46_MOUSE
PB.4561.18	full-splice_match	Sept8	ELEEETNAFNCR	_ELEEETNAFNC[Carbamidomethyl (C)]R_	sp|Q8CHH9|SEPT8_MOUSE;sp|Q8CHH9-2|SEPT8_MOUSE;tr|B1AQY9|B1AQY9_MOUSE;tr|B1AQZ0|B1AQZ0_MOUSE;tr|B7ZC46|B7ZC46_MOUSE
PB.4561.18	full-splice_match	Sept8	LEEMGFQDSDGDSQPFSLQETYEAK	_LEEM[Oxidation (M)]GFQDSDGDSQPFSLQETYEAK_	sp|Q8CHH9|SEPT8_MOUSE;sp|Q8CHH9-2|SEPT8_MOUSE;tr|B1AQY9|B1AQY9_MOUSE;tr|B1AQZ0|B1AQZ0_MOUSE;tr|B7ZC46|B7ZC46_MOUSE
PB.4561.18	full-splice_match	Sept8	LEEMGFQDSDGDSQPFSLQETYEAK	_LEEM[Oxidation (M)]GFQDSDGDSQPFSLQETYEAK_	sp|Q8CHH9|SEPT8_MOUSE;sp|Q8CHH9-2|SEPT8_MOUSE;tr|B1AQY9|B1AQY9_MOUSE;tr|B1AQZ0|B1AQZ0_MOUSE;tr|B7ZC46|B7ZC46_MOUSE
PB.4561.18	full-splice_match	Sept8	LEEMGFQDSDGDSQPFSLQETYEAK	_LEEMGFQDSDGDSQPFSLQETYEAK_	sp|Q8CHH9|SEPT8_MOUSE;sp|Q8CHH9-2|SEPT8_MOUSE;tr|B1AQY9|B1AQY9_MOUSE;tr|B1AQZ0|B1AQZ0_MOUSE;tr|B7ZC46|B7ZC46_MOUSE
PB.4561.18	full-splice_match	Sept8	LEEMGFQDSDGDSQPFSLQETYEAK	_LEEMGFQDSDGDSQPFSLQETYEAK_	sp|Q8CHH9|SEPT8_MOUSE;sp|Q8CHH9-2|SEPT8_MOUSE;tr|B1AQY9|B1AQY9_MOUSE;tr|B1AQZ0|B1AQZ0_MOUSE;tr|B7ZC46|B7ZC46_MOUSE
PB.4561.18	full-splice_match	Sept8	EFLSELQR	_EFLSELQR_	sp|Q8CHH9|SEPT8_MOUSE;sp|Q8CHH9-2|SEPT8_MOUSE;tr|B1AQY9|B1AQY9_MOUSE;tr|B1AQZ0|B1AQZ0_MOUSE;tr|B7ZC46|B7ZC46_MOUSE
PB.4561.18	full-splice_match	Sept8	EFLSELQR	_EFLSELQR_	sp|Q8CHH9|SEPT8_MOUSE;sp|Q8CHH9-2|SEPT8_MOUSE;tr|B1AQY9|B1AQY9_MOUSE;tr|B1AQZ0|B1AQZ0_MOUSE;tr|B7ZC46|B7ZC46_MOUSE
PB.4561.18	full-splice_match	Sept8	SLFDYHDTR	_SLFDYHDTR_	sp|Q8CHH9|SEPT8_MOUSE;sp|Q8CHH9-2|SEPT8_MOUSE;tr|B1AQY9|B1AQY9_MOUSE;tr|B1AQZ0|B1AQZ0_MOUSE;tr|B7ZC46|B7ZC46_MOUSE
PB.4561.18	full-splice_match	Sept8	SLFDYHDTR	_SLFDYHDTR_	sp|Q8CHH9|SEPT8_MOUSE;sp|Q8CHH9-2|SEPT8_MOUSE;tr|B1AQY9|B1AQY9_MOUSE;tr|B1AQZ0|B1AQZ0_MOUSE;tr|B7ZC46|B7ZC46_MOUSE
PB.4561.18	full-splice_match	Sept8	LRPQTYDLQESNVHLK	_LRPQTYDLQESNVHLK_	sp|Q8CHH9|SEPT8_MOUSE;sp|Q8CHH9-2|SEPT8_MOUSE;tr|B1AQY9|B1AQY9_MOUSE;tr|E0CYM4|E0CYM4_MOUSE;tr|B1AQZ0|B1AQZ0_MOUSE;tr|B7ZC46|B7ZC46_MOUSE
PB.4561.18	full-splice_match	Sept8	LRPQTYDLQESNVHLK	_LRPQTYDLQESNVHLK_	sp|Q8CHH9|SEPT8_MOUSE;sp|Q8CHH9-2|SEPT8_MOUSE;tr|B1AQY9|B1AQY9_MOUSE;tr|E0CYM4|E0CYM4_MOUSE;tr|B1AQZ0|B1AQZ0_MOUSE;tr|B7ZC46|B7ZC46_MOUSE
PB.4561.18	full-splice_match	Sept8	LRPQTYDLQESNVHLK	_LRPQTYDLQESNVHLK_	sp|Q8CHH9|SEPT8_MOUSE;sp|Q8CHH9-2|SEPT8_MOUSE;tr|B1AQY9|B1AQY9_MOUSE;tr|E0CYM4|E0CYM4_MOUSE;tr|B1AQZ0|B1AQZ0_MOUSE;tr|B7ZC46|B7ZC46_MOUSE
PB.4561.18	full-splice_match	Sept8	AAMEALQSQALHATSQQPLRK	_AAM[Oxidation (M)]EALQSQALHATSQQPLRK_	sp|Q8CHH9|SEPT8_MOUSE;sp|Q8CHH9-2|SEPT8_MOUSE;tr|B1AQY9|B1AQY9_MOUSE;tr|B1AQZ0|B1AQZ0_MOUSE;tr|B7ZC46|B7ZC46_MOUSE
PB.4561.19	full-splice_match	Sept8	VSNAEPEPR	_VSNAEPEPR_	sp|Q8CHH9|SEPT8_MOUSE;sp|Q8CHH9-2|SEPT8_MOUSE;tr|B1AQY9|B1AQY9_MOUSE;tr|B1AQZ0|B1AQZ0_MOUSE;tr|B7ZC46|B7ZC46_MOUSE
PB.4561.19	full-splice_match	Sept8	VSNAEPEPR	_VSNAEPEPR_	sp|Q8CHH9|SEPT8_MOUSE;sp|Q8CHH9-2|SEPT8_MOUSE;tr|B1AQY9|B1AQY9_MOUSE;tr|B1AQZ0|B1AQZ0_MOUSE;tr|B7ZC46|B7ZC46_MOUSE
PB.4561.19	full-splice_match	Sept8	AAMEALQSQALHATSQQPLR	_AAM[Oxidation (M)]EALQSQALHATSQQPLR_	sp|Q8CHH9|SEPT8_MOUSE;sp|Q8CHH9-2|SEPT8_MOUSE;tr|B1AQY9|B1AQY9_MOUSE;tr|B1AQZ0|B1AQZ0_MOUSE;tr|B7ZC46|B7ZC46_MOUSE
PB.4561.19	full-splice_match	Sept8	AAMEALQSQALHATSQQPLR	_AAM[Oxidation (M)]EALQSQALHATSQQPLR_	sp|Q8CHH9|SEPT8_MOUSE;sp|Q8CHH9-2|SEPT8_MOUSE;tr|B1AQY9|B1AQY9_MOUSE;tr|B1AQZ0|B1AQZ0_MOUSE;tr|B7ZC46|B7ZC46_MOUSE
PB.4561.19	full-splice_match	Sept8	AAMEALQSQALHATSQQPLR	_AAMEALQSQALHATSQQPLR_	sp|Q8CHH9|SEPT8_MOUSE;sp|Q8CHH9-2|SEPT8_MOUSE;tr|B1AQY9|B1AQY9_MOUSE;tr|B1AQZ0|B1AQZ0_MOUSE;tr|B7ZC46|B7ZC46_MOUSE
PB.4561.19	full-splice_match	Sept8	AAMEALQSQALHATSQQPLR	_AAMEALQSQALHATSQQPLR_	sp|Q8CHH9|SEPT8_MOUSE;sp|Q8CHH9-2|SEPT8_MOUSE;tr|B1AQY9|B1AQY9_MOUSE;tr|B1AQZ0|B1AQZ0_MOUSE;tr|B7ZC46|B7ZC46_MOUSE
PB.4561.19	full-splice_match	Sept8	AAMEALQSQALHATSQQPLRK	_AAM[Oxidation (M)]EALQSQALHATSQQPLRK_	sp|Q8CHH9|SEPT8_MOUSE;sp|Q8CHH9-2|SEPT8_MOUSE;tr|B1AQY9|B1AQY9_MOUSE;tr|B1AQZ0|B1AQZ0_MOUSE;tr|B7ZC46|B7ZC46_MOUSE
PB.4561.19	full-splice_match	Sept8	AAMEALQSQALHATSQQPLRK	_AAMEALQSQALHATSQQPLRK_	sp|Q8CHH9|SEPT8_MOUSE;sp|Q8CHH9-2|SEPT8_MOUSE;tr|B1AQY9|B1AQY9_MOUSE;tr|B1AQZ0|B1AQZ0_MOUSE;tr|B7ZC46|B7ZC46_MOUSE
PB.4561.19	full-splice_match	Sept8	AAMEALQSQALHATSQQPLRK	_AAMEALQSQALHATSQQPLRK_	sp|Q8CHH9|SEPT8_MOUSE;sp|Q8CHH9-2|SEPT8_MOUSE;tr|B1AQY9|B1AQY9_MOUSE;tr|B1AQZ0|B1AQZ0_MOUSE;tr|B7ZC46|B7ZC46_MOUSE
PB.4561.19	full-splice_match	Sept8	SLSLGGHVGFDSLPDQLVSK	_SLSLGGHVGFDSLPDQLVSK_	sp|Q8CHH9|SEPT8_MOUSE;sp|Q8CHH9-2|SEPT8_MOUSE;tr|B1AQY9|B1AQY9_MOUSE;tr|B1AQZ0|B1AQZ0_MOUSE;tr|B7ZC46|B7ZC46_MOUSE
PB.4561.19	full-splice_match	Sept8	SLSLGGHVGFDSLPDQLVSK	_SLSLGGHVGFDSLPDQLVSK_	sp|Q8CHH9|SEPT8_MOUSE;sp|Q8CHH9-2|SEPT8_MOUSE;tr|B1AQY9|B1AQY9_MOUSE;tr|B1AQZ0|B1AQZ0_MOUSE;tr|B7ZC46|B7ZC46_MOUSE
PB.4561.19	full-splice_match	Sept8	LTIVDAVGFGDQINK	_LTIVDAVGFGDQINK_	sp|Q8CHH9|SEPT8_MOUSE;sp|Q8CHH9-2|SEPT8_MOUSE;tr|B1AQY9|B1AQY9_MOUSE;tr|B1AQZ0|B1AQZ0_MOUSE;tr|B7ZC46|B7ZC46_MOUSE
PB.4561.19	full-splice_match	Sept8	LTIVDAVGFGDQINK	_LTIVDAVGFGDQINK_	sp|Q8CHH9|SEPT8_MOUSE;sp|Q8CHH9-2|SEPT8_MOUSE;tr|B1AQY9|B1AQY9_MOUSE;tr|B1AQZ0|B1AQZ0_MOUSE;tr|B7ZC46|B7ZC46_MOUSE
PB.4561.19	full-splice_match	Sept8	STLMNTLFNTTFETEEASHHEECVR	_STLMNTLFNTTFETEEASHHEEC[Carbamidomethyl (C)]VR_	sp|Q8CHH9|SEPT8_MOUSE;sp|Q8CHH9-2|SEPT8_MOUSE;tr|B1AQY9|B1AQY9_MOUSE;tr|B1AQZ0|B1AQZ0_MOUSE;tr|B7ZC46|B7ZC46_MOUSE
PB.4561.19	full-splice_match	Sept8	STLMNTLFNTTFETEEASHHEECVR	_STLMNTLFNTTFETEEASHHEEC[Carbamidomethyl (C)]VR_	sp|Q8CHH9|SEPT8_MOUSE;sp|Q8CHH9-2|SEPT8_MOUSE;tr|B1AQY9|B1AQY9_MOUSE;tr|B1AQZ0|B1AQZ0_MOUSE;tr|B7ZC46|B7ZC46_MOUSE
PB.4561.19	full-splice_match	Sept8	AATDLER	_[Acetyl (Protein N-term)]AATDLER_	sp|Q8CHH9|SEPT8_MOUSE;sp|Q8CHH9-2|SEPT8_MOUSE;tr|B1AQY9|B1AQY9_MOUSE;tr|B1AQZ0|B1AQZ0_MOUSE;tr|B7ZC46|B7ZC46_MOUSE
PB.4561.19	full-splice_match	Sept8	AATDLER	_[Acetyl (Protein N-term)]AATDLER_	sp|Q8CHH9|SEPT8_MOUSE;sp|Q8CHH9-2|SEPT8_MOUSE;tr|B1AQY9|B1AQY9_MOUSE;tr|B1AQZ0|B1AQZ0_MOUSE;tr|B7ZC46|B7ZC46_MOUSE
PB.4561.19	full-splice_match	Sept8	ETELELK	_ETELELK_	sp|Q8CHH9|SEPT8_MOUSE;sp|Q8CHH9-2|SEPT8_MOUSE;tr|B1AQY9|B1AQY9_MOUSE;tr|B1AQZ0|B1AQZ0_MOUSE;tr|B7ZC46|B7ZC46_MOUSE
PB.4561.19	full-splice_match	Sept8	ETELELK	_ETELELK_	sp|Q8CHH9|SEPT8_MOUSE;sp|Q8CHH9-2|SEPT8_MOUSE;tr|B1AQY9|B1AQY9_MOUSE;tr|B1AQZ0|B1AQZ0_MOUSE;tr|B7ZC46|B7ZC46_MOUSE
PB.4561.19	full-splice_match	Sept8	ELEEETNAFNCR	_ELEEETNAFNC[Carbamidomethyl (C)]R_	sp|Q8CHH9|SEPT8_MOUSE;sp|Q8CHH9-2|SEPT8_MOUSE;tr|B1AQY9|B1AQY9_MOUSE;tr|B1AQZ0|B1AQZ0_MOUSE;tr|B7ZC46|B7ZC46_MOUSE
PB.4561.19	full-splice_match	Sept8	LEEMGFQDSDGDSQPFSLQETYEAK	_LEEM[Oxidation (M)]GFQDSDGDSQPFSLQETYEAK_	sp|Q8CHH9|SEPT8_MOUSE;sp|Q8CHH9-2|SEPT8_MOUSE;tr|B1AQY9|B1AQY9_MOUSE;tr|B1AQZ0|B1AQZ0_MOUSE;tr|B7ZC46|B7ZC46_MOUSE
PB.4561.19	full-splice_match	Sept8	LEEMGFQDSDGDSQPFSLQETYEAK	_LEEM[Oxidation (M)]GFQDSDGDSQPFSLQETYEAK_	sp|Q8CHH9|SEPT8_MOUSE;sp|Q8CHH9-2|SEPT8_MOUSE;tr|B1AQY9|B1AQY9_MOUSE;tr|B1AQZ0|B1AQZ0_MOUSE;tr|B7ZC46|B7ZC46_MOUSE
PB.4561.19	full-splice_match	Sept8	LEEMGFQDSDGDSQPFSLQETYEAK	_LEEMGFQDSDGDSQPFSLQETYEAK_	sp|Q8CHH9|SEPT8_MOUSE;sp|Q8CHH9-2|SEPT8_MOUSE;tr|B1AQY9|B1AQY9_MOUSE;tr|B1AQZ0|B1AQZ0_MOUSE;tr|B7ZC46|B7ZC46_MOUSE
PB.4561.19	full-splice_match	Sept8	LEEMGFQDSDGDSQPFSLQETYEAK	_LEEMGFQDSDGDSQPFSLQETYEAK_	sp|Q8CHH9|SEPT8_MOUSE;sp|Q8CHH9-2|SEPT8_MOUSE;tr|B1AQY9|B1AQY9_MOUSE;tr|B1AQZ0|B1AQZ0_MOUSE;tr|B7ZC46|B7ZC46_MOUSE
PB.4561.19	full-splice_match	Sept8	EFLSELQR	_EFLSELQR_	sp|Q8CHH9|SEPT8_MOUSE;sp|Q8CHH9-2|SEPT8_MOUSE;tr|B1AQY9|B1AQY9_MOUSE;tr|B1AQZ0|B1AQZ0_MOUSE;tr|B7ZC46|B7ZC46_MOUSE
PB.4561.19	full-splice_match	Sept8	EFLSELQR	_EFLSELQR_	sp|Q8CHH9|SEPT8_MOUSE;sp|Q8CHH9-2|SEPT8_MOUSE;tr|B1AQY9|B1AQY9_MOUSE;tr|B1AQZ0|B1AQZ0_MOUSE;tr|B7ZC46|B7ZC46_MOUSE
PB.4561.19	full-splice_match	Sept8	SLFDYHDTR	_SLFDYHDTR_	sp|Q8CHH9|SEPT8_MOUSE;sp|Q8CHH9-2|SEPT8_MOUSE;tr|B1AQY9|B1AQY9_MOUSE;tr|B1AQZ0|B1AQZ0_MOUSE;tr|B7ZC46|B7ZC46_MOUSE
PB.4561.19	full-splice_match	Sept8	SLFDYHDTR	_SLFDYHDTR_	sp|Q8CHH9|SEPT8_MOUSE;sp|Q8CHH9-2|SEPT8_MOUSE;tr|B1AQY9|B1AQY9_MOUSE;tr|B1AQZ0|B1AQZ0_MOUSE;tr|B7ZC46|B7ZC46_MOUSE
PB.4561.19	full-splice_match	Sept8	LRPQTYDLQESNVHLK	_LRPQTYDLQESNVHLK_	sp|Q8CHH9|SEPT8_MOUSE;sp|Q8CHH9-2|SEPT8_MOUSE;tr|B1AQY9|B1AQY9_MOUSE;tr|E0CYM4|E0CYM4_MOUSE;tr|B1AQZ0|B1AQZ0_MOUSE;tr|B7ZC46|B7ZC46_MOUSE
PB.4561.19	full-splice_match	Sept8	LRPQTYDLQESNVHLK	_LRPQTYDLQESNVHLK_	sp|Q8CHH9|SEPT8_MOUSE;sp|Q8CHH9-2|SEPT8_MOUSE;tr|B1AQY9|B1AQY9_MOUSE;tr|E0CYM4|E0CYM4_MOUSE;tr|B1AQZ0|B1AQZ0_MOUSE;tr|B7ZC46|B7ZC46_MOUSE
PB.4561.19	full-splice_match	Sept8	LRPQTYDLQESNVHLK	_LRPQTYDLQESNVHLK_	sp|Q8CHH9|SEPT8_MOUSE;sp|Q8CHH9-2|SEPT8_MOUSE;tr|B1AQY9|B1AQY9_MOUSE;tr|E0CYM4|E0CYM4_MOUSE;tr|B1AQZ0|B1AQZ0_MOUSE;tr|B7ZC46|B7ZC46_MOUSE
PB.4561.19	full-splice_match	Sept8	AAMEALQSQALHATSQQPLRK	_AAM[Oxidation (M)]EALQSQALHATSQQPLRK_	sp|Q8CHH9|SEPT8_MOUSE;sp|Q8CHH9-2|SEPT8_MOUSE;tr|B1AQY9|B1AQY9_MOUSE;tr|B1AQZ0|B1AQZ0_MOUSE;tr|B7ZC46|B7ZC46_MOUSE
PB.4561.2	full-splice_match	Sept8	VSNAEPEPR	_VSNAEPEPR_	sp|Q8CHH9|SEPT8_MOUSE;sp|Q8CHH9-2|SEPT8_MOUSE;tr|B1AQY9|B1AQY9_MOUSE;tr|B1AQZ0|B1AQZ0_MOUSE;tr|B7ZC46|B7ZC46_MOUSE
PB.4561.2	full-splice_match	Sept8	VSNAEPEPR	_VSNAEPEPR_	sp|Q8CHH9|SEPT8_MOUSE;sp|Q8CHH9-2|SEPT8_MOUSE;tr|B1AQY9|B1AQY9_MOUSE;tr|B1AQZ0|B1AQZ0_MOUSE;tr|B7ZC46|B7ZC46_MOUSE
PB.4561.2	full-splice_match	Sept8	AAMEALQSQALHATSQQPLR	_AAM[Oxidation (M)]EALQSQALHATSQQPLR_	sp|Q8CHH9|SEPT8_MOUSE;sp|Q8CHH9-2|SEPT8_MOUSE;tr|B1AQY9|B1AQY9_MOUSE;tr|B1AQZ0|B1AQZ0_MOUSE;tr|B7ZC46|B7ZC46_MOUSE
PB.4561.2	full-splice_match	Sept8	AAMEALQSQALHATSQQPLR	_AAM[Oxidation (M)]EALQSQALHATSQQPLR_	sp|Q8CHH9|SEPT8_MOUSE;sp|Q8CHH9-2|SEPT8_MOUSE;tr|B1AQY9|B1AQY9_MOUSE;tr|B1AQZ0|B1AQZ0_MOUSE;tr|B7ZC46|B7ZC46_MOUSE
PB.4561.2	full-splice_match	Sept8	AAMEALQSQALHATSQQPLR	_AAMEALQSQALHATSQQPLR_	sp|Q8CHH9|SEPT8_MOUSE;sp|Q8CHH9-2|SEPT8_MOUSE;tr|B1AQY9|B1AQY9_MOUSE;tr|B1AQZ0|B1AQZ0_MOUSE;tr|B7ZC46|B7ZC46_MOUSE
PB.4561.2	full-splice_match	Sept8	AAMEALQSQALHATSQQPLR	_AAMEALQSQALHATSQQPLR_	sp|Q8CHH9|SEPT8_MOUSE;sp|Q8CHH9-2|SEPT8_MOUSE;tr|B1AQY9|B1AQY9_MOUSE;tr|B1AQZ0|B1AQZ0_MOUSE;tr|B7ZC46|B7ZC46_MOUSE
PB.4561.2	full-splice_match	Sept8	AAMEALQSQALHATSQQPLRK	_AAM[Oxidation (M)]EALQSQALHATSQQPLRK_	sp|Q8CHH9|SEPT8_MOUSE;sp|Q8CHH9-2|SEPT8_MOUSE;tr|B1AQY9|B1AQY9_MOUSE;tr|B1AQZ0|B1AQZ0_MOUSE;tr|B7ZC46|B7ZC46_MOUSE
PB.4561.2	full-splice_match	Sept8	AAMEALQSQALHATSQQPLRK	_AAMEALQSQALHATSQQPLRK_	sp|Q8CHH9|SEPT8_MOUSE;sp|Q8CHH9-2|SEPT8_MOUSE;tr|B1AQY9|B1AQY9_MOUSE;tr|B1AQZ0|B1AQZ0_MOUSE;tr|B7ZC46|B7ZC46_MOUSE
PB.4561.2	full-splice_match	Sept8	AAMEALQSQALHATSQQPLRK	_AAMEALQSQALHATSQQPLRK_	sp|Q8CHH9|SEPT8_MOUSE;sp|Q8CHH9-2|SEPT8_MOUSE;tr|B1AQY9|B1AQY9_MOUSE;tr|B1AQZ0|B1AQZ0_MOUSE;tr|B7ZC46|B7ZC46_MOUSE
PB.4561.2	full-splice_match	Sept8	SLSLGGHVGFDSLPDQLVSK	_SLSLGGHVGFDSLPDQLVSK_	sp|Q8CHH9|SEPT8_MOUSE;sp|Q8CHH9-2|SEPT8_MOUSE;tr|B1AQY9|B1AQY9_MOUSE;tr|B1AQZ0|B1AQZ0_MOUSE;tr|B7ZC46|B7ZC46_MOUSE
PB.4561.2	full-splice_match	Sept8	SLSLGGHVGFDSLPDQLVSK	_SLSLGGHVGFDSLPDQLVSK_	sp|Q8CHH9|SEPT8_MOUSE;sp|Q8CHH9-2|SEPT8_MOUSE;tr|B1AQY9|B1AQY9_MOUSE;tr|B1AQZ0|B1AQZ0_MOUSE;tr|B7ZC46|B7ZC46_MOUSE
PB.4561.2	full-splice_match	Sept8	LTIVDAVGFGDQINK	_LTIVDAVGFGDQINK_	sp|Q8CHH9|SEPT8_MOUSE;sp|Q8CHH9-2|SEPT8_MOUSE;tr|B1AQY9|B1AQY9_MOUSE;tr|B1AQZ0|B1AQZ0_MOUSE;tr|B7ZC46|B7ZC46_MOUSE
PB.4561.2	full-splice_match	Sept8	LTIVDAVGFGDQINK	_LTIVDAVGFGDQINK_	sp|Q8CHH9|SEPT8_MOUSE;sp|Q8CHH9-2|SEPT8_MOUSE;tr|B1AQY9|B1AQY9_MOUSE;tr|B1AQZ0|B1AQZ0_MOUSE;tr|B7ZC46|B7ZC46_MOUSE
PB.4561.2	full-splice_match	Sept8	STLMNTLFNTTFETEEASHHEECVR	_STLMNTLFNTTFETEEASHHEEC[Carbamidomethyl (C)]VR_	sp|Q8CHH9|SEPT8_MOUSE;sp|Q8CHH9-2|SEPT8_MOUSE;tr|B1AQY9|B1AQY9_MOUSE;tr|B1AQZ0|B1AQZ0_MOUSE;tr|B7ZC46|B7ZC46_MOUSE
PB.4561.2	full-splice_match	Sept8	STLMNTLFNTTFETEEASHHEECVR	_STLMNTLFNTTFETEEASHHEEC[Carbamidomethyl (C)]VR_	sp|Q8CHH9|SEPT8_MOUSE;sp|Q8CHH9-2|SEPT8_MOUSE;tr|B1AQY9|B1AQY9_MOUSE;tr|B1AQZ0|B1AQZ0_MOUSE;tr|B7ZC46|B7ZC46_MOUSE
PB.4561.2	full-splice_match	Sept8	AATDLER	_[Acetyl (Protein N-term)]AATDLER_	sp|Q8CHH9|SEPT8_MOUSE;sp|Q8CHH9-2|SEPT8_MOUSE;tr|B1AQY9|B1AQY9_MOUSE;tr|B1AQZ0|B1AQZ0_MOUSE;tr|B7ZC46|B7ZC46_MOUSE
PB.4561.2	full-splice_match	Sept8	AATDLER	_[Acetyl (Protein N-term)]AATDLER_	sp|Q8CHH9|SEPT8_MOUSE;sp|Q8CHH9-2|SEPT8_MOUSE;tr|B1AQY9|B1AQY9_MOUSE;tr|B1AQZ0|B1AQZ0_MOUSE;tr|B7ZC46|B7ZC46_MOUSE
PB.4561.2	full-splice_match	Sept8	ETELELK	_ETELELK_	sp|Q8CHH9|SEPT8_MOUSE;sp|Q8CHH9-2|SEPT8_MOUSE;tr|B1AQY9|B1AQY9_MOUSE;tr|B1AQZ0|B1AQZ0_MOUSE;tr|B7ZC46|B7ZC46_MOUSE
PB.4561.2	full-splice_match	Sept8	ETELELK	_ETELELK_	sp|Q8CHH9|SEPT8_MOUSE;sp|Q8CHH9-2|SEPT8_MOUSE;tr|B1AQY9|B1AQY9_MOUSE;tr|B1AQZ0|B1AQZ0_MOUSE;tr|B7ZC46|B7ZC46_MOUSE
PB.4561.2	full-splice_match	Sept8	ELEEETNAFNCR	_ELEEETNAFNC[Carbamidomethyl (C)]R_	sp|Q8CHH9|SEPT8_MOUSE;sp|Q8CHH9-2|SEPT8_MOUSE;tr|B1AQY9|B1AQY9_MOUSE;tr|B1AQZ0|B1AQZ0_MOUSE;tr|B7ZC46|B7ZC46_MOUSE
PB.4561.2	full-splice_match	Sept8	LEEMGFQDSDGDSQPFSLQETYEAK	_LEEM[Oxidation (M)]GFQDSDGDSQPFSLQETYEAK_	sp|Q8CHH9|SEPT8_MOUSE;sp|Q8CHH9-2|SEPT8_MOUSE;tr|B1AQY9|B1AQY9_MOUSE;tr|B1AQZ0|B1AQZ0_MOUSE;tr|B7ZC46|B7ZC46_MOUSE
PB.4561.2	full-splice_match	Sept8	LEEMGFQDSDGDSQPFSLQETYEAK	_LEEM[Oxidation (M)]GFQDSDGDSQPFSLQETYEAK_	sp|Q8CHH9|SEPT8_MOUSE;sp|Q8CHH9-2|SEPT8_MOUSE;tr|B1AQY9|B1AQY9_MOUSE;tr|B1AQZ0|B1AQZ0_MOUSE;tr|B7ZC46|B7ZC46_MOUSE
PB.4561.2	full-splice_match	Sept8	LEEMGFQDSDGDSQPFSLQETYEAK	_LEEMGFQDSDGDSQPFSLQETYEAK_	sp|Q8CHH9|SEPT8_MOUSE;sp|Q8CHH9-2|SEPT8_MOUSE;tr|B1AQY9|B1AQY9_MOUSE;tr|B1AQZ0|B1AQZ0_MOUSE;tr|B7ZC46|B7ZC46_MOUSE
PB.4561.2	full-splice_match	Sept8	LEEMGFQDSDGDSQPFSLQETYEAK	_LEEMGFQDSDGDSQPFSLQETYEAK_	sp|Q8CHH9|SEPT8_MOUSE;sp|Q8CHH9-2|SEPT8_MOUSE;tr|B1AQY9|B1AQY9_MOUSE;tr|B1AQZ0|B1AQZ0_MOUSE;tr|B7ZC46|B7ZC46_MOUSE
PB.4561.2	full-splice_match	Sept8	EFLSELQR	_EFLSELQR_	sp|Q8CHH9|SEPT8_MOUSE;sp|Q8CHH9-2|SEPT8_MOUSE;tr|B1AQY9|B1AQY9_MOUSE;tr|B1AQZ0|B1AQZ0_MOUSE;tr|B7ZC46|B7ZC46_MOUSE
PB.4561.2	full-splice_match	Sept8	EFLSELQR	_EFLSELQR_	sp|Q8CHH9|SEPT8_MOUSE;sp|Q8CHH9-2|SEPT8_MOUSE;tr|B1AQY9|B1AQY9_MOUSE;tr|B1AQZ0|B1AQZ0_MOUSE;tr|B7ZC46|B7ZC46_MOUSE
PB.4561.2	full-splice_match	Sept8	SLFDYHDTR	_SLFDYHDTR_	sp|Q8CHH9|SEPT8_MOUSE;sp|Q8CHH9-2|SEPT8_MOUSE;tr|B1AQY9|B1AQY9_MOUSE;tr|B1AQZ0|B1AQZ0_MOUSE;tr|B7ZC46|B7ZC46_MOUSE
PB.4561.2	full-splice_match	Sept8	SLFDYHDTR	_SLFDYHDTR_	sp|Q8CHH9|SEPT8_MOUSE;sp|Q8CHH9-2|SEPT8_MOUSE;tr|B1AQY9|B1AQY9_MOUSE;tr|B1AQZ0|B1AQZ0_MOUSE;tr|B7ZC46|B7ZC46_MOUSE
PB.4561.2	full-splice_match	Sept8	LRPQTYDLQESNVHLK	_LRPQTYDLQESNVHLK_	sp|Q8CHH9|SEPT8_MOUSE;sp|Q8CHH9-2|SEPT8_MOUSE;tr|B1AQY9|B1AQY9_MOUSE;tr|E0CYM4|E0CYM4_MOUSE;tr|B1AQZ0|B1AQZ0_MOUSE;tr|B7ZC46|B7ZC46_MOUSE
PB.4561.2	full-splice_match	Sept8	LRPQTYDLQESNVHLK	_LRPQTYDLQESNVHLK_	sp|Q8CHH9|SEPT8_MOUSE;sp|Q8CHH9-2|SEPT8_MOUSE;tr|B1AQY9|B1AQY9_MOUSE;tr|E0CYM4|E0CYM4_MOUSE;tr|B1AQZ0|B1AQZ0_MOUSE;tr|B7ZC46|B7ZC46_MOUSE
PB.4561.2	full-splice_match	Sept8	LRPQTYDLQESNVHLK	_LRPQTYDLQESNVHLK_	sp|Q8CHH9|SEPT8_MOUSE;sp|Q8CHH9-2|SEPT8_MOUSE;tr|B1AQY9|B1AQY9_MOUSE;tr|E0CYM4|E0CYM4_MOUSE;tr|B1AQZ0|B1AQZ0_MOUSE;tr|B7ZC46|B7ZC46_MOUSE
PB.4561.2	full-splice_match	Sept8	AAMEALQSQALHATSQQPLRK	_AAM[Oxidation (M)]EALQSQALHATSQQPLRK_	sp|Q8CHH9|SEPT8_MOUSE;sp|Q8CHH9-2|SEPT8_MOUSE;tr|B1AQY9|B1AQY9_MOUSE;tr|B1AQZ0|B1AQZ0_MOUSE;tr|B7ZC46|B7ZC46_MOUSE
PB.4561.23	full-splice_match	Sept8	VSNAEPEPR	_VSNAEPEPR_	sp|Q8CHH9|SEPT8_MOUSE;sp|Q8CHH9-2|SEPT8_MOUSE;tr|B1AQY9|B1AQY9_MOUSE;tr|B1AQZ0|B1AQZ0_MOUSE;tr|B7ZC46|B7ZC46_MOUSE
PB.4561.23	full-splice_match	Sept8	VSNAEPEPR	_VSNAEPEPR_	sp|Q8CHH9|SEPT8_MOUSE;sp|Q8CHH9-2|SEPT8_MOUSE;tr|B1AQY9|B1AQY9_MOUSE;tr|B1AQZ0|B1AQZ0_MOUSE;tr|B7ZC46|B7ZC46_MOUSE
PB.4561.23	full-splice_match	Sept8	AAMEALQSQALHATSQQPLR	_AAM[Oxidation (M)]EALQSQALHATSQQPLR_	sp|Q8CHH9|SEPT8_MOUSE;sp|Q8CHH9-2|SEPT8_MOUSE;tr|B1AQY9|B1AQY9_MOUSE;tr|B1AQZ0|B1AQZ0_MOUSE;tr|B7ZC46|B7ZC46_MOUSE
PB.4561.23	full-splice_match	Sept8	AAMEALQSQALHATSQQPLR	_AAM[Oxidation (M)]EALQSQALHATSQQPLR_	sp|Q8CHH9|SEPT8_MOUSE;sp|Q8CHH9-2|SEPT8_MOUSE;tr|B1AQY9|B1AQY9_MOUSE;tr|B1AQZ0|B1AQZ0_MOUSE;tr|B7ZC46|B7ZC46_MOUSE
PB.4561.23	full-splice_match	Sept8	AAMEALQSQALHATSQQPLR	_AAMEALQSQALHATSQQPLR_	sp|Q8CHH9|SEPT8_MOUSE;sp|Q8CHH9-2|SEPT8_MOUSE;tr|B1AQY9|B1AQY9_MOUSE;tr|B1AQZ0|B1AQZ0_MOUSE;tr|B7ZC46|B7ZC46_MOUSE
PB.4561.23	full-splice_match	Sept8	AAMEALQSQALHATSQQPLR	_AAMEALQSQALHATSQQPLR_	sp|Q8CHH9|SEPT8_MOUSE;sp|Q8CHH9-2|SEPT8_MOUSE;tr|B1AQY9|B1AQY9_MOUSE;tr|B1AQZ0|B1AQZ0_MOUSE;tr|B7ZC46|B7ZC46_MOUSE
PB.4561.23	full-splice_match	Sept8	AAMEALQSQALHATSQQPLRK	_AAM[Oxidation (M)]EALQSQALHATSQQPLRK_	sp|Q8CHH9|SEPT8_MOUSE;sp|Q8CHH9-2|SEPT8_MOUSE;tr|B1AQY9|B1AQY9_MOUSE;tr|B1AQZ0|B1AQZ0_MOUSE;tr|B7ZC46|B7ZC46_MOUSE
PB.4561.23	full-splice_match	Sept8	AAMEALQSQALHATSQQPLRK	_AAMEALQSQALHATSQQPLRK_	sp|Q8CHH9|SEPT8_MOUSE;sp|Q8CHH9-2|SEPT8_MOUSE;tr|B1AQY9|B1AQY9_MOUSE;tr|B1AQZ0|B1AQZ0_MOUSE;tr|B7ZC46|B7ZC46_MOUSE
PB.4561.23	full-splice_match	Sept8	AAMEALQSQALHATSQQPLRK	_AAMEALQSQALHATSQQPLRK_	sp|Q8CHH9|SEPT8_MOUSE;sp|Q8CHH9-2|SEPT8_MOUSE;tr|B1AQY9|B1AQY9_MOUSE;tr|B1AQZ0|B1AQZ0_MOUSE;tr|B7ZC46|B7ZC46_MOUSE
PB.4561.23	full-splice_match	Sept8	SLSLGGHVGFDSLPDQLVSK	_SLSLGGHVGFDSLPDQLVSK_	sp|Q8CHH9|SEPT8_MOUSE;sp|Q8CHH9-2|SEPT8_MOUSE;tr|B1AQY9|B1AQY9_MOUSE;tr|B1AQZ0|B1AQZ0_MOUSE;tr|B7ZC46|B7ZC46_MOUSE
PB.4561.23	full-splice_match	Sept8	SLSLGGHVGFDSLPDQLVSK	_SLSLGGHVGFDSLPDQLVSK_	sp|Q8CHH9|SEPT8_MOUSE;sp|Q8CHH9-2|SEPT8_MOUSE;tr|B1AQY9|B1AQY9_MOUSE;tr|B1AQZ0|B1AQZ0_MOUSE;tr|B7ZC46|B7ZC46_MOUSE
PB.4561.23	full-splice_match	Sept8	LTIVDAVGFGDQINK	_LTIVDAVGFGDQINK_	sp|Q8CHH9|SEPT8_MOUSE;sp|Q8CHH9-2|SEPT8_MOUSE;tr|B1AQY9|B1AQY9_MOUSE;tr|B1AQZ0|B1AQZ0_MOUSE;tr|B7ZC46|B7ZC46_MOUSE
PB.4561.23	full-splice_match	Sept8	LTIVDAVGFGDQINK	_LTIVDAVGFGDQINK_	sp|Q8CHH9|SEPT8_MOUSE;sp|Q8CHH9-2|SEPT8_MOUSE;tr|B1AQY9|B1AQY9_MOUSE;tr|B1AQZ0|B1AQZ0_MOUSE;tr|B7ZC46|B7ZC46_MOUSE
PB.4561.23	full-splice_match	Sept8	STLMNTLFNTTFETEEASHHEECVR	_STLMNTLFNTTFETEEASHHEEC[Carbamidomethyl (C)]VR_	sp|Q8CHH9|SEPT8_MOUSE;sp|Q8CHH9-2|SEPT8_MOUSE;tr|B1AQY9|B1AQY9_MOUSE;tr|B1AQZ0|B1AQZ0_MOUSE;tr|B7ZC46|B7ZC46_MOUSE
PB.4561.23	full-splice_match	Sept8	STLMNTLFNTTFETEEASHHEECVR	_STLMNTLFNTTFETEEASHHEEC[Carbamidomethyl (C)]VR_	sp|Q8CHH9|SEPT8_MOUSE;sp|Q8CHH9-2|SEPT8_MOUSE;tr|B1AQY9|B1AQY9_MOUSE;tr|B1AQZ0|B1AQZ0_MOUSE;tr|B7ZC46|B7ZC46_MOUSE
PB.4561.23	full-splice_match	Sept8	AATDLER	_[Acetyl (Protein N-term)]AATDLER_	sp|Q8CHH9|SEPT8_MOUSE;sp|Q8CHH9-2|SEPT8_MOUSE;tr|B1AQY9|B1AQY9_MOUSE;tr|B1AQZ0|B1AQZ0_MOUSE;tr|B7ZC46|B7ZC46_MOUSE
PB.4561.23	full-splice_match	Sept8	AATDLER	_[Acetyl (Protein N-term)]AATDLER_	sp|Q8CHH9|SEPT8_MOUSE;sp|Q8CHH9-2|SEPT8_MOUSE;tr|B1AQY9|B1AQY9_MOUSE;tr|B1AQZ0|B1AQZ0_MOUSE;tr|B7ZC46|B7ZC46_MOUSE
PB.4561.23	full-splice_match	Sept8	ETELELK	_ETELELK_	sp|Q8CHH9|SEPT8_MOUSE;sp|Q8CHH9-2|SEPT8_MOUSE;tr|B1AQY9|B1AQY9_MOUSE;tr|B1AQZ0|B1AQZ0_MOUSE;tr|B7ZC46|B7ZC46_MOUSE
PB.4561.23	full-splice_match	Sept8	ETELELK	_ETELELK_	sp|Q8CHH9|SEPT8_MOUSE;sp|Q8CHH9-2|SEPT8_MOUSE;tr|B1AQY9|B1AQY9_MOUSE;tr|B1AQZ0|B1AQZ0_MOUSE;tr|B7ZC46|B7ZC46_MOUSE
PB.4561.23	full-splice_match	Sept8	ELEEETNAFNCR	_ELEEETNAFNC[Carbamidomethyl (C)]R_	sp|Q8CHH9|SEPT8_MOUSE;sp|Q8CHH9-2|SEPT8_MOUSE;tr|B1AQY9|B1AQY9_MOUSE;tr|B1AQZ0|B1AQZ0_MOUSE;tr|B7ZC46|B7ZC46_MOUSE
PB.4561.23	full-splice_match	Sept8	LEEMGFQDSDGDSQPFSLQETYEAK	_LEEM[Oxidation (M)]GFQDSDGDSQPFSLQETYEAK_	sp|Q8CHH9|SEPT8_MOUSE;sp|Q8CHH9-2|SEPT8_MOUSE;tr|B1AQY9|B1AQY9_MOUSE;tr|B1AQZ0|B1AQZ0_MOUSE;tr|B7ZC46|B7ZC46_MOUSE
PB.4561.23	full-splice_match	Sept8	LEEMGFQDSDGDSQPFSLQETYEAK	_LEEM[Oxidation (M)]GFQDSDGDSQPFSLQETYEAK_	sp|Q8CHH9|SEPT8_MOUSE;sp|Q8CHH9-2|SEPT8_MOUSE;tr|B1AQY9|B1AQY9_MOUSE;tr|B1AQZ0|B1AQZ0_MOUSE;tr|B7ZC46|B7ZC46_MOUSE
PB.4561.23	full-splice_match	Sept8	LEEMGFQDSDGDSQPFSLQETYEAK	_LEEMGFQDSDGDSQPFSLQETYEAK_	sp|Q8CHH9|SEPT8_MOUSE;sp|Q8CHH9-2|SEPT8_MOUSE;tr|B1AQY9|B1AQY9_MOUSE;tr|B1AQZ0|B1AQZ0_MOUSE;tr|B7ZC46|B7ZC46_MOUSE
PB.4561.23	full-splice_match	Sept8	LEEMGFQDSDGDSQPFSLQETYEAK	_LEEMGFQDSDGDSQPFSLQETYEAK_	sp|Q8CHH9|SEPT8_MOUSE;sp|Q8CHH9-2|SEPT8_MOUSE;tr|B1AQY9|B1AQY9_MOUSE;tr|B1AQZ0|B1AQZ0_MOUSE;tr|B7ZC46|B7ZC46_MOUSE
PB.4561.23	full-splice_match	Sept8	EFLSELQR	_EFLSELQR_	sp|Q8CHH9|SEPT8_MOUSE;sp|Q8CHH9-2|SEPT8_MOUSE;tr|B1AQY9|B1AQY9_MOUSE;tr|B1AQZ0|B1AQZ0_MOUSE;tr|B7ZC46|B7ZC46_MOUSE
PB.4561.23	full-splice_match	Sept8	EFLSELQR	_EFLSELQR_	sp|Q8CHH9|SEPT8_MOUSE;sp|Q8CHH9-2|SEPT8_MOUSE;tr|B1AQY9|B1AQY9_MOUSE;tr|B1AQZ0|B1AQZ0_MOUSE;tr|B7ZC46|B7ZC46_MOUSE
PB.4561.23	full-splice_match	Sept8	SLFDYHDTR	_SLFDYHDTR_	sp|Q8CHH9|SEPT8_MOUSE;sp|Q8CHH9-2|SEPT8_MOUSE;tr|B1AQY9|B1AQY9_MOUSE;tr|B1AQZ0|B1AQZ0_MOUSE;tr|B7ZC46|B7ZC46_MOUSE
PB.4561.23	full-splice_match	Sept8	SLFDYHDTR	_SLFDYHDTR_	sp|Q8CHH9|SEPT8_MOUSE;sp|Q8CHH9-2|SEPT8_MOUSE;tr|B1AQY9|B1AQY9_MOUSE;tr|B1AQZ0|B1AQZ0_MOUSE;tr|B7ZC46|B7ZC46_MOUSE
PB.4561.23	full-splice_match	Sept8	LRPQTYDLQESNVHLK	_LRPQTYDLQESNVHLK_	sp|Q8CHH9|SEPT8_MOUSE;sp|Q8CHH9-2|SEPT8_MOUSE;tr|B1AQY9|B1AQY9_MOUSE;tr|E0CYM4|E0CYM4_MOUSE;tr|B1AQZ0|B1AQZ0_MOUSE;tr|B7ZC46|B7ZC46_MOUSE
PB.4561.23	full-splice_match	Sept8	LRPQTYDLQESNVHLK	_LRPQTYDLQESNVHLK_	sp|Q8CHH9|SEPT8_MOUSE;sp|Q8CHH9-2|SEPT8_MOUSE;tr|B1AQY9|B1AQY9_MOUSE;tr|E0CYM4|E0CYM4_MOUSE;tr|B1AQZ0|B1AQZ0_MOUSE;tr|B7ZC46|B7ZC46_MOUSE
PB.4561.23	full-splice_match	Sept8	LRPQTYDLQESNVHLK	_LRPQTYDLQESNVHLK_	sp|Q8CHH9|SEPT8_MOUSE;sp|Q8CHH9-2|SEPT8_MOUSE;tr|B1AQY9|B1AQY9_MOUSE;tr|E0CYM4|E0CYM4_MOUSE;tr|B1AQZ0|B1AQZ0_MOUSE;tr|B7ZC46|B7ZC46_MOUSE
PB.4561.23	full-splice_match	Sept8	AAMEALQSQALHATSQQPLRK	_AAM[Oxidation (M)]EALQSQALHATSQQPLRK_	sp|Q8CHH9|SEPT8_MOUSE;sp|Q8CHH9-2|SEPT8_MOUSE;tr|B1AQY9|B1AQY9_MOUSE;tr|B1AQZ0|B1AQZ0_MOUSE;tr|B7ZC46|B7ZC46_MOUSE
PB.4561.24	novel_not_in_catalog	Sept8	VSNAEPEPR	_VSNAEPEPR_	sp|Q8CHH9|SEPT8_MOUSE;sp|Q8CHH9-2|SEPT8_MOUSE;tr|B1AQY9|B1AQY9_MOUSE;tr|B1AQZ0|B1AQZ0_MOUSE;tr|B7ZC46|B7ZC46_MOUSE
PB.4561.24	novel_not_in_catalog	Sept8	VSNAEPEPR	_VSNAEPEPR_	sp|Q8CHH9|SEPT8_MOUSE;sp|Q8CHH9-2|SEPT8_MOUSE;tr|B1AQY9|B1AQY9_MOUSE;tr|B1AQZ0|B1AQZ0_MOUSE;tr|B7ZC46|B7ZC46_MOUSE
PB.4561.24	novel_not_in_catalog	Sept8	AAMEALQSQALHATSQQPLR	_AAM[Oxidation (M)]EALQSQALHATSQQPLR_	sp|Q8CHH9|SEPT8_MOUSE;sp|Q8CHH9-2|SEPT8_MOUSE;tr|B1AQY9|B1AQY9_MOUSE;tr|B1AQZ0|B1AQZ0_MOUSE;tr|B7ZC46|B7ZC46_MOUSE
PB.4561.24	novel_not_in_catalog	Sept8	AAMEALQSQALHATSQQPLR	_AAM[Oxidation (M)]EALQSQALHATSQQPLR_	sp|Q8CHH9|SEPT8_MOUSE;sp|Q8CHH9-2|SEPT8_MOUSE;tr|B1AQY9|B1AQY9_MOUSE;tr|B1AQZ0|B1AQZ0_MOUSE;tr|B7ZC46|B7ZC46_MOUSE
PB.4561.24	novel_not_in_catalog	Sept8	AAMEALQSQALHATSQQPLR	_AAMEALQSQALHATSQQPLR_	sp|Q8CHH9|SEPT8_MOUSE;sp|Q8CHH9-2|SEPT8_MOUSE;tr|B1AQY9|B1AQY9_MOUSE;tr|B1AQZ0|B1AQZ0_MOUSE;tr|B7ZC46|B7ZC46_MOUSE
PB.4561.24	novel_not_in_catalog	Sept8	AAMEALQSQALHATSQQPLR	_AAMEALQSQALHATSQQPLR_	sp|Q8CHH9|SEPT8_MOUSE;sp|Q8CHH9-2|SEPT8_MOUSE;tr|B1AQY9|B1AQY9_MOUSE;tr|B1AQZ0|B1AQZ0_MOUSE;tr|B7ZC46|B7ZC46_MOUSE
PB.4561.24	novel_not_in_catalog	Sept8	AAMEALQSQALHATSQQPLRK	_AAM[Oxidation (M)]EALQSQALHATSQQPLRK_	sp|Q8CHH9|SEPT8_MOUSE;sp|Q8CHH9-2|SEPT8_MOUSE;tr|B1AQY9|B1AQY9_MOUSE;tr|B1AQZ0|B1AQZ0_MOUSE;tr|B7ZC46|B7ZC46_MOUSE
PB.4561.24	novel_not_in_catalog	Sept8	AAMEALQSQALHATSQQPLRK	_AAMEALQSQALHATSQQPLRK_	sp|Q8CHH9|SEPT8_MOUSE;sp|Q8CHH9-2|SEPT8_MOUSE;tr|B1AQY9|B1AQY9_MOUSE;tr|B1AQZ0|B1AQZ0_MOUSE;tr|B7ZC46|B7ZC46_MOUSE
PB.4561.24	novel_not_in_catalog	Sept8	AAMEALQSQALHATSQQPLRK	_AAMEALQSQALHATSQQPLRK_	sp|Q8CHH9|SEPT8_MOUSE;sp|Q8CHH9-2|SEPT8_MOUSE;tr|B1AQY9|B1AQY9_MOUSE;tr|B1AQZ0|B1AQZ0_MOUSE;tr|B7ZC46|B7ZC46_MOUSE
PB.4561.24	novel_not_in_catalog	Sept8	SLSLGGHVGFDSLPDQLVSK	_SLSLGGHVGFDSLPDQLVSK_	sp|Q8CHH9|SEPT8_MOUSE;sp|Q8CHH9-2|SEPT8_MOUSE;tr|B1AQY9|B1AQY9_MOUSE;tr|B1AQZ0|B1AQZ0_MOUSE;tr|B7ZC46|B7ZC46_MOUSE
PB.4561.24	novel_not_in_catalog	Sept8	SLSLGGHVGFDSLPDQLVSK	_SLSLGGHVGFDSLPDQLVSK_	sp|Q8CHH9|SEPT8_MOUSE;sp|Q8CHH9-2|SEPT8_MOUSE;tr|B1AQY9|B1AQY9_MOUSE;tr|B1AQZ0|B1AQZ0_MOUSE;tr|B7ZC46|B7ZC46_MOUSE
PB.4561.24	novel_not_in_catalog	Sept8	LTIVDAVGFGDQINK	_LTIVDAVGFGDQINK_	sp|Q8CHH9|SEPT8_MOUSE;sp|Q8CHH9-2|SEPT8_MOUSE;tr|B1AQY9|B1AQY9_MOUSE;tr|B1AQZ0|B1AQZ0_MOUSE;tr|B7ZC46|B7ZC46_MOUSE
PB.4561.24	novel_not_in_catalog	Sept8	LTIVDAVGFGDQINK	_LTIVDAVGFGDQINK_	sp|Q8CHH9|SEPT8_MOUSE;sp|Q8CHH9-2|SEPT8_MOUSE;tr|B1AQY9|B1AQY9_MOUSE;tr|B1AQZ0|B1AQZ0_MOUSE;tr|B7ZC46|B7ZC46_MOUSE
PB.4561.24	novel_not_in_catalog	Sept8	STLMNTLFNTTFETEEASHHEECVR	_STLMNTLFNTTFETEEASHHEEC[Carbamidomethyl (C)]VR_	sp|Q8CHH9|SEPT8_MOUSE;sp|Q8CHH9-2|SEPT8_MOUSE;tr|B1AQY9|B1AQY9_MOUSE;tr|B1AQZ0|B1AQZ0_MOUSE;tr|B7ZC46|B7ZC46_MOUSE
PB.4561.24	novel_not_in_catalog	Sept8	STLMNTLFNTTFETEEASHHEECVR	_STLMNTLFNTTFETEEASHHEEC[Carbamidomethyl (C)]VR_	sp|Q8CHH9|SEPT8_MOUSE;sp|Q8CHH9-2|SEPT8_MOUSE;tr|B1AQY9|B1AQY9_MOUSE;tr|B1AQZ0|B1AQZ0_MOUSE;tr|B7ZC46|B7ZC46_MOUSE
PB.4561.24	novel_not_in_catalog	Sept8	AATDLER	_[Acetyl (Protein N-term)]AATDLER_	sp|Q8CHH9|SEPT8_MOUSE;sp|Q8CHH9-2|SEPT8_MOUSE;tr|B1AQY9|B1AQY9_MOUSE;tr|B1AQZ0|B1AQZ0_MOUSE;tr|B7ZC46|B7ZC46_MOUSE
PB.4561.24	novel_not_in_catalog	Sept8	AATDLER	_[Acetyl (Protein N-term)]AATDLER_	sp|Q8CHH9|SEPT8_MOUSE;sp|Q8CHH9-2|SEPT8_MOUSE;tr|B1AQY9|B1AQY9_MOUSE;tr|B1AQZ0|B1AQZ0_MOUSE;tr|B7ZC46|B7ZC46_MOUSE
PB.4561.24	novel_not_in_catalog	Sept8	ETELELK	_ETELELK_	sp|Q8CHH9|SEPT8_MOUSE;sp|Q8CHH9-2|SEPT8_MOUSE;tr|B1AQY9|B1AQY9_MOUSE;tr|B1AQZ0|B1AQZ0_MOUSE;tr|B7ZC46|B7ZC46_MOUSE
PB.4561.24	novel_not_in_catalog	Sept8	ETELELK	_ETELELK_	sp|Q8CHH9|SEPT8_MOUSE;sp|Q8CHH9-2|SEPT8_MOUSE;tr|B1AQY9|B1AQY9_MOUSE;tr|B1AQZ0|B1AQZ0_MOUSE;tr|B7ZC46|B7ZC46_MOUSE
PB.4561.24	novel_not_in_catalog	Sept8	ELEEETNAFNCR	_ELEEETNAFNC[Carbamidomethyl (C)]R_	sp|Q8CHH9|SEPT8_MOUSE;sp|Q8CHH9-2|SEPT8_MOUSE;tr|B1AQY9|B1AQY9_MOUSE;tr|B1AQZ0|B1AQZ0_MOUSE;tr|B7ZC46|B7ZC46_MOUSE
PB.4561.24	novel_not_in_catalog	Sept8	LEEMGFQDSDGDSQPFSLQETYEAK	_LEEM[Oxidation (M)]GFQDSDGDSQPFSLQETYEAK_	sp|Q8CHH9|SEPT8_MOUSE;sp|Q8CHH9-2|SEPT8_MOUSE;tr|B1AQY9|B1AQY9_MOUSE;tr|B1AQZ0|B1AQZ0_MOUSE;tr|B7ZC46|B7ZC46_MOUSE
PB.4561.24	novel_not_in_catalog	Sept8	LEEMGFQDSDGDSQPFSLQETYEAK	_LEEM[Oxidation (M)]GFQDSDGDSQPFSLQETYEAK_	sp|Q8CHH9|SEPT8_MOUSE;sp|Q8CHH9-2|SEPT8_MOUSE;tr|B1AQY9|B1AQY9_MOUSE;tr|B1AQZ0|B1AQZ0_MOUSE;tr|B7ZC46|B7ZC46_MOUSE
PB.4561.24	novel_not_in_catalog	Sept8	LEEMGFQDSDGDSQPFSLQETYEAK	_LEEMGFQDSDGDSQPFSLQETYEAK_	sp|Q8CHH9|SEPT8_MOUSE;sp|Q8CHH9-2|SEPT8_MOUSE;tr|B1AQY9|B1AQY9_MOUSE;tr|B1AQZ0|B1AQZ0_MOUSE;tr|B7ZC46|B7ZC46_MOUSE
PB.4561.24	novel_not_in_catalog	Sept8	LEEMGFQDSDGDSQPFSLQETYEAK	_LEEMGFQDSDGDSQPFSLQETYEAK_	sp|Q8CHH9|SEPT8_MOUSE;sp|Q8CHH9-2|SEPT8_MOUSE;tr|B1AQY9|B1AQY9_MOUSE;tr|B1AQZ0|B1AQZ0_MOUSE;tr|B7ZC46|B7ZC46_MOUSE
PB.4561.24	novel_not_in_catalog	Sept8	EFLSELQR	_EFLSELQR_	sp|Q8CHH9|SEPT8_MOUSE;sp|Q8CHH9-2|SEPT8_MOUSE;tr|B1AQY9|B1AQY9_MOUSE;tr|B1AQZ0|B1AQZ0_MOUSE;tr|B7ZC46|B7ZC46_MOUSE
PB.4561.24	novel_not_in_catalog	Sept8	EFLSELQR	_EFLSELQR_	sp|Q8CHH9|SEPT8_MOUSE;sp|Q8CHH9-2|SEPT8_MOUSE;tr|B1AQY9|B1AQY9_MOUSE;tr|B1AQZ0|B1AQZ0_MOUSE;tr|B7ZC46|B7ZC46_MOUSE
PB.4561.24	novel_not_in_catalog	Sept8	SLFDYHDTR	_SLFDYHDTR_	sp|Q8CHH9|SEPT8_MOUSE;sp|Q8CHH9-2|SEPT8_MOUSE;tr|B1AQY9|B1AQY9_MOUSE;tr|B1AQZ0|B1AQZ0_MOUSE;tr|B7ZC46|B7ZC46_MOUSE
PB.4561.24	novel_not_in_catalog	Sept8	SLFDYHDTR	_SLFDYHDTR_	sp|Q8CHH9|SEPT8_MOUSE;sp|Q8CHH9-2|SEPT8_MOUSE;tr|B1AQY9|B1AQY9_MOUSE;tr|B1AQZ0|B1AQZ0_MOUSE;tr|B7ZC46|B7ZC46_MOUSE
PB.4561.24	novel_not_in_catalog	Sept8	LRPQTYDLQESNVHLK	_LRPQTYDLQESNVHLK_	sp|Q8CHH9|SEPT8_MOUSE;sp|Q8CHH9-2|SEPT8_MOUSE;tr|B1AQY9|B1AQY9_MOUSE;tr|E0CYM4|E0CYM4_MOUSE;tr|B1AQZ0|B1AQZ0_MOUSE;tr|B7ZC46|B7ZC46_MOUSE
PB.4561.24	novel_not_in_catalog	Sept8	LRPQTYDLQESNVHLK	_LRPQTYDLQESNVHLK_	sp|Q8CHH9|SEPT8_MOUSE;sp|Q8CHH9-2|SEPT8_MOUSE;tr|B1AQY9|B1AQY9_MOUSE;tr|E0CYM4|E0CYM4_MOUSE;tr|B1AQZ0|B1AQZ0_MOUSE;tr|B7ZC46|B7ZC46_MOUSE
PB.4561.24	novel_not_in_catalog	Sept8	LRPQTYDLQESNVHLK	_LRPQTYDLQESNVHLK_	sp|Q8CHH9|SEPT8_MOUSE;sp|Q8CHH9-2|SEPT8_MOUSE;tr|B1AQY9|B1AQY9_MOUSE;tr|E0CYM4|E0CYM4_MOUSE;tr|B1AQZ0|B1AQZ0_MOUSE;tr|B7ZC46|B7ZC46_MOUSE
PB.4561.24	novel_not_in_catalog	Sept8	AAMEALQSQALHATSQQPLRK	_AAM[Oxidation (M)]EALQSQALHATSQQPLRK_	sp|Q8CHH9|SEPT8_MOUSE;sp|Q8CHH9-2|SEPT8_MOUSE;tr|B1AQY9|B1AQY9_MOUSE;tr|B1AQZ0|B1AQZ0_MOUSE;tr|B7ZC46|B7ZC46_MOUSE
PB.4561.3	incomplete-splice_match	Sept8	VSNAEPEPR	_VSNAEPEPR_	sp|Q8CHH9|SEPT8_MOUSE;sp|Q8CHH9-2|SEPT8_MOUSE;tr|B1AQY9|B1AQY9_MOUSE;tr|B1AQZ0|B1AQZ0_MOUSE;tr|B7ZC46|B7ZC46_MOUSE
PB.4561.3	incomplete-splice_match	Sept8	VSNAEPEPR	_VSNAEPEPR_	sp|Q8CHH9|SEPT8_MOUSE;sp|Q8CHH9-2|SEPT8_MOUSE;tr|B1AQY9|B1AQY9_MOUSE;tr|B1AQZ0|B1AQZ0_MOUSE;tr|B7ZC46|B7ZC46_MOUSE
PB.4561.3	incomplete-splice_match	Sept8	AAMEALQSQALHATSQQPLR	_AAM[Oxidation (M)]EALQSQALHATSQQPLR_	sp|Q8CHH9|SEPT8_MOUSE;sp|Q8CHH9-2|SEPT8_MOUSE;tr|B1AQY9|B1AQY9_MOUSE;tr|B1AQZ0|B1AQZ0_MOUSE;tr|B7ZC46|B7ZC46_MOUSE
PB.4561.3	incomplete-splice_match	Sept8	AAMEALQSQALHATSQQPLR	_AAM[Oxidation (M)]EALQSQALHATSQQPLR_	sp|Q8CHH9|SEPT8_MOUSE;sp|Q8CHH9-2|SEPT8_MOUSE;tr|B1AQY9|B1AQY9_MOUSE;tr|B1AQZ0|B1AQZ0_MOUSE;tr|B7ZC46|B7ZC46_MOUSE
PB.4561.3	incomplete-splice_match	Sept8	AAMEALQSQALHATSQQPLR	_AAMEALQSQALHATSQQPLR_	sp|Q8CHH9|SEPT8_MOUSE;sp|Q8CHH9-2|SEPT8_MOUSE;tr|B1AQY9|B1AQY9_MOUSE;tr|B1AQZ0|B1AQZ0_MOUSE;tr|B7ZC46|B7ZC46_MOUSE
PB.4561.3	incomplete-splice_match	Sept8	AAMEALQSQALHATSQQPLR	_AAMEALQSQALHATSQQPLR_	sp|Q8CHH9|SEPT8_MOUSE;sp|Q8CHH9-2|SEPT8_MOUSE;tr|B1AQY9|B1AQY9_MOUSE;tr|B1AQZ0|B1AQZ0_MOUSE;tr|B7ZC46|B7ZC46_MOUSE
PB.4561.3	incomplete-splice_match	Sept8	AAMEALQSQALHATSQQPLRK	_AAM[Oxidation (M)]EALQSQALHATSQQPLRK_	sp|Q8CHH9|SEPT8_MOUSE;sp|Q8CHH9-2|SEPT8_MOUSE;tr|B1AQY9|B1AQY9_MOUSE;tr|B1AQZ0|B1AQZ0_MOUSE;tr|B7ZC46|B7ZC46_MOUSE
PB.4561.3	incomplete-splice_match	Sept8	AAMEALQSQALHATSQQPLRK	_AAMEALQSQALHATSQQPLRK_	sp|Q8CHH9|SEPT8_MOUSE;sp|Q8CHH9-2|SEPT8_MOUSE;tr|B1AQY9|B1AQY9_MOUSE;tr|B1AQZ0|B1AQZ0_MOUSE;tr|B7ZC46|B7ZC46_MOUSE
PB.4561.3	incomplete-splice_match	Sept8	AAMEALQSQALHATSQQPLRK	_AAMEALQSQALHATSQQPLRK_	sp|Q8CHH9|SEPT8_MOUSE;sp|Q8CHH9-2|SEPT8_MOUSE;tr|B1AQY9|B1AQY9_MOUSE;tr|B1AQZ0|B1AQZ0_MOUSE;tr|B7ZC46|B7ZC46_MOUSE
PB.4561.3	incomplete-splice_match	Sept8	SLSLGGHVGFDSLPDQLVSK	_SLSLGGHVGFDSLPDQLVSK_	sp|Q8CHH9|SEPT8_MOUSE;sp|Q8CHH9-2|SEPT8_MOUSE;tr|B1AQY9|B1AQY9_MOUSE;tr|B1AQZ0|B1AQZ0_MOUSE;tr|B7ZC46|B7ZC46_MOUSE
PB.4561.3	incomplete-splice_match	Sept8	SLSLGGHVGFDSLPDQLVSK	_SLSLGGHVGFDSLPDQLVSK_	sp|Q8CHH9|SEPT8_MOUSE;sp|Q8CHH9-2|SEPT8_MOUSE;tr|B1AQY9|B1AQY9_MOUSE;tr|B1AQZ0|B1AQZ0_MOUSE;tr|B7ZC46|B7ZC46_MOUSE
PB.4561.3	incomplete-splice_match	Sept8	LTIVDAVGFGDQINK	_LTIVDAVGFGDQINK_	sp|Q8CHH9|SEPT8_MOUSE;sp|Q8CHH9-2|SEPT8_MOUSE;tr|B1AQY9|B1AQY9_MOUSE;tr|B1AQZ0|B1AQZ0_MOUSE;tr|B7ZC46|B7ZC46_MOUSE
PB.4561.3	incomplete-splice_match	Sept8	LTIVDAVGFGDQINK	_LTIVDAVGFGDQINK_	sp|Q8CHH9|SEPT8_MOUSE;sp|Q8CHH9-2|SEPT8_MOUSE;tr|B1AQY9|B1AQY9_MOUSE;tr|B1AQZ0|B1AQZ0_MOUSE;tr|B7ZC46|B7ZC46_MOUSE
PB.4561.3	incomplete-splice_match	Sept8	STLMNTLFNTTFETEEASHHEECVR	_STLMNTLFNTTFETEEASHHEEC[Carbamidomethyl (C)]VR_	sp|Q8CHH9|SEPT8_MOUSE;sp|Q8CHH9-2|SEPT8_MOUSE;tr|B1AQY9|B1AQY9_MOUSE;tr|B1AQZ0|B1AQZ0_MOUSE;tr|B7ZC46|B7ZC46_MOUSE
PB.4561.3	incomplete-splice_match	Sept8	STLMNTLFNTTFETEEASHHEECVR	_STLMNTLFNTTFETEEASHHEEC[Carbamidomethyl (C)]VR_	sp|Q8CHH9|SEPT8_MOUSE;sp|Q8CHH9-2|SEPT8_MOUSE;tr|B1AQY9|B1AQY9_MOUSE;tr|B1AQZ0|B1AQZ0_MOUSE;tr|B7ZC46|B7ZC46_MOUSE
PB.4561.3	incomplete-splice_match	Sept8	AATDLER	_[Acetyl (Protein N-term)]AATDLER_	sp|Q8CHH9|SEPT8_MOUSE;sp|Q8CHH9-2|SEPT8_MOUSE;tr|B1AQY9|B1AQY9_MOUSE;tr|B1AQZ0|B1AQZ0_MOUSE;tr|B7ZC46|B7ZC46_MOUSE
PB.4561.3	incomplete-splice_match	Sept8	AATDLER	_[Acetyl (Protein N-term)]AATDLER_	sp|Q8CHH9|SEPT8_MOUSE;sp|Q8CHH9-2|SEPT8_MOUSE;tr|B1AQY9|B1AQY9_MOUSE;tr|B1AQZ0|B1AQZ0_MOUSE;tr|B7ZC46|B7ZC46_MOUSE
PB.4561.3	incomplete-splice_match	Sept8	ETELELK	_ETELELK_	sp|Q8CHH9|SEPT8_MOUSE;sp|Q8CHH9-2|SEPT8_MOUSE;tr|B1AQY9|B1AQY9_MOUSE;tr|B1AQZ0|B1AQZ0_MOUSE;tr|B7ZC46|B7ZC46_MOUSE
PB.4561.3	incomplete-splice_match	Sept8	ETELELK	_ETELELK_	sp|Q8CHH9|SEPT8_MOUSE;sp|Q8CHH9-2|SEPT8_MOUSE;tr|B1AQY9|B1AQY9_MOUSE;tr|B1AQZ0|B1AQZ0_MOUSE;tr|B7ZC46|B7ZC46_MOUSE
PB.4561.3	incomplete-splice_match	Sept8	ELEEETNAFNCR	_ELEEETNAFNC[Carbamidomethyl (C)]R_	sp|Q8CHH9|SEPT8_MOUSE;sp|Q8CHH9-2|SEPT8_MOUSE;tr|B1AQY9|B1AQY9_MOUSE;tr|B1AQZ0|B1AQZ0_MOUSE;tr|B7ZC46|B7ZC46_MOUSE
PB.4561.3	incomplete-splice_match	Sept8	LEEMGFQDSDGDSQPFSLQETYEAK	_LEEM[Oxidation (M)]GFQDSDGDSQPFSLQETYEAK_	sp|Q8CHH9|SEPT8_MOUSE;sp|Q8CHH9-2|SEPT8_MOUSE;tr|B1AQY9|B1AQY9_MOUSE;tr|B1AQZ0|B1AQZ0_MOUSE;tr|B7ZC46|B7ZC46_MOUSE
PB.4561.3	incomplete-splice_match	Sept8	LEEMGFQDSDGDSQPFSLQETYEAK	_LEEM[Oxidation (M)]GFQDSDGDSQPFSLQETYEAK_	sp|Q8CHH9|SEPT8_MOUSE;sp|Q8CHH9-2|SEPT8_MOUSE;tr|B1AQY9|B1AQY9_MOUSE;tr|B1AQZ0|B1AQZ0_MOUSE;tr|B7ZC46|B7ZC46_MOUSE
PB.4561.3	incomplete-splice_match	Sept8	LEEMGFQDSDGDSQPFSLQETYEAK	_LEEMGFQDSDGDSQPFSLQETYEAK_	sp|Q8CHH9|SEPT8_MOUSE;sp|Q8CHH9-2|SEPT8_MOUSE;tr|B1AQY9|B1AQY9_MOUSE;tr|B1AQZ0|B1AQZ0_MOUSE;tr|B7ZC46|B7ZC46_MOUSE
PB.4561.3	incomplete-splice_match	Sept8	LEEMGFQDSDGDSQPFSLQETYEAK	_LEEMGFQDSDGDSQPFSLQETYEAK_	sp|Q8CHH9|SEPT8_MOUSE;sp|Q8CHH9-2|SEPT8_MOUSE;tr|B1AQY9|B1AQY9_MOUSE;tr|B1AQZ0|B1AQZ0_MOUSE;tr|B7ZC46|B7ZC46_MOUSE
PB.4561.3	incomplete-splice_match	Sept8	EFLSELQR	_EFLSELQR_	sp|Q8CHH9|SEPT8_MOUSE;sp|Q8CHH9-2|SEPT8_MOUSE;tr|B1AQY9|B1AQY9_MOUSE;tr|B1AQZ0|B1AQZ0_MOUSE;tr|B7ZC46|B7ZC46_MOUSE
PB.4561.3	incomplete-splice_match	Sept8	EFLSELQR	_EFLSELQR_	sp|Q8CHH9|SEPT8_MOUSE;sp|Q8CHH9-2|SEPT8_MOUSE;tr|B1AQY9|B1AQY9_MOUSE;tr|B1AQZ0|B1AQZ0_MOUSE;tr|B7ZC46|B7ZC46_MOUSE
PB.4561.3	incomplete-splice_match	Sept8	SLFDYHDTR	_SLFDYHDTR_	sp|Q8CHH9|SEPT8_MOUSE;sp|Q8CHH9-2|SEPT8_MOUSE;tr|B1AQY9|B1AQY9_MOUSE;tr|B1AQZ0|B1AQZ0_MOUSE;tr|B7ZC46|B7ZC46_MOUSE
PB.4561.3	incomplete-splice_match	Sept8	SLFDYHDTR	_SLFDYHDTR_	sp|Q8CHH9|SEPT8_MOUSE;sp|Q8CHH9-2|SEPT8_MOUSE;tr|B1AQY9|B1AQY9_MOUSE;tr|B1AQZ0|B1AQZ0_MOUSE;tr|B7ZC46|B7ZC46_MOUSE
PB.4561.3	incomplete-splice_match	Sept8	LRPQTYDLQESNVHLK	_LRPQTYDLQESNVHLK_	sp|Q8CHH9|SEPT8_MOUSE;sp|Q8CHH9-2|SEPT8_MOUSE;tr|B1AQY9|B1AQY9_MOUSE;tr|E0CYM4|E0CYM4_MOUSE;tr|B1AQZ0|B1AQZ0_MOUSE;tr|B7ZC46|B7ZC46_MOUSE
PB.4561.3	incomplete-splice_match	Sept8	LRPQTYDLQESNVHLK	_LRPQTYDLQESNVHLK_	sp|Q8CHH9|SEPT8_MOUSE;sp|Q8CHH9-2|SEPT8_MOUSE;tr|B1AQY9|B1AQY9_MOUSE;tr|E0CYM4|E0CYM4_MOUSE;tr|B1AQZ0|B1AQZ0_MOUSE;tr|B7ZC46|B7ZC46_MOUSE
PB.4561.3	incomplete-splice_match	Sept8	LRPQTYDLQESNVHLK	_LRPQTYDLQESNVHLK_	sp|Q8CHH9|SEPT8_MOUSE;sp|Q8CHH9-2|SEPT8_MOUSE;tr|B1AQY9|B1AQY9_MOUSE;tr|E0CYM4|E0CYM4_MOUSE;tr|B1AQZ0|B1AQZ0_MOUSE;tr|B7ZC46|B7ZC46_MOUSE
PB.4561.3	incomplete-splice_match	Sept8	AAMEALQSQALHATSQQPLRK	_AAM[Oxidation (M)]EALQSQALHATSQQPLRK_	sp|Q8CHH9|SEPT8_MOUSE;sp|Q8CHH9-2|SEPT8_MOUSE;tr|B1AQY9|B1AQY9_MOUSE;tr|B1AQZ0|B1AQZ0_MOUSE;tr|B7ZC46|B7ZC46_MOUSE
PB.4561.4	incomplete-splice_match	Sept8	VSNAEPEPR	_VSNAEPEPR_	sp|Q8CHH9|SEPT8_MOUSE;sp|Q8CHH9-2|SEPT8_MOUSE;tr|B1AQY9|B1AQY9_MOUSE;tr|B1AQZ0|B1AQZ0_MOUSE;tr|B7ZC46|B7ZC46_MOUSE
PB.4561.4	incomplete-splice_match	Sept8	VSNAEPEPR	_VSNAEPEPR_	sp|Q8CHH9|SEPT8_MOUSE;sp|Q8CHH9-2|SEPT8_MOUSE;tr|B1AQY9|B1AQY9_MOUSE;tr|B1AQZ0|B1AQZ0_MOUSE;tr|B7ZC46|B7ZC46_MOUSE
PB.4561.4	incomplete-splice_match	Sept8	AAMEALQSQALHATSQQPLR	_AAM[Oxidation (M)]EALQSQALHATSQQPLR_	sp|Q8CHH9|SEPT8_MOUSE;sp|Q8CHH9-2|SEPT8_MOUSE;tr|B1AQY9|B1AQY9_MOUSE;tr|B1AQZ0|B1AQZ0_MOUSE;tr|B7ZC46|B7ZC46_MOUSE
PB.4561.4	incomplete-splice_match	Sept8	AAMEALQSQALHATSQQPLR	_AAM[Oxidation (M)]EALQSQALHATSQQPLR_	sp|Q8CHH9|SEPT8_MOUSE;sp|Q8CHH9-2|SEPT8_MOUSE;tr|B1AQY9|B1AQY9_MOUSE;tr|B1AQZ0|B1AQZ0_MOUSE;tr|B7ZC46|B7ZC46_MOUSE
PB.4561.4	incomplete-splice_match	Sept8	AAMEALQSQALHATSQQPLR	_AAMEALQSQALHATSQQPLR_	sp|Q8CHH9|SEPT8_MOUSE;sp|Q8CHH9-2|SEPT8_MOUSE;tr|B1AQY9|B1AQY9_MOUSE;tr|B1AQZ0|B1AQZ0_MOUSE;tr|B7ZC46|B7ZC46_MOUSE
PB.4561.4	incomplete-splice_match	Sept8	AAMEALQSQALHATSQQPLR	_AAMEALQSQALHATSQQPLR_	sp|Q8CHH9|SEPT8_MOUSE;sp|Q8CHH9-2|SEPT8_MOUSE;tr|B1AQY9|B1AQY9_MOUSE;tr|B1AQZ0|B1AQZ0_MOUSE;tr|B7ZC46|B7ZC46_MOUSE
PB.4561.4	incomplete-splice_match	Sept8	AAMEALQSQALHATSQQPLRK	_AAM[Oxidation (M)]EALQSQALHATSQQPLRK_	sp|Q8CHH9|SEPT8_MOUSE;sp|Q8CHH9-2|SEPT8_MOUSE;tr|B1AQY9|B1AQY9_MOUSE;tr|B1AQZ0|B1AQZ0_MOUSE;tr|B7ZC46|B7ZC46_MOUSE
PB.4561.4	incomplete-splice_match	Sept8	AAMEALQSQALHATSQQPLRK	_AAMEALQSQALHATSQQPLRK_	sp|Q8CHH9|SEPT8_MOUSE;sp|Q8CHH9-2|SEPT8_MOUSE;tr|B1AQY9|B1AQY9_MOUSE;tr|B1AQZ0|B1AQZ0_MOUSE;tr|B7ZC46|B7ZC46_MOUSE
PB.4561.4	incomplete-splice_match	Sept8	AAMEALQSQALHATSQQPLRK	_AAMEALQSQALHATSQQPLRK_	sp|Q8CHH9|SEPT8_MOUSE;sp|Q8CHH9-2|SEPT8_MOUSE;tr|B1AQY9|B1AQY9_MOUSE;tr|B1AQZ0|B1AQZ0_MOUSE;tr|B7ZC46|B7ZC46_MOUSE
PB.4561.4	incomplete-splice_match	Sept8	SLSLGGHVGFDSLPDQLVSK	_SLSLGGHVGFDSLPDQLVSK_	sp|Q8CHH9|SEPT8_MOUSE;sp|Q8CHH9-2|SEPT8_MOUSE;tr|B1AQY9|B1AQY9_MOUSE;tr|B1AQZ0|B1AQZ0_MOUSE;tr|B7ZC46|B7ZC46_MOUSE
PB.4561.4	incomplete-splice_match	Sept8	SLSLGGHVGFDSLPDQLVSK	_SLSLGGHVGFDSLPDQLVSK_	sp|Q8CHH9|SEPT8_MOUSE;sp|Q8CHH9-2|SEPT8_MOUSE;tr|B1AQY9|B1AQY9_MOUSE;tr|B1AQZ0|B1AQZ0_MOUSE;tr|B7ZC46|B7ZC46_MOUSE
PB.4561.4	incomplete-splice_match	Sept8	LTIVDAVGFGDQINK	_LTIVDAVGFGDQINK_	sp|Q8CHH9|SEPT8_MOUSE;sp|Q8CHH9-2|SEPT8_MOUSE;tr|B1AQY9|B1AQY9_MOUSE;tr|B1AQZ0|B1AQZ0_MOUSE;tr|B7ZC46|B7ZC46_MOUSE
PB.4561.4	incomplete-splice_match	Sept8	LTIVDAVGFGDQINK	_LTIVDAVGFGDQINK_	sp|Q8CHH9|SEPT8_MOUSE;sp|Q8CHH9-2|SEPT8_MOUSE;tr|B1AQY9|B1AQY9_MOUSE;tr|B1AQZ0|B1AQZ0_MOUSE;tr|B7ZC46|B7ZC46_MOUSE
PB.4561.4	incomplete-splice_match	Sept8	STLMNTLFNTTFETEEASHHEECVR	_STLMNTLFNTTFETEEASHHEEC[Carbamidomethyl (C)]VR_	sp|Q8CHH9|SEPT8_MOUSE;sp|Q8CHH9-2|SEPT8_MOUSE;tr|B1AQY9|B1AQY9_MOUSE;tr|B1AQZ0|B1AQZ0_MOUSE;tr|B7ZC46|B7ZC46_MOUSE
PB.4561.4	incomplete-splice_match	Sept8	STLMNTLFNTTFETEEASHHEECVR	_STLMNTLFNTTFETEEASHHEEC[Carbamidomethyl (C)]VR_	sp|Q8CHH9|SEPT8_MOUSE;sp|Q8CHH9-2|SEPT8_MOUSE;tr|B1AQY9|B1AQY9_MOUSE;tr|B1AQZ0|B1AQZ0_MOUSE;tr|B7ZC46|B7ZC46_MOUSE
PB.4561.4	incomplete-splice_match	Sept8	AATDLER	_[Acetyl (Protein N-term)]AATDLER_	sp|Q8CHH9|SEPT8_MOUSE;sp|Q8CHH9-2|SEPT8_MOUSE;tr|B1AQY9|B1AQY9_MOUSE;tr|B1AQZ0|B1AQZ0_MOUSE;tr|B7ZC46|B7ZC46_MOUSE
PB.4561.4	incomplete-splice_match	Sept8	AATDLER	_[Acetyl (Protein N-term)]AATDLER_	sp|Q8CHH9|SEPT8_MOUSE;sp|Q8CHH9-2|SEPT8_MOUSE;tr|B1AQY9|B1AQY9_MOUSE;tr|B1AQZ0|B1AQZ0_MOUSE;tr|B7ZC46|B7ZC46_MOUSE
PB.4561.4	incomplete-splice_match	Sept8	ETELELK	_ETELELK_	sp|Q8CHH9|SEPT8_MOUSE;sp|Q8CHH9-2|SEPT8_MOUSE;tr|B1AQY9|B1AQY9_MOUSE;tr|B1AQZ0|B1AQZ0_MOUSE;tr|B7ZC46|B7ZC46_MOUSE
PB.4561.4	incomplete-splice_match	Sept8	ETELELK	_ETELELK_	sp|Q8CHH9|SEPT8_MOUSE;sp|Q8CHH9-2|SEPT8_MOUSE;tr|B1AQY9|B1AQY9_MOUSE;tr|B1AQZ0|B1AQZ0_MOUSE;tr|B7ZC46|B7ZC46_MOUSE
PB.4561.4	incomplete-splice_match	Sept8	ELEEETNAFNCR	_ELEEETNAFNC[Carbamidomethyl (C)]R_	sp|Q8CHH9|SEPT8_MOUSE;sp|Q8CHH9-2|SEPT8_MOUSE;tr|B1AQY9|B1AQY9_MOUSE;tr|B1AQZ0|B1AQZ0_MOUSE;tr|B7ZC46|B7ZC46_MOUSE
PB.4561.4	incomplete-splice_match	Sept8	LEEMGFQDSDGDSQPFSLQETYEAK	_LEEM[Oxidation (M)]GFQDSDGDSQPFSLQETYEAK_	sp|Q8CHH9|SEPT8_MOUSE;sp|Q8CHH9-2|SEPT8_MOUSE;tr|B1AQY9|B1AQY9_MOUSE;tr|B1AQZ0|B1AQZ0_MOUSE;tr|B7ZC46|B7ZC46_MOUSE
PB.4561.4	incomplete-splice_match	Sept8	LEEMGFQDSDGDSQPFSLQETYEAK	_LEEM[Oxidation (M)]GFQDSDGDSQPFSLQETYEAK_	sp|Q8CHH9|SEPT8_MOUSE;sp|Q8CHH9-2|SEPT8_MOUSE;tr|B1AQY9|B1AQY9_MOUSE;tr|B1AQZ0|B1AQZ0_MOUSE;tr|B7ZC46|B7ZC46_MOUSE
PB.4561.4	incomplete-splice_match	Sept8	LEEMGFQDSDGDSQPFSLQETYEAK	_LEEMGFQDSDGDSQPFSLQETYEAK_	sp|Q8CHH9|SEPT8_MOUSE;sp|Q8CHH9-2|SEPT8_MOUSE;tr|B1AQY9|B1AQY9_MOUSE;tr|B1AQZ0|B1AQZ0_MOUSE;tr|B7ZC46|B7ZC46_MOUSE
PB.4561.4	incomplete-splice_match	Sept8	LEEMGFQDSDGDSQPFSLQETYEAK	_LEEMGFQDSDGDSQPFSLQETYEAK_	sp|Q8CHH9|SEPT8_MOUSE;sp|Q8CHH9-2|SEPT8_MOUSE;tr|B1AQY9|B1AQY9_MOUSE;tr|B1AQZ0|B1AQZ0_MOUSE;tr|B7ZC46|B7ZC46_MOUSE
PB.4561.4	incomplete-splice_match	Sept8	EFLSELQR	_EFLSELQR_	sp|Q8CHH9|SEPT8_MOUSE;sp|Q8CHH9-2|SEPT8_MOUSE;tr|B1AQY9|B1AQY9_MOUSE;tr|B1AQZ0|B1AQZ0_MOUSE;tr|B7ZC46|B7ZC46_MOUSE
PB.4561.4	incomplete-splice_match	Sept8	EFLSELQR	_EFLSELQR_	sp|Q8CHH9|SEPT8_MOUSE;sp|Q8CHH9-2|SEPT8_MOUSE;tr|B1AQY9|B1AQY9_MOUSE;tr|B1AQZ0|B1AQZ0_MOUSE;tr|B7ZC46|B7ZC46_MOUSE
PB.4561.4	incomplete-splice_match	Sept8	SLFDYHDTR	_SLFDYHDTR_	sp|Q8CHH9|SEPT8_MOUSE;sp|Q8CHH9-2|SEPT8_MOUSE;tr|B1AQY9|B1AQY9_MOUSE;tr|B1AQZ0|B1AQZ0_MOUSE;tr|B7ZC46|B7ZC46_MOUSE
PB.4561.4	incomplete-splice_match	Sept8	SLFDYHDTR	_SLFDYHDTR_	sp|Q8CHH9|SEPT8_MOUSE;sp|Q8CHH9-2|SEPT8_MOUSE;tr|B1AQY9|B1AQY9_MOUSE;tr|B1AQZ0|B1AQZ0_MOUSE;tr|B7ZC46|B7ZC46_MOUSE
PB.4561.4	incomplete-splice_match	Sept8	LRPQTYDLQESNVHLK	_LRPQTYDLQESNVHLK_	sp|Q8CHH9|SEPT8_MOUSE;sp|Q8CHH9-2|SEPT8_MOUSE;tr|B1AQY9|B1AQY9_MOUSE;tr|E0CYM4|E0CYM4_MOUSE;tr|B1AQZ0|B1AQZ0_MOUSE;tr|B7ZC46|B7ZC46_MOUSE
PB.4561.4	incomplete-splice_match	Sept8	LRPQTYDLQESNVHLK	_LRPQTYDLQESNVHLK_	sp|Q8CHH9|SEPT8_MOUSE;sp|Q8CHH9-2|SEPT8_MOUSE;tr|B1AQY9|B1AQY9_MOUSE;tr|E0CYM4|E0CYM4_MOUSE;tr|B1AQZ0|B1AQZ0_MOUSE;tr|B7ZC46|B7ZC46_MOUSE
PB.4561.4	incomplete-splice_match	Sept8	LRPQTYDLQESNVHLK	_LRPQTYDLQESNVHLK_	sp|Q8CHH9|SEPT8_MOUSE;sp|Q8CHH9-2|SEPT8_MOUSE;tr|B1AQY9|B1AQY9_MOUSE;tr|E0CYM4|E0CYM4_MOUSE;tr|B1AQZ0|B1AQZ0_MOUSE;tr|B7ZC46|B7ZC46_MOUSE
PB.4561.4	incomplete-splice_match	Sept8	AAMEALQSQALHATSQQPLRK	_AAM[Oxidation (M)]EALQSQALHATSQQPLRK_	sp|Q8CHH9|SEPT8_MOUSE;sp|Q8CHH9-2|SEPT8_MOUSE;tr|B1AQY9|B1AQY9_MOUSE;tr|B1AQZ0|B1AQZ0_MOUSE;tr|B7ZC46|B7ZC46_MOUSE
PB.4561.5	full-splice_match	Sept8	VSNAEPEPR	_VSNAEPEPR_	sp|Q8CHH9|SEPT8_MOUSE;sp|Q8CHH9-2|SEPT8_MOUSE;tr|B1AQY9|B1AQY9_MOUSE;tr|B1AQZ0|B1AQZ0_MOUSE;tr|B7ZC46|B7ZC46_MOUSE
PB.4561.5	full-splice_match	Sept8	VSNAEPEPR	_VSNAEPEPR_	sp|Q8CHH9|SEPT8_MOUSE;sp|Q8CHH9-2|SEPT8_MOUSE;tr|B1AQY9|B1AQY9_MOUSE;tr|B1AQZ0|B1AQZ0_MOUSE;tr|B7ZC46|B7ZC46_MOUSE
PB.4561.5	full-splice_match	Sept8	AAMEALQSQALHATSQQPLR	_AAM[Oxidation (M)]EALQSQALHATSQQPLR_	sp|Q8CHH9|SEPT8_MOUSE;sp|Q8CHH9-2|SEPT8_MOUSE;tr|B1AQY9|B1AQY9_MOUSE;tr|B1AQZ0|B1AQZ0_MOUSE;tr|B7ZC46|B7ZC46_MOUSE
PB.4561.5	full-splice_match	Sept8	AAMEALQSQALHATSQQPLR	_AAM[Oxidation (M)]EALQSQALHATSQQPLR_	sp|Q8CHH9|SEPT8_MOUSE;sp|Q8CHH9-2|SEPT8_MOUSE;tr|B1AQY9|B1AQY9_MOUSE;tr|B1AQZ0|B1AQZ0_MOUSE;tr|B7ZC46|B7ZC46_MOUSE
PB.4561.5	full-splice_match	Sept8	AAMEALQSQALHATSQQPLR	_AAMEALQSQALHATSQQPLR_	sp|Q8CHH9|SEPT8_MOUSE;sp|Q8CHH9-2|SEPT8_MOUSE;tr|B1AQY9|B1AQY9_MOUSE;tr|B1AQZ0|B1AQZ0_MOUSE;tr|B7ZC46|B7ZC46_MOUSE
PB.4561.5	full-splice_match	Sept8	AAMEALQSQALHATSQQPLR	_AAMEALQSQALHATSQQPLR_	sp|Q8CHH9|SEPT8_MOUSE;sp|Q8CHH9-2|SEPT8_MOUSE;tr|B1AQY9|B1AQY9_MOUSE;tr|B1AQZ0|B1AQZ0_MOUSE;tr|B7ZC46|B7ZC46_MOUSE
PB.4561.5	full-splice_match	Sept8	AAMEALQSQALHATSQQPLRK	_AAM[Oxidation (M)]EALQSQALHATSQQPLRK_	sp|Q8CHH9|SEPT8_MOUSE;sp|Q8CHH9-2|SEPT8_MOUSE;tr|B1AQY9|B1AQY9_MOUSE;tr|B1AQZ0|B1AQZ0_MOUSE;tr|B7ZC46|B7ZC46_MOUSE
PB.4561.5	full-splice_match	Sept8	AAMEALQSQALHATSQQPLRK	_AAMEALQSQALHATSQQPLRK_	sp|Q8CHH9|SEPT8_MOUSE;sp|Q8CHH9-2|SEPT8_MOUSE;tr|B1AQY9|B1AQY9_MOUSE;tr|B1AQZ0|B1AQZ0_MOUSE;tr|B7ZC46|B7ZC46_MOUSE
PB.4561.5	full-splice_match	Sept8	AAMEALQSQALHATSQQPLRK	_AAMEALQSQALHATSQQPLRK_	sp|Q8CHH9|SEPT8_MOUSE;sp|Q8CHH9-2|SEPT8_MOUSE;tr|B1AQY9|B1AQY9_MOUSE;tr|B1AQZ0|B1AQZ0_MOUSE;tr|B7ZC46|B7ZC46_MOUSE
PB.4561.5	full-splice_match	Sept8	SLSLGGHVGFDSLPDQLVSK	_SLSLGGHVGFDSLPDQLVSK_	sp|Q8CHH9|SEPT8_MOUSE;sp|Q8CHH9-2|SEPT8_MOUSE;tr|B1AQY9|B1AQY9_MOUSE;tr|B1AQZ0|B1AQZ0_MOUSE;tr|B7ZC46|B7ZC46_MOUSE
PB.4561.5	full-splice_match	Sept8	SLSLGGHVGFDSLPDQLVSK	_SLSLGGHVGFDSLPDQLVSK_	sp|Q8CHH9|SEPT8_MOUSE;sp|Q8CHH9-2|SEPT8_MOUSE;tr|B1AQY9|B1AQY9_MOUSE;tr|B1AQZ0|B1AQZ0_MOUSE;tr|B7ZC46|B7ZC46_MOUSE
PB.4561.5	full-splice_match	Sept8	LTIVDAVGFGDQINK	_LTIVDAVGFGDQINK_	sp|Q8CHH9|SEPT8_MOUSE;sp|Q8CHH9-2|SEPT8_MOUSE;tr|B1AQY9|B1AQY9_MOUSE;tr|B1AQZ0|B1AQZ0_MOUSE;tr|B7ZC46|B7ZC46_MOUSE
PB.4561.5	full-splice_match	Sept8	LTIVDAVGFGDQINK	_LTIVDAVGFGDQINK_	sp|Q8CHH9|SEPT8_MOUSE;sp|Q8CHH9-2|SEPT8_MOUSE;tr|B1AQY9|B1AQY9_MOUSE;tr|B1AQZ0|B1AQZ0_MOUSE;tr|B7ZC46|B7ZC46_MOUSE
PB.4561.5	full-splice_match	Sept8	STLMNTLFNTTFETEEASHHEECVR	_STLMNTLFNTTFETEEASHHEEC[Carbamidomethyl (C)]VR_	sp|Q8CHH9|SEPT8_MOUSE;sp|Q8CHH9-2|SEPT8_MOUSE;tr|B1AQY9|B1AQY9_MOUSE;tr|B1AQZ0|B1AQZ0_MOUSE;tr|B7ZC46|B7ZC46_MOUSE
PB.4561.5	full-splice_match	Sept8	STLMNTLFNTTFETEEASHHEECVR	_STLMNTLFNTTFETEEASHHEEC[Carbamidomethyl (C)]VR_	sp|Q8CHH9|SEPT8_MOUSE;sp|Q8CHH9-2|SEPT8_MOUSE;tr|B1AQY9|B1AQY9_MOUSE;tr|B1AQZ0|B1AQZ0_MOUSE;tr|B7ZC46|B7ZC46_MOUSE
PB.4561.5	full-splice_match	Sept8	AATDLER	_[Acetyl (Protein N-term)]AATDLER_	sp|Q8CHH9|SEPT8_MOUSE;sp|Q8CHH9-2|SEPT8_MOUSE;tr|B1AQY9|B1AQY9_MOUSE;tr|B1AQZ0|B1AQZ0_MOUSE;tr|B7ZC46|B7ZC46_MOUSE
PB.4561.5	full-splice_match	Sept8	AATDLER	_[Acetyl (Protein N-term)]AATDLER_	sp|Q8CHH9|SEPT8_MOUSE;sp|Q8CHH9-2|SEPT8_MOUSE;tr|B1AQY9|B1AQY9_MOUSE;tr|B1AQZ0|B1AQZ0_MOUSE;tr|B7ZC46|B7ZC46_MOUSE
PB.4561.5	full-splice_match	Sept8	ETELELK	_ETELELK_	sp|Q8CHH9|SEPT8_MOUSE;sp|Q8CHH9-2|SEPT8_MOUSE;tr|B1AQY9|B1AQY9_MOUSE;tr|B1AQZ0|B1AQZ0_MOUSE;tr|B7ZC46|B7ZC46_MOUSE
PB.4561.5	full-splice_match	Sept8	ETELELK	_ETELELK_	sp|Q8CHH9|SEPT8_MOUSE;sp|Q8CHH9-2|SEPT8_MOUSE;tr|B1AQY9|B1AQY9_MOUSE;tr|B1AQZ0|B1AQZ0_MOUSE;tr|B7ZC46|B7ZC46_MOUSE
PB.4561.5	full-splice_match	Sept8	ELEEETNAFNCR	_ELEEETNAFNC[Carbamidomethyl (C)]R_	sp|Q8CHH9|SEPT8_MOUSE;sp|Q8CHH9-2|SEPT8_MOUSE;tr|B1AQY9|B1AQY9_MOUSE;tr|B1AQZ0|B1AQZ0_MOUSE;tr|B7ZC46|B7ZC46_MOUSE
PB.4561.5	full-splice_match	Sept8	LEEMGFQDSDGDSQPFSLQETYEAK	_LEEM[Oxidation (M)]GFQDSDGDSQPFSLQETYEAK_	sp|Q8CHH9|SEPT8_MOUSE;sp|Q8CHH9-2|SEPT8_MOUSE;tr|B1AQY9|B1AQY9_MOUSE;tr|B1AQZ0|B1AQZ0_MOUSE;tr|B7ZC46|B7ZC46_MOUSE
PB.4561.5	full-splice_match	Sept8	LEEMGFQDSDGDSQPFSLQETYEAK	_LEEM[Oxidation (M)]GFQDSDGDSQPFSLQETYEAK_	sp|Q8CHH9|SEPT8_MOUSE;sp|Q8CHH9-2|SEPT8_MOUSE;tr|B1AQY9|B1AQY9_MOUSE;tr|B1AQZ0|B1AQZ0_MOUSE;tr|B7ZC46|B7ZC46_MOUSE
PB.4561.5	full-splice_match	Sept8	LEEMGFQDSDGDSQPFSLQETYEAK	_LEEMGFQDSDGDSQPFSLQETYEAK_	sp|Q8CHH9|SEPT8_MOUSE;sp|Q8CHH9-2|SEPT8_MOUSE;tr|B1AQY9|B1AQY9_MOUSE;tr|B1AQZ0|B1AQZ0_MOUSE;tr|B7ZC46|B7ZC46_MOUSE
PB.4561.5	full-splice_match	Sept8	LEEMGFQDSDGDSQPFSLQETYEAK	_LEEMGFQDSDGDSQPFSLQETYEAK_	sp|Q8CHH9|SEPT8_MOUSE;sp|Q8CHH9-2|SEPT8_MOUSE;tr|B1AQY9|B1AQY9_MOUSE;tr|B1AQZ0|B1AQZ0_MOUSE;tr|B7ZC46|B7ZC46_MOUSE
PB.4561.5	full-splice_match	Sept8	EFLSELQR	_EFLSELQR_	sp|Q8CHH9|SEPT8_MOUSE;sp|Q8CHH9-2|SEPT8_MOUSE;tr|B1AQY9|B1AQY9_MOUSE;tr|B1AQZ0|B1AQZ0_MOUSE;tr|B7ZC46|B7ZC46_MOUSE
PB.4561.5	full-splice_match	Sept8	EFLSELQR	_EFLSELQR_	sp|Q8CHH9|SEPT8_MOUSE;sp|Q8CHH9-2|SEPT8_MOUSE;tr|B1AQY9|B1AQY9_MOUSE;tr|B1AQZ0|B1AQZ0_MOUSE;tr|B7ZC46|B7ZC46_MOUSE
PB.4561.5	full-splice_match	Sept8	SLFDYHDTR	_SLFDYHDTR_	sp|Q8CHH9|SEPT8_MOUSE;sp|Q8CHH9-2|SEPT8_MOUSE;tr|B1AQY9|B1AQY9_MOUSE;tr|B1AQZ0|B1AQZ0_MOUSE;tr|B7ZC46|B7ZC46_MOUSE
PB.4561.5	full-splice_match	Sept8	SLFDYHDTR	_SLFDYHDTR_	sp|Q8CHH9|SEPT8_MOUSE;sp|Q8CHH9-2|SEPT8_MOUSE;tr|B1AQY9|B1AQY9_MOUSE;tr|B1AQZ0|B1AQZ0_MOUSE;tr|B7ZC46|B7ZC46_MOUSE
PB.4561.5	full-splice_match	Sept8	LRPQTYDLQESNVHLK	_LRPQTYDLQESNVHLK_	sp|Q8CHH9|SEPT8_MOUSE;sp|Q8CHH9-2|SEPT8_MOUSE;tr|B1AQY9|B1AQY9_MOUSE;tr|E0CYM4|E0CYM4_MOUSE;tr|B1AQZ0|B1AQZ0_MOUSE;tr|B7ZC46|B7ZC46_MOUSE
PB.4561.5	full-splice_match	Sept8	LRPQTYDLQESNVHLK	_LRPQTYDLQESNVHLK_	sp|Q8CHH9|SEPT8_MOUSE;sp|Q8CHH9-2|SEPT8_MOUSE;tr|B1AQY9|B1AQY9_MOUSE;tr|E0CYM4|E0CYM4_MOUSE;tr|B1AQZ0|B1AQZ0_MOUSE;tr|B7ZC46|B7ZC46_MOUSE
PB.4561.5	full-splice_match	Sept8	LRPQTYDLQESNVHLK	_LRPQTYDLQESNVHLK_	sp|Q8CHH9|SEPT8_MOUSE;sp|Q8CHH9-2|SEPT8_MOUSE;tr|B1AQY9|B1AQY9_MOUSE;tr|E0CYM4|E0CYM4_MOUSE;tr|B1AQZ0|B1AQZ0_MOUSE;tr|B7ZC46|B7ZC46_MOUSE
PB.4561.5	full-splice_match	Sept8	AAMEALQSQALHATSQQPLRK	_AAM[Oxidation (M)]EALQSQALHATSQQPLRK_	sp|Q8CHH9|SEPT8_MOUSE;sp|Q8CHH9-2|SEPT8_MOUSE;tr|B1AQY9|B1AQY9_MOUSE;tr|B1AQZ0|B1AQZ0_MOUSE;tr|B7ZC46|B7ZC46_MOUSE
PB.4561.8	novel_in_catalog	Sept8	VSNAEPEPR	_VSNAEPEPR_	sp|Q8CHH9|SEPT8_MOUSE;sp|Q8CHH9-2|SEPT8_MOUSE;tr|B1AQY9|B1AQY9_MOUSE;tr|B1AQZ0|B1AQZ0_MOUSE;tr|B7ZC46|B7ZC46_MOUSE
PB.4561.8	novel_in_catalog	Sept8	VSNAEPEPR	_VSNAEPEPR_	sp|Q8CHH9|SEPT8_MOUSE;sp|Q8CHH9-2|SEPT8_MOUSE;tr|B1AQY9|B1AQY9_MOUSE;tr|B1AQZ0|B1AQZ0_MOUSE;tr|B7ZC46|B7ZC46_MOUSE
PB.4561.8	novel_in_catalog	Sept8	AAMEALQSQALHATSQQPLR	_AAM[Oxidation (M)]EALQSQALHATSQQPLR_	sp|Q8CHH9|SEPT8_MOUSE;sp|Q8CHH9-2|SEPT8_MOUSE;tr|B1AQY9|B1AQY9_MOUSE;tr|B1AQZ0|B1AQZ0_MOUSE;tr|B7ZC46|B7ZC46_MOUSE
PB.4561.8	novel_in_catalog	Sept8	AAMEALQSQALHATSQQPLR	_AAM[Oxidation (M)]EALQSQALHATSQQPLR_	sp|Q8CHH9|SEPT8_MOUSE;sp|Q8CHH9-2|SEPT8_MOUSE;tr|B1AQY9|B1AQY9_MOUSE;tr|B1AQZ0|B1AQZ0_MOUSE;tr|B7ZC46|B7ZC46_MOUSE
PB.4561.8	novel_in_catalog	Sept8	AAMEALQSQALHATSQQPLR	_AAMEALQSQALHATSQQPLR_	sp|Q8CHH9|SEPT8_MOUSE;sp|Q8CHH9-2|SEPT8_MOUSE;tr|B1AQY9|B1AQY9_MOUSE;tr|B1AQZ0|B1AQZ0_MOUSE;tr|B7ZC46|B7ZC46_MOUSE
PB.4561.8	novel_in_catalog	Sept8	AAMEALQSQALHATSQQPLR	_AAMEALQSQALHATSQQPLR_	sp|Q8CHH9|SEPT8_MOUSE;sp|Q8CHH9-2|SEPT8_MOUSE;tr|B1AQY9|B1AQY9_MOUSE;tr|B1AQZ0|B1AQZ0_MOUSE;tr|B7ZC46|B7ZC46_MOUSE
PB.4561.8	novel_in_catalog	Sept8	AAMEALQSQALHATSQQPLRK	_AAM[Oxidation (M)]EALQSQALHATSQQPLRK_	sp|Q8CHH9|SEPT8_MOUSE;sp|Q8CHH9-2|SEPT8_MOUSE;tr|B1AQY9|B1AQY9_MOUSE;tr|B1AQZ0|B1AQZ0_MOUSE;tr|B7ZC46|B7ZC46_MOUSE
PB.4561.8	novel_in_catalog	Sept8	AAMEALQSQALHATSQQPLRK	_AAMEALQSQALHATSQQPLRK_	sp|Q8CHH9|SEPT8_MOUSE;sp|Q8CHH9-2|SEPT8_MOUSE;tr|B1AQY9|B1AQY9_MOUSE;tr|B1AQZ0|B1AQZ0_MOUSE;tr|B7ZC46|B7ZC46_MOUSE
PB.4561.8	novel_in_catalog	Sept8	AAMEALQSQALHATSQQPLRK	_AAMEALQSQALHATSQQPLRK_	sp|Q8CHH9|SEPT8_MOUSE;sp|Q8CHH9-2|SEPT8_MOUSE;tr|B1AQY9|B1AQY9_MOUSE;tr|B1AQZ0|B1AQZ0_MOUSE;tr|B7ZC46|B7ZC46_MOUSE
PB.4561.8	novel_in_catalog	Sept8	SLSLGGHVGFDSLPDQLVSK	_SLSLGGHVGFDSLPDQLVSK_	sp|Q8CHH9|SEPT8_MOUSE;sp|Q8CHH9-2|SEPT8_MOUSE;tr|B1AQY9|B1AQY9_MOUSE;tr|B1AQZ0|B1AQZ0_MOUSE;tr|B7ZC46|B7ZC46_MOUSE
PB.4561.8	novel_in_catalog	Sept8	SLSLGGHVGFDSLPDQLVSK	_SLSLGGHVGFDSLPDQLVSK_	sp|Q8CHH9|SEPT8_MOUSE;sp|Q8CHH9-2|SEPT8_MOUSE;tr|B1AQY9|B1AQY9_MOUSE;tr|B1AQZ0|B1AQZ0_MOUSE;tr|B7ZC46|B7ZC46_MOUSE
PB.4561.8	novel_in_catalog	Sept8	LTIVDAVGFGDQINK	_LTIVDAVGFGDQINK_	sp|Q8CHH9|SEPT8_MOUSE;sp|Q8CHH9-2|SEPT8_MOUSE;tr|B1AQY9|B1AQY9_MOUSE;tr|B1AQZ0|B1AQZ0_MOUSE;tr|B7ZC46|B7ZC46_MOUSE
PB.4561.8	novel_in_catalog	Sept8	LTIVDAVGFGDQINK	_LTIVDAVGFGDQINK_	sp|Q8CHH9|SEPT8_MOUSE;sp|Q8CHH9-2|SEPT8_MOUSE;tr|B1AQY9|B1AQY9_MOUSE;tr|B1AQZ0|B1AQZ0_MOUSE;tr|B7ZC46|B7ZC46_MOUSE
PB.4561.8	novel_in_catalog	Sept8	STLMNTLFNTTFETEEASHHEECVR	_STLMNTLFNTTFETEEASHHEEC[Carbamidomethyl (C)]VR_	sp|Q8CHH9|SEPT8_MOUSE;sp|Q8CHH9-2|SEPT8_MOUSE;tr|B1AQY9|B1AQY9_MOUSE;tr|B1AQZ0|B1AQZ0_MOUSE;tr|B7ZC46|B7ZC46_MOUSE
PB.4561.8	novel_in_catalog	Sept8	STLMNTLFNTTFETEEASHHEECVR	_STLMNTLFNTTFETEEASHHEEC[Carbamidomethyl (C)]VR_	sp|Q8CHH9|SEPT8_MOUSE;sp|Q8CHH9-2|SEPT8_MOUSE;tr|B1AQY9|B1AQY9_MOUSE;tr|B1AQZ0|B1AQZ0_MOUSE;tr|B7ZC46|B7ZC46_MOUSE
PB.4561.8	novel_in_catalog	Sept8	AATDLER	_[Acetyl (Protein N-term)]AATDLER_	sp|Q8CHH9|SEPT8_MOUSE;sp|Q8CHH9-2|SEPT8_MOUSE;tr|B1AQY9|B1AQY9_MOUSE;tr|B1AQZ0|B1AQZ0_MOUSE;tr|B7ZC46|B7ZC46_MOUSE
PB.4561.8	novel_in_catalog	Sept8	AATDLER	_[Acetyl (Protein N-term)]AATDLER_	sp|Q8CHH9|SEPT8_MOUSE;sp|Q8CHH9-2|SEPT8_MOUSE;tr|B1AQY9|B1AQY9_MOUSE;tr|B1AQZ0|B1AQZ0_MOUSE;tr|B7ZC46|B7ZC46_MOUSE
PB.4561.8	novel_in_catalog	Sept8	ETELELK	_ETELELK_	sp|Q8CHH9|SEPT8_MOUSE;sp|Q8CHH9-2|SEPT8_MOUSE;tr|B1AQY9|B1AQY9_MOUSE;tr|B1AQZ0|B1AQZ0_MOUSE;tr|B7ZC46|B7ZC46_MOUSE
PB.4561.8	novel_in_catalog	Sept8	ETELELK	_ETELELK_	sp|Q8CHH9|SEPT8_MOUSE;sp|Q8CHH9-2|SEPT8_MOUSE;tr|B1AQY9|B1AQY9_MOUSE;tr|B1AQZ0|B1AQZ0_MOUSE;tr|B7ZC46|B7ZC46_MOUSE
PB.4561.8	novel_in_catalog	Sept8	ELEEETNAFNCR	_ELEEETNAFNC[Carbamidomethyl (C)]R_	sp|Q8CHH9|SEPT8_MOUSE;sp|Q8CHH9-2|SEPT8_MOUSE;tr|B1AQY9|B1AQY9_MOUSE;tr|B1AQZ0|B1AQZ0_MOUSE;tr|B7ZC46|B7ZC46_MOUSE
PB.4561.8	novel_in_catalog	Sept8	LEEMGFQDSDGDSQPFSLQETYEAK	_LEEM[Oxidation (M)]GFQDSDGDSQPFSLQETYEAK_	sp|Q8CHH9|SEPT8_MOUSE;sp|Q8CHH9-2|SEPT8_MOUSE;tr|B1AQY9|B1AQY9_MOUSE;tr|B1AQZ0|B1AQZ0_MOUSE;tr|B7ZC46|B7ZC46_MOUSE
PB.4561.8	novel_in_catalog	Sept8	LEEMGFQDSDGDSQPFSLQETYEAK	_LEEM[Oxidation (M)]GFQDSDGDSQPFSLQETYEAK_	sp|Q8CHH9|SEPT8_MOUSE;sp|Q8CHH9-2|SEPT8_MOUSE;tr|B1AQY9|B1AQY9_MOUSE;tr|B1AQZ0|B1AQZ0_MOUSE;tr|B7ZC46|B7ZC46_MOUSE
PB.4561.8	novel_in_catalog	Sept8	LEEMGFQDSDGDSQPFSLQETYEAK	_LEEMGFQDSDGDSQPFSLQETYEAK_	sp|Q8CHH9|SEPT8_MOUSE;sp|Q8CHH9-2|SEPT8_MOUSE;tr|B1AQY9|B1AQY9_MOUSE;tr|B1AQZ0|B1AQZ0_MOUSE;tr|B7ZC46|B7ZC46_MOUSE
PB.4561.8	novel_in_catalog	Sept8	LEEMGFQDSDGDSQPFSLQETYEAK	_LEEMGFQDSDGDSQPFSLQETYEAK_	sp|Q8CHH9|SEPT8_MOUSE;sp|Q8CHH9-2|SEPT8_MOUSE;tr|B1AQY9|B1AQY9_MOUSE;tr|B1AQZ0|B1AQZ0_MOUSE;tr|B7ZC46|B7ZC46_MOUSE
PB.4561.8	novel_in_catalog	Sept8	EFLSELQR	_EFLSELQR_	sp|Q8CHH9|SEPT8_MOUSE;sp|Q8CHH9-2|SEPT8_MOUSE;tr|B1AQY9|B1AQY9_MOUSE;tr|B1AQZ0|B1AQZ0_MOUSE;tr|B7ZC46|B7ZC46_MOUSE
PB.4561.8	novel_in_catalog	Sept8	EFLSELQR	_EFLSELQR_	sp|Q8CHH9|SEPT8_MOUSE;sp|Q8CHH9-2|SEPT8_MOUSE;tr|B1AQY9|B1AQY9_MOUSE;tr|B1AQZ0|B1AQZ0_MOUSE;tr|B7ZC46|B7ZC46_MOUSE
PB.4561.8	novel_in_catalog	Sept8	SLFDYHDTR	_SLFDYHDTR_	sp|Q8CHH9|SEPT8_MOUSE;sp|Q8CHH9-2|SEPT8_MOUSE;tr|B1AQY9|B1AQY9_MOUSE;tr|B1AQZ0|B1AQZ0_MOUSE;tr|B7ZC46|B7ZC46_MOUSE
PB.4561.8	novel_in_catalog	Sept8	SLFDYHDTR	_SLFDYHDTR_	sp|Q8CHH9|SEPT8_MOUSE;sp|Q8CHH9-2|SEPT8_MOUSE;tr|B1AQY9|B1AQY9_MOUSE;tr|B1AQZ0|B1AQZ0_MOUSE;tr|B7ZC46|B7ZC46_MOUSE
PB.4561.8	novel_in_catalog	Sept8	LRPQTYDLQESNVHLK	_LRPQTYDLQESNVHLK_	sp|Q8CHH9|SEPT8_MOUSE;sp|Q8CHH9-2|SEPT8_MOUSE;tr|B1AQY9|B1AQY9_MOUSE;tr|E0CYM4|E0CYM4_MOUSE;tr|B1AQZ0|B1AQZ0_MOUSE;tr|B7ZC46|B7ZC46_MOUSE
PB.4561.8	novel_in_catalog	Sept8	LRPQTYDLQESNVHLK	_LRPQTYDLQESNVHLK_	sp|Q8CHH9|SEPT8_MOUSE;sp|Q8CHH9-2|SEPT8_MOUSE;tr|B1AQY9|B1AQY9_MOUSE;tr|E0CYM4|E0CYM4_MOUSE;tr|B1AQZ0|B1AQZ0_MOUSE;tr|B7ZC46|B7ZC46_MOUSE
PB.4561.8	novel_in_catalog	Sept8	LRPQTYDLQESNVHLK	_LRPQTYDLQESNVHLK_	sp|Q8CHH9|SEPT8_MOUSE;sp|Q8CHH9-2|SEPT8_MOUSE;tr|B1AQY9|B1AQY9_MOUSE;tr|E0CYM4|E0CYM4_MOUSE;tr|B1AQZ0|B1AQZ0_MOUSE;tr|B7ZC46|B7ZC46_MOUSE
PB.4561.8	novel_in_catalog	Sept8	AAMEALQSQALHATSQQPLRK	_AAM[Oxidation (M)]EALQSQALHATSQQPLRK_	sp|Q8CHH9|SEPT8_MOUSE;sp|Q8CHH9-2|SEPT8_MOUSE;tr|B1AQY9|B1AQY9_MOUSE;tr|B1AQZ0|B1AQZ0_MOUSE;tr|B7ZC46|B7ZC46_MOUSE
PB.4561.26	incomplete-splice_match	Sept8	NAHLPFAVVGSTEEVK	_NAHLPFAVVGSTEEVK_	sp|Q8CHH9|SEPT8_MOUSE;sp|Q8CHH9-2|SEPT8_MOUSE;sp|Q9R1T4|SEPT6_MOUSE;sp|Q9R1T4-2|SEPT6_MOUSE;sp|Q9R1T4-3|SEPT6_MOUSE;tr|B1AQY9|B1AQY9_MOUSE;tr|B1AQZ0|B1AQZ0_MOUSE;tr|Q3UUU4|Q3UUU4_MOUSE;tr|B7ZC46|B7ZC46_MOUSE
PB.4561.26	incomplete-splice_match	Sept8	NAHLPFAVVGSTEEVK	_NAHLPFAVVGSTEEVK_	sp|Q8CHH9|SEPT8_MOUSE;sp|Q8CHH9-2|SEPT8_MOUSE;sp|Q9R1T4|SEPT6_MOUSE;sp|Q9R1T4-2|SEPT6_MOUSE;sp|Q9R1T4-3|SEPT6_MOUSE;tr|B1AQY9|B1AQY9_MOUSE;tr|B1AQZ0|B1AQZ0_MOUSE;tr|Q3UUU4|Q3UUU4_MOUSE;tr|B7ZC46|B7ZC46_MOUSE
PB.6307.1	full-splice_match	Sept9	FINDQYEK	_FINDQYEK_	sp|Q80UG5|SEPT9_MOUSE;sp|Q80UG5-2|SEPT9_MOUSE;sp|Q80UG5-3|SEPT9_MOUSE;tr|A2A6U3|A2A6U3_MOUSE;tr|Q3TDR9|Q3TDR9_MOUSE;tr|A2A6U5|A2A6U5_MOUSE
PB.6307.1	full-splice_match	Sept9	LVDSLSQR	_LVDSLSQR_	sp|Q80UG5|SEPT9_MOUSE;sp|Q80UG5-3|SEPT9_MOUSE;tr|A2A6U3|A2A6U3_MOUSE
PB.6307.1	full-splice_match	Sept9	SVQPTSEER	_SVQPTSEER_	sp|Q80UG5|SEPT9_MOUSE;sp|Q80UG5-2|SEPT9_MOUSE;sp|Q80UG5-3|SEPT9_MOUSE;tr|A2A6U3|A2A6U3_MOUSE;tr|Q3TDR9|Q3TDR9_MOUSE;tr|A2A6U5|A2A6U5_MOUSE
PB.6307.1	full-splice_match	Sept9	EFDEDAEDR	_EFDEDAEDR_	sp|Q80UG5|SEPT9_MOUSE;sp|Q80UG5-2|SEPT9_MOUSE;sp|Q80UG5-3|SEPT9_MOUSE;tr|A2A6U3|A2A6U3_MOUSE;tr|Q3TDR9|Q3TDR9_MOUSE
PB.6307.1	full-splice_match	Sept9	DITSNIHFEAYR	_DITSNIHFEAYR_	sp|Q80UG5|SEPT9_MOUSE;sp|Q80UG5-2|SEPT9_MOUSE;sp|Q80UG5-3|SEPT9_MOUSE;tr|A2A6U3|A2A6U3_MOUSE;tr|Q3TDR9|Q3TDR9_MOUSE
PB.6307.1	full-splice_match	Sept9	DITSNIHFEAYR	_DITSNIHFEAYR_	sp|Q80UG5|SEPT9_MOUSE;sp|Q80UG5-2|SEPT9_MOUSE;sp|Q80UG5-3|SEPT9_MOUSE;tr|A2A6U3|A2A6U3_MOUSE;tr|Q3TDR9|Q3TDR9_MOUSE
PB.6307.1	full-splice_match	Sept9	ITADLLSNGIDVYPQK	_ITADLLSNGIDVYPQK_	sp|Q80UG5|SEPT9_MOUSE;sp|Q80UG5-2|SEPT9_MOUSE;sp|Q80UG5-3|SEPT9_MOUSE;tr|A2A6U3|A2A6U3_MOUSE;tr|Q3TDR9|Q3TDR9_MOUSE
PB.6307.1	full-splice_match	Sept9	APMEFGYVGIDSILEQMR	_APM[Oxidation (M)]EFGYVGIDSILEQM[Oxidation (M)]R_	sp|Q80UG5|SEPT9_MOUSE;sp|Q80UG5-2|SEPT9_MOUSE;sp|Q80UG5-3|SEPT9_MOUSE;tr|A2A6U3|A2A6U3_MOUSE;tr|Q3TDR9|Q3TDR9_MOUSE;tr|A2A6U5|A2A6U5_MOUSE;tr|A8Y5D3|A8Y5D3_MOUSE
PB.6307.1	full-splice_match	Sept9	SVQPTSEER	_SVQPTSEER_	sp|Q80UG5|SEPT9_MOUSE;sp|Q80UG5-2|SEPT9_MOUSE;sp|Q80UG5-3|SEPT9_MOUSE;tr|A2A6U3|A2A6U3_MOUSE;tr|Q3TDR9|Q3TDR9_MOUSE;tr|A2A6U5|A2A6U5_MOUSE
PB.6307.1	full-splice_match	Sept9	FREMIPFAVVGSDHEYQVNGK	_FREM[Oxidation (M)]IPFAVVGSDHEYQVNGK_	sp|Q80UG5|SEPT9_MOUSE;sp|Q80UG5-2|SEPT9_MOUSE;sp|Q80UG5-3|SEPT9_MOUSE;tr|A2A6U3|A2A6U3_MOUSE;tr|Q3TDR9|Q3TDR9_MOUSE
PB.6307.1	full-splice_match	Sept9	LTVIDTPGFGDHINNENCWQPIMK	_LTVIDTPGFGDHINNENC[Carbamidomethyl (C)]WQPIM[Oxidation (M)]K_	sp|Q80UG5|SEPT9_MOUSE;sp|Q80UG5-2|SEPT9_MOUSE;sp|Q80UG5-3|SEPT9_MOUSE;tr|A2A6U3|A2A6U3_MOUSE;tr|Q3TDR9|Q3TDR9_MOUSE;tr|A2A6U5|A2A6U5_MOUSE
PB.6307.1	full-splice_match	Sept9	ITADLLSNGIDVYPQK	_ITADLLSNGIDVYPQK_	sp|Q80UG5|SEPT9_MOUSE;sp|Q80UG5-2|SEPT9_MOUSE;sp|Q80UG5-3|SEPT9_MOUSE;tr|A2A6U3|A2A6U3_MOUSE;tr|Q3TDR9|Q3TDR9_MOUSE
PB.6307.1	full-splice_match	Sept9	EFDEDAEDRLVNEK	_EFDEDAEDRLVNEK_	sp|Q80UG5|SEPT9_MOUSE;sp|Q80UG5-2|SEPT9_MOUSE;sp|Q80UG5-3|SEPT9_MOUSE;tr|A2A6U3|A2A6U3_MOUSE;tr|Q3TDR9|Q3TDR9_MOUSE
PB.6307.1	full-splice_match	Sept9	APMEFGYVGIDSILEQMR	_APMEFGYVGIDSILEQM[Oxidation (M)]R_	sp|Q80UG5|SEPT9_MOUSE;sp|Q80UG5-2|SEPT9_MOUSE;sp|Q80UG5-3|SEPT9_MOUSE;tr|A2A6U3|A2A6U3_MOUSE;tr|Q3TDR9|Q3TDR9_MOUSE;tr|A2A6U5|A2A6U5_MOUSE;tr|A8Y5D3|A8Y5D3_MOUSE
PB.6307.1	full-splice_match	Sept9	APMEFGYVGIDSILEQMR	_APMEFGYVGIDSILEQM[Oxidation (M)]R_	sp|Q80UG5|SEPT9_MOUSE;sp|Q80UG5-2|SEPT9_MOUSE;sp|Q80UG5-3|SEPT9_MOUSE;tr|A2A6U3|A2A6U3_MOUSE;tr|Q3TDR9|Q3TDR9_MOUSE;tr|A2A6U5|A2A6U5_MOUSE;tr|A8Y5D3|A8Y5D3_MOUSE
PB.6307.1	full-splice_match	Sept9	LTVIDTPGFGDHINNENCWQPIMK	_LTVIDTPGFGDHINNENC[Carbamidomethyl (C)]WQPIMK_	sp|Q80UG5|SEPT9_MOUSE;sp|Q80UG5-2|SEPT9_MOUSE;sp|Q80UG5-3|SEPT9_MOUSE;tr|A2A6U3|A2A6U3_MOUSE;tr|Q3TDR9|Q3TDR9_MOUSE;tr|A2A6U5|A2A6U5_MOUSE
PB.6307.1	full-splice_match	Sept9	VVNIVPVIAK	_VVNIVPVIAK_	sp|Q80UG5|SEPT9_MOUSE;sp|Q80UG5-2|SEPT9_MOUSE;sp|Q80UG5-3|SEPT9_MOUSE;tr|A2A6U3|A2A6U3_MOUSE;tr|Q3TDR9|Q3TDR9_MOUSE;tr|A2A6U5|A2A6U5_MOUSE
PB.6307.1	full-splice_match	Sept9	YLQEEVNINR	_YLQEEVNINR_	sp|Q80UG5|SEPT9_MOUSE;sp|Q80UG5-2|SEPT9_MOUSE;sp|Q80UG5-3|SEPT9_MOUSE;tr|A2A6U3|A2A6U3_MOUSE;tr|Q3TDR9|Q3TDR9_MOUSE;tr|A2A6U5|A2A6U5_MOUSE
PB.6307.1	full-splice_match	Sept9	VVNIVPVIAK	_VVNIVPVIAK_	sp|Q80UG5|SEPT9_MOUSE;sp|Q80UG5-2|SEPT9_MOUSE;sp|Q80UG5-3|SEPT9_MOUSE;tr|A2A6U3|A2A6U3_MOUSE;tr|Q3TDR9|Q3TDR9_MOUSE;tr|A2A6U5|A2A6U5_MOUSE
PB.6307.1	full-splice_match	Sept9	APMEFGYVGIDSILEQMR	_APM[Oxidation (M)]EFGYVGIDSILEQMR_	sp|Q80UG5|SEPT9_MOUSE;sp|Q80UG5-2|SEPT9_MOUSE;sp|Q80UG5-3|SEPT9_MOUSE;tr|A2A6U3|A2A6U3_MOUSE;tr|Q3TDR9|Q3TDR9_MOUSE;tr|A2A6U5|A2A6U5_MOUSE;tr|A8Y5D3|A8Y5D3_MOUSE
PB.6307.1	full-splice_match	Sept9	APMEFGYVGIDSILEQMR	_APM[Oxidation (M)]EFGYVGIDSILEQMR_	sp|Q80UG5|SEPT9_MOUSE;sp|Q80UG5-2|SEPT9_MOUSE;sp|Q80UG5-3|SEPT9_MOUSE;tr|A2A6U3|A2A6U3_MOUSE;tr|Q3TDR9|Q3TDR9_MOUSE;tr|A2A6U5|A2A6U5_MOUSE;tr|A8Y5D3|A8Y5D3_MOUSE
PB.6307.1	full-splice_match	Sept9	STLINTLFK	_STLINTLFK_	sp|Q80UG5|SEPT9_MOUSE;sp|Q80UG5-2|SEPT9_MOUSE;sp|Q80UG5-3|SEPT9_MOUSE;tr|A2A6U3|A2A6U3_MOUSE;tr|Q3TDR9|Q3TDR9_MOUSE;tr|A2A6U5|A2A6U5_MOUSE;tr|A8Y5D3|A8Y5D3_MOUSE
PB.6307.1	full-splice_match	Sept9	EFDEDAEDRLVNEK	_EFDEDAEDRLVNEK_	sp|Q80UG5|SEPT9_MOUSE;sp|Q80UG5-2|SEPT9_MOUSE;sp|Q80UG5-3|SEPT9_MOUSE;tr|A2A6U3|A2A6U3_MOUSE;tr|Q3TDR9|Q3TDR9_MOUSE
PB.6307.1	full-splice_match	Sept9	FREMIPFAVVGSDHEYQVNGK	_FREMIPFAVVGSDHEYQVNGK_	sp|Q80UG5|SEPT9_MOUSE;sp|Q80UG5-2|SEPT9_MOUSE;sp|Q80UG5-3|SEPT9_MOUSE;tr|A2A6U3|A2A6U3_MOUSE;tr|Q3TDR9|Q3TDR9_MOUSE
PB.6307.1	full-splice_match	Sept9	FREMIPFAVVGSDHEYQVNGK	_FREMIPFAVVGSDHEYQVNGK_	sp|Q80UG5|SEPT9_MOUSE;sp|Q80UG5-2|SEPT9_MOUSE;sp|Q80UG5-3|SEPT9_MOUSE;tr|A2A6U3|A2A6U3_MOUSE;tr|Q3TDR9|Q3TDR9_MOUSE
PB.6307.1	full-splice_match	Sept9	STLINTLFK	_STLINTLFK_	sp|Q80UG5|SEPT9_MOUSE;sp|Q80UG5-2|SEPT9_MOUSE;sp|Q80UG5-3|SEPT9_MOUSE;tr|A2A6U3|A2A6U3_MOUSE;tr|Q3TDR9|Q3TDR9_MOUSE;tr|A2A6U5|A2A6U5_MOUSE;tr|A8Y5D3|A8Y5D3_MOUSE
PB.6307.1	full-splice_match	Sept9	APMEFGYVGIDSILEQMR	_APMEFGYVGIDSILEQMR_	sp|Q80UG5|SEPT9_MOUSE;sp|Q80UG5-2|SEPT9_MOUSE;sp|Q80UG5-3|SEPT9_MOUSE;tr|A2A6U3|A2A6U3_MOUSE;tr|Q3TDR9|Q3TDR9_MOUSE;tr|A2A6U5|A2A6U5_MOUSE;tr|A8Y5D3|A8Y5D3_MOUSE
PB.6307.1	full-splice_match	Sept9	APMEFGYVGIDSILEQMR	_APMEFGYVGIDSILEQMR_	sp|Q80UG5|SEPT9_MOUSE;sp|Q80UG5-2|SEPT9_MOUSE;sp|Q80UG5-3|SEPT9_MOUSE;tr|A2A6U3|A2A6U3_MOUSE;tr|Q3TDR9|Q3TDR9_MOUSE;tr|A2A6U5|A2A6U5_MOUSE;tr|A8Y5D3|A8Y5D3_MOUSE
PB.6307.1	full-splice_match	Sept9	SITHDIEEK	_SITHDIEEK_	sp|Q80UG5|SEPT9_MOUSE;sp|Q80UG5-2|SEPT9_MOUSE;sp|Q80UG5-3|SEPT9_MOUSE;tr|A2A6U3|A2A6U3_MOUSE;tr|Q3TDR9|Q3TDR9_MOUSE;tr|A2A6U5|A2A6U5_MOUSE
PB.6307.1	full-splice_match	Sept9	SITHDIEEK	_SITHDIEEK_	sp|Q80UG5|SEPT9_MOUSE;sp|Q80UG5-2|SEPT9_MOUSE;sp|Q80UG5-3|SEPT9_MOUSE;tr|A2A6U3|A2A6U3_MOUSE;tr|Q3TDR9|Q3TDR9_MOUSE;tr|A2A6U5|A2A6U5_MOUSE
PB.6307.1	full-splice_match	Sept9	SITHDIEEK	_SITHDIEEK_	sp|Q80UG5|SEPT9_MOUSE;sp|Q80UG5-2|SEPT9_MOUSE;sp|Q80UG5-3|SEPT9_MOUSE;tr|A2A6U3|A2A6U3_MOUSE;tr|Q3TDR9|Q3TDR9_MOUSE;tr|A2A6U5|A2A6U5_MOUSE
PB.6307.1	full-splice_match	Sept9	NQEDSEVTPSCVGDMADNPR	_NQEDSEVTPSC[Carbamidomethyl (C)]VGDM[Oxidation (M)]ADNPR_	sp|Q80UG5|SEPT9_MOUSE;sp|Q80UG5-3|SEPT9_MOUSE;tr|A2A6U3|A2A6U3_MOUSE
PB.6307.1	full-splice_match	Sept9	NQEDSEVTPSCVGDMADNPR	_NQEDSEVTPSC[Carbamidomethyl (C)]VGDM[Oxidation (M)]ADNPR_	sp|Q80UG5|SEPT9_MOUSE;sp|Q80UG5-3|SEPT9_MOUSE;tr|A2A6U3|A2A6U3_MOUSE
PB.6307.1	full-splice_match	Sept9	APEPMSR	_APEPMSR_	sp|Q80UG5|SEPT9_MOUSE;sp|Q80UG5-3|SEPT9_MOUSE;tr|A2A6U3|A2A6U3_MOUSE
PB.6307.1	full-splice_match	Sept9	QVESTASAAGPSR	_QVESTASAAGPSR_	sp|Q80UG5|SEPT9_MOUSE;sp|Q80UG5-3|SEPT9_MOUSE;tr|A2A6U3|A2A6U3_MOUSE
PB.6307.1	full-splice_match	Sept9	LNEGNSAMANGIEK	_LNEGNSAM[Oxidation (M)]ANGIEK_	sp|Q80UG5|SEPT9_MOUSE;sp|Q80UG5-2|SEPT9_MOUSE;sp|Q80UG5-3|SEPT9_MOUSE;tr|A2A6U3|A2A6U3_MOUSE;tr|Q3TDR9|Q3TDR9_MOUSE
PB.6307.1	full-splice_match	Sept9	ADTLTLEER	_ADTLTLEER_	sp|Q80UG5|SEPT9_MOUSE;sp|Q80UG5-2|SEPT9_MOUSE;sp|Q80UG5-3|SEPT9_MOUSE;tr|A2A6U3|A2A6U3_MOUSE;tr|Q3TDR9|Q3TDR9_MOUSE;tr|A2A6U5|A2A6U5_MOUSE
PB.6307.1	full-splice_match	Sept9	ADTLTLEER	_ADTLTLEER_	sp|Q80UG5|SEPT9_MOUSE;sp|Q80UG5-2|SEPT9_MOUSE;sp|Q80UG5-3|SEPT9_MOUSE;tr|A2A6U3|A2A6U3_MOUSE;tr|Q3TDR9|Q3TDR9_MOUSE;tr|A2A6U5|A2A6U5_MOUSE
PB.6307.1	full-splice_match	Sept9	TPEPVPR	_TPEPVPR_	sp|Q80UG5|SEPT9_MOUSE;sp|Q80UG5-3|SEPT9_MOUSE;tr|A2A6U3|A2A6U3_MOUSE
PB.6307.1	full-splice_match	Sept9	TPEPVPR	_TPEPVPR_	sp|Q80UG5|SEPT9_MOUSE;sp|Q80UG5-3|SEPT9_MOUSE;tr|A2A6U3|A2A6U3_MOUSE
PB.6307.1	full-splice_match	Sept9	NQEDSEVTPSCVGDMADNPR	_NQEDSEVTPSC[Carbamidomethyl (C)]VGDMADNPR_	sp|Q80UG5|SEPT9_MOUSE;sp|Q80UG5-3|SEPT9_MOUSE;tr|A2A6U3|A2A6U3_MOUSE
PB.6307.1	full-splice_match	Sept9	NQEDSEVTPSCVGDMADNPR	_NQEDSEVTPSC[Carbamidomethyl (C)]VGDMADNPR_	sp|Q80UG5|SEPT9_MOUSE;sp|Q80UG5-3|SEPT9_MOUSE;tr|A2A6U3|A2A6U3_MOUSE
PB.6307.1	full-splice_match	Sept9	PQESVLR	_PQESVLR_	sp|Q80UG5|SEPT9_MOUSE;sp|Q80UG5-3|SEPT9_MOUSE;tr|A2A6U3|A2A6U3_MOUSE
PB.6307.1	full-splice_match	Sept9	THMQNIK	_THMQNIK_	sp|Q80UG5|SEPT9_MOUSE;sp|Q80UG5-2|SEPT9_MOUSE;sp|Q80UG5-3|SEPT9_MOUSE;tr|A2A6U3|A2A6U3_MOUSE;tr|Q3TDR9|Q3TDR9_MOUSE
PB.6307.1	full-splice_match	Sept9	THMQNIK	_THMQNIK_	sp|Q80UG5|SEPT9_MOUSE;sp|Q80UG5-2|SEPT9_MOUSE;sp|Q80UG5-3|SEPT9_MOUSE;tr|A2A6U3|A2A6U3_MOUSE;tr|Q3TDR9|Q3TDR9_MOUSE
PB.6307.1	full-splice_match	Sept9	AEVLGHK	_AEVLGHK_	sp|Q80UG5|SEPT9_MOUSE;sp|Q80UG5-3|SEPT9_MOUSE;tr|A2A6U3|A2A6U3_MOUSE
PB.6307.1	full-splice_match	Sept9	AEVLGHK	_AEVLGHK_	sp|Q80UG5|SEPT9_MOUSE;sp|Q80UG5-3|SEPT9_MOUSE;tr|A2A6U3|A2A6U3_MOUSE
PB.6307.1	full-splice_match	Sept9	LNEGNSAMANGIEK	_LNEGNSAMANGIEK_	sp|Q80UG5|SEPT9_MOUSE;sp|Q80UG5-2|SEPT9_MOUSE;sp|Q80UG5-3|SEPT9_MOUSE;tr|A2A6U3|A2A6U3_MOUSE;tr|Q3TDR9|Q3TDR9_MOUSE
PB.6307.1	full-splice_match	Sept9	PQESVLR	_PQESVLR_	sp|Q80UG5|SEPT9_MOUSE;sp|Q80UG5-3|SEPT9_MOUSE;tr|A2A6U3|A2A6U3_MOUSE
PB.6307.1	full-splice_match	Sept9	RAEVLGHK	_RAEVLGHK_	sp|Q80UG5|SEPT9_MOUSE;sp|Q80UG5-3|SEPT9_MOUSE;tr|A2A6U3|A2A6U3_MOUSE
PB.6307.1	full-splice_match	Sept9	IPEGSAVPATDAAPK	_IPEGSAVPATDAAPK_	sp|Q80UG5|SEPT9_MOUSE;sp|Q80UG5-3|SEPT9_MOUSE;tr|A2A6U3|A2A6U3_MOUSE
PB.6307.1	full-splice_match	Sept9	SFEVEEIEPPNSTPPR	_SFEVEEIEPPNSTPPR_	sp|Q80UG5|SEPT9_MOUSE;sp|Q80UG5-3|SEPT9_MOUSE;tr|A2A6U3|A2A6U3_MOUSE
PB.6307.1	full-splice_match	Sept9	PSVAEVPYR	_PSVAEVPYR_	sp|Q80UG5|SEPT9_MOUSE;sp|Q80UG5-3|SEPT9_MOUSE;tr|A2A6U3|A2A6U3_MOUSE
PB.6307.1	full-splice_match	Sept9	SFEVEEIEPPNSTPPR	_SFEVEEIEPPNSTPPR_	sp|Q80UG5|SEPT9_MOUSE;sp|Q80UG5-3|SEPT9_MOUSE;tr|A2A6U3|A2A6U3_MOUSE
PB.6307.1	full-splice_match	Sept9	RSFEVEEIEPPNSTPPR	_RSFEVEEIEPPNSTPPR_	sp|Q80UG5|SEPT9_MOUSE;sp|Q80UG5-3|SEPT9_MOUSE;tr|A2A6U3|A2A6U3_MOUSE
PB.6307.1	full-splice_match	Sept9	FINDQYEK	_FINDQYEK_	sp|Q80UG5|SEPT9_MOUSE;sp|Q80UG5-2|SEPT9_MOUSE;sp|Q80UG5-3|SEPT9_MOUSE;tr|A2A6U3|A2A6U3_MOUSE;tr|Q3TDR9|Q3TDR9_MOUSE;tr|A2A6U5|A2A6U5_MOUSE
PB.6307.1	full-splice_match	Sept9	PSVAEVPYR	_PSVAEVPYR_	sp|Q80UG5|SEPT9_MOUSE;sp|Q80UG5-3|SEPT9_MOUSE;tr|A2A6U3|A2A6U3_MOUSE
PB.6307.1	full-splice_match	Sept9	LADPTGPALK	_LADPTGPALK_	sp|Q80UG5|SEPT9_MOUSE
PB.6307.1	full-splice_match	Sept9	RSFEVEEIEPPNSTPPR	_RSFEVEEIEPPNSTPPR_	sp|Q80UG5|SEPT9_MOUSE;sp|Q80UG5-3|SEPT9_MOUSE;tr|A2A6U3|A2A6U3_MOUSE
PB.6307.1	full-splice_match	Sept9	LADPTGPALK	_LADPTGPALK_	sp|Q80UG5|SEPT9_MOUSE
PB.6307.1	full-splice_match	Sept9	YLQEEVNINRK	_YLQEEVNINRK_	sp|Q80UG5|SEPT9_MOUSE;sp|Q80UG5-2|SEPT9_MOUSE;sp|Q80UG5-3|SEPT9_MOUSE;tr|A2A6U3|A2A6U3_MOUSE;tr|Q3TDR9|Q3TDR9_MOUSE;tr|A2A6U5|A2A6U5_MOUSE
PB.6307.1	full-splice_match	Sept9	YLQEEVNINRK	_YLQEEVNINRK_	sp|Q80UG5|SEPT9_MOUSE;sp|Q80UG5-2|SEPT9_MOUSE;sp|Q80UG5-3|SEPT9_MOUSE;tr|A2A6U3|A2A6U3_MOUSE;tr|Q3TDR9|Q3TDR9_MOUSE;tr|A2A6U5|A2A6U5_MOUSE
PB.6307.1	full-splice_match	Sept9	PAEAPNCPLPSQTLENSEAPMSQLQSR	_PAEAPNC[Carbamidomethyl (C)]PLPSQTLENSEAPM[Oxidation (M)]SQLQSR_	sp|Q80UG5|SEPT9_MOUSE;sp|Q80UG5-3|SEPT9_MOUSE;tr|A2A6U3|A2A6U3_MOUSE
PB.6307.1	full-splice_match	Sept9	FQDLGVK	_FQDLGVK_	sp|Q80UG5|SEPT9_MOUSE;sp|Q80UG5-3|SEPT9_MOUSE;tr|A2A6U3|A2A6U3_MOUSE
PB.6307.1	full-splice_match	Sept9	FQDLGVK	_FQDLGVK_	sp|Q80UG5|SEPT9_MOUSE;sp|Q80UG5-3|SEPT9_MOUSE;tr|A2A6U3|A2A6U3_MOUSE
PB.6307.1	full-splice_match	Sept9	LEPRPSVAEVPYR	_LEPRPSVAEVPYR_	sp|Q80UG5|SEPT9_MOUSE;sp|Q80UG5-3|SEPT9_MOUSE;tr|A2A6U3|A2A6U3_MOUSE
PB.6307.1	full-splice_match	Sept9	LEPRPSVAEVPYR	_LEPRPSVAEVPYR_	sp|Q80UG5|SEPT9_MOUSE;sp|Q80UG5-3|SEPT9_MOUSE;tr|A2A6U3|A2A6U3_MOUSE
PB.6307.1	full-splice_match	Sept9	PAEAPNCPLPSQTLENSEAPMSQLQSR	_PAEAPNC[Carbamidomethyl (C)]PLPSQTLENSEAPMSQLQSR_	sp|Q80UG5|SEPT9_MOUSE;sp|Q80UG5-3|SEPT9_MOUSE;tr|A2A6U3|A2A6U3_MOUSE
PB.6307.1	full-splice_match	Sept9	PAEAPNCPLPSQTLENSEAPMSQLQSR	_PAEAPNC[Carbamidomethyl (C)]PLPSQTLENSEAPMSQLQSR_	sp|Q80UG5|SEPT9_MOUSE;sp|Q80UG5-3|SEPT9_MOUSE;tr|A2A6U3|A2A6U3_MOUSE
PB.6307.1	full-splice_match	Sept9	PAEAPNCPLPSQTLENSEAPMSQLQSR	_PAEAPNC[Carbamidomethyl (C)]PLPSQTLENSEAPMSQLQSR_	sp|Q80UG5|SEPT9_MOUSE;sp|Q80UG5-3|SEPT9_MOUSE;tr|A2A6U3|A2A6U3_MOUSE
PB.6307.1	full-splice_match	Sept9	LVDSLSQR	_LVDSLSQR_	sp|Q80UG5|SEPT9_MOUSE;sp|Q80UG5-3|SEPT9_MOUSE;tr|A2A6U3|A2A6U3_MOUSE
PB.6307.1	full-splice_match	Sept9	EMIPFAVVGSDHEYQVNGK	_EM[Oxidation (M)]IPFAVVGSDHEYQVNGK_	sp|Q80UG5|SEPT9_MOUSE;sp|Q80UG5-2|SEPT9_MOUSE;sp|Q80UG5-3|SEPT9_MOUSE;tr|A2A6U3|A2A6U3_MOUSE;tr|Q3TDR9|Q3TDR9_MOUSE
PB.6307.1	full-splice_match	Sept9	EMIPFAVVGSDHEYQVNGK	_EM[Oxidation (M)]IPFAVVGSDHEYQVNGK_	sp|Q80UG5|SEPT9_MOUSE;sp|Q80UG5-2|SEPT9_MOUSE;sp|Q80UG5-3|SEPT9_MOUSE;tr|A2A6U3|A2A6U3_MOUSE;tr|Q3TDR9|Q3TDR9_MOUSE
PB.6307.1	full-splice_match	Sept9	VQTPLLR	_VQTPLLR_	sp|Q80UG5|SEPT9_MOUSE;sp|Q80UG5-3|SEPT9_MOUSE;tr|A2A6U3|A2A6U3_MOUSE
PB.6307.1	full-splice_match	Sept9	PLDIEFMK	_PLDIEFM[Oxidation (M)]K_	sp|O55131|SEPT7_MOUSE;sp|Q80UG5|SEPT9_MOUSE;sp|Q80UG5-2|SEPT9_MOUSE;sp|Q80UG5-3|SEPT9_MOUSE;tr|E9Q1G8|E9Q1G8_MOUSE;tr|Q8C2A3|Q8C2A3_MOUSE;tr|E9Q9F5|E9Q9F5_MOUSE;tr|A2A6U3|A2A6U3_MOUSE;tr|Q5DTS3|Q5DTS3_MOUSE;tr|Q3TDR9|Q3TDR9_MOUSE;tr|Q3UNN1|Q3UNN1_MOUSE;tr|A2A6U5|A2A6U5_MOUSE
PB.6307.1	full-splice_match	Sept9	EMIPFAVVGSDHEYQVNGK	_EMIPFAVVGSDHEYQVNGK_	sp|Q80UG5|SEPT9_MOUSE;sp|Q80UG5-2|SEPT9_MOUSE;sp|Q80UG5-3|SEPT9_MOUSE;tr|A2A6U3|A2A6U3_MOUSE;tr|Q3TDR9|Q3TDR9_MOUSE
PB.6307.1	full-splice_match	Sept9	EMIPFAVVGSDHEYQVNGK	_EMIPFAVVGSDHEYQVNGK_	sp|Q80UG5|SEPT9_MOUSE;sp|Q80UG5-2|SEPT9_MOUSE;sp|Q80UG5-3|SEPT9_MOUSE;tr|A2A6U3|A2A6U3_MOUSE;tr|Q3TDR9|Q3TDR9_MOUSE
PB.6307.1	full-splice_match	Sept9	WGTIEVENTTHCEFAYLR	_WGTIEVENTTHC[Carbamidomethyl (C)]EFAYLR_	sp|Q80UG5|SEPT9_MOUSE;sp|Q80UG5-2|SEPT9_MOUSE;sp|Q80UG5-3|SEPT9_MOUSE;tr|A2A6U3|A2A6U3_MOUSE;tr|Q3TDR9|Q3TDR9_MOUSE
PB.2644.1	novel_not_in_catalog	Sept10	TLDLLTMK	_TLDLLTMK_	sp|Q8C650|SEP10_MOUSE;sp|Q8C650-2|SEP10_MOUSE;tr|A0A0R4J233|A0A0R4J233_MOUSE;tr|A0A1W2P6J7|A0A1W2P6J7_MOUSE
PB.2644.1	novel_not_in_catalog	Sept10	LTIVNTVGFGDQINK	_LTIVNTVGFGDQINK_	sp|Q8C650|SEP10_MOUSE;sp|Q8C650-2|SEP10_MOUSE;tr|A0A0R4J233|A0A0R4J233_MOUSE;tr|A0A1W2P6J7|A0A1W2P6J7_MOUSE
PB.2644.1	novel_not_in_catalog	Sept10	AQTYELQESNVR	_AQTYELQESNVR_	sp|Q8C650|SEP10_MOUSE;sp|Q8C650-2|SEP10_MOUSE;tr|A0A0R4J233|A0A0R4J233_MOUSE;tr|A0A1W2P6J7|A0A1W2P6J7_MOUSE
PB.2644.1	novel_not_in_catalog	Sept10	PLSLQETYEAK	_PLSLQETYEAK_	sp|Q8C650|SEP10_MOUSE;sp|Q8C650-2|SEP10_MOUSE;tr|A0A1W2P866|A0A1W2P866_MOUSE;tr|A0A0R4J233|A0A0R4J233_MOUSE;tr|A0A1W2P6J7|A0A1W2P6J7_MOUSE
PB.2644.1	novel_not_in_catalog	Sept10	LQEMGFVDMGPENK	_LQEMGFVDMGPENK_	sp|Q8C650|SEP10_MOUSE;sp|Q8C650-2|SEP10_MOUSE;tr|A0A1W2P866|A0A1W2P866_MOUSE;tr|A0A0R4J233|A0A0R4J233_MOUSE;tr|A0A1W2P6J7|A0A1W2P6J7_MOUSE
PB.2644.1	novel_not_in_catalog	Sept10	ALFNYHDSR	_ALFNYHDSR_	sp|Q8C650|SEP10_MOUSE;sp|Q8C650-2|SEP10_MOUSE;tr|A0A0R4J233|A0A0R4J233_MOUSE;tr|A0A1W2P6J7|A0A1W2P6J7_MOUSE
PB.2644.1	novel_not_in_catalog	Sept10	ALFNYHDSR	_ALFNYHDSR_	sp|Q8C650|SEP10_MOUSE;sp|Q8C650-2|SEP10_MOUSE;tr|A0A0R4J233|A0A0R4J233_MOUSE;tr|A0A1W2P6J7|A0A1W2P6J7_MOUSE
PB.2644.1	novel_not_in_catalog	Sept10	TLDLLTMK	_TLDLLTM[Oxidation (M)]K_	sp|Q8C650|SEP10_MOUSE;sp|Q8C650-2|SEP10_MOUSE;tr|A0A0R4J233|A0A0R4J233_MOUSE;tr|A0A1W2P6J7|A0A1W2P6J7_MOUSE
PB.2644.11	incomplete-splice_match	Sept10	TLDLLTMK	_TLDLLTMK_	sp|Q8C650|SEP10_MOUSE;sp|Q8C650-2|SEP10_MOUSE;tr|A0A0R4J233|A0A0R4J233_MOUSE;tr|A0A1W2P6J7|A0A1W2P6J7_MOUSE
PB.2644.11	incomplete-splice_match	Sept10	LTIVNTVGFGDQINK	_LTIVNTVGFGDQINK_	sp|Q8C650|SEP10_MOUSE;sp|Q8C650-2|SEP10_MOUSE;tr|A0A0R4J233|A0A0R4J233_MOUSE;tr|A0A1W2P6J7|A0A1W2P6J7_MOUSE
PB.2644.11	incomplete-splice_match	Sept10	AQTYELQESNVR	_AQTYELQESNVR_	sp|Q8C650|SEP10_MOUSE;sp|Q8C650-2|SEP10_MOUSE;tr|A0A0R4J233|A0A0R4J233_MOUSE;tr|A0A1W2P6J7|A0A1W2P6J7_MOUSE
PB.2644.11	incomplete-splice_match	Sept10	PLSLQETYEAK	_PLSLQETYEAK_	sp|Q8C650|SEP10_MOUSE;sp|Q8C650-2|SEP10_MOUSE;tr|A0A1W2P866|A0A1W2P866_MOUSE;tr|A0A0R4J233|A0A0R4J233_MOUSE;tr|A0A1W2P6J7|A0A1W2P6J7_MOUSE
PB.2644.11	incomplete-splice_match	Sept10	LQEMGFVDMGPENK	_LQEMGFVDMGPENK_	sp|Q8C650|SEP10_MOUSE;sp|Q8C650-2|SEP10_MOUSE;tr|A0A1W2P866|A0A1W2P866_MOUSE;tr|A0A0R4J233|A0A0R4J233_MOUSE;tr|A0A1W2P6J7|A0A1W2P6J7_MOUSE
PB.2644.11	incomplete-splice_match	Sept10	ALFNYHDSR	_ALFNYHDSR_	sp|Q8C650|SEP10_MOUSE;sp|Q8C650-2|SEP10_MOUSE;tr|A0A0R4J233|A0A0R4J233_MOUSE;tr|A0A1W2P6J7|A0A1W2P6J7_MOUSE
PB.2644.11	incomplete-splice_match	Sept10	ALFNYHDSR	_ALFNYHDSR_	sp|Q8C650|SEP10_MOUSE;sp|Q8C650-2|SEP10_MOUSE;tr|A0A0R4J233|A0A0R4J233_MOUSE;tr|A0A1W2P6J7|A0A1W2P6J7_MOUSE
PB.2644.11	incomplete-splice_match	Sept10	TLDLLTMK	_TLDLLTM[Oxidation (M)]K_	sp|Q8C650|SEP10_MOUSE;sp|Q8C650-2|SEP10_MOUSE;tr|A0A0R4J233|A0A0R4J233_MOUSE;tr|A0A1W2P6J7|A0A1W2P6J7_MOUSE
PB.2644.2	novel_not_in_catalog	Sept10	TLDLLTMK	_TLDLLTMK_	sp|Q8C650|SEP10_MOUSE;sp|Q8C650-2|SEP10_MOUSE;tr|A0A0R4J233|A0A0R4J233_MOUSE;tr|A0A1W2P6J7|A0A1W2P6J7_MOUSE
PB.2644.2	novel_not_in_catalog	Sept10	LTIVNTVGFGDQINK	_LTIVNTVGFGDQINK_	sp|Q8C650|SEP10_MOUSE;sp|Q8C650-2|SEP10_MOUSE;tr|A0A0R4J233|A0A0R4J233_MOUSE;tr|A0A1W2P6J7|A0A1W2P6J7_MOUSE
PB.2644.2	novel_not_in_catalog	Sept10	AQTYELQESNVR	_AQTYELQESNVR_	sp|Q8C650|SEP10_MOUSE;sp|Q8C650-2|SEP10_MOUSE;tr|A0A0R4J233|A0A0R4J233_MOUSE;tr|A0A1W2P6J7|A0A1W2P6J7_MOUSE
PB.2644.2	novel_not_in_catalog	Sept10	PLSLQETYEAK	_PLSLQETYEAK_	sp|Q8C650|SEP10_MOUSE;sp|Q8C650-2|SEP10_MOUSE;tr|A0A1W2P866|A0A1W2P866_MOUSE;tr|A0A0R4J233|A0A0R4J233_MOUSE;tr|A0A1W2P6J7|A0A1W2P6J7_MOUSE
PB.2644.2	novel_not_in_catalog	Sept10	LQEMGFVDMGPENK	_LQEMGFVDMGPENK_	sp|Q8C650|SEP10_MOUSE;sp|Q8C650-2|SEP10_MOUSE;tr|A0A1W2P866|A0A1W2P866_MOUSE;tr|A0A0R4J233|A0A0R4J233_MOUSE;tr|A0A1W2P6J7|A0A1W2P6J7_MOUSE
PB.2644.2	novel_not_in_catalog	Sept10	ALFNYHDSR	_ALFNYHDSR_	sp|Q8C650|SEP10_MOUSE;sp|Q8C650-2|SEP10_MOUSE;tr|A0A0R4J233|A0A0R4J233_MOUSE;tr|A0A1W2P6J7|A0A1W2P6J7_MOUSE
PB.2644.2	novel_not_in_catalog	Sept10	ALFNYHDSR	_ALFNYHDSR_	sp|Q8C650|SEP10_MOUSE;sp|Q8C650-2|SEP10_MOUSE;tr|A0A0R4J233|A0A0R4J233_MOUSE;tr|A0A1W2P6J7|A0A1W2P6J7_MOUSE
PB.2644.2	novel_not_in_catalog	Sept10	TLDLLTMK	_TLDLLTM[Oxidation (M)]K_	sp|Q8C650|SEP10_MOUSE;sp|Q8C650-2|SEP10_MOUSE;tr|A0A0R4J233|A0A0R4J233_MOUSE;tr|A0A1W2P6J7|A0A1W2P6J7_MOUSE
PB.2644.3	novel_not_in_catalog	Sept10	TLDLLTMK	_TLDLLTMK_	sp|Q8C650|SEP10_MOUSE;sp|Q8C650-2|SEP10_MOUSE;tr|A0A0R4J233|A0A0R4J233_MOUSE;tr|A0A1W2P6J7|A0A1W2P6J7_MOUSE
PB.2644.3	novel_not_in_catalog	Sept10	LTIVNTVGFGDQINK	_LTIVNTVGFGDQINK_	sp|Q8C650|SEP10_MOUSE;sp|Q8C650-2|SEP10_MOUSE;tr|A0A0R4J233|A0A0R4J233_MOUSE;tr|A0A1W2P6J7|A0A1W2P6J7_MOUSE
PB.2644.3	novel_not_in_catalog	Sept10	AQTYELQESNVR	_AQTYELQESNVR_	sp|Q8C650|SEP10_MOUSE;sp|Q8C650-2|SEP10_MOUSE;tr|A0A0R4J233|A0A0R4J233_MOUSE;tr|A0A1W2P6J7|A0A1W2P6J7_MOUSE
PB.2644.3	novel_not_in_catalog	Sept10	PLSLQETYEAK	_PLSLQETYEAK_	sp|Q8C650|SEP10_MOUSE;sp|Q8C650-2|SEP10_MOUSE;tr|A0A1W2P866|A0A1W2P866_MOUSE;tr|A0A0R4J233|A0A0R4J233_MOUSE;tr|A0A1W2P6J7|A0A1W2P6J7_MOUSE
PB.2644.3	novel_not_in_catalog	Sept10	LQEMGFVDMGPENK	_LQEMGFVDMGPENK_	sp|Q8C650|SEP10_MOUSE;sp|Q8C650-2|SEP10_MOUSE;tr|A0A1W2P866|A0A1W2P866_MOUSE;tr|A0A0R4J233|A0A0R4J233_MOUSE;tr|A0A1W2P6J7|A0A1W2P6J7_MOUSE
PB.2644.3	novel_not_in_catalog	Sept10	ALFNYHDSR	_ALFNYHDSR_	sp|Q8C650|SEP10_MOUSE;sp|Q8C650-2|SEP10_MOUSE;tr|A0A0R4J233|A0A0R4J233_MOUSE;tr|A0A1W2P6J7|A0A1W2P6J7_MOUSE
PB.2644.3	novel_not_in_catalog	Sept10	ALFNYHDSR	_ALFNYHDSR_	sp|Q8C650|SEP10_MOUSE;sp|Q8C650-2|SEP10_MOUSE;tr|A0A0R4J233|A0A0R4J233_MOUSE;tr|A0A1W2P6J7|A0A1W2P6J7_MOUSE
PB.2644.3	novel_not_in_catalog	Sept10	TLDLLTMK	_TLDLLTM[Oxidation (M)]K_	sp|Q8C650|SEP10_MOUSE;sp|Q8C650-2|SEP10_MOUSE;tr|A0A0R4J233|A0A0R4J233_MOUSE;tr|A0A1W2P6J7|A0A1W2P6J7_MOUSE
PB.2644.5	novel_not_in_catalog	Sept10	TLDLLTMK	_TLDLLTMK_	sp|Q8C650|SEP10_MOUSE;sp|Q8C650-2|SEP10_MOUSE;tr|A0A0R4J233|A0A0R4J233_MOUSE;tr|A0A1W2P6J7|A0A1W2P6J7_MOUSE
PB.2644.5	novel_not_in_catalog	Sept10	LTIVNTVGFGDQINK	_LTIVNTVGFGDQINK_	sp|Q8C650|SEP10_MOUSE;sp|Q8C650-2|SEP10_MOUSE;tr|A0A0R4J233|A0A0R4J233_MOUSE;tr|A0A1W2P6J7|A0A1W2P6J7_MOUSE
PB.2644.5	novel_not_in_catalog	Sept10	AQTYELQESNVR	_AQTYELQESNVR_	sp|Q8C650|SEP10_MOUSE;sp|Q8C650-2|SEP10_MOUSE;tr|A0A0R4J233|A0A0R4J233_MOUSE;tr|A0A1W2P6J7|A0A1W2P6J7_MOUSE
PB.2644.5	novel_not_in_catalog	Sept10	PLSLQETYEAK	_PLSLQETYEAK_	sp|Q8C650|SEP10_MOUSE;sp|Q8C650-2|SEP10_MOUSE;tr|A0A1W2P866|A0A1W2P866_MOUSE;tr|A0A0R4J233|A0A0R4J233_MOUSE;tr|A0A1W2P6J7|A0A1W2P6J7_MOUSE
PB.2644.5	novel_not_in_catalog	Sept10	LQEMGFVDMGPENK	_LQEMGFVDMGPENK_	sp|Q8C650|SEP10_MOUSE;sp|Q8C650-2|SEP10_MOUSE;tr|A0A1W2P866|A0A1W2P866_MOUSE;tr|A0A0R4J233|A0A0R4J233_MOUSE;tr|A0A1W2P6J7|A0A1W2P6J7_MOUSE
PB.2644.5	novel_not_in_catalog	Sept10	ALFNYHDSR	_ALFNYHDSR_	sp|Q8C650|SEP10_MOUSE;sp|Q8C650-2|SEP10_MOUSE;tr|A0A0R4J233|A0A0R4J233_MOUSE;tr|A0A1W2P6J7|A0A1W2P6J7_MOUSE
PB.2644.5	novel_not_in_catalog	Sept10	ALFNYHDSR	_ALFNYHDSR_	sp|Q8C650|SEP10_MOUSE;sp|Q8C650-2|SEP10_MOUSE;tr|A0A0R4J233|A0A0R4J233_MOUSE;tr|A0A1W2P6J7|A0A1W2P6J7_MOUSE
PB.2644.5	novel_not_in_catalog	Sept10	TLDLLTMK	_TLDLLTM[Oxidation (M)]K_	sp|Q8C650|SEP10_MOUSE;sp|Q8C650-2|SEP10_MOUSE;tr|A0A0R4J233|A0A0R4J233_MOUSE;tr|A0A1W2P6J7|A0A1W2P6J7_MOUSE
PB.2644.8	novel_not_in_catalog	Sept10	TLDLLTMK	_TLDLLTMK_	sp|Q8C650|SEP10_MOUSE;sp|Q8C650-2|SEP10_MOUSE;tr|A0A0R4J233|A0A0R4J233_MOUSE;tr|A0A1W2P6J7|A0A1W2P6J7_MOUSE
PB.2644.8	novel_not_in_catalog	Sept10	LTIVNTVGFGDQINK	_LTIVNTVGFGDQINK_	sp|Q8C650|SEP10_MOUSE;sp|Q8C650-2|SEP10_MOUSE;tr|A0A0R4J233|A0A0R4J233_MOUSE;tr|A0A1W2P6J7|A0A1W2P6J7_MOUSE
PB.2644.8	novel_not_in_catalog	Sept10	AQTYELQESNVR	_AQTYELQESNVR_	sp|Q8C650|SEP10_MOUSE;sp|Q8C650-2|SEP10_MOUSE;tr|A0A0R4J233|A0A0R4J233_MOUSE;tr|A0A1W2P6J7|A0A1W2P6J7_MOUSE
PB.2644.8	novel_not_in_catalog	Sept10	PLSLQETYEAK	_PLSLQETYEAK_	sp|Q8C650|SEP10_MOUSE;sp|Q8C650-2|SEP10_MOUSE;tr|A0A1W2P866|A0A1W2P866_MOUSE;tr|A0A0R4J233|A0A0R4J233_MOUSE;tr|A0A1W2P6J7|A0A1W2P6J7_MOUSE
PB.2644.8	novel_not_in_catalog	Sept10	LQEMGFVDMGPENK	_LQEMGFVDMGPENK_	sp|Q8C650|SEP10_MOUSE;sp|Q8C650-2|SEP10_MOUSE;tr|A0A1W2P866|A0A1W2P866_MOUSE;tr|A0A0R4J233|A0A0R4J233_MOUSE;tr|A0A1W2P6J7|A0A1W2P6J7_MOUSE
PB.2644.8	novel_not_in_catalog	Sept10	ALFNYHDSR	_ALFNYHDSR_	sp|Q8C650|SEP10_MOUSE;sp|Q8C650-2|SEP10_MOUSE;tr|A0A0R4J233|A0A0R4J233_MOUSE;tr|A0A1W2P6J7|A0A1W2P6J7_MOUSE
PB.2644.8	novel_not_in_catalog	Sept10	ALFNYHDSR	_ALFNYHDSR_	sp|Q8C650|SEP10_MOUSE;sp|Q8C650-2|SEP10_MOUSE;tr|A0A0R4J233|A0A0R4J233_MOUSE;tr|A0A1W2P6J7|A0A1W2P6J7_MOUSE
PB.2644.8	novel_not_in_catalog	Sept10	TLDLLTMK	_TLDLLTM[Oxidation (M)]K_	sp|Q8C650|SEP10_MOUSE;sp|Q8C650-2|SEP10_MOUSE;tr|A0A0R4J233|A0A0R4J233_MOUSE;tr|A0A1W2P6J7|A0A1W2P6J7_MOUSE
PB.2644.9	novel_not_in_catalog	Sept10	TLDLLTMK	_TLDLLTMK_	sp|Q8C650|SEP10_MOUSE;sp|Q8C650-2|SEP10_MOUSE;tr|A0A0R4J233|A0A0R4J233_MOUSE;tr|A0A1W2P6J7|A0A1W2P6J7_MOUSE
PB.2644.9	novel_not_in_catalog	Sept10	LTIVNTVGFGDQINK	_LTIVNTVGFGDQINK_	sp|Q8C650|SEP10_MOUSE;sp|Q8C650-2|SEP10_MOUSE;tr|A0A0R4J233|A0A0R4J233_MOUSE;tr|A0A1W2P6J7|A0A1W2P6J7_MOUSE
PB.2644.9	novel_not_in_catalog	Sept10	AQTYELQESNVR	_AQTYELQESNVR_	sp|Q8C650|SEP10_MOUSE;sp|Q8C650-2|SEP10_MOUSE;tr|A0A0R4J233|A0A0R4J233_MOUSE;tr|A0A1W2P6J7|A0A1W2P6J7_MOUSE
PB.2644.9	novel_not_in_catalog	Sept10	PLSLQETYEAK	_PLSLQETYEAK_	sp|Q8C650|SEP10_MOUSE;sp|Q8C650-2|SEP10_MOUSE;tr|A0A1W2P866|A0A1W2P866_MOUSE;tr|A0A0R4J233|A0A0R4J233_MOUSE;tr|A0A1W2P6J7|A0A1W2P6J7_MOUSE
PB.2644.9	novel_not_in_catalog	Sept10	LQEMGFVDMGPENK	_LQEMGFVDMGPENK_	sp|Q8C650|SEP10_MOUSE;sp|Q8C650-2|SEP10_MOUSE;tr|A0A1W2P866|A0A1W2P866_MOUSE;tr|A0A0R4J233|A0A0R4J233_MOUSE;tr|A0A1W2P6J7|A0A1W2P6J7_MOUSE
PB.2644.9	novel_not_in_catalog	Sept10	ALFNYHDSR	_ALFNYHDSR_	sp|Q8C650|SEP10_MOUSE;sp|Q8C650-2|SEP10_MOUSE;tr|A0A0R4J233|A0A0R4J233_MOUSE;tr|A0A1W2P6J7|A0A1W2P6J7_MOUSE
PB.2644.9	novel_not_in_catalog	Sept10	ALFNYHDSR	_ALFNYHDSR_	sp|Q8C650|SEP10_MOUSE;sp|Q8C650-2|SEP10_MOUSE;tr|A0A0R4J233|A0A0R4J233_MOUSE;tr|A0A1W2P6J7|A0A1W2P6J7_MOUSE
PB.2644.9	novel_not_in_catalog	Sept10	TLDLLTMK	_TLDLLTM[Oxidation (M)]K_	sp|Q8C650|SEP10_MOUSE;sp|Q8C650-2|SEP10_MOUSE;tr|A0A0R4J233|A0A0R4J233_MOUSE;tr|A0A1W2P6J7|A0A1W2P6J7_MOUSE
PB.25183.67	novel_in_catalog	Sept11	STLMDTLFNTK	_STLM[Oxidation (M)]DTLFNTK_	sp|Q8C1B7|SEP11_MOUSE;sp|Q8C1B7-2|SEP11_MOUSE;sp|Q8C1B7-3|SEP11_MOUSE;sp|Q9R1T4|SEPT6_MOUSE;sp|Q9R1T4-2|SEPT6_MOUSE;sp|Q9R1T4-3|SEPT6_MOUSE;tr|A0A0J9YUL3|A0A0J9YUL3_MOUSE;tr|A2A3W1|A2A3W1_MOUSE;tr|A0A0J9YTY0|A0A0J9YTY0_MOUSE;tr|Q3UUU4|Q3UUU4_MOUSE;tr|A0A0J9YUV6|A0A0J9YUV6_MOUSE
PB.25183.67	novel_in_catalog	Sept11	AAAQLLQSQAQQSGAQQTK	_AAAQLLQSQAQQSGAQQTK_	sp|Q8C1B7|SEP11_MOUSE;sp|Q8C1B7-2|SEP11_MOUSE;sp|Q8C1B7-3|SEP11_MOUSE;tr|A0A0J9YUL3|A0A0J9YUL3_MOUSE;tr|A0A0J9YTY0|A0A0J9YTY0_MOUSE
PB.25183.67	novel_in_catalog	Sept11	LREMLIR	_LREMLIR_	sp|Q8C1B7|SEP11_MOUSE;sp|Q8C1B7-2|SEP11_MOUSE;sp|Q8C1B7-3|SEP11_MOUSE;sp|Q8CHH9|SEPT8_MOUSE;sp|Q8CHH9-2|SEPT8_MOUSE;sp|Q9R1T4|SEPT6_MOUSE;sp|Q9R1T4-2|SEPT6_MOUSE;sp|Q9R1T4-3|SEPT6_MOUSE;tr|B1AQY9|B1AQY9_MOUSE;tr|A0A0J9YUL3|A0A0J9YUL3_MOUSE;tr|B1AQZ0|B1AQZ0_MOUSE;tr|A0A0J9YTY0|A0A0J9YTY0_MOUSE;tr|Q3UUU4|Q3UUU4_MOUSE;tr|B7ZC46|B7ZC46_MOUSE
PB.25183.67	novel_in_catalog	Sept11	LTIVDTVGFGDQINK	_LTIVDTVGFGDQINK_	sp|Q8C1B7|SEP11_MOUSE;sp|Q8C1B7-2|SEP11_MOUSE;sp|Q8C1B7-3|SEP11_MOUSE;tr|A0A0J9YUL3|A0A0J9YUL3_MOUSE;tr|A0A0J9YVA6|A0A0J9YVA6_MOUSE;tr|A0A0J9YTY0|A0A0J9YTY0_MOUSE
PB.25183.67	novel_in_catalog	Sept11	LTIVDTVGFGDQINK	_LTIVDTVGFGDQINK_	sp|Q8C1B7|SEP11_MOUSE;sp|Q8C1B7-2|SEP11_MOUSE;sp|Q8C1B7-3|SEP11_MOUSE;tr|A0A0J9YUL3|A0A0J9YUL3_MOUSE;tr|A0A0J9YVA6|A0A0J9YVA6_MOUSE;tr|A0A0J9YTY0|A0A0J9YTY0_MOUSE
PB.25183.67	novel_in_catalog	Sept11	NLSLSGHVGFDSLPDQLVNK	_NLSLSGHVGFDSLPDQLVNK_	sp|Q8C1B7|SEP11_MOUSE;sp|Q8C1B7-2|SEP11_MOUSE;sp|Q8C1B7-3|SEP11_MOUSE;tr|A0A0J9YUL3|A0A0J9YUL3_MOUSE;tr|A0A0J9YTY0|A0A0J9YTY0_MOUSE;tr|A0A0J9YUV6|A0A0J9YUV6_MOUSE
PB.25183.67	novel_in_catalog	Sept11	NLSLSGHVGFDSLPDQLVNK	_NLSLSGHVGFDSLPDQLVNK_	sp|Q8C1B7|SEP11_MOUSE;sp|Q8C1B7-2|SEP11_MOUSE;sp|Q8C1B7-3|SEP11_MOUSE;tr|A0A0J9YUL3|A0A0J9YUL3_MOUSE;tr|A0A0J9YTY0|A0A0J9YTY0_MOUSE;tr|A0A0J9YUV6|A0A0J9YUV6_MOUSE
PB.25183.67	novel_in_catalog	Sept11	VHLPFAVVGSTEEVK	_VHLPFAVVGSTEEVK_	sp|Q8C1B7|SEP11_MOUSE;sp|Q8C1B7-2|SEP11_MOUSE;sp|Q8C1B7-3|SEP11_MOUSE;tr|A0A0J9YUL3|A0A0J9YUL3_MOUSE;tr|A0A0J9YVA6|A0A0J9YVA6_MOUSE;tr|A0A0J9YTY0|A0A0J9YTY0_MOUSE
PB.25183.67	novel_in_catalog	Sept11	SLDLVTMK	_SLDLVTMK_	sp|Q8C1B7|SEP11_MOUSE;sp|Q8C1B7-2|SEP11_MOUSE;sp|Q8C1B7-3|SEP11_MOUSE;sp|Q8CHH9|SEPT8_MOUSE;sp|Q8CHH9-2|SEPT8_MOUSE;sp|Q9R1T4|SEPT6_MOUSE;sp|Q9R1T4-2|SEPT6_MOUSE;sp|Q9R1T4-3|SEPT6_MOUSE;tr|B1AQY9|B1AQY9_MOUSE;tr|A0A0J9YUL3|A0A0J9YUL3_MOUSE;tr|A0A0J9YVA6|A0A0J9YVA6_MOUSE;tr|B1AQZ0|B1AQZ0_MOUSE;tr|A0A0J9YTY0|A0A0J9YTY0_MOUSE;tr|Q3UUU4|Q3UUU4_MOUSE;tr|B7ZC46|B7ZC46_MOUSE
PB.25183.67	novel_in_catalog	Sept11	STLMDTLFNTK	_STLMDTLFNTK_	sp|Q8C1B7|SEP11_MOUSE;sp|Q8C1B7-2|SEP11_MOUSE;sp|Q8C1B7-3|SEP11_MOUSE;sp|Q9R1T4|SEPT6_MOUSE;sp|Q9R1T4-2|SEPT6_MOUSE;sp|Q9R1T4-3|SEPT6_MOUSE;tr|A0A0J9YUL3|A0A0J9YUL3_MOUSE;tr|A2A3W1|A2A3W1_MOUSE;tr|A0A0J9YTY0|A0A0J9YTY0_MOUSE;tr|Q3UUU4|Q3UUU4_MOUSE;tr|A0A0J9YUV6|A0A0J9YUV6_MOUSE
PB.25183.67	novel_in_catalog	Sept11	STLMDTLFNTK	_STLMDTLFNTK_	sp|Q8C1B7|SEP11_MOUSE;sp|Q8C1B7-2|SEP11_MOUSE;sp|Q8C1B7-3|SEP11_MOUSE;sp|Q9R1T4|SEPT6_MOUSE;sp|Q9R1T4-2|SEPT6_MOUSE;sp|Q9R1T4-3|SEPT6_MOUSE;tr|A0A0J9YUL3|A0A0J9YUL3_MOUSE;tr|A2A3W1|A2A3W1_MOUSE;tr|A0A0J9YTY0|A0A0J9YTY0_MOUSE;tr|Q3UUU4|Q3UUU4_MOUSE;tr|A0A0J9YUV6|A0A0J9YUV6_MOUSE
PB.25183.67	novel_in_catalog	Sept11	VNMEDLR	_VNM[Oxidation (M)]EDLR_	sp|Q8C1B7|SEP11_MOUSE;sp|Q8C1B7-2|SEP11_MOUSE;sp|Q8C1B7-3|SEP11_MOUSE;sp|Q8CHH9|SEPT8_MOUSE;sp|Q8CHH9-2|SEPT8_MOUSE;sp|Q9R1T4|SEPT6_MOUSE;sp|Q9R1T4-2|SEPT6_MOUSE;sp|Q9R1T4-3|SEPT6_MOUSE;tr|B1AQY9|B1AQY9_MOUSE;tr|A0A0J9YUL3|A0A0J9YUL3_MOUSE;tr|B1AQZ0|B1AQZ0_MOUSE;tr|A0A0J9YTY0|A0A0J9YTY0_MOUSE;tr|Q3UUU4|Q3UUU4_MOUSE;tr|B7ZC46|B7ZC46_MOUSE
PB.25183.67	novel_in_catalog	Sept11	VNMEDLR	_VNM[Oxidation (M)]EDLR_	sp|Q8C1B7|SEP11_MOUSE;sp|Q8C1B7-2|SEP11_MOUSE;sp|Q8C1B7-3|SEP11_MOUSE;sp|Q8CHH9|SEPT8_MOUSE;sp|Q8CHH9-2|SEPT8_MOUSE;sp|Q9R1T4|SEPT6_MOUSE;sp|Q9R1T4-2|SEPT6_MOUSE;sp|Q9R1T4-3|SEPT6_MOUSE;tr|B1AQY9|B1AQY9_MOUSE;tr|A0A0J9YUL3|A0A0J9YUL3_MOUSE;tr|B1AQZ0|B1AQZ0_MOUSE;tr|A0A0J9YTY0|A0A0J9YTY0_MOUSE;tr|Q3UUU4|Q3UUU4_MOUSE;tr|B7ZC46|B7ZC46_MOUSE
PB.25183.67	novel_in_catalog	Sept11	LEEMGFK	_LEEM[Oxidation (M)]GFK_	sp|Q8C1B7|SEP11_MOUSE;sp|Q8C1B7-2|SEP11_MOUSE;sp|Q8C1B7-3|SEP11_MOUSE;sp|Q9R1T4|SEPT6_MOUSE;sp|Q9R1T4-2|SEPT6_MOUSE;sp|Q9R1T4-3|SEPT6_MOUSE;tr|A0A0J9YUL3|A0A0J9YUL3_MOUSE;tr|A0A0J9YTY0|A0A0J9YTY0_MOUSE;tr|Q3UUU4|Q3UUU4_MOUSE
PB.25183.67	novel_in_catalog	Sept11	LEEMGFK	_LEEM[Oxidation (M)]GFK_	sp|Q8C1B7|SEP11_MOUSE;sp|Q8C1B7-2|SEP11_MOUSE;sp|Q8C1B7-3|SEP11_MOUSE;sp|Q9R1T4|SEPT6_MOUSE;sp|Q9R1T4-2|SEPT6_MOUSE;sp|Q9R1T4-3|SEPT6_MOUSE;tr|A0A0J9YUL3|A0A0J9YUL3_MOUSE;tr|A0A0J9YTY0|A0A0J9YTY0_MOUSE;tr|Q3UUU4|Q3UUU4_MOUSE
PB.25183.67	novel_in_catalog	Sept11	ELEEEVSNFQK	_ELEEEVSNFQK_	sp|Q8C1B7|SEP11_MOUSE;sp|Q8C1B7-2|SEP11_MOUSE;sp|Q8C1B7-3|SEP11_MOUSE;tr|A0A0J9YUL3|A0A0J9YUL3_MOUSE;tr|A0A0J9YTY0|A0A0J9YTY0_MOUSE
PB.25183.67	novel_in_catalog	Sept11	FESDPATHNEPGVR	_FESDPATHNEPGVR_	sp|Q8C1B7|SEP11_MOUSE;sp|Q8C1B7-2|SEP11_MOUSE;sp|Q8C1B7-3|SEP11_MOUSE;tr|A0A0J9YUL3|A0A0J9YUL3_MOUSE;tr|A0A0J9YVA6|A0A0J9YVA6_MOUSE;tr|A0A0J9YTY0|A0A0J9YTY0_MOUSE;tr|A0A0J9YUV6|A0A0J9YUV6_MOUSE
PB.25183.67	novel_in_catalog	Sept11	FESDPATHNEPGVR	_FESDPATHNEPGVR_	sp|Q8C1B7|SEP11_MOUSE;sp|Q8C1B7-2|SEP11_MOUSE;sp|Q8C1B7-3|SEP11_MOUSE;tr|A0A0J9YUL3|A0A0J9YUL3_MOUSE;tr|A0A0J9YVA6|A0A0J9YVA6_MOUSE;tr|A0A0J9YTY0|A0A0J9YTY0_MOUSE;tr|A0A0J9YUV6|A0A0J9YUV6_MOUSE
PB.25183.67	novel_in_catalog	Sept11	SYELQESNVR	_SYELQESNVR_	sp|Q8C1B7|SEP11_MOUSE;sp|Q8C1B7-2|SEP11_MOUSE;sp|Q8C1B7-3|SEP11_MOUSE;tr|A0A0J9YUL3|A0A0J9YUL3_MOUSE;tr|A0A0J9YVA6|A0A0J9YVA6_MOUSE;tr|A0A0J9YTY0|A0A0J9YTY0_MOUSE;tr|A0A0J9YUV6|A0A0J9YUV6_MOUSE
PB.25183.67	novel_in_catalog	Sept11	SYELQESNVR	_SYELQESNVR_	sp|Q8C1B7|SEP11_MOUSE;sp|Q8C1B7-2|SEP11_MOUSE;sp|Q8C1B7-3|SEP11_MOUSE;tr|A0A0J9YUL3|A0A0J9YUL3_MOUSE;tr|A0A0J9YVA6|A0A0J9YVA6_MOUSE;tr|A0A0J9YTY0|A0A0J9YTY0_MOUSE;tr|A0A0J9YUV6|A0A0J9YUV6_MOUSE
PB.25183.67	novel_in_catalog	Sept11	ELEEEVSNFQK	_ELEEEVSNFQK_	sp|Q8C1B7|SEP11_MOUSE;sp|Q8C1B7-2|SEP11_MOUSE;sp|Q8C1B7-3|SEP11_MOUSE;tr|A0A0J9YUL3|A0A0J9YUL3_MOUSE;tr|A0A0J9YTY0|A0A0J9YTY0_MOUSE
PB.25183.67	novel_in_catalog	Sept11	ELEEEVSNFQK	_ELEEEVSNFQK_	sp|Q8C1B7|SEP11_MOUSE;sp|Q8C1B7-2|SEP11_MOUSE;sp|Q8C1B7-3|SEP11_MOUSE;tr|A0A0J9YUL3|A0A0J9YUL3_MOUSE;tr|A0A0J9YTY0|A0A0J9YTY0_MOUSE
PB.25183.67	novel_in_catalog	Sept11	AVAVGRPSNEELR	_[Acetyl (Protein N-term)]AVAVGRPSNEELR_	sp|Q8C1B7|SEP11_MOUSE;sp|Q8C1B7-2|SEP11_MOUSE;sp|Q8C1B7-3|SEP11_MOUSE;tr|A0A0J9YUL3|A0A0J9YUL3_MOUSE;tr|A0A0J9YTY0|A0A0J9YTY0_MOUSE
PB.25183.67	novel_in_catalog	Sept11	VNMEDLR	_VNMEDLR_	sp|Q8C1B7|SEP11_MOUSE;sp|Q8C1B7-2|SEP11_MOUSE;sp|Q8C1B7-3|SEP11_MOUSE;sp|Q8CHH9|SEPT8_MOUSE;sp|Q8CHH9-2|SEPT8_MOUSE;sp|Q9R1T4|SEPT6_MOUSE;sp|Q9R1T4-2|SEPT6_MOUSE;sp|Q9R1T4-3|SEPT6_MOUSE;tr|B1AQY9|B1AQY9_MOUSE;tr|A0A0J9YUL3|A0A0J9YUL3_MOUSE;tr|B1AQZ0|B1AQZ0_MOUSE;tr|A0A0J9YTY0|A0A0J9YTY0_MOUSE;tr|Q3UUU4|Q3UUU4_MOUSE;tr|B7ZC46|B7ZC46_MOUSE
[truncated: 701,422+ more rows]

## Sheet: cell type specific peptide
TBC	peptide	gene		FC _Coch+	peptide	gene		IPhC / IBC_Slc1a3+	peptide	gene		DC / PC / ISC / OSC	peptide	gene		FC _Otos+	peptide	gene		RMC	peptide	gene		CEC	peptide	gene		Microglia	peptide	gene		Capillary Pericytes	peptide	gene		OHC	peptide	gene		IPhC / IBC_S100a6+	peptide	gene		IHC	peptide	gene
	AADMGNPVGQSGLGMAYLYGR	Sel1l			ALIAAQYSGAQVR	Eef1g			AALSYFPR	Olfml3			ADDQERDLQR	Ttc12			AGELIGNFVR	Pdcl			FTNQVMEEVLSR	Mroh1			GSVSDEEMMELR	Lcp1			IQWVGDPR	Mpz			GLYLSDIPLHDATR	Gucy1b1			ALVTTHHLMVHGNER	Snap91			EEIFGPVQQIMK	Aldh1a7			ALSDLQFVK	Cnnm2
	AAQPPTETAESSQAEEEK	Gap43			AAGTLYTYPENWR	Eef1g			RPPGGPGGGGELENTLQLIK	Olfml3			VLADALK	Ttc12			ALEQLPLAVR	Aven			AFLLGSTADR	Mroh1			GDEEGIPAVVIDMSGLR	Lcp1			QTPVLYAMLDHSR	Mpz			DLVLLGEQFR	Gucy1b1			DPQVLFAGYK	Polr2j			ELGEHGLYEYTELK	Aldh1a7			IFSEATPR	Sirt2
	EKDDAPVADGVEK	Gap43			AAMGLGAQGLILSR	Ilvbl			QLYAWDDGYQIVYK	Olfml3			AFVEFLTDEIK	C1qbp			DGQVAQEETGPEK	Aven			MNMLAGPQPYGVSK	Tnks1bp1			AACLPLPGYR	Lcp1			GQPYIDEVGTFK	Mpz			LVEDLESFLK	Atp1b3			FLQDHGSDSFLAEHK	Fkbp3			ISVYYNEATGGK	Tubb5			FFSCMQSDFSK	Sirt2
	DDAPVADGVEK	Gap43			IINPEFMVK	Vit			NMQNAEEWFK	Nefl			AHSSMVGVNLPQK	novelGene_31074			AQDFHWLTR	Hacl1			LGTGESEEPR	Tnks1bp1			TENLDDEEK	Lcp1			NPPDIVGK	Mpz			PQTALEYTFSMSEPQTYK	Atp1b3			GWDEALLTMSK	Fkbp3			FWEVISDEHGIDPTGTYHGDSDLQLDR	Tubb5			LLDELTLEGVTR	Sirt2
	PVPITSPAVSK	Pdlim5			GGAPNVAVVMVDGWPTDK	Vit			ALYEQEIR	Nefl			YSLEPVAAELK	novelGene_31074			PESNSAEGSDRSEEQVSGAK	Hacl1			GVGQADWTPDLGLR	Tnks1bp1			AAPEESEAQAEGCSEER	Nhp2			DAISIFHYAK	Mpz			SFHQSLAEWK	Atp1b3			SEETLDEGPPK	Fkbp3			SAGPQSQLLASVIAEK	Add2			MENYDDPHK	Hnrnpl
	DFNMPLTISSLK	Pdlim5			ADILSAIR	Vit			RIDSLMDEIAFLK	Nefl			VDFNVPMK	novelGene_31074			IDATSASMLASK	Pdia4			AGAVDWTDQLGLR	Tnks1bp1			AMSDYWVVGK	Ccz1			TSQVTLYVFEK	Mpz			QPLVAVQVK	Atp1b3			DSKSEETLDEGPPK	Fkbp3			VTGEADVEFATHEDAVAAMAK	Hnrnph2			SQPVHLPLTFESGPDEVR	Eps8l2
	ACTGSLNMTLQR	Pdlim5			AGAAGGPEEEAEK	Pcnp			QNADISAMQDTINK	Nefl			IQLINNMLDK	novelGene_31074			FHHTFSPEIAK	Pdia4			FAACTVEEILAK	Tnks1bp1			ILGDINSDFTR	Ccz1			YQPEGGRDAISIFHYAK	Mpz			YFPYYGK	Atp1b3			IYALPDDLVEVKPK	Pls1			ILGLIESGK	Aldh1a7			YWGPASPTHK	Eps8l2
	AGQVFLEELGNHK	Cnp			AIINHFNPK	Armh3			FASFIER	Nefl			LGDVYVNDAFGTAHR	novelGene_31074			LVLTHPEK	Pdia4			HVVFIAQR	Rps7			ADEDEEIIVK	Ccz1			DFYVAFQDLPTR	Mcm6			DQIPSPGLMVFPK	Atp1b3			IDIDNSGYVSDYELQDLFK	Pls1			IHGQTIPSDGNIFTYTR	Aldh1a7			SEWPREPQVPLYVPK	Eps8l2
	ADFSEAYK	Cnp			VTHALVNIR	Armh3			FTVLTESAAK	Nefl			VSHVSTGGGASLELLEGK	novelGene_31074			QLEPIYTSLGK	Pdia4			DVNFEFPEFQL	Rps7			ELYVILSQK	Ccz1			VMGLGLSPEEK	Aifm1			PQTALEYTFSMSEPQTYKK	Atp1b3			LASQLGVYK	Abr			IENPNQFVPLYTDPQEVLDMR	Add2			VTALHHSVYMR	Tmprss3
	MVSADAYK	Cnp			IESYAAVNHISQLSEEQVLEVVR	Armh3			LAAEDATNEK	Nefl			VLNNMEIGTSLYDEEGAK	novelGene_31074			EVSQPDWTPPPEVTLSLTK	Pdia4			AQQNNVEHK	Rps7			TPSVSLTSVHPDLMK	Ccz1			VLIVSEDPELPYMRPPLSK	Aifm1			EALLELLR	Bysl			PGLYNSPYSAQSHPAAK	Sorbs2			ALTVPELTQQVFDAK	Tubb5			SLFGLDDLK	Tmprss3
	HFISGDEPK	Cnp			ALIVLAHSEK	Nqo1			SAYSSYSAPVSSSLSVR	Nefl			AGGFLMK	novelGene_31074			VREVSQPDWTPPPEVTLSLTK	Pdia4			ISYGNDALMPSLTETK	App			QVIPIIGK	Fnbp1			DGEQHEDLNEVAK	Aifm1			FIASTGMDR	Prpf19			NEDELELR	Sorbs2			ATISDEEIER	Chmp2b			VDALEEQFQGDFVSINHLLSDDK	Tmprss3
	GGSQGEAVGELPR	Cnp			ALNIFDR	Ndufaf5			SAYSGLQSSSYLMSAR	Nefl			VLPGVDALSNV	novelGene_31074			HALPLVGHR	Pdia4			THTHIVIPYR	App			ADYSLILQR	Fnbp1			VMPNAIVQSVGVSGGR	Aifm1			GTGLGQQLQGYIPSNYVAEDR	Frk			NLLDLDTFSK	Cpne9			SEVEIPATVTAFVFEEDGVPVPALR	Add2			SLQEQADAAEER	Tpm1
	VLVLDDTNHERER	Cnp			IFQTDIAEHALK	Ndufaf5			SFPAYYTSHVQEEQTEVEETIEATK	Nefl			TGQATVASGIPAGWMGLDCGTESSK	novelGene_31074			RFDVSGYPTLK	Pdia4			YLETPGDENEHAHFQK	App			ESPDGSYTEEQSQESEHK	Fnbp1			SQASGIEVIQLFPEK	Aifm1			IYVTGSLSHSAQAK	Vtn			SGGSGEESSFQENERR	Rnf6			YEEEINETR	Lmnb1			SSELNTIVQQFR	Mgat4a
	NQWQLSADDLK	Cnp			ALQDAFLAIDAK	Ppm1g			KEESAGEEQVAK	Nefl			DCVGPEVENACANPAAGTVILLENLR	novelGene_31074			DGDDVVIIGLFQGDGDPAYLQYQDAANNLR	Pdia4			AVIQHFQEK	App			AGPVYSHTLAFK	Tti1			EESYDLILSR	Gsta4			PFDAFTDLK	Vtn			TGHFWGPVTYMDK	Slc25a25			GFFVQPTVFSNVTDEMR	Aldh1a7			TPPAANQASDPEEK	Pcp4l1
	AIFTGYYGK	Cnp			YLPDIIK	Ppm1g			EESAGEEQVAK	Nefl			IHPELLAK	H2afy2			IFQNAPTDPTQDFSTQVAK	Usp5			SQVMTHLR	App			AHVLAASVEQATENFLEK	Ctnna1			ISNIPTIK	Gsta4			CSAQDLSISDWLAR	Arhgap21			TTLLHMLK	Sar1b			YILGNPLNSGINQGPQIDK	Aldh1a7			DLHFLEELQLGHNR	Igfals
	TAGAQVVLTDQELQLWPSDLDK	Cnp			ELINNELSHFLEEIK	S100b			SSFGYDPYFSTSYK	Nefl			GVTIASGGVLPR	H2afy2			YFDGSGGNNHAVEHYR	Usp5			EWEEAER	App			TAVHAGNINFK	Ctnna1			FLQPGSQR	Gsta4			GREVEEEEEYVGPR	Bysl			DGEDLEELMK	Pls1			MYEEEINETR	Lmnb1			TFEGLGQLEVLTLNDNQIHEVK	Igfals
	TAGAQVVLTDQELQLWPSDLDKPSASEGLPPGSR	Cnp			AMVALIDVFHQYSGR	S100b			EKEEGEEEEGAEEEEAAKDESEDTK	Nefl			AGVIFPVGR	H2afy2			VPLPELVR	Usp5			TEEISEVK	App			VIHVVTSEMDNYEPGVYTEK	Ctnna1			LYYFNGR	Gsta4			GLILHYYSER	Gucy1b1			VGLFADIEISR	Pls1			WLNTPNTYLR	Add2			KHPEPFFALAK	Sirt2
	FVFGQNMSER	Ranbp3			EQEVVDK	S100b			ESEEEEKKEESAGEEQVAK	Nefl			SQGPLEVAEAAVSQSSGLAAK	H2afy2			LGHGLLSGEYSK	Usp5			WYFDVTEGK	App			QALQDLLSEYMGNAGR	Ctnna1			EKEESYDLILSR	Gsta4			PYSVEEQK	Atp1b3			DHLVNAYNHLFESK	Fkbp3			ALQYFAGWADK	Aldh1a7			HPEPFFALAK	Sirt2
	SPSESAEETHTLEEK	Ranbp3			VVHAFDMEDLGDK	Cisd1			AEEAKDEPPSEGEAEEEEK	Nefl			TTYFYSR	Epyc			WVIYNDQK	Usp5			STNLHDYGMLLPCGIDK	App			QIIVDPLSFSEER	Ctnna1			ENEWYLAFK	Msh2			YRDQIPSPGLMVFPK	Atp1b3			LIFEVELVDID	Fkbp3			IFQPGMVVPSK	Arel1			LVQLSSK	Eps8l2
	ADLANEEK	Ranbp3			AMVNLQIQK	Cisd1			EKEEGEEEEGAEEEEAAK	Nefl			LDGNPINLSR	Epyc			KLDVSIEMPEELDISQLR	Usp5			DLLQTELSGFLDVQK	S100a1			QLQQAVTGISNAAQATASDDAAQHQGGSGGELAYALNNFDK	Ctnna1			MNFESFVK	Msh2			KLVEDLESFLK	Atp1b3			NEVPEEQEHMK	Agpat5			LDFQLMLK	Sema6d			VWAQEVLLQVNDK	Eps8l2
	DLPESGEEPR	Ranbp3			HNEETGDNVGPLIIK	Cisd1			SSFGYDPYFSTSYKR	Nefl			NDFASLNDLK	Epyc			IGEWELIQESGVPLK	Usp5			GSELESAMETLINVFHAHSGK	S100a1			ALLSAVTR	Ctnna1			PSFDPNLSELREVMDGLEK	Msh2			PPSATSIPAILK	Prpf19			QCIEEVEK	Abr			MAVTFIGNSTAIQELFK	Tubb5			TGVSIVMGIPTVK	Mgat4a
	FIEYMPFDGNK	Mocs1			KFPFCDGAHIK	Cisd1			DEPPSEGEAEEEEK	Nefl			IDLTSNLISEIDEDAFR	Epyc			EEDTSAGTGDPPR	Usp5			DLLQTELSGFLDVQKDADAVDK	S100a1			DVDGLDR	Ctnna1			LHSFQEHVFK	Stac2			ALQDEWDAVMLHSFTLR	Prpf19			NEALIALLK	Pls1			ATENDIYNFFSPLNPMR	Hnrnph2			SLAAGLFR	Igfals
	ADLLTTEEILTLAR	Mocs1			IMEAPIPK	Hmgn5			AGAQLIGFYDEIR	Itih5			ALEDIRLDGNPINLSR	Epyc			VDYIMQLPVPMDAALNKEELLEYEEK	Usp5			DADAVDK	S100a1			FTEQVEAAVEALSSDPAQPMDENEFIDASR	Ctnna1			LLTSPQAYGEQLK	Slc9a9			GTDASSDTQEAVNR	Cd3eap			EELDSLMTDETIANVPILILGNK	Sar1b			LLLATMESMNAGK	Aldh1a7			LETPAEGLFSSLGR	Igfals
	QSLGGFLK	Bcas1			LSAMPVPFTPELK	Hmgn5			TSDDNEENGSDMFK	Itih5			RIDLTSNLISEIDEDAFR	Epyc			LDVSIEMPEELDISQLR	Usp5			LFLPDGMEAR	Slmap			ASMHPVTAMLVGR	Lta4h			VLLVGSAK	Wars2			NISEGFSGIPDNVDAAFALPAHR	Vtn			LTDALYMVR	Car7			ILGLIESGKK	Aldh1a7			SLPEHVFQGLGR	Igfals
	ADSVCDGHAAGQK	Bcas1			DTGEEVEDGKIEEEGLNEK	Hmgn5			TNQLEDTYGMSAATGPATVVQNLR	Itih5			TPQAYMCLPR	Epyc			EFMWALK	Mtpn			LRSDVIHAPLPSPVDK	Slmap			SSALQWLTPEQTSGK	Lta4h			LQHLHQWK	Wars2			LFLPEELAR	Cyb5d2			QLHFHWGK	Car7			EEEPSVEEALSK	Add2			IPAVLSPTYK	Gramd1b
	ADVLGVWR	Med13			EGQPEEDGKEDLHEEVGKEDLHEEDGK	Hmgn5			DYLASHPFDTESALGLSTPR	Itih5			RIDLTSNLISEIDEDAFRK	Epyc			NGDLDEVK	Mtpn			DDLQGTQSETEAK	Slmap			TFGESHPFTK	Lta4h			LTISAPLPR	Dnm3			QFNSSVLSFEIK	Tifa			PQRPGFSHENIQGGGEPFQALYNYTPR	Sorbs2			MMLSTEGR	Hnrnph2			VYSQLTVQK	Eps8l2
	ITLDNAYMEK	Pkm			EYLHEEDGEEGQPK	Hmgn5			PLMAEFSVK	Itih5			IDLTSNLISEIDEDAFRK	Epyc			EIDWQPYFTTR	Snx13			IIMGLDK	Ncbp2			APLPLGHIK	Lta4h			QGVTEAAEK	Sncb			IWSVPNTSCVQVVR	Prpf19			VHQLLLQNK	Nos1ap			GLGQMTTNADTDGDSYK	Add2			SGWEPPLDVLQEAPWEVEGLASVPSDQLTPK	Eps8l2
	LDIDSAPITAR	Pkm			ANIQDVEKDEDGK	Hmgn5			NPEISHMLNNPDIMR	Ubqln1_Gm48295			ALEEEVEK	Optn			SSPYPTDVAR	Ogdh			DEYREDYDAGR	Ncbp2			DGEAPDPEDPSRK	Lta4h			TGSIEDDPEYK	Upf3a			VDNEDIYESK	Frk			VPNACLFTINK	Polr2j			MAGAMSTTAK	Chmp2b			ILYDFTAR	Eps8l2
	VNLAMDVGK	Pkm			EDLHEEVGK	Hmgn5			QLIMANPQMQQLIQR	Ubqln1_Gm48295			GLVYETSVLDPDEGIR	Cs			SSLATMAHAQSLVEAQPNVDK	Ogdh			DQHFRGDNEEQEK	Ncbp2			PNYDVTLTNACIALSQR	Lta4h			TLGNVVIFDK	C1qa			QLLYSENQTGAFLIR	Frk			GTETISK	Fkbp3			TMQAVNK	Chmp2b			YSNSNVIMHETSQYHVQHLATFIMDK	Eps8l2
	GVNLPGAAVDLPAVSEK	Pkm			EQINEDTEEDGGEK	Hmgn5			ALSNLESIPGGYNALR	Ubqln1_Gm48295			LVAQLYK	Cs			THLTELQR	Ogdh			DRLLAEETAATISAIEAMK	Mprip			WEEAIPLALK	Lta4h			SNIWVAGDAACFYDIK	Aifm1			TTGPPSDQQDNPR	Cyb5d2			ILVVADNNK	Pls1			FSEDDPEYLR	Add2			QSILPPPQSPAPIPFQR	Eps8l2
	GDLGIEIPAEK	Pkm			EAVAAEAKDDELK	Hmgn5			SMLQSLSQNPDLAAQMQNPDTLSAMSNPR	Ubqln1_Gm48295			VVPGYGHAVLR	Cs			TSFDEMLPGTHFQR	Ogdh			LSTHELTSLLEK	Mprip			DGEAPDPEDPSR	Lta4h			EWLELLR	Inpp5d			EGLQDIVIGIIK	Gucy1b1			LAQYVESFTQGSIEAHK	Dpp3			TVDDVIK	Chmp2b			ANVFIHLPR	Igfals
	EATESFASDPILYRPVAVALDTK	Pkm			SEDAEVSKDEEEK	Hmgn5			VVVPPLPGK	Snx3			ALGFPLER	Cs			LGFYGLHESDLDK	Ogdh			TLLTGDGGGESTGLPLTQGK	Mprip			ASIWVGPR	Anxa3			LDQLIDFYK	Inpp5d			FGEYQFLLQK	Tifa			LLEIKPEVELPLK	Dpf3			IQNGTSGVR	Hnrnph2			SPSTGLYANLEK	Sirt2
	APIIAVTR	Pkm			IEEEGLNEK	Hmgn5			TNLPIFK	Snx3			ALLATQSDYFR	Klhl15			TIIDMSSANGVDYVIMGMPHR	Ogdh			LLQDQLR	Mprip			HYGYSLYSAIQSDTSGDYR	Anxa3			YFPVFEK	Gsta4			VTSVVFHPSQELVFSASPDATIR	Prpf19			LLSASQAFAAQR	Agpat5			VNVADEVQR	Add2			SVSSPLLSTDAVSFLR	Eps8l2
	LNFSHGTHEYHAETIK	Pkm			EQINEDTEEDGGEKK	Hmgn5			YSDFEWLR	Snx3			LNHQMEGLAFQMK	Apoa4			PVWYAGR	Ogdh			FQANIFNK	Mprip			LLGPDAAINLADPDGALAK	Dctn2			KPPPDGPYVEVVR	Gsta4			KVTSVVFHPSQELVFSASPDATIR	Prpf19			MNAPPAFESFLLFEGEK	Polr2j			SLPSASTSK	Chmp2b			LPPIFAGNK	Eps8l2
	GADFLVTEVENGGSLGSK	Pkm			EGQPEEDGKEDLHEEVGK	Hmgn5			CLHMFLQDEIIDK	Snx3			VNSFMSTLEK	Apoa4			FEEFLQR	Ogdh			EPGLESK	Mprip			DNTALLTQVQTTMR	Dctn2			TRYFPVFEK	Gsta4			SIAQYWLGCPTSEK	Vtn			PGFSHENIQGGGEPFQALYNYTPR	Sorbs2			SLFDAVSSLIR	Prkag1			LLDVESQEELENFPLPTVQHSQTVLNQLR	Eps8l2
	MQHLIAR	Pkm			EDLHEEVGKEDLHEEDGK	Hmgn5			DLISHDELFSDIYK	Tpt1			ALVQQLEQFR	Apoa4			PVWYAGRDPAAAPATGNK	Ogdh			EGEFTLSAMTSGIR	Mprip			LTPVVLAK	Dctn2			LFDRGDFYTAHGEDALLAAR	Msh2			VPTAMFTGLK	Lipo3			VQQWDSQVTMGHLFQK	Abr			EIAVEHNNLGK	Sema6d			MGINFHHPGTDNIMALNTR	Cpeb3
	DAVLNAWAEDVDLR	Pkm			EGQPEEDGKEDQPEEDGK	Hmgn5			PFMTGAAEQIK	Tpt1			ENVDNLHTSMMPLATNLK	Apoa4			QNGIVLLLPHGMEGMGPEHSSARPER	Ogdh			QEAEPGEPDPEQK	Mprip			VHQLYETIQR	Dctn2			MEANIDR	Gng2			QVASHVGLHSASIPGILALDLCPSDTNK	Prpf19			SFPSELHLVHWNAK	Car7			TESVTSGPLSPEGSPSK	Add2			ATFPLTNSVPMTQSFR	Endod1
	PVAVALDTK	Pkm			LVSSVSDLPK	Hmgcs2			VKPFMTGAAEQIK	Tpt1			EDLMGLAIGTHGANIQQAR	Fxr2			LEAADEGSGDMK	Ogdh			EDESTISGDR	Mprip			ENLATVEGNFASIDAR	Dctn2			MWYGFDHK	Slc9a9			PQAGLIVPQAVPSSQPSVVGAGEPMDLGELVGMTPEIIQK	Prpf19			DMGSEHTVDGK	Car7			HPFVQEK	Add2			LAINLLAK	Eps8l2
	LAPITSDPTEAAAVGAVEASFK	Pkm			APLVLEQGLR	Hmgcs2			DGLEMEK	Tpt1			ASLLGDMHFR	Fxr2			NTNAGAPPGTAYQSPLSLSR	Ogdh			DSIDSCDNDITEK	Rab11fip4			ATAGAPPDSSLVTYELHSRPEQDK	Dctn2			NPEFTSGWAIANYR	Ifit2			DATEISVLSFWK	Arhgap21			EEESIQEIQR	Dpf3			TLQTMQNFQK	Chmp2b			EMTLWESLGETWMRPR	Eps8l2
	AEGSDVANAVLDGADCIMLSGETAK	Pkm			ASLDMFNQK	Hmgcs2			TNQELQEINR	Anxa2			ATAAFNNVGTAISK	Tpd52l1			VVNAPIFHVNSDDPEAVMYVCK	Ogdh			ITLTHTLYDVK	Kif13b			ASVEDADTQNK	Dctn2			WTAVAPLPR	Kbtbd11			EPMQVWFLSR	Gucy1b1			FSEIFLGEFDTPEAIWSSEMR	Dnajc13			TFAVSSK	Chmp2b			TGQTDPFLGMMMGLGGGMDFDSK	Sirt2
	NTGIICTIGPASR	Pkm			GTHMENAYDFYKPNLASEYPLVDGK	Hmgcs2			SYSPYDMLESIK	Anxa2			AVQHFYNIK	Esrrg			ELEQIFCQFDSK	Ogdh			DVPTGGIFQLR	Kif13b			VSALDLAVLDQVEAR	Dctn2			SADMVALDGFLYR	Kbtbd11			TDTLLYSVLPPSVANELR	Gucy1b1			GDIPDLTQAPSSLMETLEQHLNTLEGK	Snap91			QLELEIK	Chmp2b			ILLWDVDGGLTQIDK	Psmd2
	RFDEILEASDGIMVAR	Pkm			LPWDAVGR	Hmgcs2			TPAQYDASELK	Anxa2			AVVAALMK	Srpr			YPNAELAWCQEEHK	Ogdh			VTLQIPTSSLDANR	Kif13b			AYFAVFDGHGGVDAAR	Ppm1f			VNVVAPGFIR	Cbr4			LQVLDTSHEGWWLAR	Frk			IAAAQYSVTGSAVAR	Snap91			TLEYDGEEISGLAR	Sema6d			LHTFAGLSGLR	Igfals
	WLPELVDR	Aldh6a1			APPLEDTEEER	Ltbp3			DIISDTSGDFRK	Anxa2			EDMESVLDK	Srpr			FADVIVHR	Dis3l2			TFVNGSSVSSPIQLHHGDR	Kif13b			RLPEQEEEEEEEEEEK	Ppm1f			AIAGIINQPYYNYQNNEK	Bpnt1			IQVPTPFDLSYK	Frk			IIYLNQSHLNK	Atp8a2			QDFNLMEQK	Add2			AFWLDLSHNR	Igfals
	LITLEQGK	Aldh6a1			IGGVQQDTILAEGLHFR	Phb2			QDIAFAYQR	Anxa2			LSMAQASTEASSDK	Padi2			SIFETYMSK	Dis3l2			VTLQIPTSSLDANRK	Kif13b			TWNDPSVQQDIK	Hspa5			DGHLLFGQVPLVEIDGMMLTQTR	Gsta4			LIQDVWGIEGPIDAAFTR	Vtn			STLVLHDLLK	Abr			YGDGGSSFQSTTGHCVHMR	Hnrnph2			GLSLLLAK	Map7d2
	WIDIHNPATNEVVGR	Aldh6a1			DLQMVNISLR	Phb2			PYTNFDAER	Anxa2			QDLQDMSQMILR	Padi2			FDMDVDPFAIQCLDEHLR	Gcnt1			EENEEQSFK	Kif13b			NQLTSNPENTVFDAK	Hspa5			IDMYADGTQDLMMMIAVAPFK	Gsta4			GGPGDPGLYLALLGR	Cyb5d2			LSVFIPSQEFSTYR	Slc25a25			SNSVEMDWVLK	Hnrnph2			NANELSVLK	Eps8l2
	AISFVGSNQAGEYIFER	Aldh6a1			FNASQLITQR	Phb2			PLYFADR	Anxa2			GFPVVLDSPR	Padi2			FLPDQFSK	Slc9a2			TEEIAQER	Kif13b			NELESYAYSLK	Hspa5			DSWEGGR	Gpnmb			IIDLIPDGYPQISCLPK	Atp1b3			SYLFLLSSDYER	Abr			VQNMALYADVSGK	Ssr4			VIINSTITPNMTFTK	Homer2
	QGIQFYTQLK	Aldh6a1			AQVSLLIR	Phb2			SLYYYIQQDTK	Anxa2			QLLGPDFGYVTR	Padi2			FLTSQLQEVK	Golga1			ECEEDSPVSR	Kif13b			TFAPEEISAMVLTK	Hspa5			EGVVAAAEK	Sncb			MLSGVPDAVFDLTDLDVLK	Lrrc8d			IDRNEVPEEQEHMK	Agpat5			EQDHFLISPK	Add2			VGLPLPVPFSEPGYR	Eps8l2
	VNAGDQPGADLGPLITPQAK	Aldh6a1			VLSRPNAQELPSMYQR	Phb2			LSLEGDHSTPPSAYGSVK	Anxa2			ILSNESLTQENQYFQR	Padi2			FQLTSDEMSLLR	Cog6			VREHSVLGPYVDGLSK	Kif13b			ITITNDQNR	Hspa5			RAPSDVGDDMSNK	Sdc4			SPPPAQAWLFSDHLIQQQGK	Galnt16			LQSYVNAGTPMYLVIFPEGTR	Agpat5			GAYGGGYGGYDDYGGYNDGYGFGSDR	Hnrnph2			NLFTQTLGLGSQK	Sirt2
	GYENGNFVGPTIISNVK	Aldh6a1			AQVTSLLGELQESQSR	Ikbkg			WISIMTER	Anxa2			WALSPSSTLR	Padi2			GFIDALTR	Cog6			ELSEQAEAR	Stx11			ELEEIVQPIISK	Hspa5			SVENFFLR	Stac2			YDLPATINFILDK	Lipo3			LVFLGLDNAGK	Sar1b			DESEETVPNPFSQLTDQELEEYKK	Add2			YHLPYPEAIFEISYFK	Sirt2
	AEMDAAVESCK	Aldh6a1			VVLAPQDVVVAR	Ptk7			STVHEILCK	Anxa2			DNYLFLK	Padi2			FTNSLTTVGSNK	Fam114a1			EYIPTVFDNYSAQSAVDGR	Rhog			VLEDSDLK	Hspa5			VLEMLPGSASK	Rapgef1			LFIYNPSSGEFLGR	Atp1b3			LLESKEELDSLMTDETIANVPILILGNK	Sar1b			QTNVALFADGK	Sema6d			AEPDPSDPLETQAGK	Sirt2
	IVNDNPYGNGTAIFTTNGATAR	Aldh6a1			ASLQPITTLGK	Ptk7			PYTNFDAERDALNIETAVK	Anxa2			FLGEVHCGTNVR	Padi2			VQSFLTSLDGEK	Fam114a1			TVNLNLWDTAGQEEYDRLR	Rhog			ITPSYVAFTPEGER	Hspa5			AAANLFAQTYGLTGSQDR	Uba1			SLQAEPWFFGAIK	Frk			LREMFGLYGQTTGK	Sar1b			GLPWSCSAEEVMR	Hnrnph2			VQEAQDSDSDTEGGATGGEAEMDFLR	Sirt2
	CMALSTAILVGEAK	Aldh6a1			KPQDSQLEEGK	Ptk7			LGVTADDVK	Mdh1			WIQDEIEFGYIEAPHK	Padi2			LLGQVSAEDLAAEK	Blvra			FIVDQTQTPNLK	Clasp1			DAGTIAGLNVMR	Hspa5			WLLAAAGVEFEEEFLETR	Gsta4			DDEELVAK	Calhm2			MLAQYVESFTQGSIEAHK	Dpp3			LGEHEFEALMR	Add2			QEDVGAPLEQSGQK	Eps8l2
	EEIFGPVLVVLETETLDEAIK	Aldh6a1			WMSPEAVLEGDFSTK	Ptk7			GEFITTVQQR	Mdh1			GFPVVLDSPRDGNLK	Padi2			HISIHFK	Blvra			FLEDMSHLATK	Padi1			ETAEAYLGK	Hspa5			DGLNLVDVSELLR	Cntrob			VLNLNAGEILQMFGK	Gucy1b1			VLGILGDVNNIQSPK	Ralgapa2							VPSIYYHLPHLLQNER	Mgat4a
	YLYLSTMER	Cpsf1			ASPLLLSSAPATDPTDAITR	Lrch3			LSSAMSAAK	Mdh1			MDENHQAR	Padi2			IHETIETINQLK	Smarcd1			SFPVVFDSPR	Padi1			FEELNMDLFR	Hspa5			EALAIIGDINTATVSTPAPPPVDDSWLQHSR	Dnm3			IVNLLNDLYTR	Gucy1b1			YFSGLGNIIK	Neil2							EELIHHMDEVNDELMK	Eps8l2
	AESTEQEPSAPK	Cpsf1			ASSPWLPDGLDQNANPSVLR	Tacc1			NVIIWGNHSSTQYPDVNHAK	Mdh1			DGEAEEVVTNGK	Padi2			NENRDISEVIALGVPNPR	Snw1			FNVPVSLESK	Sarnp			SQIFSTASDNQPTVTIK	Hspa5			FMSDHYLEVLR	Kbtbd11			EEDFYEDLDRFEENGTQESR	Gucy1b1			ATATTSQPVLTIQQIETIFYK	Abr							DEVLEVLEDGR	Eps8l2
	DALLLSFK	Cpsf1			ASYSAVSLYGNPVR	Dcn			DLDVAVLVGSMPR	Mdh1			HLNSHMNALHQGMQANR	G6pdx			LAEALYIADRK	Snw1			TAESGELHGLTTDEK	Ttr			IEWLESHQDADIEDFK	Hspa5			FSPFADTFK	Rapgef1			EFLQNLDALHDHLATIYPGMR	Gucy1b1			DMLQHISLLVK	Nos1ap							ETAEADVASLNR	Tpm1
	AETLSGLGDASAAGAAAVSSAASETGTRR	Safb			ATEVGSLFLK	Tti2			VIVVGNPANTNCLTASK	Mdh1			PQPIPYVYGSR	G6pdx			LFQTALQEEIK	Iqgap1			GSPAVDVAVK	Ttr			PYIQVDIGGGQTK	Hspa5			LDHYAIIK	novelGene_15704			ESKEEDFYEDLDRFEENGTQESR	Gucy1b1			IFSYIAR	Nos1ap							GFHSLIFEVVR	Myot
	MSSVEEDSDTK	Safb			FLSEHPGGEEVLLEQAGADATESFEDVGHSPDAR	Cyb5b			DPEVCTDPTQLTTHAMGVNIYK	Mrpl54			EMVQNLMVLR	G6pdx			VDQIQEIVTGNPTVIK	Iqgap1			TSEGSWEPFASGK	Ttr			SDIDEIVLVGGSTR	Hspa5			YFGDIISVGQR	Isoc1			GISHLASYLTPTTIK	Lipo3			ENVIYLANHQSTVDWIVADMLAAR	Agpat5							KAEEEEEIDIDLTAPETEK	Pcp4l1
	SVAGGFVYTYK	Sf3b3			ATPEASGSGEK	Cyb5b			DSMPTATEGDDEADPK	Eefsec			PATTGSDDVRDEK	G6pdx			SKVDQIQEIVTGNPTVIK	Iqgap1			FVEGVYR	Ttr			IEIESFFEGEDFSETLTR	Hspa5			YGEFFPLPK	Wars2			LGSGQFGEVWEGLWNNTTPVAVK	Frk			EQLASQPGSDSAASDGDSESLR	Rnf6							SLEPQALLGLQNLYHLHLER	Igfals
	IVILEYQPSK	Sf3b3			TSVLEMIAQAR	Opa1			HGVFLVR	Crk			KPGMFFNPEESELDLTYGNR	G6pdx			LWVSSLEK	Atf7			GILQPTLKV	Cds1			FAEEDKK	Hspa5			DAISIFHYAKGQPYIDEVGTFK	Mpz			MAGVDHQAEVIVDPEDER	Bysl			NYLPAINGIVFLVDCADHER	Sar1b							GYQPTPAMTK	Eps8l2
	VLIGVGK	Sf3b3			IDQLQEELLHTQLK	Opa1			QEEAEYVR	Crk			DGLLPEDTFIVGYAR	G6pdx			MGSQVIIPYR	Ndufa9			GLQVAPVLLSDELK	Mvd			DDLDEEEDTHL	Podxl			NPPDIVGKTSQVTLYVFEK	Mpz			IQFVLQPFK	Tifa			MEEEQDLPEQPVK	Eya3							AEDSYTSQHTSPESEGAPHL	Eps8l2
	LTISSPLEAHK	Sf3b3			AVEVAWETLQEEFSR	Opa1			DSSTSPGDYVLSVSENSR	Crk			GGYFDEFGIIR	G6pdx			YVVNHLGR	Ndufa9			LAAFGQLHK	Ilf3			PAEDLCTLHVAPILDNQAVAVK	Podxl			YQPEGGRDAISIFHYAKGQPYIDEVGTFK	Mpz			TADQWEIDR	Frk			TALLHVFAK	Rnd3							LTYLQPALLCGLGELR	Igfals
	AEVIMNYHVGETVLSLQK	Sf3b3			LDAFIEALHQEK	Opa1			TALALEVGELVK	Crk			DISAMEEEK	Ift81			MLEHLSSLPTQMDYK	Spcs1			VLGMDPLPSK	Ilf3			DEVQELR	Arhgef7			DEGSYDLGK	Sdc4			GYQWSEER	Adgrf5			VAFVNWINK	Pls1							NTPISAMGDAGK	Map7d2
	FGNICVVR	Sf3b3			TQEQCVHNETK	Opa1			SSWYWGR	Crk			VVEILHK	Vipas39			WLPVQDLGTEDKK	Spcs1			GNSELSEAENMDTPPDDESK	Ilf3			PHSVPSHTLPSHPLTPSSK	Arhgef7			LNDGSQITFEK	Aifm1			VDAAMAGR	Vtn			WVNYHLTNAGWR	Pls1							SESETTNSTAMTAISDSNVR	Lmo7
	DLMQWYK	Ppp5c			DAAHLLNDALAIR	Klc2			RGMIPVPYVEK	Crk			IDAILSSSQIR	Vipas39			WLPVQDLGTEDK	Spcs1			GSVNMPFMDFLTK	Tst			SLVDTVYALK	Arhgef7			LFNIHED	Aifm1			AFPFHIIFDR	Gucy1b1			DQLAAEAAAR	Nos1ap							RAEDSYTSQHTSPESEGAPHL	Eps8l2
	LSTLVETTLK	Ppp5c			AVIQGLETLRGEHR	Klc2			GILFVGSGVSGGEEGAR	Pgd			DIVDDDDDDDLER	Vipas39			MPTLGLGTWK	Akr1b3			WLAESIR	Tst			DGMQLYQNYMHPYQGR	Grb14			DVYVITDQIPVFVTMSQK	Gpnmb			ATVLTTER	Prpf19			SYEQDGVDSELGK	Rnf6							IVENLGILTGPQLFSLNKEELK	Eps8l2
	AFLEENQLDYIIR	Ppp5c			SLQASVLMIK	Serhl			PGEFIHTNWTGHGGSVSSSSYNA	Pgd			MIDDEVR	Afg3l2			NINLLGDGPLR	Pelp1			KVDLSQPLIATCR	Tst			TEEMVQTEEMETPR	Bag1			EVMDGLEK	Msh2			DETNYGIPQR	Rack1			LFPAYGFGAK	Cpne9							AGSSSLEAVR	Tpm1
[truncated: 9,226 more rows]
