# Supplementary material for: Cochlear transcript diversity and its role in auditory functions implied by an otoferlin short isoform
Source: Nat Commun. 2023 May 29;14:3085. doi: 10.1038/s41467-023-38621-3 (PMC10227054; doi:10.1038/s41467-023-38621-3)
Supplement: Supplementary file 10 — Supplementary Data 7 [file 41467_2023_38621_MOESM10_ESM.xlsx]

## Sheet: Sheet1
	Peptide	Gene name	Associated isoform number	chromosome	Type
	MGSLTDR	Ilvbl	PB.2992.20	chr10	New coding exon
	ACLISLGYDIGNDPQK	Actn1	PB.7306.18	chr12	New coding exon
	FARAEGAGELVPIPVTCFTR	Coch	PB.6939.127	chr12	Retained Intron
	LHLPPALIPEEAESALEAAHYFTEDSSSEEEK	Tbc1d9b	PB.4445.35	chr11	Exon Skipping
	LGAGALNPGSYASLGR	Clasp2	PB.34437.28	chr9	New coding sequencing
	VLNTGSDVEEAVADALK	Clasp2	PB.34437.28	chr9	New coding sequencing
	LPLLNLR	Pdia3	PB.18792.44	chr2	New coding exon
	ISPAGYK	Grb14	PB.18105.9	chr2	New coding exon
	QVQTVTLIPGDGIGPEISASVMK	Idh3a	PB.33324.17	chr9	Exon Skipping
	GAGAPSSPDSPTDVLMQLAK	Tln1	PB.22231.40	chr4	New coding exon
	MTQNPTSSLSSK	Gas2	PB.29454.51	chr7	New coding exon
	AGLVGGK	Aldh2	PB.25743.20	chr5	Exon Skipping
	VILQPVEDDPSSDYINANYIDGYQR	Ptprk	PB.2388.24	chr10	Exon Skipping
	MENYDDPHK	Hnrnpl	PB.28979.140	chr7	New coding exon
	PIPEELGMVQDVAFVDKK	Coch	PB.6939.31	chr12	Exon Skipping
	NLGIESQDVMQQATNAILR	Ddx46	PB.8628.9	chr13	Exon Skipping
	AAAAASASQDELNQLER	Ecpas	PB.22461.22	chr4	New coding exon
	VICDIYENLDLR	Ablim3	PB.15748.10	chr18	Exon Skipping
	NYEVELDR	Mov10	PB.21209.4	chr3	Exon Skipping
	GSGTGSDPIESVR	Gm5737	PB.30284.1	chr7	New coding sequencing
	TPVPVQQQK	Gm5737	PB.30284.1	chr7	New coding sequencing
	TNPAGSPLETCQTAGQGEK	Gm5737	PB.30284.1	chr7	New coding sequencing
	QLLAEQLADDR	Stx16	PB.19822.25	chr2	Exon Skipping
	PSASSSEAADPQTDSSR	Mtx3	PB.8989.11	chr13	Exon Skipping
	PTGPAGPPGSK	Col26a1	PB.26217.15	chr5	New coding sequencing
	WSASFAVTSK	Coch	PB.6939.67	chr12	Exon Skipping
	AEGTAFTDIK	Gas8	PB.32488.22	chr8	Exon Skipping
	AGVQEPGER	Agtrap	PB.23947.22	chr4	Retained Intron
	GGGGGHGEGHLGTETDR	Agtrap	PB.23947.22	chr4	Retained Intron
	SDSPIDGSPQPEPDYR	Cep41	PB.26879.1	chr6	New coding sequencing
	DVSTSQAVLPHLLSR	Igf2	PB.30748.216	chr7	Retained Intron
	ESDEVLTAK	AU020206	PB.29624.13	chr7	New coding sequencing
	IALIGQK	Tpi1	PB.28180.16	chr6	Exon Skipping
	GDAAGDKLELSDSPNSEQELDK	Etl4	PB.17431.31	chr2	Exon Skipping
	LELSDSPNSEQELDK	Etl4	PB.17431.31	chr2	Exon Skipping
	SIDPEEIESRE	AI506816	PB.24395.10	chr5	New coding sequencing
	SIDPEEIESR	AI506816	PB.24395.10	chr5	New coding sequencing
	VGGWLAR	Ubtf	PB.5910.46	chr11	Retained Intron
	VLLSSHGLR	Tnfaip1	PB.5269.7	chr11	New coding exon
	AAPAEVSSIIK	Arfgap3	PB.11689.229	chr15	Retained Intron
	LIPNIFETQNDMEPSK	Vapa	PB.14629.35	chr17	Retained Intron
	ELFNSILLK	Dock4	PB.6899.49	chr12	Exon Skipping
	PVFAFLR	Pmvk	PB.20828.214	chr3	New coding exon
	LLGIFEQNQDR	Nudt4	PB.3426.11	chr10	Retained Intron
	LLGIFEQNQDRK	Nudt4	PB.3426.11	chr10	Retained Intron
	LPHYFPVDPPGPVGIR	Macrod1	PB.16306.2	chr19	Exon Skipping
	YVELFLNSTAGASGEHR	Hnrnph1	PB.4461.39	chr11	Exon Skipping
	DSSSSSLYNEDR	Aff1	PB.25312.1	chr5	New coding exon
	FVTPCSDVCPQLSDR	Bud31	PB.26550.12	chr5	Retained Intron
	LADFGLAIEVLR	Camk2d	PB.21460.35	chr3	Exon Skipping
	SQSDGDAGVLK	Llgl2	PB.6225.10	chr11	Exon Skipping
	LEGGDSRSECEVLVCDLR	Ambra1	PB.18436.28	chr2	Exon Skipping
	DNPSEDSYELSK	Map4	PB.34379.24	chr9	Exon Skipping
	DSYDSYGK	Cirbp	PB.3054.285	chr10	Retained Intron
	DVLPTVDPEEEEEEENRMSEEAER	1700047I17Rik2	PB.6995.26	chr12	Exon Skipping
	DVLPTVDPEEEEEEENR	1700047I17Rik2	PB.6995.26	chr12	Exon Skipping
	IWTGILK	Usp47	PB.30156.81	chr7	Exon Skipping
	LLFPYHR	Rhoq	PB.14941.14	chr17	New coding sequencing
	QEEQMETEHINPVTEK	Psip1	PB.22612.23	chr4	New coding exon
	GQIETVR	Hmgn3	PB.33945.1	chr9	Retained Intron
	MQAGELER	Tpm2	PB.22227.17	chr4	Exon Skipping
	SDMGSEGQIK	Pgs1	PB.6343.5	chr11	Retained Intron
	MDGDIDVYK	Ppfibp2	PB.30083.16	chr7	New coding sequencing
	RAEEVSAAETPDSFEK	Tmem65	PB.11206.22	chr15	New coding exon
	CLWKEAKPEDLMDSK	Vapb	PB.19821.3	chr2	Exon Skipping
	SESETTNSTAMTAISDSNVR	Lmo7	PB.10579.38	chr14	Exon Skipping
	SSEEEGPEASPEVGPEGQETAEITDFQR	Ccdc9	PB.28684.36	chr7	Exon Skipping
	SSNRDDNLPLTEDSTDWEK	Syap1	PB.35619.7	chrX	Exon Skipping
	ELEDLEAMIK	Prpf40a	PB.18014.56	chr2	Exon Skipping
	TASAEFSTSVPDEPLLQK	Prkd1	PB.6933.1	chr12	Exon Skipping
	PIEEILK	Bccip	PB.30593.1	chr7	Retained Intron
	MLSSNTPEEGIR	Mrpl39	PB.13087.7	chr16	New coding exon
	NNNLAQLQK	Nckap1	PB.18320.22	chr2	Exon Skipping
	SSMPPFLLATLPLGK	Otoa	PB.30298.34	chr7	Exon Skipping
	AIEQADLLQEPR	Ap1s2	PB.35625.9	chrX	New coding exon
	QSDELALLK	Rrbp1	PB.19111.61	chr2	Exon Skipping
	DNLTLWTSDMQGEEQNK	Ywhae	PB.5141.121	chr11	Exon Skipping
	ELLTTMGDRFTDDEVDELYR	Limch1	PB.24954.6	chr5	New coding sequencing
	DGYELSPTAAANFTR	Psmb2	PB.23284.2	chr4	Exon Skipping
	SEQGYSYPDQLALDQGGEIFK	Col27a1	PB.22523.117	chr4	New coding sequencing
	MSALALEGELK	Cfap298	PB.13159.16	chr16	New coding sequencing
