# Supplementary material for: Cochlear transcript diversity and its role in auditory functions implied by an otoferlin short isoform
Source: Nat Commun. 2023 May 29;14:3085. doi: 10.1038/s41467-023-38621-3 (PMC10227054; doi:10.1038/s41467-023-38621-3)
Supplement: Supplementary file 13 — UCSC Genes track [file 41467_2023_38621_MOESM13_ESM.zip]

Archive with 2 entries (2 files):
- UCSC track.chr11__chrY.gtf
- UCSC track.chr1-10.gtf
